# Supplementary material for: Discovery and mechanism of K63-linkage-directed deubiquitinase activity in USP53
Source: Nat Chem Biol. 2024 Nov 25;21(5):746–57. doi: 10.1038/s41589-024-01777-0 (PMC12037411; doi:10.1038/s41589-024-01777-0)
Supplement: Supplementary file 3 — Numerical source data. [file 41589_2024_1777_MOESM3_ESM.xlsx]

## Sheet: Fig. 1a
Significant	–LOG(P-value)	log2(Difference)	Protein names	Gene names	Protein IDs	Majority protein IDs	id	Symbol color	Symbol type	Symbol size	Interpro name	PRINTS name	Prosite name	Mol. weight [kDa]	LFQ intensity UFM1-PA_01	LFQ intensity UFM1-PA_02	LFQ intensity UFM1-PA_03	LFQ intensity UFM1-PA_04	LFQ intensity Ub-PA_01	LFQ intensity Ub-PA_02	LFQ intensity Ub-PA_03	UFM1-PA-#-imputed-samples	Ub-PA-#-imputed-samples
+	7.41529	15.6185	Ubiquitin carboxyl-terminal hydrolase 15	USP15	Q9Y4E8	Q9Y4E8	3593	Color2 [A=255, R=169, G=169, B=169]	1	4	Pept_C19_DUSP;Pept_C19ubi-hydrolase_C_CS;Peptidase_C19;RNA3'P_cycl/enolpyr_Trfase_a/b		DUSP;UCH_2_1;UCH_2_2;UCH_2_3	112.42	13.1662	12.5137	12.7228	13.2999	28.9593	28.4595	28.2137	0	0
+	7.12845	13.201	Ubiquitin carboxyl-terminal hydrolase isozyme L5;Ubiquitin carboxyl-terminal hydrolase	UCHL5	Q9Y5K5;Q5LJA9;H0Y6Y4;H0Y4E0	Q9Y5K5;Q5LJA9;H0Y6Y4;H0Y4E0	3607	Color2 [A=255, R=169, G=169, B=169]	1	4	Peptidase_C12;Ubiquitinyl_hydrolase_UCH37	UBCTHYDRLASE	UCH_1	37.606	15.9625	15.7001	15.8267	16.615	29.3733	28.9087	29.3992	0	0
+	6.17777	11.9811	Ubiquitin carboxyl-terminal hydrolase 24	USP24	Q9UPU5;A0A0U1RQI9	Q9UPU5	3520	Color2 [A=255, R=169, G=169, B=169]	1	4	ARM-type_fold;Pept_C19ubi-hydrolase_C_CS;Peptidase_C19;UBA/transl_elong_EF1B_N_euk;UBA-like		UBA;UCH_2_1;UCH_2_2;UCH_2_3	294.36	15.7519	15.4204	14.6901	14.4419	27.3839	26.8787	26.9092	0	0
+	5.8421	10.6841	Ubiquitin carboxyl-terminal hydrolase 47	USP47	Q96K76-4;Q96K76;Q96K76-2;Q96K76-3	Q96K76-4;Q96K76;Q96K76-2	3002	Color2 [A=255, R=169, G=169, B=169]	1	4	Pept_C19ubi-hydrolase_C_CS;Peptidase_C19		UCH_2_1;UCH_2_2;UCH_2_3	154.7	15.789	16.7702	16.3667	15.3688	27.1429	26.4533	26.6772	0	0
+	4.7312	10.5205	OTU domain-containing protein 6B	OTUD6B	Q8N6M0;A0A087X0W9;Q8N6M0-2;A0A0C4DH76	Q8N6M0;A0A087X0W9;Q8N6M0-2	2768	Color2 [A=255, R=169, G=169, B=169]	1	4	OTU		OTU	33.812	17.6674	16.7677	18.1051	16.4866	28.9422	27.0337	27.3556	1	0
+	6.93094	10.4753	Ataxin-3	ATXN3	P54252;A0A2R8Y3X7;P54252-1;A0A087X1A8;F5H211;D3VVH9;G3V3R7;P54252-4;G3V328;P54252-3;C9JQV6;A0A087WXY4;A0A0A0MS38;G3V4U9;G3V2G1;S4R399;E9PJN5;P54252-5;G3V526;G3V5H3;G3V3T6;G3V2G2;G3V4F5;G3V4F4;G3V3T0;G3V390;A0A2R8Y888;D3VVP3;D6R9I5;G3V3S5;G3V3A6;G3V4B1;Q9H3M9	P54252;A0A2R8Y3X7;P54252-1;A0A087X1A8;F5H211;D3VVH9;G3V3R7;P54252-4;G3V328;P54252-3;C9JQV6;A0A087WXY4;A0A0A0MS38;G3V4U9;G3V2G1;S4R399;E9PJN5	80	Color2 [A=255, R=169, G=169, B=169]	1	4	Josephin;Ubiquitin-int_motif	JOSEPHIN	JOSEPHIN;UIM	41.25	19.0296	18.3468	18.5504	19.0487	29.4537	28.9634	29.2404	4	0
+	6.55338	9.88077	Ubiquitin carboxyl-terminal hydrolase 19;Ubiquitin carboxyl-terminal hydrolase	USP19	O94966-6;O94966-7;O94966-5;O94966-3;O94966-4;O94966;E7ESU0;O94966-2;A0A0A0MR08;A0A590UK03;H0YB23	O94966-6;O94966-7;O94966-5;O94966-3;O94966-4;O94966;E7ESU0	1275	Color2 [A=255, R=169, G=169, B=169]	1	4	CS_domain;CS-like_domain;DUF1872;HSP20-like_chaperone;Pept_C19ubi-hydrolase_C_CS;Peptidase_C19;Znf_MYND		CS;UCH_2_1;UCH_2_2;UCH_2_3;ZF_MYND_1;ZF_MYND_2	151.92	15.8853	16.3067	15.8378	16.7593	26.2288	25.8802	26.125	0	0
+	5.47563	9.21005	Ubiquitin carboxyl-terminal hydrolase 48	USP48	Q86UV5;Q86UV5-2;Q86UV5-3;Q86UV5-7;Q86UV5-4;E9PJH5;H3BLX5;E9PJ93;Q86UV5-6;E9PRY5;E9PJ87	Q86UV5;Q86UV5-2;Q86UV5-3	2700	Color2 [A=255, R=169, G=169, B=169]	1	4	Pept_C19_DUSP;Pept_C19ubi-hydrolase_C_CS;Peptidase_C19;Ubiquitin_supergroup		DUSP;UBIQUITIN_1;UBIQUITIN_2;UCH_2_1;UCH_2_2;UCH_2_3	119.03	19.9031	19.4993	19.1143	18.3537	28.6752	28.1312	28.4765	0	0
+	4.4871	8.83815	E3 ubiquitin-protein ligase HERC2	HERC2	O95714;A0A0J9YVP0;A0A3B3IRP6;Q9BVR0;A0A0J9YXQ8;A0A0G2JPS8;H3BUQ1	O95714;A0A0J9YVP0	1308	Color2 [A=255, R=169, G=169, B=169]	1	4	APC_su10/DOC_dom;Beta-propeller_rpt_TECPR;CPH_domain;Cyt_B5-like_heme/steroid-bd;Galactose-bd-like;HECT;Mib_Herc2;RCC1/BLIP-II;Reg_chr_condens;Rib_L2_dom2;Znf_ZZ	RCCNDNSATION	CYTOCHROME_B5_1;CYTOCHROME_B5_2;DOC;HECT;MIB_HERC2;RCC1_1;RCC1_2;RCC1_3;WD_REPEATS_1;WD_REPEATS_2;WD_REPEATS_REGION;ZF_ZZ_1;ZF_ZZ_2	527.22	18.9726	17.1782	17.1668	17.4392	27.3242	26.4319	25.8259	0	0
+	4.22622	8.78567	OTU domain-containing protein 7B	OTUD7B	Q6GQQ9;Q6GQQ9-2;Q5SZ59;Q8TE49;Q8TE49-2;H0YN66;H0YMI7	Q6GQQ9;Q6GQQ9-2;Q5SZ59	2596	Color2 [A=255, R=169, G=169, B=169]	1	4	OTU;UBA-like;Znf_A20		OTU;ZF_A20	92.525	16.2769	16.2594	16.8441	18.0313	24.4608	26.4706	25.9845	0	0
+	2.9372	8.41836	ATPase WRNIP1	WRNIP1	Q96S55;Q96S55-2;Q96S55-3;Q96S55-4	Q96S55;Q96S55-2;Q96S55-3	3037	Color2 [A=255, R=169, G=169, B=169]	1	4	AAA+_ATPase;ATPase_AAA_core;MgsA_C;P-loop_NTPase;Znf_Rad18_put		AAA	72.132	16.758	17.1024	18.3262	17.9503	28.0437	26.5753	23.2387	0	0
+	6.37916	8.38383	Ubiquitin carboxyl-terminal hydrolase 5	USP5	P45974-2;P45974;F5H571	P45974-2;P45974	1818	Color2 [A=255, R=169, G=169, B=169]	1	4	Pept_C19ubi-hydrolase_C_CS;Peptidase_C19;UBA/transl_elong_EF1B_N;UBA/transl_elong_EF1B_N_euk;UBA-like;Ubiquitinyl_hydrolase;Znf_RING/FYVE/PHD;Znf_UBP		UBA;UCH_2_1;UCH_2_2;UCH_2_3;ZF_UBP	93.307	22.665	22.8837	22.8869	22.8609	31.7713	31.0065	30.8461	0	0
+	4.26353	8.2877		HUWE1	A0A087X1S3	A0A087X1S3	87	Color2 [A=255, R=169, G=169, B=169]	1	4				23.944	18.0241	19.2959	19.744	18.074	27.9222	27.0475	26.2469	4	0
+	5.44979	7.97309	Ubiquitin-protein ligase E3C	UBE3C	Q15386;Q15386-2;Q15386-3	Q15386	2421	Color2 [A=255, R=169, G=169, B=169]	1	4	HECT;IQ_motif_EF-hand-BS		HECT;IQ	123.92	18.016	18.7048	18.7532	17.5696	26.4362	26.3334	25.9323	0	0
+	4.14476	7.76927	OTU domain-containing protein 5	OTUD5	Q96G74;Q96G74-3;Q96G74-5;A0A087WXV6;Q96G74-2;H7BZQ3;Q96G74-4	Q96G74;Q96G74-3;Q96G74-5;A0A087WXV6;Q96G74-2;H7BZQ3;Q96G74-4	2976	Color2 [A=255, R=169, G=169, B=169]	1	4	OTU		OTU	60.625	19.4745	17.5798	19.9411	18.537	27.1056	26.5072	26.3443	4	0
+	6.36565	7.38408	Ubiquitin thioesterase OTU1	YOD1	Q5VVQ6;Q5VVQ6-2	Q5VVQ6;Q5VVQ6-2	2575	Color2 [A=255, R=169, G=169, B=169]	1	4	OTU;Znf_C2H2;Znf_C2H2-like		OTU;ZINC_FINGER_C2H2_1;ZINC_FINGER_C2H2_2	38.322	18.7449	18.2249	18.2987	18.1241	26.071	25.645	25.4806	4	0
+	3.28577	7.34382	Ubiquitin carboxyl-terminal hydrolase 4;Ubiquitin carboxyl-terminal hydrolase	USP4	Q13107;Q13107-2;H7C189;C9JNU9;Q13107-3	Q13107;Q13107-2;H7C189	2256	Color2 [A=255, R=169, G=169, B=169]	1	4	Pept_C19_DUSP;Pept_C19ubi-hydrolase_C_CS;Peptidase_C19		DUSP;UBIQUITIN_1;UBIQUITIN_2;UCH_2_1;UCH_2_2;UCH_2_3	108.56	18.8996	19.1945	16.0477	18.56	26.3492	25.3339	24.8746	2	0
+	2.02217	7.24511	Ubiquitin carboxyl-terminal hydrolase;Ubiquitin carboxyl-terminal hydrolase 11	USP11	G5E9A6;P51784;Q5JXD3	G5E9A6;P51784	809	Color2 [A=255, R=169, G=169, B=169]	1	4	Pept_C19_DUSP;Pept_C19ubi-hydrolase_C_CS;Peptidase_C19		DUSP;UCH_2_1;UCH_2_2;UCH_2_3	105.03	24.1781	19.6363	18.0792	18.4761	28.1799	25.8335	27.9991	3	0
+	6.00746	7.1821	Ubiquitin thioesterase OTUB1	OTUB1	Q96FW1;J3KR44;F5GYN4;F5H6Q1;F5GYJ8;F5H3F0;Q96FW1-2	Q96FW1;J3KR44;F5GYN4;F5H6Q1;F5GYJ8;F5H3F0;Q96FW1-2	931	Color2 [A=255, R=169, G=169, B=169]	1	4	OTU;Peptidase_C65_otubain;Ubiquitin_thioesterase_Otubain		OTU	31.284	22.0418	22.5252	22.4278	22.5583	30.0017	29.1389	29.5705	0	0
+	4.54991	7.03156	E3 ubiquitin-protein ligase HUWE1	HUWE1	Q7Z6Z7-2	Q7Z6Z7-2	2684	Color2 [A=255, R=169, G=169, B=169]	1	4	ARM-type_fold;DUF4414;E3_Ub_ligase_DUF908;E3_Ub_ligase_DUF913;HECT;UBA/transl_elong_EF1B_N;UBA/transl_elong_EF1B_N_euk;UBA-like;WWE-dom		HECT;UBA;UIM;WWE	480.19	24.8632	25.2962	25.2106	25.1567	33.2435	31.9061	31.3401	0	0
+	4.58167	6.73771	Ubiquitin-protein ligase E3A	UBE3A	Q05086;Q05086-2;Q05086-3;A0A6Q8PHE5;A0A1B0GVL3;A0A0D9SG77;A0A0D9SES7;A0A0D9SF91;A0A0D9SG63;S4R306;A0A0D9SFU3;A0A0D9SG54	Q05086;Q05086-2;Q05086-3;A0A6Q8PHE5;A0A1B0GVL3;A0A0D9SG77	220	Color2 [A=255, R=169, G=169, B=169]	1	4	HECT;Ubiquitin-protein_ligase_E6-AP		HECT	100.69	18.9876	19.7411	18.9152	19.4295	26.9361	25.388	25.6941	1	0
+	6.16691	6.69254	Ubiquitin carboxyl-terminal hydrolase BAP1;Ubiquitin carboxyl-terminal hydrolase	BAP1	Q92560;F8W6N3;H0Y8E8;F8WEY5;C9J7L9	Q92560;F8W6N3	2878	Color2 [A=255, R=169, G=169, B=169]	1	4	Peptidase_C12	UBCTHYDRLASE	UCH_1	80.361	18.7152	18.0685	17.9636	18.2479	25.0356	24.7197	25.0687	4	0
+	3.03771	6.3314	Ubiquitin carboxyl-terminal hydrolase 32;Ubiquitin carboxyl-terminal hydrolase	USP32	Q8NFA0;K7EQL6;K7EKZ1;Q8NFA0-2;K7EII4;P35125;K7EL53;P35125-2;K7EKK3	Q8NFA0;K7EQL6;K7EKZ1	2809	Color2 [A=255, R=169, G=169, B=169]	1	4	EF_Hand_1_Ca_BS;EF_hand_dom;EF-hand-like_dom;Pept_C19_DUSP;Pept_C19ubi-hydrolase_C_CS;Peptidase_C19;Rab-GTPase-TBC_dom;Recoverin	RECOVERIN	DUSP;EF_HAND_1;EF_HAND_2;TBC_RABGAP;UCH_2_1;UCH_2_2;UCH_2_3	181.65	20.3431	17.8102	17.8086	16.7999	24.6626	24.2016	24.7012	4	0
+	6.44244	6.31542	Inactive ubiquitin carboxyl-terminal hydrolase 54	USP54	Q70EL1;Q70EL1-7;Q70EL1-10;Q70EL1-9;Q70EL1-8;Q70EL1-6;H7C296;R4GN32;H7C1E9;Q70EL1-4	Q70EL1;Q70EL1-7;Q70EL1-10;Q70EL1-9;Q70EL1-8;Q70EL1-6	2647	Color2 [A=255, R=169, G=169, B=169]	1	4	Peptidase_C19		UCH_2_1;UCH_2_2;UCH_2_3	187.39	18.3669	18.3461	17.7614	18.1467	24.4624	24.3274	24.6223	4	0
+	4.89146	6.27039	Ubiquitin carboxyl-terminal hydrolase 28;Ubiquitin carboxyl-terminal hydrolase	USP28	Q96RU2-2;Q96RU2;B4E3L3;Q96RU2-3;G3V1N5;H0YG96;F5GZ74;H0YFX3;H0YFT9;H0YFA0;H0YFD7;F5H2G4;H0YH19;F5H6Q3	Q96RU2-2;Q96RU2;B4E3L3;Q96RU2-3;G3V1N5	3034	Color2 [A=255, R=169, G=169, B=169]	1	4	Pept_C19ubi-hydrolase_C_CS;Peptidase_C19;UBA-like;Ubiquitin-int_motif		UCH_2_1;UCH_2_2;UCH_2_3;UIM	119.12	18.0114	19.5106	18.9965	18.869	25.1617	25.0919	25.0981	4	0
+	4.16163	6.2278	Rab5 GDP/GTP exchange factor	RABGEF1	Q9UJ41;E9PFK9;Q9UJ41-4;Q9UJ41-3;V9GYI8;A0A1W2PPY0;E9PHB8	Q9UJ41;E9PFK9;Q9UJ41-4;Q9UJ41-3	671	Color2 [A=255, R=169, G=169, B=169]	1	4	VPS9;VPS9_subgr;Znf_A20		VPS9;ZF_A20	56.89	17.1276	18.1154	18.2463	19.0414	24.8823	24.2101	23.989	4	0
+	4.30113	6.08891	Ubiquitin carboxyl-terminal hydrolase CYLD	CYLD	Q9NQC7;Q9NQC7-2;J3KRR7;H3BS09;H3BSW9;H3BPZ5;I3L117;J3QKR2	Q9NQC7;Q9NQC7-2;J3KRR7;H3BS09	3308	Color2 [A=255, R=169, G=169, B=169]	1	4	CAP-Gly_domain;Pept_C19ubi-hydrolase_C_CS;Peptidase_C19		CAP_GLY_1;CAP_GLY_2;UCH_2_1;UCH_2_2;UCH_2_3	107.31	19.7178	18.6017	18.6931	17.9448	25.2751	24.6383	24.5714	4	0
+	5.0932	6.06603	Ubiquitin carboxyl-terminal hydrolase 14;Ubiquitin carboxyl-terminal hydrolase	USP14	P54578;P54578-2;A6NJA2;P54578-3;J3QQT6;J3KS55	P54578;P54578-2;A6NJA2;P54578-3	1952	Color2 [A=255, R=169, G=169, B=169]	1	4	Pept_C19ubi-hydrolase_C_CS;Peptidase_C19;Ubiquitin;Ubiquitin_CS;Ubiquitin_supergroup		UBIQUITIN_1;UBIQUITIN_2;UCH_2_1;UCH_2_2;UCH_2_3	56.068	23.261	24.2671	23.2849	23.7242	29.9925	29.3255	29.7829	0	0
+	3.25119	5.98078	Ubiquitin carboxyl-terminal hydrolase 8	USP8	P40818;P40818-2;A0A075B720;H0YNL5;H0YLH2;H0YM47;H0YKV1;H0YM17;H0YLS3	P40818;P40818-2	1781	Color2 [A=255, R=169, G=169, B=169]	1	4	DUF1873;Pept_C19ubi-hydrolase_C_CS;Peptidase_C19;Rhodanese-like_dom		RHODANESE_3;UCH_2_1;UCH_2_2;UCH_2_3	127.52	21.7621	20.3509	20.1695	18.6706	26.4195	25.7987	26.439	0	0
+	5.43737	5.91191	Ubiquitin carboxyl-terminal hydrolase 40	USP40	Q9NVE5;Q9NVE5-3;H7C307;C9JK14;H7C0C4;H7BZ71	Q9NVE5;Q9NVE5-3	3351	Color2 [A=255, R=169, G=169, B=169]	1	4	Pept_C19ubi-hydrolase_C_CS;Peptidase_C19		UCH_2_1;UCH_2_2;UCH_2_3	140.13	18.6219	18.1952	18.4162	18.1931	24.8265	23.8697	24.1094	4	0
+	4.77621	5.69099	OTU domain-containing protein 4	OTUD4	Q01804;Q01804-3;D6RA27;Q01804-4	Q01804;Q01804-3	2163	Color2 [A=255, R=169, G=169, B=169]	1	4	OTU		OTU	124.04	20.6801	20.3062	19.8882	20.4989	26.7087	25.8387	25.5556	0	0
+	6.62054	5.624	Probable ubiquitin carboxyl-terminal hydrolase FAF-X	USP9X	Q93008;Q93008-3;O00507;O00507-2;H7C2M9	Q93008;Q93008-3	2912	Color2 [A=255, R=169, G=169, B=169]	1	4	Pept_C19ubi-hydrolase_C_CS;Peptidase_C19		UCH_2_1;UCH_2_2;UCH_2_3	290.46	22.8599	22.7584	22.4967	22.4765	28.4315	28.0494	28.3348	0	0
+	3.82658	5.54784	OTU domain-containing protein 3	OTUD3	Q5T2D3	Q5T2D3	2547	Color2 [A=255, R=169, G=169, B=169]	1	4	OTU		OTU	45.124	18.9387	19.6234	17.4754	18.5343	24.3933	24.0317	24.1474	4	0
+	3.57608	5.50918	Dynactin subunit 1	DCTN1;DKFZp686E0752	E7EX90;Q14203-3;Q14203;Q14203-6;Q14203-5;Q14203-2;Q14203-4;Q6AWB1;E7EWF7;C9JUI8;C9J1B7;C9JZA4;C9JTE5;C9JJN7;C9JJD0	E7EX90;Q14203-3;Q14203;Q14203-6;Q14203-5;Q14203-2;Q14203-4;Q6AWB1	653	Color2 [A=255, R=169, G=169, B=169]	1	4	CAP-Gly_domain;Dynactin		CAP_GLY_1;CAP_GLY_2	139.09	17.5688	17.2005	19.3232	18.8315	23.5292	23.7869	23.9044	4	0
+	1.83974	5.45892	Probable E3 ubiquitin-protein ligase HERC4	HERC4	Q5GLZ8;Q5GLZ8-6;Q5GLZ8-3;Q5GLZ8-2;H0Y6K7;D6RCL5	Q5GLZ8;Q5GLZ8-6;Q5GLZ8-3;Q5GLZ8-2	2518	Color2 [A=255, R=169, G=169, B=169]	1	4	HECT;RCC1/BLIP-II;Reg_chr_condens	RCCNDNSATION	HECT;RCC1_1;RCC1_2;RCC1_3	118.56	23.412	19.0538	17.965	19.1852	26.3665	25.1456	24.5766	3	0
	1.13099	5.40289	DnaJ homolog subfamily A member 4	DNAJA4	Q8WW22;Q8WW22-2;F5H170;Q8WW22-3	Q8WW22;Q8WW22-2;F5H170;Q8WW22-3	735	Color2 [A=255, R=169, G=169, B=169]	1	4	DnaJ;DnaJ_C;DnaJ_domain;DnaJ_domain_CS;HSP_DnaJ_Cys-rich_dom;HSP40/DnaJ_pept-bd	JDOMAIN	DNAJ_1;DNAJ_2;ZF_CR	44.797	18.4975	26.7739	19.6333	18.1812	25.9741	26.346	26.203	3	0
+	4.34731	5.37691	Ubiquitin carboxyl-terminal hydrolase 30;Ubiquitin carboxyl-terminal hydrolase	USP30	Q70CQ3;B3KUS5;F5H3L3;S4R354;S4R3D1;F5H8D3	Q70CQ3;B3KUS5	2646	Color2 [A=255, R=169, G=169, B=169]	1	4	Pept_C19ubi-hydrolase_C_CS;Peptidase_C19		UCH_2_1;UCH_2_2;UCH_2_3	58.502	18.214	18.8836	19.5437	18.2819	24.3045	23.6805	24.3382	4	0
+	3.55826	5.33214	Ubiquitin carboxyl-terminal hydrolase 22	USP22	Q9UPT9;Q9UPT9-2;A6NNY8;K7ESK0;K7ERX6;Q70EK9;J3QS30;A0A1B0GVA6	Q9UPT9;Q9UPT9-2	3519	Color2 [A=255, R=169, G=169, B=169]	1	4	Pept_C19ubi-hydrolase_C_CS;Peptidase_C19;Znf_RING/FYVE/PHD;Znf_UBP		UCH_2_1;UCH_2_2;UCH_2_3;ZF_UBP	59.96	18.478	18.0331	19.6322	18.7689	24.9225	24.1295	23.1286	2	0
+	2.21169	5.30612	Deubiquitinating protein VCIP135	VCPIP1	Q96JH7	Q96JH7	2999	Color2 [A=255, R=169, G=169, B=169]	1	4	OTU		OTU	134.32	17.9396	21.2729	20.4802	18.0785	24.784	23.4793	25.9836	2	0
+	2.32191	5.09111	Ubiquitin carboxyl-terminal hydrolase 25	USP25	Q9UHP3;Q9UHP3-1;Q9UHP3-3;Q96B65;H7C253;H7C1T8	Q9UHP3;Q9UHP3-1;Q9UHP3-3	3458	Color2 [A=255, R=169, G=169, B=169]	1	4	Pept_C19ubi-hydrolase_C_CS;Peptidase_C19;UBA-like;Ubiquitin-int_motif		UCH_2_1;UCH_2_2;UCH_2_3;UIM	122.22	18.9288	21.6264	19.0765	18.6651	26.2611	23.9363	23.7985	3	0
+	1.2832	5.04144	Mothers against decapentaplegic homolog 2;Mothers against decapentaplegic homolog	SMAD2	Q15796;B7Z5N5;Q15796-2;K7EJX0;O15198;O15198-2;P84022-2;P84022-3;H3BVD1;H0YKE2;H0YNV1;H0YAK7;H3BP09;H0YMP2;K7EL92;K7ERC7;Q15797;P84022-4;H0YL71;Q99717;K7ESI8	Q15796;B7Z5N5;Q15796-2;K7EJX0	466	Color2 [A=255, R=169, G=169, B=169]	1	4	Dwarfin;MAD_homology_MH1;MAD_homology1_Dwarfin-type;SMAD_dom_Dwarfin-type;SMAD_dom-like;SMAD_FHA_domain		MH1;MH2	52.306	19.5604	25.7215	18.5323	19.1523	25.3749	26.0089	25.9653	3	0
+	1.44564	4.85044	Rootletin	CROCC	Q5TZA2;Q5TZA2-2;B1AKD8	Q5TZA2;Q5TZA2-2;B1AKD8	2567	Color2 [A=255, R=169, G=169, B=169]	1	4	Rootletin			228.52	24.7112	19.4589	18.6208	19.0417	24.9655	25.1737	25.7866	3	0
+	2.80951	4.83161	E3 ubiquitin-protein ligase UBR5	UBR5	O95071;O95071-2	O95071;O95071-2	1279	Color2 [A=255, R=169, G=169, B=169]	1	4	E3_UbLigase_EDD_UBA;HECT;PABP_HYD;RCC1/BLIP-II;Znf_N-recognin;Znf_N-recognin_met		HECT;PABC;ZF_UBR	309.35	17.2326	18.145	18.0084	17.8394	23.8856	23.0917	20.9366	0	0
+	3.78124	4.81061	Ubiquitin carboxyl-terminal hydrolase 12;Ubiquitin carboxyl-terminal hydrolase 46	USP12;USP46	O75317;H7BZK6;P62068-3;A0A087WUU2;A0A087WWP2;P62068-2	O75317;H7BZK6;P62068-3	1210	Color2 [A=255, R=169, G=169, B=169]	1	4	Pept_C19ubi-hydrolase_C_CS;Peptidase_C19		UCH_2_1;UCH_2_2;UCH_2_3	42.857	18.3183	18.2007	19.8103	19.2992	23.6456	23.495	24.0127	4	0
+	4.94662	4.76816	Ubiquitin carboxyl-terminal hydrolase 37	USP37	Q86T82;Q86T82-2;Q86W68	Q86T82;Q86T82-2	2691	Color2 [A=255, R=169, G=169, B=169]	1	4	Pept_C19ubi-hydrolase_C_CS;Peptidase_C19;Ubiquitin-int_motif		UCH_2_1;UCH_2_2;UCH_2_3;UIM	110.17	18.7683	18.8721	18.1291	18.215	23.615	22.9753	23.2026	4	0
+	3.04147	4.73202	Ubiquitin carboxyl-terminal hydrolase 13	USP13	Q92995;Q92995-2;H7C5J3;H7C502	Q92995;Q92995-2	2911	Color2 [A=255, R=169, G=169, B=169]	1	4	Pept_C19ubi-hydrolase_C_CS;Peptidase_C19;UBA/transl_elong_EF1B_N;UBA/transl_elong_EF1B_N_euk;UBA-like;Ubiquitinyl_hydrolase;Znf_RING/FYVE/PHD;Znf_UBP		UBA;UCH_2_1;UCH_2_2;UCH_2_3;ZF_UBP	97.326	19.0649	18.4096	20.0232	17.7357	24.3504	22.9524	23.3184	3	0
+	4.86154	4.56923	Thioredoxin-related transmembrane protein 1	TMX1	Q9H3N1;G3V448	Q9H3N1	3219	Color2 [A=255, R=169, G=169, B=169]	1	4	Thioredoxin_CS;Thioredoxin_domain;Thioredoxin-like_fold		THIOREDOXIN_1;THIOREDOXIN_2	31.791	18.7551	18.9472	18.6483	17.9163	23.2669	23.0598	23.0812	4	0
+	2.58721	4.51626	E3 ubiquitin-protein ligase Itchy homolog	ITCH	Q96J02;Q96J02-2;A0A590UK44;A0A590UJW8;A0A590UJQ1;Q96J02-3;A0A590UK95;A0A1W2PR79;Q9H0M0;A0A590UIY0;Q9H0M0-6;Q9H0M0-3	Q96J02;Q96J02-2;A0A590UK44;A0A590UJW8;A0A590UJQ1;Q96J02-3;A0A590UK95	331	Color2 [A=255, R=169, G=169, B=169]	1	4	C2_Ca/lipid-bd_dom_CaLB;C2_Ca-dep;C2_membr_targeting;E3_ub_ligase_SMURF1;HECT;WW_dom		C2;HECT;WW_DOMAIN_1;WW_DOMAIN_2	102.8	20.231	20.1356	21.144	18.0744	24.957	24.4263	23.8542	1	0
+	4.53797	4.51048	Zinc finger protein 330	ZNF330	Q9Y3S2;D6RBR7;D6R9C8;D6R8Y9	Q9Y3S2;D6RBR7	3581	Color2 [A=255, R=169, G=169, B=169]	1	4	NOA36			36.201	18.9455	18.9131	18.0231	18.4836	23.495	23.0532	22.7572	4	0
+	3.63309	4.43167	Probable E3 ubiquitin-protein ligase HERC1	HERC1	Q15751	Q15751	2446	Color2 [A=255, R=169, G=169, B=169]	1	4	B30.2/SPRY;ConA-like_lec_gl_sf;HECT;RCC1/BLIP-II;Reg_chr_condens;SPla/RYanodine_receptor_subgr;SPRY_rcpt;WD40/YVTN_repeat-like_dom;WD40_repeat;WD40_repeat_CS;WD40_repeat_dom	RCCNDNSATION	B302_SPRY;HECT;RCC1_1;RCC1_2;RCC1_3;WD_REPEATS_1;WD_REPEATS_2;WD_REPEATS_REGION	532.22	18.1922	19.9532	19.3363	19.2198	23.5093	23.2677	24.0441	4	0
+	3.37036	4.32627	RWD domain-containing protein 4	RWDD4	Q6NW29;K4DI92;D6RCM5;D6RDH6;D6R9C7;E7EV43;Q6NW29-2	Q6NW29;K4DI92;D6RCM5;D6RDH6	952	Color2 [A=255, R=169, G=169, B=169]	1	4	RWD-domain;UBQ-conjugating_enzyme/RWD		RWD	21.25	19.5926	18.6164	20.464	19.6641	24.391	24.0529	23.2877	4	0
+	4.03552	4.20596	Oxygen-dependent coproporphyrinogen-III oxidase, mitochondrial	CPOX	P36551;H0YA22	P36551	1756	Color2 [A=255, R=169, G=169, B=169]	1	4	Coprogen_oxidase_aer;Coprogen_oxidase_CS	COPRGNOXDASE	COPROGEN_OXIDASE	50.151	18.6521	18.4604	18.3115	17.5883	23.0446	22.2416	22.0909	4	0
	0.748812	4.19239	Small ubiquitin-related modifier 2	SUMO2	P61956;P61956-2;P55854;Q6EEV6;A8MUA9;A8MU27;P55854-2	P61956;P61956-2	2023	Color2 [A=255, R=169, G=169, B=169]	1	4	SUMO;SUMO_chordates;Ubiquitin;Ubiquitin_supergroup		UBIQUITIN_2	10.871	17.4504	16.8489	24.4416	25.4527	25.2462	25.2005	25.2755	2	0
+	4.25007	4.18318	Ubiquitin carboxyl-terminal hydrolase 20	USP20	Q9Y2K6	Q9Y2K6	3541	Color2 [A=255, R=169, G=169, B=169]	1	4	Pept_C19_DUSP;Pept_C19ubi-hydrolase_C_CS;Peptidase_C19;Znf_RING/FYVE/PHD;Znf_UBP		DUSP;UCH_2_1;UCH_2_2;UCH_2_3;ZF_UBP	102	19.7117	19.4994	18.7818	18.5467	23.3961	23.3066	23.2515	4	0
+	4.01635	4.10714	Ubiquitin carboxyl-terminal hydrolase 16	USP16	Q9Y5T5;Q9Y5T5-2;Q9Y5T5-3;Q9Y5T5-4;Q9Y5T5-5;H9KVB6	Q9Y5T5;Q9Y5T5-2;Q9Y5T5-3;Q9Y5T5-4	3613	Color2 [A=255, R=169, G=169, B=169]	1	4	Pept_C19ubi-hydrolase_C_CS;Peptidase_C19;Znf_RING/FYVE/PHD;Znf_UBP		UCH_2_1;UCH_2_2;UCH_2_3;ZF_UBP	93.569	20.4347	20.366	21.5761	20.3644	24.8332	24.5775	24.9666	0	0
+	4.15653	4.09379	Retinoic acid-induced protein 3	GPRC5A	Q8NFJ5;A0A3B3ITN8	Q8NFJ5	2815	Color2 [A=255, R=169, G=169, B=169]	1	4	GPCR_3_C		G_PROTEIN_RECEP_F3_1;G_PROTEIN_RECEP_F3_2;G_PROTEIN_RECEP_F3_3;G_PROTEIN_RECEP_F3_4	40.251	18.7418	19.8714	18.6047	19.0467	23.0955	23.0981	23.2862	4	0
+	3.22328	4.07463	Ubiquitin carboxyl-terminal hydrolase 1	USP1	O94782;C9JC88;C9JWX4	O94782	1265	Color2 [A=255, R=169, G=169, B=169]	1	4	Pept_C19ubi-hydrolase_C_CS;Peptidase_C19		UCH_2_1;UCH_2_2;UCH_2_3	88.206	19.8163	19.3874	18.0856	18.2586	23.061	22.5588	23.265	4	0
+	5.55436	4.02718	Ubiquitin carboxyl-terminal hydrolase 7;Ubiquitin carboxyl-terminal hydrolase	USP7	Q93009;A0A669KBL1;Q93009-3;H3BND8;F5H2X1;H3BRA2;H3BQD1;H3BUV0;H3BTM1;H3BMF6;I3L2D8;REV__J3QKR9	Q93009;A0A669KBL1;Q93009-3;H3BND8	2913	Color2 [A=255, R=169, G=169, B=169]	1	4	MATH;Pept_C19_dom;Pept_C19ubi-hydrolase_C_CS;Peptidase_C19;TRAF-like		MATH;UCH_2_1;UCH_2_2;UCH_2_3	128.3	24.6662	24.8803	24.9341	24.462	29.0396	28.5788	28.6701	0	0
+	2.88571	4.01462	Uncharacterized protein KIAA1671	KIAA1671	Q9BY89	Q9BY89	3164	Color2 [A=255, R=169, G=169, B=169]	1	4				196.71	18.9509	18.8798	18.8758	17.7077	23.8287	22.0972	21.9287	4	0
	1.12161	3.90258	Tubulin beta-4A chain	TUBB4A	P04350;M0QYM7;M0R042;M0R278;M0R1I1	P04350	1357	Color2 [A=255, R=169, G=169, B=169]	1	4	Beta_tubulin;Beta-tubulin_BS;Epsilon_tubulin;Tub_FtsZ_C;Tubulin;Tubulin/FtsZ_2-layer-sand-dom;Tubulin_C;Tubulin_CS;Tubulin_FtsZ_GTPase	BETATUBULIN;EPSLNTUBULIN;TUBULIN	TUBULIN;TUBULIN_B_AUTOREG	49.585	18.2434	17.6081	24.0581	19.0227	23.776	23.8221	23.309	3	0
+	1.54197	3.72146	60 kDa SS-A/Ro ribonucleoprotein	TROVE2	P10155;P10155-5;P10155-3;P10155-4;P10155-2;H0Y9N5;D6RDN1;D6RE09;G5E9R9	P10155;P10155-5;P10155-3;P10155-4;P10155-2	1446	Color2 [A=255, R=169, G=169, B=169]	1	4	TROVE;VWA-like_dom		TROVE	60.67	22.4758	18.0018	18.9209	18.3327	23.2814	23.2139	22.9676	3	0
+	1.27069	3.647	Membrane-associated progesterone receptor component 1	PGRMC1	O00264;O00264-2	O00264	1018	Color2 [A=255, R=169, G=169, B=169]	1	4	Cyt_B5-like_heme/steroid-bd		CYTOCHROME_B5_1;CYTOCHROME_B5_2	21.671	18.8919	19.9048	18.6656	23.9193	23.9633	23.7352	24.2787	3	0
+	6.66883	3.47642	Ubiquitin carboxyl-terminal hydrolase 10	USP10	Q14694;Q14694-3;Q14694-2;J3KT19;H3BNA1;H3BQP1;H3BQC6;H3BVF1;H3BNS8;H3BNL0;Q68D90	Q14694;Q14694-3;Q14694-2	2364	Color2 [A=255, R=169, G=169, B=169]	1	4	Ataxin-2_C;Pept_C19ubi-hydrolase_C_CS;Peptidase_C19		UCH_2_1;UCH_2_2;UCH_2_3	87.133	24.022	24.0957	24.1388	23.9043	27.6492	27.3767	27.524	0	0
+	2.52955	3.40049	Disks large-associated protein 5	DLGAP5	Q15398;Q15398-3;Q15398-1	Q15398;Q15398-3;Q15398-1	2425	Color2 [A=255, R=169, G=169, B=169]	1	4	GKAP			95.114	17.2488	18.667	19.3146	19.5398	22.1427	22.3936	21.7428	4	0
+	2.39559	3.39486	Ubiquitin carboxyl-terminal hydrolase 34	USP34	Q70CQ2;Q70CQ2-3;Q70CQ2-2;A0A0C4DG73;H7C183;H7C150	Q70CQ2;Q70CQ2-3;Q70CQ2-2	2645	Color2 [A=255, R=169, G=169, B=169]	1	4	ARM-type_fold;Pept_C19ubi-hydrolase_C_CS;Peptidase_C19		UCH_2_1;UCH_2_2;UCH_2_3	404.23	19.2928	19.1643	18.8017	16.88	22.1752	21.6604	21.953	4	0
+	4.11977	3.35669	Flavin reductase (NADPH)	BLVRB	P30043;A0A2R8Y7Y9;M0QZL1;M0R192;A0A2R8YEP4	P30043;A0A2R8Y7Y9;M0QZL1;M0R192;A0A2R8YEP4	1675	Color2 [A=255, R=169, G=169, B=169]	1	4	NAD(P)-bd_dom			22.119	19.3849	18.5482	18.9356	18.3099	22.2751	22.1273	22.0517	4	0
+	5.9633	3.23508	Ubiquitin carboxyl-terminal hydrolase 36;Ubiquitin carboxyl-terminal hydrolase	USP36	Q9P275;A0A075B784;E9PEW0;K7ELR5;K7EMM6;Q8IXW9;K7ERC1;K7ELT3;K7EQS0;K7EPT1;K7EJI3;K7EIH0	Q9P275;A0A075B784;E9PEW0	3413	Color2 [A=255, R=169, G=169, B=169]	1	4	Pept_C19ubi-hydrolase_C_CS;Peptidase_C19		UCH_2_1;UCH_2_2;UCH_2_3	122.91	22.2063	21.8676	21.993	21.8986	25.2959	25.0556	25.328	0	0
	1.09097	3.20729	GTPase Era, mitochondrial	ERAL1	O75616;J3QSB2;J3QRV9;O75616-2;K7EQJ8;J3QT61	O75616	1237	Color2 [A=255, R=169, G=169, B=169]	1	4	GTP_binding_domain;GTP-bd_Era;KH_dom-like_a/b;KH_prok-type;P-loop_NTPase;Small_GTP-bd_dom	GTP1OBG	KH_TYPE_2	48.349	18.3325	18.549	22.2834	23.035	24.2855	23.6191	23.3673	2	0
+	1.95127	3.09797	Ubiquitin carboxyl-terminal hydrolase 33	USP33	Q8TEY7;Q8TEY7-3;Q8TEY7-2;H0YCV3;E9PQP0;H0YD08;E9PP47;E9PLK7	Q8TEY7;Q8TEY7-3;Q8TEY7-2	2842	Color2 [A=255, R=169, G=169, B=169]	1	4	Pept_C19_DUSP;Pept_C19ubi-hydrolase_C_CS;Peptidase_C19;Znf_RING/FYVE/PHD;Znf_UBP		DUSP;UCH_2_1;UCH_2_2;UCH_2_3;ZF_UBP	106.73	20.1053	21.4193	18.4607	20.9023	23.4453	22.8576	23.6567	2	0
	1.06575	3.07422	Bifunctional UDP-N-acetylglucosamine 2-epimerase/N-acetylmannosamine kinase;UDP-N-acetylglucosamine 2-epimerase (hydrolyzing);N-acetylmannosamine kinase	GNE	Q9Y223;Q9Y223-5;Q9Y223-3;Q9Y223-2;Q9Y223-4	Q9Y223;Q9Y223-5;Q9Y223-3;Q9Y223-2;Q9Y223-4	3527	Color2 [A=255, R=169, G=169, B=169]	1	4	Hexokinase;ROK;UDP_GlcNAc_Epimerase_2;UDP-GlcNAc_Epase	HEXOKINASE	ROK	79.274	22.7711	17.3196	17.9824	19.5139	22.6627	22.2861	22.4641	3	0
	0.702121	3.06806	Ubiquitin carboxyl-terminal hydrolase 3;Ubiquitin carboxyl-terminal hydrolase	USP3	Q9Y6I4;Q6JHV3;H0YMI4;Q9Y6I4-2;H0YLB7;H0YKU8;H0YL81;H0YLG0;H0YMP6;H0YLJ0;H0YM72;H0YNX9;H0YNK1;H0YMW1	Q9Y6I4;Q6JHV3;H0YMI4;Q9Y6I4-2;H0YLB7;H0YKU8	3638	Color2 [A=255, R=169, G=169, B=169]	1	4	Pept_C19ubi-hydrolase_C_CS;Peptidase_C19;Znf_RING/FYVE/PHD;Znf_UBP		UCH_2_1;UCH_2_2;UCH_2_3;ZF_UBP	58.896	25.4584	26.0624	26.2432	19.2516	26.8253	26.4113	28.7293	1	0
+	2.77372	2.99573	Ubiquitin-40S ribosomal protein S27a;Ubiquitin;40S ribosomal protein S27a;Polyubiquitin-C;Ubiquitin;Polyubiquitin-B;Ubiquitin;Ubiquitin-60S ribosomal protein L40;Ubiquitin;60S ribosomal protein L40	RPS27A;UBC;UBB;UBA52	P62979;P0CG48;P0CG47;Q96C32;Q5PY61;J3QKN0;F5GXK7;F5H747;A0A2R8Y422;F5H388;B4DV12;F5H2Z3;F5GYU3;F5H6Q2;J3QTR3;J3QS39;F5H265;P62987;M0R1M6;M0R1V7;F5GZ39;J3QSA3	P62979;P0CG48;P0CG47;Q96C32;Q5PY61;J3QKN0;F5GXK7;F5H747;A0A2R8Y422;F5H388;B4DV12;F5H2Z3;F5GYU3;F5H6Q2;J3QTR3;J3QS39;F5H265;P62987;M0R1M6;M0R1V7	2082	Color2 [A=255, R=169, G=169, B=169]	1	4	Ribosomal_L40e;Ribosomal_S27a;Ubiquitin;Ubiquitin_CS;Ubiquitin_subgr;Ubiquitin_supergroup	UBIQUITIN	UBIQUITIN_1;UBIQUITIN_2	17.965	29.2604	29.8766	31.107	29.9168	33.4025	33.0274	32.6779	0	0
	0.775644	2.97826	NF-kappa-B-activating protein;NKAP-like protein	NKAP;NKAPL	Q8N5F7;Q5M9Q1;A0A494C050	Q8N5F7;Q5M9Q1;A0A494C050	310	Color2 [A=255, R=169, G=169, B=169]	1	4	DUF926			47.138	18.8446	23.3281	17.4283	23.556	23.6096	23.8599	23.833	2	0
	1.07932	2.75053	Exosome complex component CSL4	EXOSC1	Q9Y3B2;B1AMU7;R4GNH9;R4GMQ7;B1AMU3;B1AMU4	Q9Y3B2;B1AMU7;R4GNH9;R4GMQ7;B1AMU3;B1AMU4	428	Color2 [A=255, R=169, G=169, B=169]	1	4	EXOSC1;Exosome_cplx_N_dom;RNA-binding_domain_S1		S1	21.452	20.0343	23.107	19.2661	18.0634	22.7395	22.9222	22.943	3	0
+	1.53003	2.67123	Ubiquitin-like protein ISG15	ISG15	P05161;A0A096LNZ9;A0A096LPJ4	P05161;A0A096LNZ9;A0A096LPJ4	98	Color2 [A=255, R=169, G=169, B=169]	1	4	Ubiquitin;Ubiquitin_subgr;Ubiquitin_supergroup	UBIQUITIN	UBIQUITIN_2	17.887	20.9088	17.7493	17.9005	19.3737	21.4082	21.5872	21.9676	3	0
	0.966252	2.64194	Fatty acid-binding protein, epidermal	FABP5	Q01469;I6L8B7;A8MUU1	Q01469;I6L8B7	2158	Color2 [A=255, R=169, G=169, B=169]	1	4	Calycin;Calycin-like;Fatty_acid-bd;Lipocln_cytosolic_FA-bd_dom	FATTYACIDBP	FABP	15.164	19.222	18.8783	22.9528	22.7588	23.8417	22.7597	24.1834	2	0
	1.16752	2.61774	General transcription factor 3C polypeptide 2	GTF3C2	Q8WUA4;A0A087WZD8;Q8WUA4-2;H7C318;H0Y4Q6	Q8WUA4;A0A087WZD8;Q8WUA4-2	2848	Color2 [A=255, R=169, G=169, B=169]	1	4	WD40/YVTN_repeat-like_dom;WD40_repeat;WD40_repeat_CS;WD40_repeat_dom		WD_REPEATS_1;WD_REPEATS_2;WD_REPEATS_REGION	100.68	18.2265	19.4543	19.2577	22.6366	22.5048	22.464	22.5657	3	0
+	1.24055	2.60102	3-hydroxyisobutyryl-CoA hydrolase, mitochondrial	HIBCH	Q6NVY1;Q6NVY1-2;B8ZZZ0;H7C400;F8W8A6;B9A058	Q6NVY1;Q6NVY1-2;B8ZZZ0	2602	Color2 [A=255, R=169, G=169, B=169]	1	4	Crontonase_C;Crotonase_core_superfam		ENOYL_COA_HYDRATASE	43.482	22.3282	19.2093	18.9947	18.3156	22.3409	22.1463	22.4516	3	0
	0.638218	2.55954	Proteasome subunit beta type-6;Proteasome subunit beta type	PSMB6	P28072;A0A087X2I4;I3L3X7	P28072;A0A087X2I4	1662	Color2 [A=255, R=169, G=169, B=169]	1	4	Pept_T1A_subB;Proteasome_bsu_CS;Proteasome_sua/b;Proteasome_suB-type	PROTEASOME	PROTEASOME_B_1;PROTEASOME_B_2	25.357	17.9206	17.4605	23.3228	22.8881	22.4659	22.8968	23.5099	2	0
	1.09737	2.49438	N-terminal Xaa-Pro-Lys N-methyltransferase 1;N-terminal Xaa-Pro-Lys N-methyltransferase 1, N-terminally processed	NTMT1	Q9BV86;Q9BV86-2;S4R338;S4R344;S4R3J7	Q9BV86;Q9BV86-2	3135	Color2 [A=255, R=169, G=169, B=169]	1	4	DUF858_MeTrfase_lik			25.387	21.7894	17.4351	19.8277	18.2612	21.6382	21.8123	22.0177	3	0
	0.554884	2.45708	Signal peptidase complex subunit 3	SPCS3	P61009	P61009	1997	Color2 [A=255, R=169, G=169, B=169]	1	4	SPC22			20.313	18.5925	24.6489	18.9519	24.7173	24.3882	24.0722	24.0939	2	0
+	2.23696	2.28685	NFX1-type zinc finger-containing protein 1	ZNFX1	Q9P2E3;Q5JXR6;Q5JXR5;Q9P2E3-2;Q5JXR7	Q9P2E3;Q5JXR6	3415	Color2 [A=255, R=169, G=169, B=169]	1	4	P-loop_NTPase			220.22	19.1316	18.1324	19.0727	19.1009	21.986	21.1424	20.3103	3	0
	0.392818	2.25399	Heterogeneous nuclear ribonucleoproteins C1/C2	HNRNPC	P07910-2;B2R5W2;G3V4C1;P07910-4;G3V2D6	P07910-2;B2R5W2;G3V4C1;P07910-4;G3V2D6	1403	Color2 [A=255, R=169, G=169, B=169]	1	4	hnRNP_C_Raly;Nucleotide-bd_a/b_plait;RRM_dom		RRM	32.337	26.7675	18.2429	26.6683	26.3973	26.7038	26.6802	26.9349	1	0
	0.554574	2.21825	39S ribosomal protein L13, mitochondrial	MRPL13	Q9BYD1;E5RJI7;H0YAX3;E5RFI2	Q9BYD1;E5RJI7	3167	Color2 [A=255, R=169, G=169, B=169]	1	4	Ribosomal_L13;Ribosomal_L13_bac-type;Ribosomal_L13_CS;Ribosomal_L13_dom		RIBOSOMAL_L13	20.692	23.7245	19.6375	24.039	17.8517	23.9164	23.7583	22.9196	2	0
	1.19056	2.12058	Ubiquitin carboxyl-terminal hydrolase isozyme L3;Ubiquitin carboxyl-terminal hydrolase	UCHL3	P15374;A0A087WTB8;Q5TBK7	P15374;A0A087WTB8;Q5TBK7	1521	Color2 [A=255, R=169, G=169, B=169]	1	4	Peptidase_C12	UBCTHYDRLASE	UCH_1	26.182	19.9566	22.3208	22.7474	22.1107	24.6643	22.6962	24.3529	1	0
	0.548328	2.08593	Protein canopy homolog 2	CNPY2	F8W031;Q9Y2B0;F8VXJ7;F8W1K5;H0YI18;F8VP03;H0YIH9;F8W1U5;Q9Y2B0-2	F8W031;Q9Y2B0;F8VXJ7;F8W1K5	774	Color2 [A=255, R=169, G=169, B=169]	1	4	DUF3456;SaposinB		ER_TARGET;SAP_B	29.224	18.1719	18.9951	23.3448	23.7855	22.5778	23.3485	23.5544	2	0
	0.784714	2.07441	Heat shock 70 kDa protein 14	HSPA14	Q0VDF9	Q0VDF9	2220	Color2 [A=255, R=169, G=169, B=169]	1	4	Heat_shock_70_CS;Hsp_70_fam	HEATSHOCK70	HSP70_1;HSP70_2;HSP70_3	54.794	21.8812	17.6993	21.8919	18.7876	22.0257	22.1263	22.2663	2	0
	0.580943	1.98318	Protein S100-A16	S100A16	Q96FQ6	Q96FQ6	2973	Color2 [A=255, R=169, G=169, B=169]	1	4	EF_Hand_1_Ca_BS;EF_hand_dom;EF-hand-like_dom;S100/CaBP-9k_CS		EF_HAND_1;EF_HAND_2;S100_CABP	11.801	22.2417	17.3284	22.1773	22.7801	22.1737	23.1894	23.9821	1	0
	0.7348	1.98196	Bystin	BYSL	Q13895;H7BY94;F8WBL2	Q13895	2322	Color2 [A=255, R=169, G=169, B=169]	1	4	Bystin			49.601	22.1977	22.2112	18.5014	18.3887	22.4788	22.2951	22.1462	2	0
	0.564573	1.96568	Protein SDA1 homolog	SDAD1	Q9NVU7;E7EW05;Q9NVU7-2	Q9NVU7;E7EW05;Q9NVU7-2	650	Color2 [A=255, R=169, G=169, B=169]	1	4	ARM-type_fold;Sda1;SDA1_dom;Uncharacterised_NUC130/133_N			79.87	23.8824	19.1304	23.9267	19.3652	23.3735	23.4763	23.7759	2	0
	0.397681	1.95058		HA-FUBI	HA-FUBI	HA-FUBI	900	Color2 [A=255, R=169, G=169, B=169]	1	4				9.0301	20.4329	18.5143	16.5055	23.2862	20.4345	19.844	24.6273	0	0
	0.711014	1.86373	Copine-8	CPNE8	Q86YQ8;E7ENV7;Q86YQ8-2;Q96A23;Q9UBL6;Q8IYJ1;Q96FN4;Q9HCH3-2;Q96FN4-2;O95741;Q9UBL6-2;Q96A23-2;O95741-2	Q86YQ8;E7ENV7;Q86YQ8-2	626	Color2 [A=255, R=169, G=169, B=169]	1	4	C2_Ca/lipid-bd_dom_CaLB;C2_Ca-dep;C2_membr_targeting;Copine;VWF_A		C2;VWFA	63.107	22.1356	18.3519	22.2644	18.8052	22.2063	22.4296	22.1232	2	0
	0.506215	1.84077	Corepressor interacting with RBPJ 1	CIR1	Q86X95;Q86X95-2	Q86X95;Q86X95-2	2713	Color2 [A=255, R=169, G=169, B=169]	1	4	CIR_N_dom			52.313	23.8777	24.0172	24.2136	18.6152	24.3259	23.9873	25.2519	1	0
	0.188325	1.82596	Histone H1.3	HIST1H1D	P16402	P16402	1534	Color2 [A=255, R=169, G=169, B=169]	1	4	Histone_H1/H5;Histone_H5;WHTH_DNA-bd_dom	HISTONEH5	H15	22.35	31.6591	31.5798	18.9537	30.9278	30.8265	31.228	28.2637	1	0
+	2.25534	1.81061	UBX domain-containing protein 1	UBXN1	Q04323;E9PRQ7;E9PJ81;Q04323-2;A0A087WTZ5	Q04323;E9PRQ7;E9PJ81;Q04323-2;A0A087WTZ5	714	Color2 [A=255, R=169, G=169, B=169]	1	4	UBA/transl_elong_EF1B_N;UBA/transl_elong_EF1B_N_euk;UBA-like;UBX		UBA;UBX	33.325	23.0551	22.4477	23.3825	23.7436	25.471	24.7807	24.6517	0	0
	0.619925	1.79197	Putative methyltransferase C9orf114	C9orf114	Q5T280;R4GNG4	Q5T280	2546	Color2 [A=255, R=169, G=169, B=169]	1	4	NA-bd_OB-fold;Put_MeTrfase			42.008	18.8884	23.1044	22.584	19.0797	23.1959	22.6447	22.2778	2	0
	0.451788	1.76313	Probable 28S rRNA (cytosine-C(5))-methyltransferase	NSUN5	Q96P11;Q96P11-2;Q96P11-4;Q96P11-5;Q63ZY6;Q63ZY6-4;Q63ZY6-5	Q96P11;Q96P11-2;Q96P11-4;Q96P11-5	3015	Color2 [A=255, R=169, G=169, B=169]	1	4	Fmu/NOL1/Nop2p;RCMT	RCMTFAMILY	NOL1_NOP2_SUN	46.691	23.4516	17.2537	22.7617	22.7976	23.8064	23.2238	22.9577	1	0
	0.412552	1.75307	PHD finger-like domain-containing protein 5A	PHF5A	Q7RTV0	Q7RTV0	2667	Color2 [A=255, R=169, G=169, B=169]	1	4	PHF5			12.405	23.41	17.3573	23.453	23.8721	23.4754	24.054	23.7991	1	0
	0.566478	1.72114	DCC-interacting protein 13-alpha	APPL1	Q9UKG1;C9K0C4;C9JAB0	Q9UKG1	3484	Color2 [A=255, R=169, G=169, B=169]	1	4	AH/BAR-dom;PH_like_dom;Pleckstrin_homology;PTyr_interaction_dom		PH_DOMAIN;PID	79.663	23.0324	22.8449	19.074	18.6793	22.7445	22.5225	22.6194	2	0
	0.368104	1.70212	Nucleolar protein 7	NOL7	Q9UMY1;H7C2B1;Q9UMY1-2	Q9UMY1;H7C2B1;Q9UMY1-2	3505	Color2 [A=255, R=169, G=169, B=169]	1	4	NUC129			29.426	17.3654	24.0185	24.158	23.9417	24.1441	24.1771	23.898	1	0
	0.473769	1.68635	Glyoxylate reductase/hydroxypyruvate reductase	GRHPR	Q9UBQ7;U3KQ56	Q9UBQ7;U3KQ56	3430	Color2 [A=255, R=169, G=169, B=169]	1	4	D-isomer_2_OHA_DH_cat_dom;D-isomer_2_OHA_DH_NAD-bd;NAD(P)-bd_dom		D_2_HYDROXYACID_DH_1;D_2_HYDROXYACID_DH_2;D_2_HYDROXYACID_DH_3	35.668	24.0095	23.8497	18.5898	23.9296	24.3475	24.4925	24.0031	1	0
	0.377885	1.68021	Elongation of very long chain fatty acids protein 5;Elongation of very long chain fatty acids protein	ELOVL5	Q9NYP7;Q9NYP7-2;A0A0A0MTI6;Q9NYP7-3	Q9NYP7;Q9NYP7-2;A0A0A0MTI6;Q9NYP7-3	3383	Color2 [A=255, R=169, G=169, B=169]	1	4	GNS1_SUR4		ELO	35.293	18.4487	24.7621	25.2193	24.6377	24.7596	25.1395	24.9423	1	0
	0.930425	1.60477	Epiplakin	EPPK1	P58107;A0A075B730	P58107;A0A075B730	1983	Color2 [A=255, R=169, G=169, B=169]	1	4	Plectin_repeat			555.65	23.825	24.1319	23.9846	24.4033	24.1187	25.4069	27.5474	0	0
	0.540036	1.59953	COP9 signalosome complex subunit 4	COPS4	Q9BT78;D6RAX7;D6RFN0;Q9BT78-2;D6RD63	Q9BT78;D6RAX7;D6RFN0;Q9BT78-2;D6RD63	3117	Color2 [A=255, R=169, G=169, B=169]	1	4	PCI_dom;WHTH_DNA-bd_dom			46.268	18.1314	22.3826	22.7198	22.7845	23.2551	22.6722	23.3851	1	0
	0.403161	1.56582	LanC-like protein 1	LANCL1	O43813;E9PHS0;F8WDS9	O43813;E9PHS0	1144	Color2 [A=255, R=169, G=169, B=169]	1	4	6-hairpin_glycosidase-like;6hp_glycosidase;LANC-like;LanC-like_prot_euk	LANCEUKARYTE;LANCSUPER		45.283	24.4182	24.7925	19.087	25.0027	25.1621	24.553	24.9577	1	0
	0.355053	1.52211	ATP synthase protein 8	MT-ATP8	P03928	P03928	1349	Color2 [A=255, R=169, G=169, B=169]	1	4	ATPase_F0-cplx_su8_mt_metazoan			7.9916	23.6246	17.9178	24.2493	24.251	23.9009	24.231	23.9664	1	0
	0.351198	1.45889	BUB3-interacting and GLEBS motif-containing protein ZNF207	ZNF207	O43670;O43670-2;J3QRS9;X6R4W8;O43670-4;O43670-3;J3QS27;J3KTL1;J3KRB6;J3KRW6;H0Y3M2;J3KS31	O43670;O43670-2;J3QRS9;X6R4W8;O43670-4;O43670-3	949	Color2 [A=255, R=169, G=169, B=169]	1	4	Znf_C2H2;Znf_C2H2-like		ZINC_FINGER_C2H2_1;ZINC_FINGER_C2H2_2	50.75	24.2639	24.1588	23.9032	18.1624	24.0856	24.2035	23.9538	1	0
	0.734591	1.45012	Protein S100-A6;Protein S100	S100A6	P06703;R4GN98	P06703;R4GN98	1380	Color2 [A=255, R=169, G=169, B=169]	1	4	EF_Hand_1_Ca_BS;EF_hand_dom;EF-hand-like_dom;S100/CaBP-9k_CS;S100_Ca-bd_sub		EF_HAND_1;EF_HAND_2;S100_CABP	10.18	25.8246	26.3647	26.6869	28.4937	28.2841	26.9575	29.6362	0	0
	0.461829	1.4501	26S proteasome non-ATPase regulatory subunit 8	PSMD8	P48556;K7EJR3;R4GMR5;K7EJC1;K7ERW6;K7ENY6	P48556;K7EJR3;R4GMR5;K7EJC1	958	Color2 [A=255, R=169, G=169, B=169]	1	4	26S_Psome_Rpn12;SAC3/GANP/Nin1/mts3/eIF-3-p25			39.611	18.2916	22.8434	22.9393	23.1683	23.322	23.3664	23.0938	1	0
	0.454548	1.44505	39S ribosomal protein L49, mitochondrial	MRPL49	Q13405;H0YDP7;E9PI78;E9PNF1	Q13405;H0YDP7	2284	Color2 [A=255, R=169, G=169, B=169]	1	4	Ribosomal_L49/IMG2			19.198	23.4399	22.5851	22.2275	18.231	23.6703	23.1465	22.3808	1	0
	0.465479	1.44154	WW domain-binding protein 11	WBP11	Q9Y2W2;F5H5G4	Q9Y2W2	3552	Color2 [A=255, R=169, G=169, B=169]	1	4	WW_dom-bd_prot_11			69.997	23.5293	22.6617	22.8664	18.5169	23.3106	23.888	22.8068	1	0
	0.445235	1.42002	Proteasome subunit alpha type-3	PSMA3	P25788;P25788-2;G3V3W4;G3V5N4;G3V4X5	P25788;P25788-2	1635	Color2 [A=255, R=169, G=169, B=169]	1	4	Proteasome_asu_N;Proteasome_sua/b;Proteasome_suA-type		PROTEASOME_A_1;PROTEASOME_A_2	28.433	22.5991	18.5726	22.9799	23.5471	22.6834	23.0267	24.324	1	0
	0.460771	1.41878	Phostensin	PPP1R18	Q6NYC8;A0A0G2JHC2;Q6NYC8-3;Q6NYC8-2	Q6NYC8;A0A0G2JHC2;Q6NYC8-3;Q6NYC8-2	183	Color2 [A=255, R=169, G=169, B=169]	1	4	Phostensin/Taperin_N_dom;Phostensin/Taperin_PP1-bd_dom;PPP1R18/Tprn			67.942	22.8548	22.9168	18.3587	23.1148	23.3586	23.1115	23.22	1	0
+	1.53544	1.41436	Ubiquitin-conjugating enzyme E2 N;Putative ubiquitin-conjugating enzyme E2 N-like	UBE2N;UBE2NL	P61088;F8VQQ8;F8VSD4;F8VV71;Q5JXB2;F8VZ29	P61088;F8VQQ8;F8VSD4;F8VV71;Q5JXB2	2005	Color2 [A=255, R=169, G=169, B=169]	1	4	UBQ-conjugat_E2;UBQ-conjugating_AS;UBQ-conjugating_enzyme/RWD		UBIQUITIN_CONJUGAT_1;UBIQUITIN_CONJUGAT_2	17.138	23.6894	24.3772	24.3878	24.4411	26.5088	25.6214	24.7846	0	0
	0.40783	1.41392	Biorientation of chromosomes in cell division protein 1-like 1	BOD1L1	Q8NFC6	Q8NFC6	2810	Color2 [A=255, R=169, G=169, B=169]	1	4	AT_hook_DNA-bd_motif;Bod1_like			330.46	23.666	23.3778	23.1335	18.4081	23.2863	24.2266	23.1679	1	0
	1.25314	1.40233	Ubiquitin carboxyl-terminal hydrolase 38	USP38	Q8NB14;Q8NB14-2;H0Y9H5	Q8NB14;Q8NB14-2	2780	Color2 [A=255, R=169, G=169, B=169]	1	4	Pept_C19ubi-hydrolase_C_CS;Peptidase_C19		UCH_2_1;UCH_2_2;UCH_2_3	116.54	23.5295	24.313	22.9363	23.8683	25.8454	25.3114	24.0355	0	0
	0.403723	1.40154	Complement decay-accelerating factor	CD55	P08174;P08174-2;H3BLV0;B1AP13;H7BY55;P08174-4;P08174-3;P08174-5;P08174-6;P08174-7;B1AP15	P08174;P08174-2;H3BLV0;B1AP13;H7BY55;P08174-4;P08174-3;P08174-5;P08174-6;P08174-7	430	Color2 [A=255, R=169, G=169, B=169]	1	4	Sushi_SCR_CCP		SUSHI	41.4	18.3273	23.1405	23.524	23.4183	23.2404	23.2822	23.9895	1	0
	0.451593	1.39811	Torsin-1A-interacting protein 1	TOR1AIP1	Q5JTV8-3;Q5JTV8;A0A0A0MSK5;J3KN66;Q5JTV8-2;H0YD16;H0Y4R4;H0YDU3	Q5JTV8-3;Q5JTV8;A0A0A0MSK5;J3KN66;Q5JTV8-2;H0YD16	2526	Color2 [A=255, R=169, G=169, B=169]	1	4	Lamina-ass_polypeptide_CLAP1C			66.319	22.9176	23.0727	18.3712	22.9347	23.4997	23.1296	23.0371	1	0
	0.344737	1.39188	Serine/threonine-protein kinase TAO3	TAOK3	Q9H2K8;G3V1Q8;F5GWV8	Q9H2K8;G3V1Q8	3211	Color2 [A=255, R=169, G=169, B=169]	1	4	Kinase-like_dom;Prot_kinase_cat_dom;Protein_kinase_ATP_BS;Ser/Thr_dual-sp_kinase_dom;Ser/Thr_kinase_AS		PROTEIN_KINASE_ATP;PROTEIN_KINASE_DOM;PROTEIN_KINASE_ST	105.4	23.384	23.0182	17.5149	23.4063	23.189	23.4223	23.0569	1	0
	0.473887	1.38454	Transcriptional repressor p66-beta	GATAD2B	Q8WXI9;A0A0U1RRM1;A0A0U1RR30;A0A0U1RRK3;A0A0U1RR34	Q8WXI9;A0A0U1RRM1;A0A0U1RR30	201	Color2 [A=255, R=169, G=169, B=169]	1	4	Znf_GATA;Znf_NHR/GATA		GATA_ZN_FINGER_1;GATA_ZN_FINGER_2	65.26	23.7596	19.2499	23.5047	23.6288	24.142	23.7915	23.8273	1	0
	0.675891	1.37044	Caveolin-1;Caveolin	CAV1	Q03135;E9PCT5;P56539	Q03135;E9PCT5	2180	Color2 [A=255, R=169, G=169, B=169]	1	4	Caveolin;Caveolin_1;Caveolin_CS		CAVEOLIN	20.471	25.858	24.2227	23.8008	24.9949	27.1824	26.879	24.2072	0	0
	0.349432	1.34486	28S ribosomal protein S16, mitochondrial	MRPS16	Q9Y3D3;A6ND22;Q9Y3D3-2	Q9Y3D3;A6ND22;Q9Y3D3-2	3573	Color2 [A=255, R=169, G=169, B=169]	1	4	Ribosomal_S16;Ribosomal_S16_dom		RIBOSOMAL_S16	15.345	18.3386	23.7805	23.8259	23.9273	23.8638	23.6125	23.9625	1	0
+	1.47962	1.33359	Sequestosome-1	SQSTM1	Q13501;Q13501-2;E7EMC7;E9PFW8;E3W990;C9JRJ8;D6RBF1;C9J6J8	Q13501;Q13501-2;E7EMC7	2296	Color2 [A=255, R=169, G=169, B=169]	1	4	OPR_PB1;UBA/transl_elong_EF1B_N_euk;UBA-like;Znf_ZZ		UBA;ZF_ZZ_1;ZF_ZZ_2	47.687	24.4921	24.4618	24.3255	24.3719	26.8178	25.3725	25.049	0	0
	0.348514	1.32749	NADH-ubiquinone oxidoreductase 75 kDa subunit, mitochondrial	NDUFS1	P28331;P28331-4;P28331-2;B4DJ81;P28331-3;P28331-5;F8WDL5;C9JPQ5	P28331;P28331-4;P28331-2;B4DJ81;P28331-3;P28331-5	1664	Color2 [A=255, R=169, G=169, B=169]	1	4	2Fe-2S_ferredoxin-type;Beta-grasp_dom;Mopterin_OxRdtase;NADH_UbQ_OxRdtase_75kDa_su_CS;NADH_UbQ_OxRdtase_Gsu;NADH_UbQ_OxRdtase_Gsu_4Fe4S-bd;NuoG_C		2FE2S_FER_1;2FE2S_FER_2;4FE4S_MOW_BIS_MGD;COMPLEX1_75K_1;COMPLEX1_75K_2;COMPLEX1_75K_3	79.467	17.6809	23.0739	22.9084	23.3225	23.0629	22.7618	23.397	1	0
	1.23487	1.30523	Actin-binding LIM protein 1	ABLIM1	O14639-5;O14639-3;O14639;A0A3B3IS55;O14639-4;O14639-2;O14639-6;J3QSX6;F8W8M4;A0A0A0MRL6;A0A494C1P1;A0A494C1G0;H0Y7N6;F6XFR5	O14639-5;O14639-3;O14639;A0A3B3IS55;O14639-4;O14639-2;O14639-6;J3QSX6;F8W8M4;A0A0A0MRL6;A0A494C1P1;A0A494C1G0	1050	Color2 [A=255, R=169, G=169, B=169]	1	4	Villin_headpiece;Znf_LIM		HP;LIM_DOMAIN_1;LIM_DOMAIN_2	52.055	19.8316	19.4921	18.3516	18.279	20.1436	19.8525	20.8855	0	0
	0.368263	1.26956	Beta-enolase;Enolase	ENO3	P13929;P13929-2;E5RGZ4;P13929-3;K7EPM1;K7EKN2	P13929;P13929-2;E5RGZ4;P13929-3;K7EPM1;K7EKN2	1499	Color2 [A=255, R=169, G=169, B=169]	1	4	Enolase;Enolase_C;Enolase_CS;Enolase_N	ENOLASE	ENOLASE	46.986	19.5924	24.225	24.679	24.6509	24.9574	24.5001	24.2116	1	0
	1.28342	1.2658	UPF0568 protein C14orf166	C14orf166	Q9Y224;G3V4C6;H0YJB9;G3V4E7	Q9Y224;G3V4C6	3528	Color2 [A=255, R=169, G=169, B=169]	1	4	UPF0568			28.068	22.8725	22.3039	21.5669	23.2221	24.1065	24.019	23.1459	0	0
	0.811339	1.26171	Histone H2A type 2-A;Histone H2A type 2-C	HIST2H2AA3;HIST2H2AC	Q6FI13;Q16777	Q6FI13;Q16777	2474	Color2 [A=255, R=169, G=169, B=169]	1	4	Histone_core_D;Histone_H2A;Histone-fold	HISTONEH2A	HISTONE_H2A	14.095	30.8062	30.872	29.5541	32.3692	32.2634	31.4567	32.7661	0	0
	0.315266	1.23048	RNA-binding protein 6	RBM6	P78332;E9PGM9;P78332-2;F8WCA5;C9J250;C9JII0;F8WF63;P78332-3	P78332;E9PGM9;P78332-2;F8WCA5	680	Color2 [A=255, R=169, G=169, B=169]	1	4	G_patch_dom;Nucleotide-bd_a/b_plait;RRM_dom;Znf_C2H2-like		G_PATCH;RRM	128.64	23.1792	23.4956	17.7046	22.7875	23.3461	23.0052	22.7153	1	0
	0.409919	1.22863	Cyclin-dependent kinase inhibitor 2A	CDKN2A	P42771;J3QRG6;P42771-4;P42771-3;K7ES20;K7ENC6;P42771-2;P42772	P42771;J3QRG6;P42771-4;P42771-3;K7ES20;K7ENC6;P42771-2	947	Color2 [A=255, R=169, G=169, B=169]	1	4	Ankyrin_rpt;Ankyrin_rpt-contain_dom		ANK_REP_REGION;ANK_REPEAT	16.532	23.063	18.7186	23.0303	23.2617	23.3002	23.1671	23.2738	1	0
	0.328837	1.21369	Serine/threonine-protein kinase RIO1	RIOK1	Q9BRS2	Q9BRS2	3103	Color2 [A=255, R=169, G=169, B=169]	1	4	Kinase-like_dom;RIO_kinase;RIO_kinase_CS;RIO-like_kinase;Ser/Thr_kinase_Rio1		PROTEIN_KINASE_DOM;RIO1	65.582	23.6196	23.5688	18.339	23.5335	23.4681	23.6032	23.3655	1	0
	0.315139	1.21253	Pleckstrin homology domain-containing family A member 5	PLEKHA5	Q9HAU0;Q9HAU0-2;Q9HAU0-4;Q9HAU0-6;Q9HAU0-5;A0JP02;B4DJX4;Q9HAU0-8;Q9HAU0-3;Q9HAU0-7;H0YGJ6;H0YG48	Q9HAU0;Q9HAU0-2;Q9HAU0-4;Q9HAU0-6;Q9HAU0-5;A0JP02;B4DJX4;Q9HAU0-8;Q9HAU0-3	3269	Color2 [A=255, R=169, G=169, B=169]	1	4	PH_like_dom;Pleckstrin_homology;WW_dom		PH_DOMAIN;WW_DOMAIN_1;WW_DOMAIN_2	127.46	24.9087	24.9102	19.4008	24.613	24.8783	24.5034	24.6305	1	0
	0.399182	1.20384	Mitochondrial carrier homolog 2	MTCH2	Q9Y6C9;E9PIE4	Q9Y6C9;E9PIE4	3632	Color2 [A=255, R=169, G=169, B=169]	1	4	Mitochondrial_sb/sol_carrier;Mt_carrier_dom		SOLCAR	33.331	18.8354	23.029	23.0604	23.2954	22.6728	23.2091	23.8949	1	0
	0.346633	1.19185	Translocation protein SEC63 homolog	SEC63	Q9UGP8;A6PVC9	Q9UGP8	3445	Color2 [A=255, R=169, G=169, B=169]	1	4	DnaJ_domain;Sec63;Sec63-dom	JDOMAIN	DNAJ_1;DNAJ_2	87.996	22.8283	22.6759	17.8055	22.6364	22.7576	22.4576	22.82	1	0
	0.371178	1.18245	AP-1 complex subunit mu-1	AP1M1	Q9BXS5;Q9BXS5-2;K7EJL1;E7ENJ6;Q9Y6Q5;Q9Y6Q5-2;A0A087WZX7;K7EQX3;K7EK69;K7ERH5;K7EL08;K7ENA7;K7EPR4;K7EJJ1;K7EMG5	Q9BXS5;Q9BXS5-2;K7EJL1;E7ENJ6	3157	Color2 [A=255, R=169, G=169, B=169]	1	4	AP_mu_sigma_su;Clathrin_mu;Clathrin_mu_C;Clathrin_mu_CS;Longin-like_dom	CLATHRINADPT	CLAT_ADAPTOR_M_1;CLAT_ADAPTOR_M_2;MHD	48.586	23.4644	23.7414	18.9725	23.5156	23.5275	23.6569	23.6333	1	0
+	1.61025	1.17548	Erlin-1	ERLIN1	O75477;B0QZ43	O75477;B0QZ43	1226	Color2 [A=255, R=169, G=169, B=169]	1	4	Band_7			39.171	23.8572	23.8397	22.7751	23.3376	25.0766	24.6074	24.1996	0	0
	0.494729	1.16185	Transmembrane protein 43	TMEM43	Q9BTV4	Q9BTV4	3122	Color2 [A=255, R=169, G=169, B=169]	1	4	TMEM43_fam			44.875	23.162	19.8154	23.3411	23.3573	24.1229	23.2945	23.325	1	0
	0.448215	1.1547	Succinate dehydrogenase [ubiquinone] iron-sulfur subunit, mitochondrial	SDHB	P21912;A0A087WWT1;A0A087WXX8	P21912;A0A087WWT1;A0A087WXX8	1597	Color2 [A=255, R=169, G=169, B=169]	1	4	2Fe2S_fd_BS;2Fe-2S_ferredoxin-type;4Fe4S_Fe_S_CS;4Fe4S_Fe-S-bd;Beta-grasp_dom;Fum_reductase_C;Helical_ferredxn;Succ_DH/fum_Rdtase_Fe-S;Succ_DH/fum_Rdtase_N		2FE2S_FER_1;2FE2S_FER_2;4FE4S_FER_1;4FE4S_FER_2	31.629	22.8542	18.9792	22.6719	22.8067	22.6053	23.0697	23.273	1	0
	0.40325	1.15344	Carboxymethylenebutenolidase homolog	CMBL	Q96DG6	Q96DG6	2957	Color2 [A=255, R=169, G=169, B=169]	1	4	Dienelactn_hydro			28.048	22.5578	18.4178	22.6132	22.3292	23.0587	21.9877	22.8525	1	0
	0.322275	1.1517	Calponin-2;Calponin	CNN2	Q99439;B4DDF4;B4DUT8;A0A087X271;H3BVI6;Q99439-2;A0A087X1X5;K7ES69;U3KPS3;H3BQH0	Q99439;B4DDF4;B4DUT8;A0A087X271;H3BVI6;Q99439-2;A0A087X1X5	438	Color2 [A=255, R=169, G=169, B=169]	1	4	Calponin;Calponin_repeat;CH-domain;SM22_calponin	CALPONIN;SM22CALPONIN	CALPONIN_1;CALPONIN_2;CH	33.697	19.16	24.5288	23.6368	24.205	23.5943	24.2085	24.3002	1	0
+	2.58981	1.14367	26S proteasome non-ATPase regulatory subunit 4	PSMD4	P55036;Q5VWC4;A6PVX3;P55036-2;H0Y3Y9;A2A3N6;H0Y561	P55036;Q5VWC4;A6PVX3;P55036-2	1959	Color2 [A=255, R=169, G=169, B=169]	1	4	PInositol-4-P-5-kinase;PInositol-4-P-5-kinase_C;PInositol-4-P-5-kinase_core;PInositol-4P-5-kinase_core_sub;PInositol-4-P-5-kinase_N;Proteasome_su_Rpn10;Ubiquitin-int_motif;VWF_A		PIPK;UIM;VWFA	40.736	23.9131	24.2142	23.5643	24.0557	25.3706	24.9851	24.8858	0	0
	0.336252	1.13407	Transcription factor Sp1	SP1	P08047;P08047-3;P08047-2;H3BUU5	P08047;P08047-3;P08047-2	1406	Color2 [A=255, R=169, G=169, B=169]	1	4	Znf_C2H2;Znf_C2H2/integrase_DNA-bd;Znf_C2H2-like		ZINC_FINGER_C2H2_1;ZINC_FINGER_C2H2_2	80.692	24.6827	24.0144	19.4958	24.0625	24.2397	24.3425	24.0116	1	0
	0.248942	1.12301	Ras-related protein Rab-35	RAB35	Q15286;F5H157;Q15286-2;F5H7F8	Q15286;F5H157	734	Color2 [A=255, R=169, G=169, B=169]	1	4	P-loop_NTPase;Small_GTPase;Small_GTPase_Rab_type;Small_GTP-bd_dom	RASTRNSFRMNG	RAB	23.025	24.0195	17.8008	24.0855	23.6882	23.4187	23.6811	23.4648	1	0
+	1.79252	1.11167	Peroxiredoxin-4	PRDX4	Q13162;H7C3T4;A6NG45;A6NJJ0	Q13162;H7C3T4	2264	Color2 [A=255, R=169, G=169, B=169]	1	4	AhpC/TSA;Peroxiredoxin_AhpC-typ;Peroxiredoxin_C;Thioredoxin-like_fold		THIOREDOXIN_2	30.54	25.1391	24.5769	25.248	25.8611	26.2982	26.3553	26.3002	0	0
	0.254631	1.09827	Peptidyl-prolyl cis-trans isomerase H;Peptidyl-prolyl cis-trans isomerase	PPIH	O43447;C9JQD4;O43447-2;H0YEL5;A6NM32	O43447;C9JQD4;O43447-2;H0YEL5	1128	Color2 [A=255, R=169, G=169, B=169]	1	4	Cyclophilin-like_PPIase_dom;Cyclophilin-type_PPIase;Cyclophilin-type_PPIase_CS	CSAPPISMRASE	CSA_PPIASE_1;CSA_PPIASE_2	19.208	17.9189	23.5409	24.032	23.8142	23.3235	23.3966	23.5541	1	0
+	3.88473	1.08149	Helicase SKI2W	SKIV2L	Q15477;H7C5N0;B4E0B4;F8WDE8	Q15477	2432	Color2 [A=255, R=169, G=169, B=169]	1	4	DNA/RNA_helicase_DEAD/DEAH_N;DSH_C;Helicase_ATP-bd;Helicase_C;P-loop_NTPase;RNA_helicase_ATP-dep_SK12/DOB1;rRNA_proc-arch_dom		HELICASE_ATP_BIND_1;HELICASE_CTER	137.75	23.1033	22.8956	22.976	22.9839	24.1013	23.8742	24.2381	0	0
	0.459059	1.0511	Rab GDP dissociation inhibitor alpha	GDI1	P31150	P31150	1695	Color2 [A=255, R=169, G=169, B=169]	1	4	GDP_dissociation_inhibitor;RabGDI	RABGDI;RABGDIREP		50.582	22.0626	18.9205	22.2915	22.5241	22.6936	22.1555	22.6532	1	0
	0.944727	1.03816	Tropomyosin beta chain	TPM2	Q5TCU3;P07951	Q5TCU3;P07951	2559	Color2 [A=255, R=169, G=169, B=169]	1	4	Tropomyosin	TROPOMYOSIN	TROPOMYOSIN	32.814	23.1526	22.7997	23.3397	24.0998	23.5808	25.3548	24.2227	0	0
	0.395147	1.03798	Tyrosine-protein phosphatase non-receptor type 11	PTPN11	Q06124;Q06124-1;Q06124-3;A0A1W2PPU4;H0YF12;A0A0U1RRI0	Q06124;Q06124-1;Q06124-3;A0A1W2PPU4	2197	Color2 [A=255, R=169, G=169, B=169]	1	4	SH2;Tyr/Dual-sp_Pase;Tyr_Pase_AS;Tyr_Pase_non-rcpt_typ-6/11;Tyr_Pase_rcpt/non-rcpt	PRTYPHPHTASE;SH2DOMAIN	SH2;TYR_PHOSPHATASE_1;TYR_PHOSPHATASE_2;TYR_PHOSPHATASE_PTP	68.01	19.1175	23.1788	22.8887	22.6845	22.8009	22.9726	23.2426	1	0
	0.299229	1.01694	EH domain-containing protein 1	EHD1	Q9H4M9;A0A024R571;C9JC03;C9JIJ3;C9IZH1;C9J2Z4;Q9NZN3;Q9NZN3-2;C9JDQ8	Q9H4M9;A0A024R571;C9JC03	2	Color2 [A=255, R=169, G=169, B=169]	1	4	Dynamin_GTPase;EF_Hand_1_Ca_BS;EF_hand_dom;EF-hand-like_dom;EPS15_homology;P-loop_NTPase		EF_HAND_1;EF_HAND_2;EH	60.626	23.5602	23.6501	18.8511	23.5345	23.4262	23.7	23.1215	1	0
	0.316698	1.01459	Ribosomal protein S6 kinase alpha-3	RPS6KA3	P51812;B4DG22;B1AXG1;B7ZB17;A0A2R8Y603;Q9UK32;Q9UK32-2;Q6P0Q8;O60307;Q9Y2H9;B1AXG2;A0A2R8YGB7;V9GXZ1;E7ERL6;A0A669KBJ4;Q6P0Q8-2	P51812;B4DG22;B1AXG1;B7ZB17;A0A2R8Y603	1912	Color2 [A=255, R=169, G=169, B=169]	1	4	AGC-kinase_C;Kinase-like_dom;MA_Ser/Thr_Kinase_dom;MAST_pre-PK_dom;PDZ;Pkinase_C;Prot_kinase_cat_dom;Protein_kinase_ATP_BS;Ribosomal_S6_kinase_II;Ser/Thr_dual-sp_kinase_dom;Ser/Thr_kinase_AS		AGC_KINASE_CTER;PDZ;PROTEIN_KINASE_ATP;PROTEIN_KINASE_DOM;PROTEIN_KINASE_ST	83.735	22.863	18.3714	22.7212	23.0298	22.5299	22.9667	22.7861	1	0
	0.256097	0.98348	Serine/threonine-protein phosphatase 2A catalytic subunit alpha isoform	PPP2CA	P67775;P67775-2	P67775;P67775-2	2101	Color2 [A=255, R=169, G=169, B=169]	1	4	Metallo_PEstase_dom;Ser/Thr-sp_prot-phosphatase	STPHPHTASE	SER_THR_PHOSPHATASE	35.594	19.2712	24.2715	24.5559	24.6883	24.272	24.2676	24.0009	1	0
	0.703813	0.962467	Plectin	PLEC	Q15149;Q15149-2;Q15149-6;Q15149-7;Q15149-5;E9PMV1;E9PKG0;E9PIA2;E9PQ28	Q15149;Q15149-2;Q15149-6;Q15149-7;Q15149-5	2403	Color2 [A=255, R=169, G=169, B=169]	1	4	Actinin_actin-bd_CS;CH-domain;Plectin_repeat;S10_plectin_N;Spectrin/alpha-actinin		ACTININ_1;ACTININ_2;CH	531.78	28.4027	28.7075	28.8158	28.8127	28.4547	29.4198	31.0668	0	0
	0.336233	0.946248	Calmodulin-regulated spectrin-associated protein 2	CAMSAP2	Q08AD1;Q08AD1-2;Q08AD1-3	Q08AD1;Q08AD1-2;Q08AD1-3	2215	Color2 [A=255, R=169, G=169, B=169]	1	4	CH-domain;CKK_domain;PRC_barrel-like		CH;CKK	168.09	23.5917	23.1575	19.438	23.3519	23.5463	23.6167	22.8301	1	0
	0.428605	0.919139	Lactoylglutathione lyase	GLO1	Q04760;Q04760-2	Q04760;Q04760-2	2187	Color2 [A=255, R=169, G=169, B=169]	1	4	Glyas_Fos-R_dOase_dom;Glyoxalase_1;Glyoxalase_1_CS		GLYOXALASE_I_1;GLYOXALASE_I_2	20.777	21.886	22.0409	19.0796	22.4418	21.7426	22.4604	22.6406	1	0
	0.311568	0.882912	Polycomb protein EED	EED	O75530;O75530-2;A0A5F9ZI63;O75530-3	O75530;O75530-2;A0A5F9ZI63;O75530-3	339	Color2 [A=255, R=169, G=169, B=169]	1	4	WD40/YVTN_repeat-like_dom;WD40_repeat;WD40_repeat_CS;WD40_repeat_dom		WD_REPEATS_1;WD_REPEATS_2;WD_REPEATS_REGION	50.197	21.5749	21.8924	17.7621	21.6902	21.8266	21.6956	21.3162	1	0
	0.296793	0.88221	Signal transducer and activator of transcription 5B;Signal transducer and activator of transcription 5A;Signal transducer and activator of transcription	STAT5B;STAT5A	P51692;P42229;K7EK35;P42229-2;C9J4I3;K7EM17	P51692;P42229;K7EK35;P42229-2	1910	Color2 [A=255, R=169, G=169, B=169]	1	4	EF-hand-like_dom;p53-like_TF_DNA-bd;SH2;STAT_TF_alpha;STAT_TF_coiled-coil;STAT_TF_core;STAT_TF_DNA-bd;STAT_TF_DNA-bd_sub;STAT_TF_prot_interaction		SH2	89.865	22.4549	22.7232	22.595	18.446	22.5483	22.3948	22.368	1	0
	0.31887	0.87145	Ribonuclease P protein subunit p29	POP4	O95707;K7ERD7;K7ESH8;K7EQV2;K7EK50	O95707;K7ERD7;K7ESH8;K7EQV2	977	Color2 [A=255, R=169, G=169, B=169]	1	4	RNase_P/MRP_p29;RNase_P/MRP_p29-subunit;Rof/RNase_P-like			25.424	18.7811	22.7809	22.522	22.4778	22.8973	22.3566	22.2818	1	0
	0.26669	0.850673	Enoyl-CoA delta isomerase 1, mitochondrial	ECI1;DCI	P42126;P42126-2;Q96DC0;H3BS70	P42126;P42126-2;Q96DC0;H3BS70	1795	Color2 [A=255, R=169, G=169, B=169]	1	4	Crotonase_core_superfam;Enoyl-CoA_hyd/isom_CS		ENOYL_COA_HYDRATASE	32.816	19.1566	23.5207	23.3683	23.5434	22.7726	23.2869	23.6843	1	0
	1.08997	0.833059	Transcription factor A, mitochondrial	TFAM	Q00059;Q00059-2;H7BYN3	Q00059;Q00059-2;H7BYN3	2148	Color2 [A=255, R=169, G=169, B=169]	1	4	HMG_box_dom		HMG_BOX_2	29.096	23.8186	24.8409	24.0181	23.9604	25.6306	24.7116	24.6354	0	0
	0.425954	0.824606	Phosphoglycolate phosphatase	PGP	A6NDG6;H3BV17	A6NDG6	387	Color2 [A=255, R=169, G=169, B=169]	1	4	HAD-like_dom;HAD-SF_hydro_IIA;NPhePase-like_dom;PGP_euk			34.006	19.4566	22.2401	22.2922	22.4022	22.3075	22.4375	22.5222	1	0
	0.368078	0.798861	Cathepsin B;Cathepsin B light chain;Cathepsin B heavy chain	CTSB	P07858;R4GMQ5	P07858	1400	Color2 [A=255, R=169, G=169, B=169]	1	4	Pept_asp_AS;Pept_cys_AS;Pept_his_AS;Peptidase_C1A;Peptidase_C1A_C;Peptidase_C1A_cathepsin-B;Propeptide_C1A	PAPAIN	THIOL_PROTEASE_ASN;THIOL_PROTEASE_CYS;THIOL_PROTEASE_HIS	37.821	22.5422	22.1709	19.2648	22.4296	22.29	22.4844	22.4278	1	0
	0.257965	0.792186	Proteasome assembly chaperone 2	PSMG2	Q969U7;Q969U7-2;V9GZ55;K7ENR6	Q969U7;Q969U7-2;V9GZ55;K7ENR6	2923	Color2 [A=255, R=169, G=169, B=169]	1	4	Proteasome_assmbl_chaperone_2;Proteasome_assmbl_chp_2_euk			29.396	22.2175	22.4222	18.1326	22.3474	21.9844	22.0326	22.1994	1	0
+	3.91536	0.757831	Splicing factor 3B subunit 6	SF3B6	Q9Y3B4	Q9Y3B4	3568	Color2 [A=255, R=169, G=169, B=169]	1	4	Nucleotide-bd_a/b_plait;RRM_dom		RRM	14.585	24.2618	24.345	24.2122	24.3383	25.1111	25.1257	24.9048	0	0
	0.204948	0.750043	Uncharacterized protein C15orf52	C15orf52	Q6ZUT6;Q6ZUT6-4;Q6ZUT6-2;H0YM82;Q6ZUT6-3	Q6ZUT6;Q6ZUT6-4;Q6ZUT6-2	2642	Color2 [A=255, R=169, G=169, B=169]	1	4				57.324	24.1987	23.9433	19.0575	22.9497	23.3705	23.8176	22.674	1	0
+	1.8113	0.731823	Cytochrome c oxidase subunit 7A2, mitochondrial	COX7A2	P14406;D6RIE3;D6RGV5;H0UI06;D6R9C3;D6RA35	P14406;D6RIE3;D6RGV5;H0UI06	604	Color2 [A=255, R=169, G=169, B=169]	1	4	Cyt_c_oxidase_su7a			9.3959	24.091	24.1148	23.5168	23.9875	24.7136	24.393	24.8715	0	0
	0.168156	0.71754	28S ribosomal protein S17, mitochondrial	MRPS17;hCG_1984214	Q9Y2R5;I3L0E3;E9PE17	Q9Y2R5;I3L0E3;E9PE17	903	Color2 [A=255, R=169, G=169, B=169]	1	4	Krueppel-associated_box;NA-bd_OB-fold;Ribosomal_S17		KRAB;RIBOSOMAL_S17	14.502	18.8376	24.3998	24.4713	24.1834	23.565	23.6433	23.8634	1	0
	0.862848	0.716972	Desmoplakin	DSP	P15924;P15924-3;P15924-2	P15924;P15924-3;P15924-2	1525	Color2 [A=255, R=169, G=169, B=169]	1	4	Plectin_repeat;Spectrin/alpha-actinin		SH3	331.77	23.1348	22.9619	23.5791	23.6853	23.9415	23.3987	24.8316	0	0
	0.943145	0.716363	Transcriptional repressor protein YY1;Transcription factor YY2	YY1;YY2	P25490;H0YJV7;O15391;H0YJU4;Q96MM3;A0A494C032	P25490;H0YJV7;O15391;H0YJU4	847	Color2 [A=255, R=169, G=169, B=169]	1	4	TF_Yin_yang;Znf_C2H2;Znf_C2H2/integrase_DNA-bd;Znf_C2H2-like		ZINC_FINGER_C2H2_1;ZINC_FINGER_C2H2_2	44.712	23.7893	23.0896	22.8625	23.3415	24.2011	24.4546	23.3055	0	0
	0.56591	0.707537	Histone H2AX;Histone H2A type 1-A	H2AFX;HIST1H2AA	P16104;Q96QV6	P16104;Q96QV6	1529	Color2 [A=255, R=169, G=169, B=169]	1	4	Histone_core_D;Histone_H2A;Histone-fold	HISTONEH2A	HISTONE_H2A	15.144	28.5732	27.7087	27.0859	28.1946	29.6205	28.03	28.1438	0	0
	1.5707	0.706712	Proteasome subunit beta type-7	PSMB7	Q99436	Q99436	3054	Color2 [A=255, R=169, G=169, B=169]	1	4	Pept_T1A_subB;Proteasome_bsu_C;Proteasome_bsu_CS;Proteasome_sua/b;Proteasome_suB-type	PROTEASOME	PROTEASOME_B_1;PROTEASOME_B_2	29.965	22.7755	22.3154	22.6988	22.8798	23.6716	22.9692	23.4814	0	0
	0.783377	0.706031	Glutaredoxin-3	GLRX3	O76003	O76003	1256	Color2 [A=255, R=169, G=169, B=169]	1	4	Glutaredoxin;Monothiol_GRX-rel;Thioredoxin_domain;Thioredoxin-like_fold		GLUTAREDOXIN_2;THIOREDOXIN_1;THIOREDOXIN_2	37.432	21.3521	21.941	21.5729	22.1338	21.5466	22.8989	22.9224	0	0
	1.23744	0.697507	Junction plakoglobin	JUP	P14923;C9JTX4;C9J826;C9JK18;C9JKY1;C9JPI2;K7ERP3	P14923	1513	Color2 [A=255, R=169, G=169, B=169]	1	4	Armadillo;ARM-like;ARM-type_fold;Beta-catenin	BCATNINFAMLY	ARM_REPEAT	81.744	23.1251	22.8492	23.0981	23.4473	24.2329	23.2593	23.9901	0	0
	0.851715	0.695015	Replication initiator 1	REPIN1	Q9BWE0;Q9BWE0-4;E7EVL6;C9JZE3;C9JYJ8	Q9BWE0;Q9BWE0-4;E7EVL6;C9JZE3;C9JYJ8	3149	Color2 [A=255, R=169, G=169, B=169]	1	4	Znf_C2H2;Znf_C2H2/integrase_DNA-bd;Znf_C2H2-like		ZINC_FINGER_C2H2_1;ZINC_FINGER_C2H2_2	63.574	22.2149	22.253	23.5664	22.6992	23.0432	23.5352	23.5568	0	0
	0.211145	0.69242	DnaJ homolog subfamily C member 9	DNAJC9	Q8WXX5	Q8WXX5	2868	Color2 [A=255, R=169, G=169, B=169]	1	4	DnaJ_domain;DnaJ_domain_CS	JDOMAIN	DNAJ_1;DNAJ_2	29.909	26.6223	25.525	23.3178	24.1756	27.2234	26.2032	23.3811	0	0
	0.625064	0.659804	PERQ amino acid-rich with GYF domain-containing protein 2	GIGYF2	Q6Y7W6;Q6Y7W6-3;Q6Y7W6-4;Q6Y7W6-5;I1E4Y6;E7ESB6;C9JHW1;C9JHT0;C9JRZ2;C9J0V6;C9JH18;C9JXQ0;C9JPV7;F8WCD5;C9IYH5;C9JH78;C9JW88;A0A1U8QZH8;C9J7G1;B8ZZD2;C9JZC0;C9J1A6	Q6Y7W6;Q6Y7W6-3;Q6Y7W6-4;Q6Y7W6-5;I1E4Y6;E7ESB6;C9JHW1	2637	Color2 [A=255, R=169, G=169, B=169]	1	4	GYF		GYF	150.07	24.1628	23.7472	23.6016	23.1961	25.2196	24.3551	23.4356	0	0
	0.360167	0.657357	Myosin-10	MYH10	P35580;P35580-2;P35580-5;P35580-3;P35580-4;E7ERA5	P35580;P35580-2;P35580-5;P35580-3;P35580-4	1744	Color2 [A=255, R=169, G=169, B=169]	1	4	IQ_motif_EF-hand-BS;Myosin_head_motor_dom;Myosin_N;Myosin_S1_N;Myosin_tail;Myosin-like_IQ_dom;P-loop_NTPase	MYOSINHEAVY	IQ	229	19.8028	21.4089	21.8956	21.5326	20.5775	22.0566	22.818	0	0
	0.978166	0.655767		HLA-A	A0A140T8W8;A0A1W2PR61;A0A1W2PPF8;Q5SPM2;A0A140T8Y4;A0A0G2JPD3;A0A140TA14;A0A140TA11;A0A140T9Y5;A0A140T997	A0A140T8W8;A0A1W2PR61;A0A1W2PPF8;Q5SPM2;A0A140T8Y4;A0A0G2JPD3	189	Color2 [A=255, R=169, G=169, B=169]	1	4	Ig/MHC_CS;Ig_C1-set;Ig-like_dom;Ig-like_fold;MHC_I/II-like_Ag-recog;MHC_I_a_a1/a2;MHC_I_a_C;MHC_I-like_Ag-recog	MHCCLASSI	IG_LIKE;IG_MHC	34.426	22.3675	22.8795	23.2332	23.015	22.9357	23.7562	23.8967	0	0
	1.31951	0.652414	40S ribosomal protein S29	RPS29	P62273;A0A2R8Y851;P62273-2;A0A2R8Y6P7;A0A087WTT6	P62273;A0A2R8Y851;P62273-2;A0A2R8Y6P7;A0A087WTT6	261	Color2 [A=255, R=169, G=169, B=169]	1	4	Ribosomal_S14;Ribosomal_S14_CS		RIBOSOMAL_S14	6.6767	25.2749	25.4092	25.8922	25.6439	25.8154	26.1968	26.6102	0	0
	0.947632	0.652365	Protein S100-A10	S100A10	P60903	P60903	1993	Color2 [A=255, R=169, G=169, B=169]	1	4	EF-hand-like_dom;S100/CaBP-9k_CS;S100_Ca-bd_sub		S100_CABP	11.203	23.9973	23.7729	24.389	24.7578	24.3545	25.1952	25.0952	0	0
+	2.80047	0.639081	SUMO-activating enzyme subunit 1;SUMO-activating enzyme subunit 1, N-terminally processed	SAE1	Q9UBE0;Q9UBE0-3;A0A590UK93;A0A590UKC5;M0QZS6;B3KNJ4;Q9UBE0-2;M0QX65;A0A590UKA0;M0R054;M0QYM8;M0R375;M0R286	Q9UBE0;Q9UBE0-3;A0A590UK93;A0A590UKC5;M0QZS6;B3KNJ4;Q9UBE0-2;M0QX65;A0A590UKA0	3424	Color2 [A=255, R=169, G=169, B=169]	1	4	Molybdenum_cofac_synth_MoeB;NAD(P)-bd_dom;ThiF_NAD_FAD-bd;UBQ/SUMO-activ_enz_E1-like	UBIQUITINACT		38.449	22.5616	22.7105	22.7119	22.9781	23.3684	23.3998	23.3707	0	0
	0.50768	0.628036	Programmed cell death 6-interacting protein	PDCD6IP	Q8WUM4;Q8WUM4-2;A0A3B3IT07;Q8WUM4-3;C9IZF9;F8WEQ7;F8WBR8;F8WDK9	Q8WUM4;Q8WUM4-2	2852	Color2 [A=255, R=169, G=169, B=169]	1	4	ALIX_V_dom;BRO1_dom		BRO1	96.022	21.4644	23.3012	22.7605	23.213	22.818	23.2977	23.8227	0	0
	1.38073	0.623181	Protein TFG	TFG	Q92734;A0A6Q8PFY7;Q92734-2;A0A6Q8PFC4;A0A6Q8PH89;A0A6Q8PH27;A0A6Q8PG00;A0A6Q8PG04;A0A6Q8PGS4;A0A6Q8PF40;Q92734-4;Q92734-3;C9JJP5;C9JTY3;C9JUE0;A0A6Q8PF51	Q92734;A0A6Q8PFY7;Q92734-2;A0A6Q8PFC4;A0A6Q8PH89;A0A6Q8PH27;A0A6Q8PG00;A0A6Q8PG04;A0A6Q8PGS4;A0A6Q8PF40;Q92734-4;Q92734-3;C9JJP5;C9JTY3;C9JUE0;A0A6Q8PF51	365	Color2 [A=255, R=169, G=169, B=169]	1	4	OPR_PB1			43.447	23.9456	23.715	23.6819	23.8326	24.9362	24.182	24.1327	0	0
	1.22594	0.622807	Glutathione S-transferase omega-1	GSTO1	P78417;Q5TA02;P78417-2;P78417-3;Q5TA01	P78417;Q5TA02;P78417-2;P78417-3;Q5TA01	2122	Color2 [A=255, R=169, G=169, B=169]	1	4	Glutathione_S_Trfase/Cl_chnl_C;Glutathione_S-Trfase_N;Glutathione-S-Trfase_C-like;GST_C;GST_omega;Thioredoxin-like_fold	GSTRNSFRASEO	GST_CTER;GST_NTER	27.566	21.556	21.9753	21.7416	21.9252	21.8972	22.5428	22.827	0	0
	1.41105	0.619833	Myosin-9	MYH9	P35579;P35579-2;Q5BKV1;B1AH99;A0A2R8Y4C3;A0A0C4DFM8;A1L2Z2;Q9Y623;P13535;P11055;A7E2Y1;P13533;P12883;Q9UKX2;REV__Q9UKV3;REV__Q9UKV3-5;REV__E7EQT4;REV__S4R3H4;A0A6E1W127	P35579;P35579-2	1743	Color2 [A=255, R=169, G=169, B=169]	1	4	IQ_motif_EF-hand-BS;Myosin_1/23/4/7/8/13/15;Myosin_head_motor_dom;Myosin_N;Myosin_S1_N;Myosin_tail;Myosin-like_IQ_dom;P-loop_NTPase;Regulat_G_prot_signal_superfam	MYOSINHEAVY	IQ	226.53	26.747	27.1119	27.325	27.4048	27.4679	27.7903	28.0429	0	0
	0.688038	0.615256	La-related protein 4	LARP4	Q71RC2;Q71RC2-4;Q71RC2-5;Q71RC2-3;Q71RC2-6;Q71RC2-2;X6RLN4;Q71RC2-7;Q96J85;Q8TBL5;A0A087WTL9;F8W1I4;F8VY40;F8W1Z5	Q71RC2;Q71RC2-4;Q71RC2-5;Q71RC2-3;Q71RC2-6;Q71RC2-2;X6RLN4;Q71RC2-7	2650	Color2 [A=255, R=169, G=169, B=169]	1	4	Lupus_La_RNA-bd;RRM_dom;WHTH_DNA-bd_dom		HTH_LA;RRM	80.595	24.4282	24.1665	24.0729	23.7867	25.6596	24.3641	24.1628	0	0
	1.39453	0.614958	Glycerol-3-phosphate dehydrogenase, mitochondrial	GPD2	P43304;P43304-2;F5GYK7	P43304;P43304-2	1811	Color2 [A=255, R=169, G=169, B=169]	1	4	EF_Hand_1_Ca_BS;EF_hand_dom;EF-hand-like_dom;FAD-dep_OxRdtase;G3P_DH_FAD-dep	FADG3PDH	EF_HAND_1;EF_HAND_2;FAD_G3PDH_1;FAD_G3PDH_2	80.852	22.314	22.561	22.4814	22.7749	22.7432	23.5413	23.1589	0	0
	0.440733	0.614931	Endothelial differentiation-related factor 1	EDF1	O60869;O60869-2;O60869-3	O60869;O60869-2;O60869-3	1194	Color2 [A=255, R=169, G=169, B=169]	1	4	HTH;Lambda_DNA-bd_dom;MBF1_N		HTH_CROC1	16.368	26.3383	24.3259	24.6557	24.9092	25.0992	26.3937	25.5238	0	0
	0.215878	0.606985	Cyclin-dependent-like kinase 5	CDK5	Q00535;Q00535-2	Q00535;Q00535-2	2150	Color2 [A=255, R=169, G=169, B=169]	1	4	Kinase-like_dom;Prot_kinase_cat_dom;Protein_kinase_ATP_BS;Ser/Thr_dual-sp_kinase_dom;Ser/Thr_kinase_AS		PROTEIN_KINASE_ATP;PROTEIN_KINASE_DOM;PROTEIN_KINASE_ST	33.304	18.7621	22.5926	22.588	22.2975	22.2461	21.9341	22.321	1	0
	0.96877	0.606689	Hypoxanthine-guanine phosphoribosyltransferase	HPRT1	P00492;Q9NRG1;Q9NRG1-2	P00492	1334	Color2 [A=255, R=169, G=169, B=169]	1	4	Hxn_phspho_trans;PRibTrfase_dom		PUR_PYR_PR_TRANSFER	24.579	22.0896	22.5327	22.7216	22.8029	22.5568	23.4129	23.4605	0	0
	0.737309	0.605402	Condensin complex subunit 1	NCAPD2	Q15021;E7EN77;F5H431;F5GZK7;REV__Q02790	Q15021;E7EN77	2382	Color2 [A=255, R=169, G=169, B=169]	1	4	ARM-like;ARM-type_fold;CND1/NCAPD3;Condensin_cplx_su1;Condensin_cplx_su1_N			157.18	22.3079	22.0116	22.0317	21.6552	23.4219	22.4297	21.9694	0	0
	0.591439	0.602824	Proteasome subunit alpha type-1;Proteasome subunit alpha type	PSMA1	P25786;P25786-2;F5GX11;B4DEV8;F5H112	P25786;P25786-2;F5GX11;B4DEV8	1634	Color2 [A=255, R=169, G=169, B=169]	1	4	Proteasome_asu_N;Proteasome_sua/b;Proteasome_suA-type		PROTEASOME_A_1;PROTEASOME_A_2	29.555	24.9285	25.6706	25.9374	25.7594	25.2942	26.358	26.8783	0	0
	0.801444	0.595454	Acidic leucine-rich nuclear phosphoprotein 32 family member A	ANP32A	P39687;H0YN26;O95626;O43423;H7BZ09	P39687;H0YN26	855	Color2 [A=255, R=169, G=169, B=169]	1	4	Leu-rich_rpt;Leu-rich_rpt_4;U2A'_phosphoprotein32A_C		LRR	28.585	23.641	24.0254	24.4502	24.5174	24.3449	24.5381	25.3789	0	0
	0.846421	0.591724	Spectrin alpha chain, non-erythrocytic 1	SPTAN1	Q13813;Q13813-2;A0A0D9SGF6;A0A0D9SFH4;A0A0D9SFF6;A0A1B0GV13;A0A5F9ZHC3;A0A1B0GTB7;A0A1B0GUH3	Q13813;Q13813-2;A0A0D9SGF6	2315	Color2 [A=255, R=169, G=169, B=169]	1	4	EF_Hand_1_Ca_BS;EF_hand_dom;EF-hand_Ca_insen;EF-hand-like_dom;SH3_domain;Spectrin/alpha-actinin;Spectrin_alpha_SH3;Spectrin_repeat	SH3DOMAIN;SPECTRNALPHA	EF_HAND_1;EF_HAND_2;SH3	284.54	27.2599	27.1852	27.2352	27.745	27.3572	27.8802	28.6066	0	0
	0.150652	0.591174	Inosine-5-monophosphate dehydrogenase 1;Inosine-5-monophosphate dehydrogenase	IMPDH1	P20839;P20839-6;P20839-7;P20839-3;P20839-5;A0A3B3IRL5;C9J381;P20839-2;P20839-4;C9K0R9;C9J029;H7C5T1;H7C511	P20839;P20839-6;P20839-7;P20839-3;P20839-5;A0A3B3IRL5;C9J381;P20839-2;P20839-4;C9K0R9	1587	Color2 [A=255, R=169, G=169, B=169]	1	4	Aldolase_TIM;Cysta_beta_synth_core;IMP_DH;IMP_DH/GMP_Rdtase_CS;IMP_DH_GMPRt		CBS;IMP_DH_GMP_RED	55.405	26.2808	25.6161	21.605	24.7369	25.9647	26.3336	23.1542	0	0
	0.551999	0.584968	Prothymosin alpha;Prothymosin alpha, N-terminally processed;Thymosin alpha-1	PTMA	P06454;P06454-2;B8ZZQ6;B8ZZA1;B8ZZW7;H7C2N1	P06454;P06454-2;B8ZZQ6;B8ZZA1;B8ZZW7;H7C2N1	476	Color2 [A=255, R=169, G=169, B=169]	1	4	Pro/parathymosin			12.203	26.2282	25.1686	26.7816	26.934	26.7844	27.1007	26.7041	0	0
	0.526679	0.584413	Stathmin	STMN1	P16949;A2A2D0;P16949-2	P16949;A2A2D0;P16949-2	1538	Color2 [A=255, R=169, G=169, B=169]	1	4	Stathmin_fam	STATHMIN	STATHMIN_1;STATHMIN_2;STATHMIN_3	17.302	23.5195	23.4916	23.8131	24.5644	23.4674	25.0169	24.8104	0	0
	0.888313	0.577468	Krueppel-like factor 5	KLF5	Q13887;Q13887-2;Q13887-4;Q13887-3	Q13887;Q13887-2;Q13887-4	2321	Color2 [A=255, R=169, G=169, B=169]	1	4	Znf_C2H2;Znf_C2H2/integrase_DNA-bd;Znf_C2H2-like		ZINC_FINGER_C2H2_1;ZINC_FINGER_C2H2_2	50.791	24.2707	23.8049	23.4215	23.7601	24.0515	24.9674	24.1564	0	0
	1.34687	0.569715	39S ribosomal protein L22, mitochondrial	MRPL22	Q9NWU5;E7ESL0;J3KQY1;Q9NWU5-2;Q9NWU5-3	Q9NWU5;E7ESL0;J3KQY1;Q9NWU5-2;Q9NWU5-3	640	Color2 [A=255, R=169, G=169, B=169]	1	4	Ribosomal_L22;Ribosomal_L22_bac/chlpt-type		RIBOSOMAL_L22	23.64	22.74	23.1228	23.49	23.4188	23.6076	23.7753	23.9049	0	0
	0.694465	0.567353	Chloride intracellular channel protein 1	CLIC1	O00299	O00299	1022	Color2 [A=255, R=169, G=169, B=169]	1	4	Glutathione_S_Trfase/Cl_chnl_C;Glutathione-S-Trfase_C-like;Int_Cl_channel;Thioredoxin-like_fold	INTCLCHANNEL	GST_CTER	26.922	23.4809	24.1089	24.1319	24.4314	23.9077	24.7661	25.143	0	0
	0.449534	0.562544	Keratin, type I cytoskeletal 18	KRT18	P05783;F8VZY9;CON__H-INV:HIT000015463;Q92764;CON__Q92764;C4AM86;CON__Q497I4	P05783;F8VZY9	1376	Color2 [A=255, R=169, G=169, B=169]	1	4	F;IF;Intermediate_filament_CS;Keratin_I	TYPE1KERATIN	IF	48.057	27.0626	27.5539	27.7249	27.6296	27.2216	27.6625	29.2818	0	0
	0.67413	0.553077	UPF0488 protein C8orf33	C8orf33	Q9H7E9;Q9H7E9-2;A0A3B3IRR6;A0A3B3IT54;A0A3B3ITA3	Q9H7E9;Q9H7E9-2;A0A3B3IRR6;A0A3B3IT54;A0A3B3ITA3	3246	Color2 [A=255, R=169, G=169, B=169]	1	4				24.992	25.7963	24.4141	25.5779	25.0727	25.9457	25.9049	25.4545	0	0
	0.758179	0.55076	Calpain small subunit 1	CAPNS1	P04632;A0A0C4DGQ5;U3KQE2;K7EIV0;A0A075B7C0;K7EKD8;K7ELJ7;U3KPR7;K7EM73;Q96L46;K7ES78;K7EMQ1	P04632;A0A0C4DGQ5;U3KQE2;K7EIV0;A0A075B7C0;K7EKD8;K7ELJ7;U3KPR7;K7EM73	165	Color2 [A=255, R=169, G=169, B=169]	1	4	EF_Hand_1_Ca_BS;EF_hand_dom;EF-hand-like_dom		EF_HAND_1;EF_HAND_2	28.315	22.3964	22.5344	22.6339	22.864	22.4764	23.1628	23.8347	0	0
	0.557667	0.548387	Eukaryotic translation initiation factor 5	EIF5	P55010;H0YLZ1;H0YN40;H0YMJ8;H0YM54;H0YK11;H0YK29	P55010;H0YLZ1;H0YN40	1957	Color2 [A=255, R=169, G=169, B=169]	1	4	ARM-type_fold;MIF4-like_typ_1/2/3;Transl_init_fac_IF2/IF5;Transl_init_fac_IF2/IF5_N;Transl_init_fac_IF2/IF5_Zn-bd;W2_domain		W2	49.222	22.3831	22.0991	23.3437	22.9758	22.5282	23.6364	23.5818	0	0
	1.0205	0.54764	Annexin A1;Annexin	ANXA1	P04083;Q5T3N1;Q5T3N0	P04083;Q5T3N1	1353	Color2 [A=255, R=169, G=169, B=169]	1	4	Annexin;Annexin_repeat;Annexin_repeat_CS;AnnexinI	ANNEXIN;ANNEXINI	ANNEXIN	38.714	24.8912	24.8496	25.3172	25.5455	25.2763	25.8825	25.9366	0	0
	0.588208	0.545546	60S acidic ribosomal protein P2	RPLP2	P05387;H0YDD8;P05386-2	P05387	1372	Color2 [A=255, R=169, G=169, B=169]	1	4	Ribosomal_L10/L12;Ribosomal_L12			11.665	25.4213	25.4285	25.956	26.5268	25.695	26.5848	26.8563	0	0
	0.930544	0.545238	Acetyl-CoA acetyltransferase, mitochondrial	ACAT1	P24752;A0A5F9ZHL1;A0A5F9ZHJ7;A0A5F9ZHJ0;A0A5F9ZHD4;A0A5F9ZI66;A0A5F9ZHH9;P24752-2;A0A5F9ZHL7;H0YEL7;E9PRQ6	P24752;A0A5F9ZHL1;A0A5F9ZHJ7;A0A5F9ZHJ0;A0A5F9ZHD4;A0A5F9ZI66	1626	Color2 [A=255, R=169, G=169, B=169]	1	4	Thiolase;Thiolase_acyl_enz_int_AS;Thiolase_AS;Thiolase_C;Thiolase_CS;Thiolase_N;Thiolase-like;Thiolase-like_subgr		THIOLASE_1;THIOLASE_2;THIOLASE_3	45.199	22.9052	23.4381	23.0925	23.4848	23.259	23.8329	24.2343	0	0
	1.1766	0.541977	Far upstream element-binding protein 2	KHSRP	Q92945;A0A087WTP3;M0R0I5;M0QYH3;M0QXW7;M0R3J3;M0R251;M0QYG1;M0R263;M0R0C6	Q92945;A0A087WTP3;M0R0I5	16	Color2 [A=255, R=169, G=169, B=169]	1	4	DUF1897;KH_dom;KH_dom_type_1		KH_TYPE_1	73.114	23.6726	23.3464	23.4843	23.9899	23.7761	24.3405	24.3793	0	0
	0.385593	0.541233	ELAV-like protein 1	ELAVL1	Q15717;Q15717-2;M0QZR9;M0R055;P26378-3;P26378-1;A0A0A0MRX1;A0A494C147;B1APY9;A0A494C0F8;A0A494C0M6;A0A494C1D9;A0A0R4J2E6;B1AM48;A0A494C173;P26378;Q12926;A0A494C011;Q12926-2;A0A494C015;P26378-2;P26378-4;P26378-5;A0A494C0Q5	Q15717;Q15717-2;M0QZR9	2445	Color2 [A=255, R=169, G=169, B=169]	1	4	ELAD_HUD_SF;Hud_Sxl_RNA;Nucleotide-bd_a/b_plait;RRM_dom	HUDSXLRNA	RRM	36.091	27.5805	27.1058	25.9985	26.5396	27.8936	27.8712	26.2772	0	0
	1.34965	0.535004	Protein BUD31 homolog	BUD31	P41223;P41223-2;C9JCD9;F8WCN7	P41223;P41223-2;C9JCD9	1789	Color2 [A=255, R=169, G=169, B=169]	1	4	BUD31/G10-rel_CS;G10	G10	G10_1;G10_2	17	22.2908	22.2381	21.657	21.8413	22.3983	22.4889	22.7382	0	0
	1.11608	0.533824	S-phase kinase-associated protein 1	SKP1	P63208;E5RJR5;E7ERH2;F8W8N3;P63208-2	P63208;E5RJR5;E7ERH2;F8W8N3;P63208-2	2094	Color2 [A=255, R=169, G=169, B=169]	1	4	BTB/POZ_fold;E3_ubiquit_lig_SCF_Skp;Skp1_comp;Skp1_comp_dimer;Skp1_comp_POZ			18.658	22.5471	22.9862	22.9279	22.9836	23.0244	23.8571	23.3037	0	0
	1.07885	0.528909	3-beta-hydroxysteroid-Delta(8),Delta(7)-isomerase	EBP	Q15125;C9J719;C9JJ78;A0A494C0F3	Q15125;C9J719;C9JJ78;A0A494C0F3	2400	Color2 [A=255, R=169, G=169, B=169]	1	4	EBP			26.352	25.1683	25.7145	25.9502	25.7102	26.5144	26.0246	25.9552	0	0
	0.535138	0.524003	Spectrin beta chain, non-erythrocytic 1	SPTBN1	Q01082;A0A087WUZ3;Q01082-2;F8W6C1	Q01082;A0A087WUZ3;Q01082-2	2155	Color2 [A=255, R=169, G=169, B=169]	1	4	Actinin_actin-bd_CS;CH-domain;PH_dom-spectrin-type;PH_like_dom;Pleckstrin_homology;Spectrin/alpha-actinin;Spectrin_bsu;Spectrin_repeat	SPECTRINPH	ACTININ_1;ACTININ_2;CH;PH_DOMAIN	274.61	23.8885	24.0423	24.2078	24.4519	23.782	24.7083	25.5246	0	0
	0.698783	0.519921	Protein S100-A11;Protein S100-A11, N-terminally processed	S100A11	P31949	P31949	1708	Color2 [A=255, R=169, G=169, B=169]	1	4	EF_Hand_1_Ca_BS;EF_hand_dom;EF-hand-like_dom;S100/CaBP-9k_CS;S100_Ca-bd_sub		EF_HAND_1;EF_HAND_2;S100_CABP	11.74	23.5222	23.5762	24.4085	24.4104	24.0609	24.5872	24.8497	0	0
	0.556627	0.516628	Na(+)/H(+) exchange regulatory cofactor NHE-RF1	SLC9A3R1	O14745;J3QRP6;O14745-2	O14745;J3QRP6	1055	Color2 [A=255, R=169, G=169, B=169]	1	4	EBP50_C-term;NaH_exchngr_reg_CF_NHE-RF;PDZ		PDZ	38.868	22.0628	22.2193	22.6555	23.1495	22.2963	23.3774	23.4415	0	0
	0.162436	0.516592	Beta-centractin	ACTR1B	P42025	P42025	1794	Color2 [A=255, R=169, G=169, B=169]	1	4	Actin/actin-like_CS;Actin_CS;Actin-related	ACTIN	ACTINS_2;ACTINS_ACT_LIKE	42.293	23.2074	23.1381	19.1073	23.1358	22.2241	22.8506	22.9165	1	0
	0.233256	0.514974	Pleckstrin homology domain-containing family A member 2	PLEKHA2	Q9HB19;A0A087WZ32;A8K727;A0A087X038;E5RHB5;E5RGP3	Q9HB19;A0A087WZ32;A8K727;A0A087X038;E5RHB5	62	Color2 [A=255, R=169, G=169, B=169]	1	4	PH_like_dom;Pleckstrin_homology		PH_DOMAIN	47.254	22.8069	22.7528	19.7881	22.5722	22.8484	22.4541	22.1825	1	0
	0.684342	0.514749	Cytochrome c oxidase subunit 4 isoform 1, mitochondrial	COX4I1	P13073;Q86WV2;H3BN72;H3BNV9;H3BNI5;H3BPG0	P13073;Q86WV2;H3BN72;H3BNV9	1490	Color2 [A=255, R=169, G=169, B=169]	1	4	Cyt_c_oxidase_su4;Cyt_c_oxidase_su4_fam	CYTCOXIDASE4		19.576	22.6266	22.8564	23.0011	23.6455	23.1306	23.4033	24.1076	0	0
+	2.09738	0.512936	Lon protease homolog, mitochondrial	LONP1	P36776;K7EJE8;K7EKE6;P36776-3;P36776-2;K7ER27;K7ER56;K7ERR6	P36776;K7EJE8;K7EKE6;P36776-3;P36776-2	957	Color2 [A=255, R=169, G=169, B=169]	1	4	AAA+_ATPase;ATPase_AAA_core;Lon_bac/euk-typ;Lon_Prtase;lonm_euk;Pept_S16_C;Pept_S16_N;Peptidase_S16_AS;P-loop_NTPase;PUA-like_domain;Ribosomal_S5_D2-typ_fold;Ribosomal_S5_D2-typ_fold_subgr		LON_SER	106.49	23.0609	23.042	23.0459	23.3527	23.4581	23.6724	23.7845	0	0
+	2.43247	0.511502	Protein AHNAK2	AHNAK2	Q8IVF2-3;Q8IVF2	Q8IVF2-3;Q8IVF2	2724	Color2 [A=255, R=169, G=169, B=169]	1	4	PDZ		PDZ	605.64	24.6039	24.564	24.39	24.7958	25.1076	25.1286	25.0636	0	0
	0.43003	0.509547	Nucleoside diphosphate kinase 3;Nucleoside diphosphate kinase	NME3	Q13232;H3BPR2;H3BPD9;H3BMQ7;H3BRA8	Q13232;H3BPR2	2271	Color2 [A=255, R=169, G=169, B=169]	1	4	Nucleoside_diP_kinase;Nucleoside_diP_kinase_AS	NUCDPKINASE	NDP_KINASES	19.015	22.9675	22.8631	22.9356	22.7997	24.5072	22.3691	23.3268	0	0
	0.536976	0.507947	Thymosin beta-4;Hematopoietic system regulatory peptide	TMSB4X	P62328	P62328	2051	Color2 [A=255, R=169, G=169, B=169]	1	4	Thymosin_b4;Thymosin_b4_chordata		THYMOSIN_B4	5.0526	25.2791	25.1521	25.2382	25.8729	25.1025	26.6889	25.8892	0	0
	0.761494	0.507547	Protein S100-A4	S100A4	P26447	P26447	1645	Color2 [A=255, R=169, G=169, B=169]	1	4	EF_Hand_1_Ca_BS;EF_hand_dom;EF-hand-like_dom;S100/CaBP-9k_CS;S100_Ca-bd_sub		EF_HAND_1;EF_HAND_2;S100_CABP	11.728	25.9325	26.0614	26.4521	26.6328	26.1755	27.0059	27.1504	0	0
	1.18448	0.506997	28 kDa heat- and acid-stable phosphoprotein	PDAP1	Q13442;F8WBW6	Q13442	2293	Color2 [A=255, R=169, G=169, B=169]	1	4	Casein_kinase_sb_PP28			20.63	23.4072	23.4855	23.6298	23.7269	23.701	24.5115	23.9955	0	0
	0.602491	0.503753	Chromatin assembly factor 1 subunit A	CHAF1A	Q13111;Q13111-3;Q13111-2;K7EPA1;K7EJF1	Q13111;Q13111-3;Q13111-2	2257	Color2 [A=255, R=169, G=169, B=169]	1	4	CAF-1_p150;CAF1A			106.91	24.6191	24.1256	23.4791	23.9928	24.8572	24.9036	23.913	0	0
	0.202166	0.500302	Paraspeckle component 1	PSPC1	Q8WXF1;Q8WXF1-2;X6RDA4	Q8WXF1;Q8WXF1-2;X6RDA4	2866	Color2 [A=255, R=169, G=169, B=169]	1	4	NOPS;Nucleotide-bd_a/b_plait;RRM_dom		RRM	58.743	24.7674	23.3924	22.167	22.4062	24.6888	24.2651	22.0968	0	0
	1.38741	0.498206	LIM domain only protein 7	LMO7	Q8WWI1-3;E9PMS6;E9PMP7;H0YDQ3;H0YDG6;E9PK58;H0YE95;E9PJ10;E9PLU6;E9PRJ0;U3KQE6	Q8WWI1-3;E9PMS6;E9PMP7	703	Color2 [A=255, R=169, G=169, B=169]	1	4	CH-domain;PDZ;SM22_calponin;Znf_LIM	SM22CALPONIN	CH;LIM_DOMAIN_1;LIM_DOMAIN_2;PDZ	153.67	24.4514	24.4705	24.1576	24.261	25.2075	24.5947	24.6978	0	0
	1.08259	0.498028	Adenine phosphoribosyltransferase	APRT	P07741;H3BQZ9;H3BQF1;P07741-2;H3BSW3;H3BQB1	P07741;H3BQZ9;H3BQF1;P07741-2	1398	Color2 [A=255, R=169, G=169, B=169]	1	4	Ade_phspho_trans;PRibTrfase_dom		PUR_PYR_PR_TRANSFER	19.608	23.4416	23.2146	23.4347	23.5098	23.4704	23.8575	24.3668	0	0
	0.607661	0.498006	Hsc70-interacting protein;Putative protein FAM10A4;Putative protein FAM10A5	ST13;ST13P4;ST13P5	P50502;H7C3I1;Q3KNR6;Q8IZP2;Q8NFI4;F6VDH7;F8WAQ7	P50502;H7C3I1;Q3KNR6;Q8IZP2;Q8NFI4;F6VDH7	1888	Color2 [A=255, R=169, G=169, B=169]	1	4	STI1_HS-bd;TPR_2;TPR_repeat;TPR-1;TPR-contain_dom;TPR-like_helical		TPR;TPR_REGION	41.331	23.7724	23.684	24.0268	24.3842	23.7076	24.6426	25.0444	0	0
	1.37748	0.495547	Mitochondrial import receptor subunit TOM34	TOMM34	Q15785	Q15785	2449	Color2 [A=255, R=169, G=169, B=169]	1	4	TPR_2;TPR_repeat;TPR-1;TPR-contain_dom;TPR-like_helical		TPR;TPR_REGION	34.559	22.6961	22.9355	22.7229	22.6001	23.2507	23.5612	22.8907	0	0
	0.619582	0.49256	Adenylate kinase isoenzyme 1	AK1	P00568;Q5T9B7;H0YID2;Q9Y6K8;Q9Y6K8-2;Q9Y6K8-3	P00568;Q5T9B7	1337	Color2 [A=255, R=169, G=169, B=169]	1	4	Adenylate_kin;Adenylate_kin1;cAMP_dep_PK_reg_su_I/II_a/b;Dpy-30_motif;P-loop_NTPase	ADENYLTKNASE	ADENYLATE_KINASE	21.635	22.6017	22.4288	22.7511	21.9194	22.2583	23.4978	22.9973	0	0
	0.740838	0.492556	E3 ubiquitin-protein ligase ARIH1	ARIH1	Q9Y4X5;A0A087WT96;H3BNB9;H3BSK4	Q9Y4X5	3599	Color2 [A=255, R=169, G=169, B=169]	1	4	Znf_C6HC;Znf_RING;Znf_RING/FYVE/PHD		ZF_RING_1;ZF_RING_2	64.117	20.0608	19.2085	20.09	19.4198	20.0299	19.9306	20.6015	1	0
	0.659914	0.49247	Calreticulin	CALR	P27797;K7EJB9;K7EL50	P27797;K7EJB9	1657	Color2 [A=255, R=169, G=169, B=169]	1	4	Calret/calnex;Calret/calnex_CS;Calreticulin;Calreticulin/calnexin_P_dom;ConA-like_lec_gl_sf;ConA-like_subgrp	CALRETICULIN	CALRETICULIN_1;CALRETICULIN_2;CALRETICULIN_REPEAT;ER_TARGET	48.141	25.3375	25.6048	26.0187	26.0911	25.7042	26.2018	26.8605	0	0
	0.901747	0.489271	Annexin A2;Annexin;Putative annexin A2-like protein	ANXA2;ANXA2P2	P07355;P07355-2;H0YN42;H0YMU9;H0YMD0;A6NMY6;H0YM50;H0YKS4;H0YNP5;H0YMM1;H0YL33;H0YN28;H0YMT9;H0YKX9;H0YLV6;H0YKZ7;H0YMW4;H0YKL9;H0YKV8;H0YNA0;H0YMD9;H0YKN4;H0YN52;H0YNB8;H0YLE2	P07355;P07355-2;H0YN42;H0YMU9;H0YMD0;A6NMY6;H0YM50;H0YKS4	1392	Color2 [A=255, R=169, G=169, B=169]	1	4	Annexin;Annexin_repeat;Annexin_repeat_CS;AnnexinII	ANNEXIN;ANNEXINII	ANNEXIN	38.604	27.6171	28.119	27.908	28.5151	28.319	28.3968	28.8714	0	0
	1.4646	0.488246	Ubiquitin-conjugating enzyme E2 D2;Ubiquitin-conjugating enzyme E2 D3	UBE2D2;UBE2D3	P62837;A0A0A0MQU3;P61077;P61077-3;D6RFM0;D6RAH7;H9KV45;A0A087WY85;P62837-2;P61077-2;D6RAW0;Q9Y2X8;P51668;D6RA11;A0A087WW00;C9J9H9	P62837;A0A0A0MQU3;P61077;P61077-3;D6RFM0;D6RAH7;H9KV45;A0A087WY85;P62837-2;P61077-2;D6RAW0	104	Color2 [A=255, R=169, G=169, B=169]	1	4	UBQ-conjugat_E2;UBQ-conjugating_AS;UBQ-conjugating_enzyme/RWD		UBIQUITIN_CONJUGAT_1;UBIQUITIN_CONJUGAT_2	16.735	24.7792	24.8407	24.8578	24.9131	25.7326	25.1365	25.1387	0	0
	0.842159	0.482086	5-3 exoribonuclease 2	XRN2	Q9H0D6;Q9H0D6-2	Q9H0D6;Q9H0D6-2	3197	Color2 [A=255, R=169, G=169, B=169]	1	4	5_3_exoribonuclease;5_3_exoribonuclease_2;Put_53exo;Znf_CCHC		ZF_CCHC	108.58	24.6194	24.631	24.6124	24.4837	25.6881	24.9518	24.5662	0	0
+	2.19814	0.479743	Endoplasmic reticulum resident protein 29	ERP29	P30040;F8VY02;F8W1G0;P30040-2	P30040;F8VY02	1673	Color2 [A=255, R=169, G=169, B=169]	1	4	ER_p29;ER_p29_C;ERp29_N;Thioredoxin-like_fold		ER_TARGET	28.993	24.5581	24.8049	24.4583	24.8004	25.157	25.0764	25.1721	0	0
	0.646994	0.475722	Eukaryotic translation initiation factor 1A, X-chromosomal;Eukaryotic translation initiation factor 1A, Y-chromosomal	EIF1AX;EIF1AY	P47813;O14602;X6RAC9;A6NJH9	P47813;O14602;X6RAC9;A6NJH9	1837	Color2 [A=255, R=169, G=169, B=169]	1	4	NA-bd_OB-fold;RNA-binding_domain_S1_IF1;TIF_eIF-1A;TIF_eIF-1A_CS		IF1A;S1_IF1_TYPE	16.46	24.2405	23.1078	24.0705	24.348	24.5966	24.3462	24.3095	0	0
	1.1981	0.474544	Obg-like ATPase 1	OLA1	Q9NTK5;J3KQ32;Q9NTK5-2;Q9NTK5-3;C9JTK6;C9JCJ9	Q9NTK5;J3KQ32;Q9NTK5-2	927	Color2 [A=255, R=169, G=169, B=169]	1	4	Beta-grasp_dom;CHP00092;DUF933;GTP_binding_domain;P-loop_NTPase;TGS-like;TGS-like_dom	GTP1OBG		44.743	23.6279	23.1746	22.9324	22.9954	23.829	23.5467	23.5956	0	0
	0.63596	0.473751	Histone H4	HIST1H4A	P62805	P62805	2063	Color2 [A=255, R=169, G=169, B=169]	1	4	Histone_core_D;Histone_H4;Histone_H4_CS;Histone-fold	HISTONEH4	HISTONE_H4	11.367	32.0369	31.7784	31.3278	31.774	32.9157	31.931	31.7623	0	0
	0.962001	0.472874	Interleukin enhancer-binding factor 2	ILF2	Q12905;B4DY09;X6R6Z1;A0A0A0MRL0	Q12905;B4DY09;X6R6Z1;A0A0A0MRL0	2240	Color2 [A=255, R=169, G=169, B=169]	1	4	2-5-oligoadenylate_synth_N;DZF		25A_SYNTH_3	43.062	24.2576	24.3314	24.7613	24.969	24.865	24.9195	25.3735	0	0
	1.16371	0.472834	Actin-related protein 2/3 complex subunit 3	ARPC3	O15145;F8VR50;C9JZD1	O15145	1082	Color2 [A=255, R=169, G=169, B=169]	1	4	ARP2/3_p21-Arc			20.546	24.0372	24.3191	23.9145	24.6567	24.5863	24.8357	24.6922	0	0
+	2.24492	0.470235	ERO1-like protein alpha	ERO1L	Q96HE7;G3V2H0;G3V3E6;G3V503;G3V5B3	Q96HE7	2984	Color2 [A=255, R=169, G=169, B=169]	1	4	ER_oxidoreductin-1			54.392	22.8849	22.6775	22.8837	22.8327	23.4443	23.1033	23.3222	0	0
	1.51886	0.465061	Serine/threonine-protein kinase OSR1	OXSR1	O95747;C9JIG9;Q9UEW8;F8WBK9;Q9UEW8-2	O95747;C9JIG9	1309	Color2 [A=255, R=169, G=169, B=169]	1	4	Kinase_OSR1/WNK_CCT;Kinase-like_dom;Prot_kinase_cat_dom;Protein_kinase_ATP_BS;Ser/Thr_dual-sp_kinase_dom		PROTEIN_KINASE_ATP;PROTEIN_KINASE_DOM;PROTEIN_KINASE_ST	58.022	22.8737	23.2212	23.1368	22.9909	23.8119	23.4394	23.3109	0	0
	0.260618	0.459376	Nuclear receptor coactivator 5	NCOA5	Q9HCD5;Q5JY17	Q9HCD5	3280	Color2 [A=255, R=169, G=169, B=169]	1	4	Anticodon-bd			65.536	25.8879	25.2906	23.9128	24.5363	26.2104	25.6776	24.2108	0	0
	1.20685	0.458737	Proteasome activator complex subunit 2	PSME2	Q9UL46;A0A087X1Z3;H0YM70;H0YKU2	Q9UL46;A0A087X1Z3;H0YM70	89	Color2 [A=255, R=169, G=169, B=169]	1	4	Proteasome_activ_REG_asu;Proteasome_activ_REG_asu/bsu;Proteasome_activ_REG_bsu			27.401	22.6147	22.3439	22.3474	22.9481	23.2057	22.8335	23.0276	0	0
+	2.72002	0.45344	39S ribosomal protein L38, mitochondrial	MRPL38	Q96DV4;Q96DV4-2	Q96DV4	2961	Color2 [A=255, R=169, G=169, B=169]	1	4	PtdEtn-bd_prot_PEBP			44.596	23.7245	23.7536	23.7666	23.6144	24.3051	24.0399	24.1595	0	0
	1.07361	0.453117	F-box-like/WD repeat-containing protein TBL1XR1	TBL1XR1	A0A0D9SF63;Q9BZK7;A0A1B0GVH3;O60907;Q9BQ87;A0A2R8YFW3;O60907-2;C9IYU9;A0A1B0GUU2;A0A0D9SF25;A0A494C153;C9JLJ1;C9JCW4;C9J7E1;C9J3H2;C9JEC9;C9JBN1;C9JCK0;C9JTW8;C9J903;A0A0D9SEW5	A0A0D9SF63;Q9BZK7	175	Color2 [A=255, R=169, G=169, B=169]	1	4	G-protein_beta_WD-40_rep;LisH_dimerisation;LisH_dimerisation_subgr;WD40/YVTN_repeat-like_dom;WD40_repeat;WD40_repeat_CS;WD40_repeat_dom	GPROTEINBRPT	LISH;WD_REPEATS_1;WD_REPEATS_2;WD_REPEATS_REGION	51.556	21.9483	22.3831	22.6081	22.6806	23.0454	22.7296	22.7994	0	0
	0.550703	0.453047	Annexin A5;Annexin	ANXA5	P08758;D6RBL5;D6RBE9;E9PHT9;D6RCN3	P08758;D6RBL5;D6RBE9	1422	Color2 [A=255, R=169, G=169, B=169]	1	4	Annexin;Annexin_repeat;Annexin_repeat_CS;Annexins_V;AnnexinV	ANNEXIN;ANNEXINV	ANNEXIN	35.936	24.4282	24.904	25.1235	25.5111	24.8247	25.6592	25.8504	0	0
	0.450632	0.452533	Trinucleotide repeat-containing gene 6B protein	TNRC6B	Q9UPQ9;Q9UPQ9-1;H0Y720;Q9UPQ9-2	Q9UPQ9;Q9UPQ9-1;H0Y720	3518	Color2 [A=255, R=169, G=169, B=169]	1	4	Argonaute_hook_dom;GW182_fam;Nucleotide-bd_a/b_plait;UBA-like		RRM	194	23.6215	23.3145	23.0102	22.9049	24.6195	23.1304	23.2461	0	0
	0.705581	0.452107	Histone H2A.V;Histone H2A.Z;Histone H2A	H2AFV;H2AFZ	Q71UI9;P0C0S5;C9J0D1;A0A494C189;Q71UI9-4;Q71UI9-2;Q71UI9-3;C9J386	Q71UI9;P0C0S5;C9J0D1;A0A494C189;Q71UI9-4;Q71UI9-2;Q71UI9-3;C9J386	1442	Color2 [A=255, R=169, G=169, B=169]	1	4	Histone_core_D;Histone_H2A;Histone-fold	HISTONEH2A	HISTONE_H2A	13.509	32.9092	32.7141	32.3082	32.6864	33.7281	32.9022	32.6894	0	0
	0.623291	0.452106	Calpastatin	CAST	A0A0C4DGB5;A0A6Q8PH20;P20810;P20810-2;B7Z574;P20810-8;P20810-4;E7EVY3;A0A6Q8PG72;E9PCH5;A0A6Q8PGG5;E7ES10;A0A6Q8PFE5;A0A6Q8PFF6;P20810-3;E9PDE4;H0Y9H6;H0Y7F0;E7EQ12;H0YD33;E7EQA0;H0Y944;H0YA91;A0A6Q8PFR3;D6RBR1;E7EN75;A0A6Q8PFL0;D6RGF7;D6RC54;A0A6Q8PG40;E7EQK6;D6RAA8	A0A0C4DGB5;A0A6Q8PH20;P20810;P20810-2;B7Z574;P20810-8;P20810-4;E7EVY3;A0A6Q8PG72;E9PCH5;A0A6Q8PGG5;E7ES10;A0A6Q8PFE5;A0A6Q8PFF6;P20810-3;E9PDE4;H0Y9H6;H0Y7F0;E7EQ12;H0YD33;E7EQA0	161	Color2 [A=255, R=169, G=169, B=169]	1	4	Calpastatin;Prot_inh_calpain			79.73	23.4974	23.1197	23.1081	23.743	23.1688	24.3108	23.9778	0	0
	1.41221	0.451556	Pyrroline-5-carboxylate reductase 1, mitochondrial;Pyrroline-5-carboxylate reductase	PYCR1	P32322;E2QRB3;P32322-2;P32322-3;J3QL24;J3KQ22;J3QR88;J3QLK9;J3QL32;J3QKT4;J3KTA8;J3QKT3;J3QRZ0;J3QL23	P32322;E2QRB3;P32322-2;P32322-3;J3QL24;J3KQ22;J3QR88;J3QLK9;J3QL32;J3QKT4	1714	Color2 [A=255, R=169, G=169, B=169]	1	4	6-PGluconate_DH_C-like;NAD(P)-bd_dom;NADP_OxRdtase_F420;Pyrroline-COOH_reductase		P5CR	33.36	23.0307	23.4354	23.2994	23.6145	23.6356	23.8275	23.9265	0	0
	1.50397	0.450961	Niban-like protein 1	FAM129B	Q96TA1;Q96TA1-2	Q96TA1;Q96TA1-2	3050	Color2 [A=255, R=169, G=169, B=169]	1	4	Niban_like;PH_like_dom;Pleckstrin_homology		PH_DOMAIN	84.137	22.4198	22.1269	22.556	22.7246	22.8896	22.862	22.9717	0	0
+	2.76705	0.447793	Cullin-associated NEDD8-dissociated protein 1	CAND1	Q86VP6;Q86VP6-2;A0A0C4DGH5;H0YH27;Q86VP6-3;O75155;O75155-2;F5H6I6;A0A3B3ISC4;F8WBB8	Q86VP6;Q86VP6-2;A0A0C4DGH5	2704	Color2 [A=255, R=169, G=169, B=169]	1	4	ARM-like;ARM-type_fold;TATA-bd_TIP120		HEAT_REPEAT	136.37	24.0468	24.1101	24.0185	24.1187	24.6801	24.4174	24.4665	0	0
	1.37004	0.444352	PCI domain-containing protein 2	PCID2	Q5JVF3;Q5JVF3-3;Q5JVF3-4;Q5JVF3-2	Q5JVF3;Q5JVF3-3;Q5JVF3-4;Q5JVF3-2	2528	Color2 [A=255, R=169, G=169, B=169]	1	4	PAM;PCI_dom			46.029	22.3435	21.8442	22.0497	22.311	22.6927	22.3727	22.679	0	0
	0.266645	0.444071	Splicing factor, proline- and glutamine-rich	SFPQ	P23246;P23246-2;H0Y9K7;H0Y9U2	P23246;P23246-2	1612	Color2 [A=255, R=169, G=169, B=169]	1	4	NOPS;Nucleotide-bd_a/b_plait;RRM_dom		RRM	76.149	30.5522	29.7489	28.689	29.1814	30.5302	30.602	28.8287	0	0
	1.39691	0.444053	60S ribosomal protein L7-like 1	RPL7L1	Q6DKI1;R4GMU7;Q6DKI1-2	Q6DKI1;R4GMU7;Q6DKI1-2	2591	Color2 [A=255, R=169, G=169, B=169]	1	4	Ribosomal_L30_CS;Ribosomal_L30_ferredoxin-like;Ribosomal_L30_N;Ribosomal_L7_euk		RIBOSOMAL_L30	29.669	23.9571	23.949	23.5835	23.8798	24.5742	24.1954	24.0897	0	0
	0.277238	0.442002	Cyclic AMP-responsive element-binding protein 1	CREB1;CREM	P16220;P16220-1;P16220-3;E9PAR2;G5E998;Q03060-6;Q03060-9;Q03060-24;Q03060-31;Q03060-21;Q03060-8;C9JBT4;Q03060-23;Q03060-32;Q03060-26;C9J896;E7EWP8;H7C1R5;C9J4L5;H7C3I0	P16220;P16220-1;P16220-3;E9PAR2;G5E998;Q03060-6;Q03060-9;Q03060-24;Q03060-31;Q03060-21;Q03060-8;C9JBT4;Q03060-23;Q03060-32;Q03060-26;C9J896	1531	Color2 [A=255, R=169, G=169, B=169]	1	4	bZIP;Coactivator_CBP_pKID;Leuzip_CREB	LEUZIPPRCREB	BZIP;BZIP_BASIC;KID	35.136	26.1698	25.704	24.3196	24.9202	26.2606	26.2208	24.6799	0	0
	1.09306	0.434824	40S ribosomal protein S28	RPS28	P62857	P62857	2069	Color2 [A=255, R=169, G=169, B=169]	1	4	NA-bd_OB-fold;Ribosomal_S28e		RIBOSOMAL_S28E	7.8409	27.4133	27.6529	26.9694	27.0283	27.8206	27.6757	27.606	0	0
	0.665626	0.434525	Elongation factor 1-delta	EEF1D	P29692;E9PK01;A0A087X1X7;E9PRY8;P29692-2;E9PQ49;P29692-4;E9PI39;E9PQZ1;E9PPR1;E9PL12;E9PMW7;H0YCK7;E9PIZ1;E9PK06;H0YE72;H0YE58;E9PK72;E9PKK3;E9PJD0;E9PNW6;E9PQC9	P29692;E9PK01;A0A087X1X7;E9PRY8;P29692-2;E9PQ49;P29692-4;E9PI39;E9PQZ1;E9PPR1;E9PL12;E9PMW7;H0YCK7;E9PIZ1	690	Color2 [A=255, R=169, G=169, B=169]	1	4	EF-1_beta_acid_region_euk;Transl_elong_EF1B/ribosomal_S6;Transl_elong_EF1B_B/D_CS;Transl_elong_fac_EF1B_bsu/dsu		EF1BD_1;EF1BD_2	31.121	25.4411	25.748	25.9455	26.1895	25.6898	26.4848	26.622	0	0
+	3.91258	0.429198	Polyadenylate-binding protein 4;Polyadenylate-binding protein	PABPC4	Q13310-2;Q13310-3;Q13310;B1ANR0;H0Y5F5;H0YEU6;H0YCC8;B1ANR1;H0YEQ8;H0Y6X6;H0YER0;P0CB38	Q13310-2;Q13310-3;Q13310;B1ANR0;H0Y5F5	2278	Color2 [A=255, R=169, G=169, B=169]	1	4	Nucleotide-bd_a/b_plait;PABP_1234;PABP_HYD;RRM_dom		PABC;RRM	69.578	26.1092	26.033	26.0058	26.0281	26.412	26.5357	26.4719	0	0
	0.207799	0.426942	Telomere-associated protein RIF1	RIF1	Q5UIP0;Q5UIP0-2;H7C2B5;H7BZN3	Q5UIP0;Q5UIP0-2	2568	Color2 [A=255, R=169, G=169, B=169]	1	4	ARM-like;ARM-type_fold;Rif1_N			274.46	24.828	24.1142	22.7639	23.7409	25.1512	24.9203	22.7945	0	0
	0.697409	0.419911	Cytochrome c1, heme protein, mitochondrial	CYC1	P08574	P08574	1414	Color2 [A=255, R=169, G=169, B=169]	1	4	Cyt_c_dom;Cyt_c1;Cyt_c1_TM_anchor_C	CYTOCHROMEC1	CYTC	35.422	23.0181	23.1257	23.3163	23.9023	23.4051	23.7956	24.0809	0	0
	1.00188	0.413986	SUMO-activating enzyme subunit 2	UBA2	Q9UBT2;Q9UBT2-2;K7EPL2;K7ESK7;U3KQ55;K7ES38;U3KQ93	Q9UBT2;Q9UBT2-2	3434	Color2 [A=255, R=169, G=169, B=169]	1	4	Molybdenum_cofac_synth_MoeB;NAD(P)-bd_dom;ThiF_NAD_FAD-bd;UBact_repeat;Ubiquitin-activating_enzyme;Ub-like_act_enz_cat_cys_dom;UBQ-activ_enz_E1_AS		UBIQUITIN_ACTIVAT_1;UBIQUITIN_ACTIVAT_2	71.223	22.4196	22.916	22.4095	22.8937	22.8535	23.3373	23.0302	0	0
	1.1256	0.413933	Translocator protein	TSPO	B1AH87;P30536	B1AH87;P30536	421	Color2 [A=255, R=169, G=169, B=169]	1	4	TspO_MBR			11.896	23.4959	23.4307	23.0406	22.8743	23.5506	23.5845	23.7378	0	0
	1.02533	0.412909	Vimentin	VIM	P08670;B0YJC4;B0YJC5;A0A1B0GTT5;A0A1B0GVG8;P17661;P41219;H7C5W5;P41219-2;P07197;P07196;F8W835;E7EMV2;E7ESP9;P07197-2	P08670;B0YJC4;B0YJC5	1420	Color2 [A=255, R=169, G=169, B=169]	1	4	F;IF;Intermed_filament_DNA-bd;Intermediate_filament_CS;Keratin_I	TYPE1KERATIN	IF	53.651	28.2116	28.598	28.4494	28.5932	28.4839	28.9855	29.1585	0	0
	0.775966	0.409683	Aldo-keto reductase family 1 member C3	AKR1C3	P42330;A0A0A0MSS8;S4R3Z2;P42330-2;S4R3D5	P42330;A0A0A0MSS8;S4R3Z2;P42330-2	127	Color2 [A=255, R=169, G=169, B=169]	1	4	Aldo/ket_red;Aldo/ket_reductase_CS;Aldo/keto_reductase_subgr;NADP_OxRdtase_dom	ALDKETRDTASE	ALDOKETO_REDUCTASE_1;ALDOKETO_REDUCTASE_2;ALDOKETO_REDUCTASE_3	36.853	26.5501	26.455	26.0756	26.3601	27.2854	26.3944	26.6298	0	0
	0.572967	0.407674	Argininosuccinate synthase	ASS1	P00966;Q5T6L6;Q5T6L5	P00966	1339	Color2 [A=255, R=169, G=169, B=169]	1	4	Arginosuc_synth;Arginosuc_synth_CS;Arginosuc_synth_type_1_subfam;AS_cat/multimer_dom_body;Rossmann-like_a/b/a_fold		ARGININOSUCCIN_SYN_1;ARGININOSUCCIN_SYN_2	46.53	22.8761	22.8333	22.9403	22.8565	23.6771	22.506	23.6695	0	0
	0.555595	0.406413	Protein DEK	DEK	P35659;H0Y993;A0A494C028;B4DFG0;P35659-2;H0Y8X0;A0A494C198;D6RDA2;D6R9L5	P35659;H0Y993;A0A494C028;B4DFG0;P35659-2;H0Y8X0;A0A494C198	833	Color2 [A=255, R=169, G=169, B=169]	1	4	DEK_C;Homeodomain-like;SAP_dom		SAP	42.674	26.3338	26.1443	25.684	25.9603	27.1237	26.1941	25.9933	0	0
	0.585269	0.402842	Proteasome subunit alpha type-7	PSMA7	O14818;O14818-2;H0Y586;Q8TAA3;Q8TAA3-2;O14818-4;Q8TAA3-5;A0A087WYS6;F5GY34	O14818;O14818-2;H0Y586	1058	Color2 [A=255, R=169, G=169, B=169]	1	4	Proteasome_asu_N;Proteasome_sua/b;Proteasome_suA-type		PROTEASOME_A_1;PROTEASOME_A_2	27.887	24.5913	24.9421	24.5858	24.8896	24.7155	24.8933	25.8563	0	0
	0.461888	0.401983	Stress-70 protein, mitochondrial	HSPA9	P38646;A0A3B3ITI4;D6RJI2;D6RA73;H0YBG6;H0Y8S0;A0A3B3ITN1	P38646	1770	Color2 [A=255, R=169, G=169, B=169]	1	4	Chaperone_DnaK;Heat_shock_70_CS;Hsp_70_fam	HEATSHOCK70	HSP70_1;HSP70_2;HSP70_3	73.68	24.76	25.3793	25.3194	25.7245	25.0084	25.8365	26.2485	0	0
	1.18793	0.401066	U1 small nuclear ribonucleoprotein A	SNRPA	P09012;M0R268;M0QXK2;M0R221;M0R2B8;M0QZG7;M0R0G9	P09012;M0R268;M0QXK2;M0R221;M0R2B8;M0QZG7	1423	Color2 [A=255, R=169, G=169, B=169]	1	4	Nucleotide-bd_a/b_plait;RRM_dom;U1_snRNP_A/U2_snRNP_B''		RRM	31.279	24.7795	25.254	25.288	25.2939	25.3941	25.5321	25.7386	0	0
	0.583544	0.400398	Single-stranded DNA-binding protein, mitochondrial	SSBP1	Q04837;A0A0G2JLD8;E7EUY5;C9K0U8	Q04837;A0A0G2JLD8;E7EUY5;C9K0U8	2189	Color2 [A=255, R=169, G=169, B=169]	1	4	NA-bd_OB-fold;Primosome_PriB/ssb;ssDNA-bd		SSB	17.259	25.077	24.8937	24.0927	24.4088	25.2612	25.1807	24.6134	0	0
	0.71284	0.398673	Talin-1	TLN1	Q9Y490;Q9Y4G6;H0YMT1;A0A1B0GVU7	Q9Y490	3591	Color2 [A=255, R=169, G=169, B=169]	1	4	Band_41_domain;FERM/acyl-CoA-bd_prot_3-hlx;FERM_central;FERM_CS;FERM_domain;FERM_N;ILWEQ_dom;Insln_rcpt_S1;PH_like_dom;Talin_cent;Talin-1;Talin-2;Vinculin/catenin;Vinculin-bd_dom		FERM_1;FERM_2;FERM_3;I_LWEQ	269.76	24.2085	24.5317	24.5303	24.7147	24.3639	25.0044	25.3167	0	0
	0.534426	0.397783	Alpha-actinin-1	ACTN1	P12814;P12814-3;P12814-2;P12814-4;H9KV75;H7C5W8;A0A494C1A0;P35609;P35609-2;G3V2N5;G3V2W4;H0YJW3;H0YJ11;A0A494C166;A0A494C033;G3V2X9;A0A494C0Q3;G3V5M4;G3V2E8;G3V380;A0A494C031	P12814;P12814-3;P12814-2;P12814-4;H9KV75	1487	Color2 [A=255, R=169, G=169, B=169]	1	4	Actinin_actin-bd_CS;Alpha-actinin;CH-domain;EF_Hand_1_Ca_BS;EF_hand_dom;EF-hand_Ca_insen;EF-hand-like_dom;Spectrin/alpha-actinin;Spectrin_repeat		ACTININ_1;ACTININ_2;CH;EF_HAND_1;EF_HAND_2	103.06	23.9734	24.2157	24.7068	25.0104	24.5448	24.7592	25.3191	0	0
	1.1116	0.393839	Far upstream element-binding protein 1	FUBP1	Q96AE4;E9PEB5	Q96AE4;E9PEB5	2933	Color2 [A=255, R=169, G=169, B=169]	1	4	DUF1897;KH_dom;KH_dom_type_1		KH_TYPE_1	67.56	24.495	24.4209	24.6012	24.8209	24.634	25.1776	25.1234	0	0
	0.653587	0.393338		TPM3	P06753-2;A0A087WWU8;P06753-3;P06753-6;D6R904;A0A494C0G0;Q5VU61	P06753-2;A0A087WWU8;P06753-3;P06753-6;D6R904	1384	Color2 [A=255, R=169, G=169, B=169]	1	4	Tropomyosin	TROPOMYOSIN	TROPOMYOSIN	29.032	25.2556	25.372	25.452	25.7723	25.2595	26.1352	26.1742	0	0
	0.506158	0.392838	Transcriptional repressor p66-alpha	GATAD2A	Q86YP4;Q86YP4-2;Q86YP4-3;V9GYX5;C9JVY3;V9GY85;H7C3H1;C9JMI3;C9JGN4;C9JHD7;C9JJK9	Q86YP4;Q86YP4-2;Q86YP4-3	2720	Color2 [A=255, R=169, G=169, B=169]	1	4	Znf_GATA;Znf_NHR/GATA		GATA_ZN_FINGER_1;GATA_ZN_FINGER_2	68.062	24.4712	24.1744	23.4785	23.6497	24.7042	24.4749	23.8297	0	0
	0.858356	0.392057	Sperm-specific antigen 2	SSFA2	P28290;E9PHV5;P28290-2;P28290-3;E7EUL7;H7BZ26	P28290;E9PHV5;P28290-2;P28290-3;E7EUL7	686	Color2 [A=255, R=169, G=169, B=169]	1	4	SSFA2			138.38	22.1139	21.8414	21.6101	22.0449	21.8974	22.3627	22.6237	0	0
	1.46239	0.391872	Eukaryotic translation initiation factor 3 subunit E	EIF3E	P60228;E5RGA2;H0YBR5;E5RIT4;E5RHS5;E5RII3;H0YAW4;E5RIP5;E5RJ25;H0YBP5	P60228;E5RGA2	1987	Color2 [A=255, R=169, G=169, B=169]	1	4	eIF3e;eIF3e_N;PCI_dom;WHTH_DNA-bd_dom			52.22	24.1256	24.4629	24.2713	24.5037	24.6851	24.5799	24.9332	0	0
	0.939182	0.389671	60S ribosomal protein L39;Putative 60S ribosomal protein L39-like 5	RPL39;RPL39P5	P62891;Q59GN2	P62891;Q59GN2	2075	Color2 [A=255, R=169, G=169, B=169]	1	4	Ribosomal_L39;Ribosomal_L39_CS;Ribosomal_L39e_dom		RIBOSOMAL_L39E	6.4066	29.0861	29.3082	29.6441	29.0323	29.8349	29.7679	29.3693	0	0
	0.521903	0.386145	Erythrocyte band 7 integral membrane protein	STOM	P27105;P27105-2;F8VSL7	P27105	1650	Color2 [A=255, R=169, G=169, B=169]	1	4	Band_7;Band_7/stomatin-like_CS;Stomatin	STOMATIN	BAND_7	31.73	25.8764	25.463	25.2295	25.4136	26.3972	26.0351	25.2131	0	0
	1.02118	0.385832	Protein transport protein Sec31A	SEC31A	O94979;D6REX3;O94979-6;O94979-8;O94979-2;O94979-4;O94979-10;O94979-3;O94979-9;D6RHZ5;H7BXG7;O94979-7;H0YAB3;O94979-5;H0Y8V7;H0Y9K1;H0Y9T9;H0Y8W8;H0YAF5	O94979;D6REX3;O94979-6;O94979-8;O94979-2;O94979-4;O94979-10;O94979-3;O94979-9;D6RHZ5;H7BXG7;O94979-7;H0YAB3;O94979-5	599	Color2 [A=255, R=169, G=169, B=169]	1	4	WD40/YVTN_repeat-like_dom;WD40_repeat;WD40_repeat_dom		WD_REPEATS_1;WD_REPEATS_2;WD_REPEATS_REGION	133.01	22.8064	22.9968	23.2856	23.4136	23.2938	23.5727	23.668	0	0
	1.01201	0.383625	Profilin-1	PFN1	P07737;K7EJ44;I3L3D5	P07737;K7EJ44	1397	Color2 [A=255, R=169, G=169, B=169]	1	4	Profilin_chordates;Profilin_CS;Profilin_eukaryotes/bac	PROFILINMAML	PROFILIN	15.054	28.1777	28.4315	28.5657	28.5997	28.549	28.7692	29.1637	0	0
	0.498621	0.383406	Ribosome maturation protein SBDS	SBDS	Q9Y3A5;A0A087X020;F8WE72	Q9Y3A5;A0A087X020	68	Color2 [A=255, R=169, G=169, B=169]	1	4	Ribosome_mat_SBDS_C;Ribosome_mat_SBDS_CS;Ribosome_mat_SBDS_N;Ribosome_maturation_pr_SBDS		UPF0023	28.763	23.4073	24.4056	24.5628	24.4997	24.6351	24.3318	24.8399	0	0
	0.460086	0.38318	Proteasome subunit beta type-4	PSMB4	P28070	P28070	1661	Color2 [A=255, R=169, G=169, B=169]	1	4	Proteasome_bsu_CS;Proteasome_endopept_cplx_B;Proteasome_sua/b;Proteasome_suB-type		PROTEASOME_B_1;PROTEASOME_B_2	29.204	22.8216	23.1879	23.5571	23.6573	23.0424	23.7838	24.2413	0	0
	0.539538	0.382577	Peptidyl-prolyl cis-trans isomerase FKBP4;Peptidyl-prolyl cis-trans isomerase FKBP4, N-terminally processed	FKBP4	Q02790;F5H1U3;H0YFG2;F5H120	Q02790	2175	Color2 [A=255, R=169, G=169, B=169]	1	4	PPIase_FKBP;PPIase_FKBP_dom;TPR_repeat;TPR-1;TPR-contain_dom;TPR-like_helical		FKBP_PPIASE;TPR;TPR_REGION	51.804	24.0787	24.2825	24.4395	24.7186	24.155	24.822	25.3102	0	0
	1.22014	0.379375	Eukaryotic translation initiation factor 3 subunit F	EIF3F	O00303;H0YDT6;E9PQV8;A0A1W2PP79	O00303	1023	Color2 [A=255, R=169, G=169, B=169]	1	4	eIF3f;JAB1_Mov34_MPN_PAD1;Rpn11/EIF3F_C			37.563	24.1572	23.9053	23.8543	24.1166	24.3924	24.1182	24.6524	0	0
	1.04888	0.379131	Cysteine--tRNA ligase, cytoplasmic	CARS	P49589-3;P49589;P49589-2;B4DKY1;E9PLP0;C9JLN0;E9PRS8	P49589-3;P49589;P49589-2;B4DKY1	1865	Color2 [A=255, R=169, G=169, B=169]	1	4	Cys-tRNA/MSH_ligase;Cys-tRNA-ligase;Rossmann-like_a/b/a_fold;tRNAsynth_1a_anticodon-bd	TRNASYNTHCYS	AA_TRNA_LIGASE_I	94.637	23.1629	23.5017	23.6211	23.4696	23.4876	23.9995	23.9668	0	0
	0.232045	0.378542	Synaptopodin	SYNPO	Q8N3V7-2	Q8N3V7-2	2761	Color2 [A=255, R=169, G=169, B=169]	1	4				96.395	25.2627	25.2599	23.3268	24.4628	25.767	24.8098	24.2931	0	0
	1.15796	0.378148	Splicing factor 1	SF1	Q15637;Q15637-6;Q15637-4;Q15637-2;Q15637-3;Q15637-5;Q15637-7;F8WEV5;C9J792;H7C561	Q15637;Q15637-6;Q15637-4;Q15637-2;Q15637-3;Q15637-5;Q15637-7	2439	Color2 [A=255, R=169, G=169, B=169]	1	4	KH_dom;KH_dom_type_1;Znf_CCHC		KH_TYPE_1;ZF_CCHC	68.329	24.8462	24.4798	24.327	24.4214	24.9208	25.0787	24.6908	0	0
	0.299343	0.378052	Prelamin-A/C;Lamin-A/C	LMNA	P02545-2;Q3BDU5;Q5TCI8	P02545-2;Q3BDU5;Q5TCI8	1344	Color2 [A=255, R=169, G=169, B=169]	1	4	F;IF;Intermediate_filament_CS;Lamin_tail_dom		IF	65.134	29.251	28.1745	29.6021	29.004	28.4787	29.8209	29.8582	0	0
	0.600769	0.37763	60 kDa heat shock protein, mitochondrial	HSPD1	P10809;E7ESH4;E7EXB4;P10809-2;C9JL25;C9JL19;C9JCQ4;C9J0S9	P10809	1457	Color2 [A=255, R=169, G=169, B=169]	1	4	Chaperone_TCP-1;Chaperonin_Cpn60_CS;Chaprnin_Cpn60;Cpn60/TCP-1;GroEL-like_apical_dom;GROEL-like_equatorial	CHAPERONIN60;TCOMPLEXTCP1	CHAPERONINS_CPN60	61.054	27.7149	27.8221	27.9876	28.3933	27.8222	28.503	28.7461	0	0
	0.444912	0.377601	Annexin A6;Annexin	ANXA6	P08133;P08133-2;E5RK69;E7EMC6;E5RJF5;E5RI05;E5RK63;E5RFF0;H0YC77;E5RIU8;E5RJR0	P08133;P08133-2;E5RK69;E7EMC6	1407	Color2 [A=255, R=169, G=169, B=169]	1	4	Annexin;Annexin_repeat;Annexin_repeat_CS;AnnexinVI	ANNEXIN;ANNEXINVI	ANNEXIN	75.872	21.9895	22.4287	22.3245	23.1856	22.4225	22.8073	23.3492	0	0
	0.421175	0.377497	DNA ligase 3	LIG3	P49916;P49916-3;P49916-4;P49916-2;K7ERZ5;K7ENR9;K7EQB6	P49916;P49916-3;P49916-4;P49916-2;K7ERZ5	1881	Color2 [A=255, R=169, G=169, B=169]	1	4	BRCT_dom;DNA_ligase_ATP-dep;DNA_ligase_ATP-dep_C;DNA_ligase_ATP-dep_cent;DNA_ligase_ATP-dep_CS;DNA_ligase_ATP-dep_N;NA-bd_OB-fold;Znf_PARP		BRCT;DNA_LIGASE_A1;DNA_LIGASE_A2;DNA_LIGASE_A3;PARP_ZN_FINGER_1;PARP_ZN_FINGER_2	112.91	23.0171	22.6767	22.0822	22.53	23.5516	23.0596	22.2508	0	0
	0.950827	0.373799	Dihydropyrimidinase-related protein 2	DPYSL2	Q16555;A0A1C7CYX9;Q16555-2;E5RFU4	Q16555;A0A1C7CYX9;Q16555-2	224	Color2 [A=255, R=169, G=169, B=169]	1	4	Amidohydro_1;Hydantoinase/dihydroPyrase;Metal-dep_hydrolase_composite			62.293	24.2994	24.8342	24.9105	24.7999	24.8741	25.081	25.2993	0	0
	0.404545	0.373722	Ran-specific GTPase-activating protein	RANBP1	P43487;C9JJ34;P43487-2;F6WQW2;C9JXG8;C9JGV6;C9JDM3;C9JIC6	P43487;C9JJ34;P43487-2;F6WQW2;C9JXG8;C9JGV6	510	Color2 [A=255, R=169, G=169, B=169]	1	4	PH_like_dom;Ran_bind_dom		RANBD1	23.31	23.7784	23.84	23.7897	23.5112	23.2883	24.1147	24.9077	0	0
	1.52415	0.372889	Leucine-rich PPR motif-containing protein, mitochondrial	LRPPRC	P42704;A0A0C4DG06;B8ZZ38;C9JCA9;H7C3W8	P42704	1804	Color2 [A=255, R=169, G=169, B=169]	1	4	Pentatricopeptide_repeat;TPR-like_helical		PPR	157.9	23.6417	23.7182	23.5678	23.8567	23.837	24.1324	24.2375	0	0
	0.430868	0.372347	Brain acid soluble protein 1	BASP1	P80723;P80723-2;U3KQP0	P80723;P80723-2	2126	Color2 [A=255, R=169, G=169, B=169]	1	4	BASP1			22.693	26.5872	26.8075	27.3363	27.4412	26.7588	27.5494	27.938	0	0
	0.534803	0.372176	14-3-3 protein sigma	SFN	P31947;P31947-2	P31947;P31947-2	1706	Color2 [A=255, R=169, G=169, B=169]	1	4	14-3-3;14-3-3_CS;14-3-3_domain	1433ZETA	1433_1;1433_2	27.774	25.4669	25.7553	25.5801	26.4731	25.8073	26.2777	26.4881	0	0
	1.03579	0.372103	RNA-binding protein 10	RBM10	P98175;P98175-2;P98175-3;P98175-4;P98175-5	P98175;P98175-2;P98175-3;P98175-4;P98175-5	2146	Color2 [A=255, R=169, G=169, B=169]	1	4	G_patch_dom;Nucleotide-bd_a/b_plait;RRM_dom;Znf_C2H2;Znf_C2H2-like;Znf_RanBP2		G_PATCH;RRM;ZF_RANBP2_1;ZF_RANBP2_2;ZINC_FINGER_C2H2_2	103.53	22.8301	23.5223	23.2348	23.1113	23.5348	23.6687	23.4366	0	0
	0.565091	0.369156	Proteasome subunit alpha type-4;Proteasome subunit alpha type;Proteasome subunit beta type	PSMA4	P25789;H0YMZ1;H0YN18;H0YL69;H0YMA1;H0YKT8;H0YMI6;P25789-2;H0YLC2;H0YKS0;H0YLS6;H0YMV3	P25789;H0YMZ1;H0YN18;H0YL69;H0YMA1;H0YKT8;H0YMI6;P25789-2;H0YLC2	1636	Color2 [A=255, R=169, G=169, B=169]	1	4	Proteasome_asu_N;Proteasome_bsu_CS;Proteasome_sua/b;Proteasome_suA-type		PROTEASOME_A_1;PROTEASOME_A_2;PROTEASOME_B_1	29.483	23.7736	23.7926	24.0113	24.2654	23.8869	24.1548	24.9481	0	0
	0.444045	0.36686	CCAAT/enhancer-binding protein zeta	CEBPZ	Q03701;C9J9W7	Q03701	2183	Color2 [A=255, R=169, G=169, B=169]	1	4	ARM-type_fold;CCAAT-binding_factor			120.97	24.0723	23.5173	23.3516	22.6086	23.8361	23.8391	23.5877	0	0
	1.19638	0.366603	Myosin phosphatase Rho-interacting protein	MPRIP	Q6WCQ1;Q6WCQ1-3;Q6WCQ1-2;A0A494BZV2;J3KSW8;H0Y2S9;H0Y7E2;H7C3G6;J3QRL2;A0A1W2PPU9;K7EL39;J3KSK7	Q6WCQ1;Q6WCQ1-3;Q6WCQ1-2;A0A494BZV2;J3KSW8;H0Y2S9	306	Color2 [A=255, R=169, G=169, B=169]	1	4	PH_like_dom;Pleckstrin_homology		PH_DOMAIN	116.53	22.846	23.1205	23.3504	23.1099	23.2473	23.5775	23.5951	0	0
	1.96383	0.364229	Peptidyl-tRNA hydrolase 2, mitochondrial	PTRH2	Q9Y3E5;J3KQ48	Q9Y3E5;J3KQ48	929	Color2 [A=255, R=169, G=169, B=169]	1	4	Pep_tRNA_hydro_II_dom;Pep_tRNA_hydro_PTH2			19.193	22.4278	22.6474	22.529	22.6541	22.8699	23.0865	22.8301	0	0
	0.355157	0.35942	Membrane-associated progesterone receptor component 2	PGRMC2	O15173;O15173-2;U3KQM0;U3KPU8	O15173;O15173-2	1085	Color2 [A=255, R=169, G=169, B=169]	1	4	Cyt_B5-like_heme/steroid-bd		CYTOCHROME_B5_1;CYTOCHROME_B5_2	23.818	23.3112	23.8944	24.1112	24.0385	23.4205	24.2113	24.963	0	0
	1.14571	0.359145	26S proteasome non-ATPase regulatory subunit 6	PSMD6	Q15008;Q15008-4;Q15008-3;Q15008-2;C9J7B7;C9J0E9;H7C531	Q15008;Q15008-4;Q15008-3;Q15008-2	2378	Color2 [A=255, R=169, G=169, B=169]	1	4	26S_proteasome_reg_su-Rpn7;PCI_dom;WHTH_DNA-bd_dom			45.531	23.8215	24.2221	24.1444	24.1166	24.1538	24.5508	24.6013	0	0
	0.596911	0.35737	Protein FAM98B	FAM98B	Q52LJ0;Q52LJ0-1;H0YNA1	Q52LJ0;Q52LJ0-1	2502	Color2 [A=255, R=169, G=169, B=169]	1	4	Uncharacterised_FAM98			45.547	26.1721	25.9308	25.6083	25.8888	26.8274	25.9067	26.038	0	0
	1.131	0.3538	Nucleoside diphosphate kinase B;Nucleoside diphosphate kinase;Putative nucleoside diphosphate kinase	NME2;NME1-NME2;NME1;NME2P1	P22392-2;Q32Q12;P22392;J3KPD9;E7ERL0;O60361;E5RHP0;F6XY72;C9K028	P22392-2;Q32Q12;P22392;J3KPD9;E7ERL0;O60361	1606	Color2 [A=255, R=169, G=169, B=169]	1	4	Nucleoside_diP_kinase;Nucleoside_diP_kinase_AS	NUCDPKINASE	NDP_KINASES	30.137	28.2577	28.6094	28.3203	28.4747	28.6536	28.5862	29.0682	0	0
	0.20294	0.35222	Caprin-1	CAPRIN1	Q14444;Q14444-2;G3V153;E9PLA9	Q14444;Q14444-2;G3V153;E9PLA9	2350	Color2 [A=255, R=169, G=169, B=169]	1	4	Caprin-1_C			78.365	30.0213	29.9855	28.117	28.9586	30.3948	29.7706	28.7031	0	0
	0.453395	0.351579	Proteasome subunit beta type-3	PSMB3	P49720;A0A087WXQ8;A0A087WY10;A0A087WUL2	P49720;A0A087WXQ8;A0A087WY10;A0A087WUL2	1868	Color2 [A=255, R=169, G=169, B=169]	1	4	Proteasome_bsu_CS;Proteasome_sua/b;Proteasome_suB-type		PROTEASOME_B_1;PROTEASOME_B_2	22.949	22.3006	22.5204	22.925	22.6714	22.5174	22.6693	23.6811	0	0
	0.65806	0.350366	High mobility group protein B1;Putative high mobility group protein B1-like 1	HMGB1;HMGB1P1	P09429;Q5T7C4;B2RPK0	P09429;Q5T7C4;B2RPK0	1428	Color2 [A=255, R=169, G=169, B=169]	1	4	HMG_box_dom;HMG_boxA_CS		HMG_BOX_1;HMG_BOX_2	24.893	26.4554	26.1656	26.7854	26.5731	26.3902	26.9636	27.1821	0	0
	0.646056	0.3496	Far upstream element-binding protein 3	FUBP3	Q96I24;Q96I24-2;A0A494C1K6	Q96I24;Q96I24-2	2989	Color2 [A=255, R=169, G=169, B=169]	1	4	KH_dom;KH_dom_type_1		KH_TYPE_1	61.64	25.1805	24.5997	24.371	24.678	25.0269	25.3871	24.7566	0	0
	1.83405	0.348909	Coiled-coil domain-containing protein 47	CCDC47	Q96A33;Q96A33-2;A0A087WYW6;J3QR89	Q96A33;Q96A33-2;A0A087WYW6	2928	Color2 [A=255, R=169, G=169, B=169]	1	4	DUF1682			55.873	23.0038	23.0566	22.7878	23.0673	23.2302	23.2967	23.4565	0	0
	0.932432	0.347734	CWF19-like protein 2	CWF19L2	Q2TBE0;Q2TBE0-3;Q2TBE0-2;H0YE03;H7C3G7	Q2TBE0;Q2TBE0-3;Q2TBE0-2;H0YE03;H7C3G7	2486	Color2 [A=255, R=169, G=169, B=169]	1	4	Cwf19-like_C_dom-1;Cwf19-like_C_dom-2;HIT-like			103.79	23.8874	23.9435	23.7587	24.1297	24.631	24.2243	23.9774	0	0
	0.126683	0.347632	High mobility group nucleosome-binding domain-containing protein 3	HMGN3	Q15651;A0A087WZE9;Q15651-2	Q15651;A0A087WZE9;Q15651-2	2442	Color2 [A=255, R=169, G=169, B=169]	1	4	HMGN_fam	NONHISHMG17	HMG14_17	10.666	27.0378	24.3949	24.4041	25.88	26.1564	26.9622	24.2118	0	0
	0.579323	0.343515	Nucleoside diphosphate kinase A	NME1	P15531;P15531-2	P15531;P15531-2	1522	Color2 [A=255, R=169, G=169, B=169]	1	4	Nucleoside_diP_kinase;Nucleoside_diP_kinase_AS	NUCDPKINASE	NDP_KINASES	17.149	25.9599	26.468	26.4886	26.674	26.4902	26.5047	27.2285	0	0
	0.964011	0.342187	Dihydropyrimidinase-related protein 3	DPYSL3	Q14195-2;Q14195;H0YBT4;D6RF19;Q14117;H0YB87	Q14195-2;Q14195	2336	Color2 [A=255, R=169, G=169, B=169]	1	4	Amidohydro_1;Hydantoinase/dihydroPyrase;Metal-dep_hydrolase_composite			73.91	22.4589	22.7131	22.8717	22.8419	22.9407	22.8651	23.385	0	0
	0.62388	0.339805	Peroxiredoxin-5, mitochondrial	PRDX5	P30044;P30044-2;P30044-3;P30044-4	P30044;P30044-2;P30044-3;P30044-4	1676	Color2 [A=255, R=169, G=169, B=169]	1	4	Redoxin;Thioredoxin-like_fold		THIOREDOXIN_2	22.086	24.6428	25.0258	25.0291	25.1727	24.8584	25.3157	25.7482	0	0
	0.896797	0.339112	Ezrin	EZR	P15311;E7EQR4	P15311;E7EQR4	634	Color2 [A=255, R=169, G=169, B=169]	1	4	Band_41_domain;Band_41_fam;ERM;ERM_C_dom;Ez/rad/moesin_like;FERM/acyl-CoA-bd_prot_3-hlx;FERM_central;FERM_CS;FERM_domain;FERM_N;FERM_PH-like_C;Moesin;PH_like_dom	BAND41;ERMFAMILY	FERM_1;FERM_2;FERM_3	69.412	25.2031	24.9751	25.5253	25.3398	25.3438	25.5959	25.8601	0	0
	0.450753	0.334417	Protein disulfide-isomerase A3	PDIA3	P30101	P30101	1684	Color2 [A=255, R=169, G=169, B=169]	1	4	Disulphide_isomerase;Prot_disulphide_isomerase;Thioredoxin;Thioredoxin_CS;Thioredoxin_domain;Thioredoxin-like_fold	THIOREDOXIN	THIOREDOXIN_1;THIOREDOXIN_2	56.782	24.9548	25.4976	25.4457	25.8276	25.1967	25.8995	26.2013	0	0
	0.802067	0.333755	Nucleolysin TIAR	TIAL1	Q01085-2;Q01085;E7ETJ9;E7ETC0;A6NKZ9	Q01085-2;Q01085;E7ETJ9;E7ETC0	2157	Color2 [A=255, R=169, G=169, B=169]	1	4	Nucleotide-bd_a/b_plait;RRM_dom		RRM	43.448	24.6446	24.4588	24.1607	24.2287	24.7206	25.0156	24.3846	0	0
	0.390404	0.333064	Glucosidase 2 subunit beta	PRKCSH	P14314;K7ELL7;P14314-2;K7EPW7;A0A0C4DGP4;K7EKX1;K7EJ70	P14314;K7ELL7;P14314-2	965	Color2 [A=255, R=169, G=169, B=169]	1	4	EF_Hand_1_Ca_BS;EF_hand_dom;Glucosidase_2_bsu;LDrepeatLR_classA_rpt;Man6P_isomerase_rcpt-bd_dom		EF_HAND_1;EF_HAND_2;ER_TARGET	59.425	24.3808	24.8181	24.7885	25.1371	24.367	25.3548	25.6207	0	0
	0.34778	0.333035	Aspartate aminotransferase, mitochondrial	GOT2	P00505;P00505-2	P00505;P00505-2	1335	Color2 [A=255, R=169, G=169, B=169]	1	4	Aminotransferase_I/II;Asp_trans;NHTrfase_class1_PyrdxlP-BS;PyrdxlP-dep_Trfase;PyrdxlP-dep_Trfase_major_sub1	TRANSAMINASE	AA_TRANSFER_CLASS_1	47.517	22.6024	22.6701	22.7693	23.058	22.8128	22.4944	24.0167	0	0
	0.790961	0.33237	Chloride intracellular channel protein 4	CLIC4	Q9Y696;O15247;Q9NZA1;Q96NY7;A6PVS0;A0A2R8Y4M1;A0A5F9ZHK1;A0A2R8YGW2;A0A2R8Y615;Q9NZA1-3;Q9NZA1-2;Q96NY7-2	Q9Y696	3628	Color2 [A=255, R=169, G=169, B=169]	1	4	Glutathione_S_Trfase/Cl_chnl_C;Glutathione-S-Trfase_C-like;Int_Cl_channel;Thioredoxin-like_fold	INTCLCHANNEL	GST_CTER	28.772	22.8496	23.4558	23.5042	23.2138	23.7684	23.3664	23.6299	0	0
	0.584958	0.331135	Proteasomal ubiquitin receptor ADRM1	ADRM1	Q16186;A0A087WX59;A0A087WUX6	Q16186;A0A087WX59	2454	Color2 [A=255, R=169, G=169, B=169]	1	4	26S_Psome_Ubiquitin-recp_Rpn13		PH_DOMAIN	42.153	23.4738	23.5032	23.6003	23.284	24.3245	23.7692	23.2957	0	0
	0.745854	0.330737	Clathrin light chain A	CLTA	P09496-2;P09496;P09496-4;P09496-3;F8WF69;P09496-5;C9J8P9	P09496-2;P09496;P09496-4;P09496-3;F8WF69	1430	Color2 [A=255, R=169, G=169, B=169]	1	4	Clathrin_L-chain		CLATHRIN_LIGHT_CHN_1;CLATHRIN_LIGHT_CHN_2	23.662	24.0206	23.8912	23.9338	24.4164	24.1221	24.7566	24.3099	0	0
	0.679738	0.33065	Aminoacyl tRNA synthase complex-interacting multifunctional protein 1;Endothelial monocyte-activating polypeptide 2	AIMP1	Q12904;Q12904-2;A0A5F9ZHC5;D6R937	Q12904;Q12904-2;A0A5F9ZHC5	2239	Color2 [A=255, R=169, G=169, B=169]	1	4	NA-bd_OB-fold;NUDE_C;tRNA-bd_dom		TRBD	34.352	24.3225	24.6859	24.4881	24.4819	24.3218	25.1247	25.0291	0	0
	0.467612	0.330646	39S ribosomal protein L35, mitochondrial	MRPL35	Q9NZE8;D3YTC1;Q9NZE8-2	Q9NZE8;D3YTC1;Q9NZE8-2	3392	Color2 [A=255, R=169, G=169, B=169]	1	4	Ribosomal_L35;Ribosomal-L35_mit			21.514	23.9803	23.9669	23.3122	23.7262	24.6491	23.6141	23.9679	0	0
	1.74776	0.330571	Calcium homeostasis endoplasmic reticulum protein	CHERP	Q8IWX8;J3QK89	Q8IWX8;J3QK89	939	Color2 [A=255, R=169, G=169, B=169]	1	4	CID_dom;ENTH_VHS;G_patch_dom;RNA_pol_II-bd;Surp		CID;G_PATCH;SURP	103.7	23.5692	23.4978	23.4843	23.5482	24.0617	23.6846	23.82	0	0
	0.256896	0.328966	Non-POU domain-containing octamer-binding protein	NONO	Q15233;Q15233-2;H7C367;C9JYS8;C9IZL7;C9J4X2	Q15233;Q15233-2;H7C367;C9JYS8	2410	Color2 [A=255, R=169, G=169, B=169]	1	4	NOPS;Nucleotide-bd_a/b_plait;RRM_dom		RRM	54.231	29.2722	28.5021	27.9548	28.2362	29.2509	29.3334	27.8766	0	0
	0.669677	0.328243	Transaldolase	TALDO1	P37837;F2Z393;E9PM01;E9PKI8	P37837;F2Z393	1764	Color2 [A=255, R=169, G=169, B=169]	1	4	Aldolase_TIM;Transaldolase;Transaldolase_1;Transaldolase_AS		TRANSALDOLASE_1;TRANSALDOLASE_2	37.54	24.7213	25.151	25.0826	25.3613	25.1377	25.2831	25.8011	0	0
	0.507525	0.327928	Pre-mRNA 3-end-processing factor FIP1	FIP1L1	Q6UN15;Q6UN15-3;Q6UN15-5;Q6UN15-4;A0A0B4J203;H0Y8P7	Q6UN15;Q6UN15-3;Q6UN15-5;Q6UN15-4;A0A0B4J203	2627	Color2 [A=255, R=169, G=169, B=169]	1	4	Fip1;PRP38_C			66.526	24.5855	24.3744	23.8924	23.844	24.7743	24.6948	24.0369	0	0
	1.50042	0.326595	cAMP-dependent protein kinase type II-alpha regulatory subunit	PRKAR2A	P13861;P13861-2;H7C330;H7C1L0;P31323;H7C4A9;C9J830	P13861;P13861-2	1498	Color2 [A=255, R=169, G=169, B=169]	1	4	cAMP/cGMP_kin;cAMP_dep_PK_reg_su;cAMP_dep_PK_reg_su_I/II_a/b;cNMP-bd_CS;cNMP-bd_dom;cNMP-bd-like;RmlC-like_jellyroll	CAMPKINASE	CNMP_BINDING_1;CNMP_BINDING_2;CNMP_BINDING_3	45.518	22.8972	22.8206	22.9207	23.2103	23.3331	23.183	23.3503	0	0
	0.352396	0.326375	Alpha-actinin-4	ACTN4	O43707;O43707-2;F5GXS2;O43707-3;H7C144;K7EJH8;Q08043;A0A087WSZ2;F6THM6;K7EP19;A0A494C060;D6RH00	O43707;O43707-2;F5GXS2;O43707-3	1138	Color2 [A=255, R=169, G=169, B=169]	1	4	Actinin_actin-bd_CS;Alpha-actinin;CH-domain;EF_Hand_1_Ca_BS;EF_hand_dom;EF-hand_Ca_insen;EF-hand-like_dom;Spectrin/alpha-actinin;Spectrin_repeat		ACTININ_1;ACTININ_2;CH;EF_HAND_1;EF_HAND_2	104.85	25.1422	25.347	25.6563	26.0149	25.1761	25.9158	26.5075	0	0
	0.404705	0.326051	Apoptosis inhibitor 5	API5	Q9BZZ5;Q9BZZ5-2;G3V1C3;Q9BZZ5-3;Q9BZZ5-5;Q9BZZ5-1;Q9BZZ5-6;H0YER7;E9PQK6	Q9BZZ5;Q9BZZ5-2;G3V1C3;Q9BZZ5-3;Q9BZZ5-5;Q9BZZ5-1;Q9BZZ5-6;H0YER7	791	Color2 [A=255, R=169, G=169, B=169]	1	4	API5;ARM-like;ARM-type_fold			59.004	22.7295	22.8105	23.5105	23.7654	23.6523	23.1253	23.8125	0	0
	1.01365	0.326012	Catenin delta-1	CTNND1	O60716;O60716-2;A0A669KB05;O60716-5;C9JZR2;O60716-3;O60716-21;O60716-10;O60716-8;O60716-9;O60716-17;O60716-11;O60716-7;O60716-6;A0A669KB62;O60716-19;O60716-18;O60716-13;O60716-4;O60716-20;O60716-14;O60716-12;O60716-22;O60716-23;O60716-16;O60716-15;O60716-24;O60716-29;O60716-26;O60716-25;O60716-27;O60716-30;O60716-31;O60716-32;O60716-28;E9PKY0;H0YC95;E9PKL1	O60716;O60716-2;A0A669KB05;O60716-5;C9JZR2;O60716-3;O60716-21;O60716-10;O60716-8;O60716-9;O60716-17;O60716-11;O60716-7;O60716-6;A0A669KB62;O60716-19;O60716-18;O60716-13;O60716-4;O60716-20;O60716-14;O60716-12;O60716-22;O60716-23;O60716-16;O60716-15;O60716-24;O60716-29;O60716-26;O60716-25;O60716-27;O60716-30;O60716-31;O60716-32;O60716-28	345	Color2 [A=255, R=169, G=169, B=169]	1	4	Armadillo;ARM-like;ARM-type_fold		ARM_REPEAT	108.17	22.9788	23.0222	22.64	23.0976	23.0467	23.4846	23.2507	0	0
	0.762504	0.325915	Protein disulfide-isomerase A6	PDIA6	Q15084;Q15084-5;Q15084-3;Q15084-4;Q15084-2	Q15084;Q15084-5;Q15084-3;Q15084-4;Q15084-2	2398	Color2 [A=255, R=169, G=169, B=169]	1	4	Disulphide_isomerase;Thioredoxin;Thioredoxin_CS;Thioredoxin_domain;Thioredoxin-like_fold	THIOREDOXIN	ER_TARGET;THIOREDOXIN_1;THIOREDOXIN_2	48.121	24.655	25.0804	25.0135	25.1086	25.1168	25.0748	25.6793	0	0
	0.68614	0.325772	Deoxyuridine 5-triphosphate nucleotidohydrolase, mitochondrial	DUT	P33316;P33316-2;H0YNW5;H0YKC5;H0YMM5;A0A0C4DGL3;H0YNJ9;H0YKI0;H0YMP1	P33316;P33316-2;H0YNW5;H0YKC5;H0YMM5;A0A0C4DGL3;H0YNJ9;H0YKI0;H0YMP1	849	Color2 [A=255, R=169, G=169, B=169]	1	4	dUTP_pyroPase;dUTP_pyroPase_sf			26.563	23.5183	24.0341	23.949	24.1362	24.0247	24.6078	24.0729	0	0
	0.852796	0.3247	EH domain-containing protein 2	EHD2	Q9NZN4;Q9NZN4-2	Q9NZN4;Q9NZN4-2	3397	Color2 [A=255, R=169, G=169, B=169]	1	4	Dynamin_GTPase;EF_Hand_1_Ca_BS;EF_hand_dom;EF-hand-like_dom;EPS15_homology;P-loop_NTPase		EF_HAND_1;EF_HAND_2;EH	61.161	22.7549	22.6657	22.2174	22.8709	23.1116	22.7965	22.9477	0	0
	0.971439	0.324607	26S protease regulatory subunit 6B	PSMC4	P43686;P43686-2	P43686;P43686-2	1813	Color2 [A=255, R=169, G=169, B=169]	1	4	26S_Psome_P45;AAA+_ATPase;ATPase_AAA_core;ATPase_AAA_CS;P-loop_NTPase		AAA	47.366	23.8971	23.6453	23.5467	23.4285	23.7164	23.9494	24.1963	0	0
	0.852206	0.324315	Eukaryotic translation initiation factor 3 subunit J	EIF3J	O75822;O75822-3;O75822-2;H0YGJ7;H0YLP3	O75822;O75822-3;O75822-2	1247	Color2 [A=255, R=169, G=169, B=169]	1	4	eIF3j;eIF3-like_dom			29.062	24.3709	24.3074	24.3035	24.5895	24.3911	25.0808	24.6795	0	0
	1.10478	0.322952	Protein transport protein Sec61 subunit beta	SEC61B	P60468;S4R3B5	P60468	1988	Color2 [A=255, R=169, G=169, B=169]	1	4	Sec61_beta;Sec61_beta_euk			9.9743	26.5505	26.1556	26.0908	26.0547	26.6621	26.5095	26.436	0	0
	0.329504	0.317542	Thioredoxin domain-containing protein 5	TXNDC5	Q8NBS9;Q8NBS9-2	Q8NBS9;Q8NBS9-2	2787	Color2 [A=255, R=169, G=169, B=169]	1	4	Disulphide_isomerase;Thioredoxin;Thioredoxin_CS;Thioredoxin_domain;Thioredoxin-like_fold	THIOREDOXIN	ER_TARGET;THIOREDOXIN_1;THIOREDOXIN_2	47.628	23.3624	23.89	23.9732	24.3801	23.4751	24.434	24.7479	0	0
	0.518927	0.317111	Filamin-B	FLNB	O75369-8;O75369;O75369-2;O75369-9;O75369-6;O75369-3;E7EN95;O75369-7;O75369-5;O75369-4;A0A0A0MT44;H7C5L4;A0A0C4DGA1	O75369-8;O75369;O75369-2;O75369-9;O75369-6;O75369-3;E7EN95;O75369-7;O75369-5;O75369-4	1217	Color2 [A=255, R=169, G=169, B=169]	1	4	Actinin_actin-bd_CS;CH-domain;Filamin;Filamin/ABP280_repeat-like;Ig_E-set;Ig-like_fold		ACTININ_1;ACTININ_2;CH;FILAMIN_REPEAT	281.63	24.7653	25.1021	25.2727	25.4718	24.9952	25.5551	25.8599	0	0
	0.767039	0.315598	Beta-hexosaminidase subunit beta;Beta-hexosaminidase subunit beta chain B;Beta-hexosaminidase subunit beta chain A	HEXB	P07686;Q5URX0;H0Y9B6;H0YA83;D6REQ8	P07686;Q5URX0;H0Y9B6;H0YA83	1395	Color2 [A=255, R=169, G=169, B=169]	1	4	Beta_hexosaminidase_sua/sub;Glyco_hydro_20_cat-core;Glyco_hydro_20b;Glyco_hydro_catalytic_dom;Glycoside_hydrolase_SF	GLHYDRLASE20		63.111	23.7564	23.688	23.9262	23.85	23.675	24.3859	24.3013	0	0
	0.453449	0.31521	Annexin A3;Annexin	ANXA3	P12429;D6RA82;D6RFG5;D6RCA8;D6RAZ8;D6RFJ9	P12429;D6RA82	1486	Color2 [A=255, R=169, G=169, B=169]	1	4	Annexin;Annexin_repeat;Annexin_repeat_CS;AnnexinIII	ANNEXIN;ANNEXINIII	ANNEXIN	36.375	23.1127	23.1234	23.4497	23.4891	22.9861	23.6933	24.1474	0	0
	0.195485	0.314096	Zinc finger protein 281	ZNF281	Q9Y2X9;Q9Y2X9-2	Q9Y2X9;Q9Y2X9-2	3554	Color2 [A=255, R=169, G=169, B=169]	1	4	Znf_C2H2;Znf_C2H2/integrase_DNA-bd;Znf_C2H2-like		ZINC_FINGER_C2H2_1;ZINC_FINGER_C2H2_2	96.914	23.8929	23.6437	22.7294	23.2638	24.4755	24.2257	22.3885	0	0
	0.724413	0.313807	Ubiquitin-like modifier-activating enzyme 1	UBA1	P22314;P22314-2;Q5JRR6;Q5JRR9;Q5JRS0;Q5JRS2;Q5JRS1;Q5JRS3	P22314;P22314-2	1605	Color2 [A=255, R=169, G=169, B=169]	1	4	Molybdenum_cofac_synth_MoeB;NAD(P)-bd_dom;ThiF_NAD_FAD-bd;UBact_repeat;Ub-activating_enz_e1_C;Ubiquitin-activating_enzyme;Ub-like_act_enz_cat_cys_dom;UBQ/SUMO-activ_enz_E1-like;UBQ-activ_enz_E1;UBQ-activ_enz_E1_AS	UBIQUITINACT	UBIQUITIN_ACTIVAT_1;UBIQUITIN_ACTIVAT_2	117.85	24.4134	24.6866	24.7201	24.9382	24.6323	25.0914	25.2864	0	0
	1.48304	0.313095	39S ribosomal protein L11, mitochondrial	MRPL11	Q9Y3B7;Q9Y3B7-2;Q9Y3B7-3;H0YCD5;E9PQB6	Q9Y3B7;Q9Y3B7-2;Q9Y3B7-3	3569	Color2 [A=255, R=169, G=169, B=169]	1	4	Ribosomal_L11;Ribosomal_L11_bac-typ;Ribosomal_L11_C;Ribosomal_L11_N		RIBOSOMAL_L11	20.683	23.1577	23.3005	22.9674	23.2042	23.3117	23.5205	23.5793	0	0
	0.677289	0.312597	Basic leucine zipper and W2 domain-containing protein 1	BZW1	Q7L1Q6;Q7L1Q6-4;Q7L1Q6-3;Q7L1Q6-2;C9IZ80;C9JFN4;C9J188;C9JWF5;C9JV57;H0Y503	Q7L1Q6;Q7L1Q6-4;Q7L1Q6-3;Q7L1Q6-2;C9IZ80	2656	Color2 [A=255, R=169, G=169, B=169]	1	4	ARM-type_fold;MIF4-like_typ_1/2/3;W2_domain		W2	48.043	24.2807	23.9779	24.1088	24.6571	24.4636	24.3677	24.8748	0	0
	1.73412	0.312301	Dynamin-1-like protein	DNM1L	O00429;O00429-5;O00429-4;O00429-3;O00429-2;O00429-8;O00429-9;O00429-6;O00429-7;F8VZ52;F8W1W3;F8VUJ9;B4DPZ9;B4DDQ3;F8VR28;F8VYL3;H0YI79;H0YHY4	O00429;O00429-5;O00429-4;O00429-3;O00429-2;O00429-8;O00429-9;O00429-6;O00429-7	1029	Color2 [A=255, R=169, G=169, B=169]	1	4	Dynamin;Dynamin_central;Dynamin_GTPase;Dynamin_GTPase_CS;GED;GTPase_effector_domain_GED;P-loop_NTPase	DYNAMIN	DYNAMIN;GED	81.876	23.9429	23.8945	23.8708	24.0161	24.0613	24.2689	24.4	0	0
	1.75853	0.311814	Peptidyl-prolyl cis-trans isomerase D	PPID	Q08752	Q08752	2213	Color2 [A=255, R=169, G=169, B=169]	1	4	Cyclophilin-like_PPIase_dom;Cyclophilin-type_PPIase_CS;TPR_repeat;TPR-contain_dom;TPR-like_helical	CSAPPISMRASE	CSA_PPIASE_1;CSA_PPIASE_2;TPR;TPR_REGION	40.763	22.7969	22.8313	22.672	22.7402	22.9358	23.2539	23.026	0	0
	0.676799	0.311518	Heat shock protein HSP 90-alpha	HSP90AA1	P07900;P07900-2;G3V2J8;Q58FG0;Q14568;Q58FG1	P07900;P07900-2	1401	Color2 [A=255, R=169, G=169, B=169]	1	4	HATPase_ATP-bd;Heat_shock_protein_90_CS;Hsp90;Hsp90_N;Ribosomal_S5_D2-typ_fold	HEATSHOCK90	HSP90	84.659	27.2829	27.633	27.7837	27.8971	27.6892	27.8979	28.295	0	0
	0.509218	0.310162	Protein disulfide-isomerase	P4HB	P07237;H7BZ94;H0Y3Z3;I3L398;I3L312;I3NI03;I3L4M2;I3L0S0;I3L3U6;I3L514;I3L3P5;I3L1Y5	P07237;H7BZ94;H0Y3Z3	1390	Color2 [A=255, R=169, G=169, B=169]	1	4	Disulphide_isomerase;Prot_disulphide_isomerase;Thioredoxin;Thioredoxin_CS;Thioredoxin_domain;Thioredoxin-like_fold	THIOREDOXIN	ER_TARGET;THIOREDOXIN_1;THIOREDOXIN_2	57.116	24.7435	25.0585	25.1	25.4352	24.9093	25.4758	25.7983	0	0
	0.377045	0.30958	Scaffold attachment factor B1	SAFB	Q15424;Q15424-3;Q15424-4;Q15424-2;K7EII0;K7ES42	Q15424;Q15424-3;Q15424-4;Q15424-2	2428	Color2 [A=255, R=169, G=169, B=169]	1	4	Nucleotide-bd_a/b_plait;RRM_dom;SAP_dom		RRM;SAP	102.64	29.0474	28.8991	29.79	29.4159	28.9754	29.8572	29.9604	0	0
+	3.34146	0.308523	Eukaryotic translation initiation factor 4 gamma 1	EIF4G1	Q04637;Q04637-3;Q04637-5;Q04637-4;Q04637-9;Q04637-6;C9JF13;C9J6B6	Q04637;Q04637-3;Q04637-5;Q04637-4;Q04637-9;Q04637-6	2185	Color2 [A=255, R=169, G=169, B=169]	1	4	ARM-type_fold;Initiation_fac_eIF4g_MI;MIF4G-like_typ-3;MIF4-like_typ_1/2/3;W2_domain		MI;W2	175.49	26.4313	26.4782	26.434	26.4274	26.6971	26.8341	26.7225	0	0
	1.40108	0.308016	Arginine--tRNA ligase, cytoplasmic	RARS	P54136;P54136-2;E5RJM9;E5RH09;E5RI24	P54136;P54136-2	1950	Color2 [A=255, R=169, G=169, B=169]	1	4	aa-tRNA-synth_I_CS;Arg-tRNA-ligase_Ia;Arg-tRNA-synth_Ia_core;Arg-tRNA-synth_N;DALR_anticod-bd;Rossmann-like_a/b/a_fold;tRNAsynth_1a_anticodon-bd	TRNASYNTHARG	AA_TRNA_LIGASE_I	75.378	24.5555	24.6184	24.2309	24.4717	24.8548	24.8125	24.6642	0	0
	1.34073	0.30795	Translational activator GCN1	GCN1L1	Q92616	Q92616	2885	Color2 [A=255, R=169, G=169, B=169]	1	4	Armadillo;ARM-like;ARM-type_fold;DUF3554;ECM29/GCN1;HEAT_type_2		HEAT_REPEAT	292.75	23.3647	23.3948	23.0341	23.1349	23.6645	23.4859	23.4697	0	0
	2.08593	0.307052	Cytochrome c oxidase subunit NDUFA4	NDUFA4	O00483	O00483	1036	Color2 [A=255, R=169, G=169, B=169]	1	4	B12D			9.3697	24.617	24.6862	24.5411	24.816	25.0187	24.97	24.9277	0	0
	0.368117	0.306755	Transgelin-2	TAGLN2	P37802;X6RJP6;P37802-2;Q9UI15;C9J5W6	P37802;X6RJP6;P37802-2	1763	Color2 [A=255, R=169, G=169, B=169]	1	4	Calponin_repeat;CH-domain;SM22_calponin;TAGLN	SM22CALPONIN	CALPONIN_1;CALPONIN_2;CH	22.391	25.487	25.6385	25.8999	26.2572	25.4245	26.4296	26.5281	0	0
	0.86786	0.305315	SRA stem-loop-interacting RNA-binding protein, mitochondrial	SLIRP	Q9GZT3;A0A087WUN7;H0YJ40;G3V4X6;G3V2S9;Q9GZT3-2;H0YJW7;H0YJ07;H0YJU7;H0YJI1	Q9GZT3;A0A087WUN7;H0YJ40;G3V4X6;G3V2S9;Q9GZT3-2;H0YJW7	30	Color2 [A=255, R=169, G=169, B=169]	1	4	Nucleotide-bd_a/b_plait;RRM_dom		RRM	12.349	24.9659	25.3534	25.5739	25.5307	25.569	25.6375	25.7774	0	0
	0.42921	0.305247	Methionine adenosyltransferase 2 subunit beta	MAT2B	Q9NZL9;Q9NZL9-4;Q9NZL9-2;Q9NZL9-3;H7C0X7;E5RJR3;Q9NZL9-5	Q9NZL9;Q9NZL9-4;Q9NZL9-2;Q9NZL9-3	3394	Color2 [A=255, R=169, G=169, B=169]	1	4	dTDP_dehydrorham_reduct;Epimerase_deHydtase;NAD(P)-bd_dom			37.551	23.2116	23.2561	23.1429	23.1689	22.9066	23.412	24.1818	0	0
	0.319988	0.30489	Cysteine and glycine-rich protein 1	CSRP1	P21291;E9PS42;E9PND2;E9PP21	P21291;E9PS42;E9PND2;E9PP21	1592	Color2 [A=255, R=169, G=169, B=169]	1	4	Znf_LIM		LIM_DOMAIN_1;LIM_DOMAIN_2	20.567	24.8766	25.3454	25.5119	25.4916	24.8074	25.7596	26.2666	0	0
	0.436153	0.303754	Fructose-bisphosphate aldolase A;Fructose-bisphosphate aldolase	ALDOA	P04075;J3KPS3;P04075-2;H3BQN4;H3BPS8;H3BUH7;H3BR04;H3BMQ8;H3BU78;H3BR68;P05062;A0A087WXX2;A0A3B3IS80	P04075;J3KPS3;P04075-2;H3BQN4;H3BPS8;H3BUH7	1351	Color2 [A=255, R=169, G=169, B=169]	1	4	Aldolase_I;Aldolase_TIM		ALDOLASE_CLASS_I	39.42	27.3446	27.8353	28.0127	28.0547	27.6281	28.1067	28.6118	0	0
	0.722232	0.30352	Sorting nexin-3	SNX3	O60493;O60493-4;O60493-2;O60493-3	O60493;O60493-4;O60493-2	1167	Color2 [A=255, R=169, G=169, B=169]	1	4	Phox		PX	18.762	22.7638	22.6242	22.9299	22.7717	22.6394	23.2225	23.3657	0	0
	1.42603	0.303442	40S ribosomal protein S5;40S ribosomal protein S5, N-terminally processed	RPS5	P46782;M0R0F0;M0R0R2;M0QZN2	P46782;M0R0F0;M0R0R2;M0QZN2	995	Color2 [A=255, R=169, G=169, B=169]	1	4	Ribosomal_S5/S7;Ribosomal_S5/S7_euk/arc;Ribosomal_S7_CS;Ribosomal_S7_dom		RIBOSOMAL_S7	22.876	26.6497	26.7823	26.9606	27.0043	27.0878	27.2651	27.1051	0	0
	0.357449	0.30334	Proteasome subunit beta type-2	PSMB2	P49721;A0A087WVV1	P49721;A0A087WVV1	1869	Color2 [A=255, R=169, G=169, B=169]	1	4	Proteasome_bsu_CS;Proteasome_sua/b;Proteasome_suB-type		PROTEASOME_B_1;PROTEASOME_B_2	22.836	22.3363	22.5965	22.4879	23.2651	22.3593	23.133	23.4321	0	0
	0.346148	0.302915	ELM2 and SANT domain-containing protein 1	ELMSAN1	Q6PJG2;A0A0A0MSU2;A0A1C7CYX1;H7C1L3	Q6PJG2;A0A0A0MSU2;A0A1C7CYX1;H7C1L3	128	Color2 [A=255, R=169, G=169, B=169]	1	4	ELM2_dom;Homeodomain-like;SANT/Myb;SANT_dom		ELM2;SANT	114.99	23.493	23.068	22.3677	22.8903	23.274	23.7614	22.7375	0	0
	1.18554	0.302708	Importin subunit alpha-3	KPNA4	O00629;H7C4F6	O00629	1045	Color2 [A=255, R=169, G=169, B=169]	1	4	Armadillo;ARM-like;ARM-type_fold;Importin-a_IBB;Importing_su_alpha		ARM_REPEAT;IBB	57.886	23.0649	23.0953	23.0062	22.8309	23.536	23.2791	23.091	0	0
	0.606623	0.302458	Electron transfer flavoprotein subunit beta	ETFB	P38117;P38117-2;M0QY67	P38117;P38117-2;M0QY67	1765	Color2 [A=255, R=169, G=169, B=169]	1	4	ETF_a/b_N;ETF_b;ET-Flavoprotein_bsu_CS;Rossmann-like_a/b/a_fold		ETF_BETA	27.843	22.7058	23.0921	22.884	23.3797	23.0083	23.2966	23.6487	0	0
	1.51162	0.30243	LIM and calponin homology domains-containing protein 1	LIMCH1	Q9UPQ0;Q9UPQ0-4;Q9UPQ0-10;Q9UPQ0-2;D6RD46;Q9UPQ0-6;E7EPK0;E9PDJ9;H0Y8P3;Q9UPQ0-9;Q9UPQ0-8;Q9UPQ0-5;D6RJ93;Q6NVB9	Q9UPQ0;Q9UPQ0-4;Q9UPQ0-10;Q9UPQ0-2;D6RD46;Q9UPQ0-6;E7EPK0;E9PDJ9;H0Y8P3;Q9UPQ0-9;Q9UPQ0-8;Q9UPQ0-5	3517	Color2 [A=255, R=169, G=169, B=169]	1	4	Calponin;CH-domain;SM22_calponin;Znf_LIM	CALPONIN;SM22CALPONIN	CH;LIM_DOMAIN_1;LIM_DOMAIN_2	121.87	22.1269	22.4513	22.3827	22.3171	22.4913	22.7329	22.6417	0	0
	0.414135	0.302091	Phosphoglycerate mutase 1	PGAM1	P18669;Q8N0Y7	P18669	1566	Color2 [A=255, R=169, G=169, B=169]	1	4	His_Pase_superF_clade-1;PG/BPGM_mutase_AS;Phosphogly_mut1		PG_MUTASE	28.804	25.3871	25.8417	25.8414	26.0314	25.5727	25.9708	26.689	0	0
	0.943514	0.301705	Tubulin-specific chaperone D	TBCD	Q9BTW9;J3KR97;Q9BTW9-4;Q9BTW9-5;I3L163;I3L439;A0A0J9YWI5;A0A0J9YVR1;I3L0V3;Q9BTW9-3;I3L4D2;I3L1S3;I3L3H4;I3L131;A0A0J9YYG2;A0A0J9YVU1;I3L500;I3L143	Q9BTW9;J3KR97;Q9BTW9-4;Q9BTW9-5	932	Color2 [A=255, R=169, G=169, B=169]	1	4	ARM-like;ARM-type_fold;Tubulin_specific_chaperoneD_C		HEAT_REPEAT	132.6	22.2849	22.4777	21.864	22.3467	22.5801	22.5254	22.5295	0	0
	0.253342	0.300227	Alpha-taxilin	TXLNA	P40222	P40222	1776	Color2 [A=255, R=169, G=169, B=169]	1	4	Taxilin_fam			61.89	24.154	23.27	22.9419	23.5116	24.1719	24.2513	22.8856	0	0
	1.58248	0.295844	RuvB-like 1	RUVBL1	Q9Y265;Q9Y265-2;E7ETR0;H7C4G5;J3QLR1;H7C4I3	Q9Y265;Q9Y265-2;E7ETR0	3532	Color2 [A=255, R=169, G=169, B=169]	1	4	AAA+_ATPase;NA-bd_OB-fold;P-loop_NTPase;RuvB-like;TIP49_C			50.227	24.3664	24.5795	24.4246	24.5518	24.6851	24.6929	24.9512	0	0
	0.408529	0.292762	Vinculin	VCL	P18206;P18206-2;P18206-3;A0A096LPE1	P18206;P18206-2	1563	Color2 [A=255, R=169, G=169, B=169]	1	4	Vinculin;Vinculin/catenin;Vinculin_CS	VINCULIN	VINCULIN_1;VINCULIN_2	123.8	27.2986	27.6519	27.7033	28.0991	27.5023	27.9328	28.5079	0	0
	0.585298	0.291834	Adenylosuccinate lyase	ADSL	P30566;A0A1B0GTJ7;A0A1B0GWJ0;A0A0A6YY92;P30566-2;A0A1B0GWF8;A0A096LNY6;A0A1B0GTG9;A0A096LNY5;A0A096LNY4;A0A096LP72;A0A096LPA2;B4DEP1;A0A096LP92;A0A1W2PRX2;A0A096LP76;A0A096LNT0;V9GY96	P30566;A0A1B0GTJ7;A0A1B0GWJ0;A0A0A6YY92;P30566-2;A0A1B0GWF8;A0A096LNY6;A0A1B0GTG9	212	Color2 [A=255, R=169, G=169, B=169]	1	4	AdenyloSucc_lyase_C;D_crystallin;Fumarase/histidase_N;Fumarate_lyase;Fumarate_lyase_CS;Fumarate_lyase_N;L-Aspartase-like;Pur_lyase	ARGSUCLYASE;FUMRATELYASE	FUMARATE_LYASES	54.889	23.0816	23.6075	23.8013	23.5303	23.5456	23.7237	24.1218	0	0
	0.27109	0.290839	Glucocorticoid receptor	NR3C1	P04150;P04150-2;A0A494C0P1;P04150-10;P04150-6;P04150-3;P04150-7;P04150-5;P04150-9;P04150-8;P04150-12;P04150-11;P04150-13;D6RDA9;Q3MSN4;P04150-14;P04150-15;P04150-16	P04150;P04150-2;A0A494C0P1;P04150-10;P04150-6;P04150-3;P04150-7;P04150-5;P04150-9;P04150-8;P04150-12;P04150-11;P04150-13;D6RDA9;Q3MSN4	314	Color2 [A=255, R=169, G=169, B=169]	1	4	Glcrtcd_rcpt;Nucl_hormone_rcpt_ligand-bd;Nucl_hrmn_rcpt_lig-bd_core;Str_hrmn_rcpt;Znf_hrmn_rcpt;Znf_NHR/GATA	GLCORTICOIDR;STRDHORMONER;STROIDFINGER	NUCLEAR_REC_DBD_1;NUCLEAR_REC_DBD_2	85.658	29.0202	28.3496	27.7148	28.3451	28.7616	29.2119	27.9713	0	0
	0.416215	0.289843	Nuclear migration protein nudC	NUDC	Q9Y266;A0A0A0MSU9;A0A0A0MSS4	Q9Y266	3533	Color2 [A=255, R=169, G=169, B=169]	1	4	CS_domain;CS-like_domain;HSP20-like_chaperone;NudC_N_dom		CS	38.242	24.114	24.6331	24.6851	24.8699	24.3639	24.8953	25.337	0	0
	0.443771	0.289693	Myosin light polypeptide 6	MYL6	P60660-2;P60660;F8W1R7;G8JLA2;G3V1V0;J3KND3;B7Z6Z4;G3V1Y7;F8VPF3;F8VZU9;F8W180;P14649;F8VXL3;H0YI43;F8W1I5	P60660-2;P60660;F8W1R7;G8JLA2;G3V1V0;J3KND3;B7Z6Z4;G3V1Y7;F8VPF3;F8VZU9;F8W180	1989	Color2 [A=255, R=169, G=169, B=169]	1	4	EF_hand_dom;EF-hand-like_dom		EF_HAND_2	16.961	25.4605	25.9389	25.9179	26.2589	25.6904	26.3306	26.5302	0	0
	1.30129	0.289222	Serrate RNA effector molecule homolog	SRRT	Q9BXP5;Q9BXP5-5;Q9BXP5-4;Q9BXP5-2;Q9BXP5-3;H7C3A1;H7C1K0;H7C0U8;A0A087X0F4;A0A286YEP7;A0A0A0MSP6	Q9BXP5;Q9BXP5-5;Q9BXP5-4;Q9BXP5-2;Q9BXP5-3;H7C3A1	3155	Color2 [A=255, R=169, G=169, B=169]	1	4	Arsenite-R_2;DUF3546			100.67	24.5023	24.702	24.8243	24.8393	25.1601	24.9209	24.9376	0	0
	0.630687	0.289196	Protein PRRC2B	PRRC2B	Q5JSZ5;Q5JSZ5-5;A0A494C0D3;A0A494C065;A0A1W2PQP5;Q5JT00;Q5JSZ5-2;Q5JSZ5-3;Q5JSZ5-4;A0A2R8YET3;H3BLU0	Q5JSZ5;Q5JSZ5-5;A0A494C0D3	2523	Color2 [A=255, R=169, G=169, B=169]	1	4	BAT2_N			242.96	25.8006	25.9519	25.2878	25.7607	26.1058	26.1805	25.682	0	0
	0.36603	0.288	Stress-induced-phosphoprotein 1	STIP1	P31948;P31948-2;P31948-3;F5H783;H0YGI8;F5GXD8	P31948;P31948-2;P31948-3	1707	Color2 [A=255, R=169, G=169, B=169]	1	4	STI1_HS-bd;TPR_repeat;TPR-1;TPR-contain_dom;TPR-like_helical		TPR;TPR_REGION	62.639	24.5237	24.6711	24.6077	25.2695	24.4125	25.3658	25.3896	0	0
	0.40171	0.280741	DNA repair protein RAD50	RAD50	Q92878;Q92878-2;A0A1W2PQ90;Q92878-3;A0A494C1B7;E7EN38;E7ESD9;A0A494BZX5;A0A494C122;A0A494C0Y7;A0A494BZX8;H7C0V2;A0A494BZW0;E9PM98	Q92878;Q92878-2;A0A1W2PQ90;Q92878-3;A0A494C1B7	2898	Color2 [A=255, R=169, G=169, B=169]	1	4	P-loop_NTPase;Rad50;Rad50_Zn_hook;Zn_hook_Rad50		ZN_HOOK	153.89	23.8512	23.4409	23.4535	23.3592	23.3366	24.4349	23.6493	0	0
	2.6594	0.279566	28S ribosomal protein S7, mitochondrial	MRPS7	Q9Y2R9;J3QLS3;J3QKW2;J3QQS1;J3KSI8	Q9Y2R9;J3QLS3;J3QKW2;J3QQS1;J3KSI8	943	Color2 [A=255, R=169, G=169, B=169]	1	4	Ribosomal_S5/S7;Ribosomal_S7_dom		RIBOSOMAL_S7	28.134	23.8382	23.7241	23.8319	23.6885	24.0461	24.0146	24.09	0	0
	0.651503	0.278834	Protein polybromo-1	PBRM1	Q86U86;Q86U86-8;Q86U86-5;Q86U86-4;Q86U86-7;Q86U86-3;Q86U86-9;Q86U86-2;H0Y5B5;E7EVG2;Q86U86-6	Q86U86;Q86U86-8;Q86U86-5;Q86U86-4;Q86U86-7;Q86U86-3;Q86U86-9;Q86U86-2;H0Y5B5;E7EVG2;Q86U86-6	2695	Color2 [A=255, R=169, G=169, B=169]	1	4	BAH_dom;Bromodomain;Bromodomain_CS;HMG_box_dom	BROMODOMAIN	BAH;BROMODOMAIN_1;BROMODOMAIN_2;HMG_BOX_2	192.95	22.9105	22.3999	22.358	22.2716	22.8211	22.5233	22.9471	0	0
	2.63076	0.278603	ATPase family AAA domain-containing protein 3B	ATAD3B	Q5T9A4;A0A5K1VW56;Q5T9A4-3	Q5T9A4;A0A5K1VW56;Q5T9A4-3	2555	Color2 [A=255, R=169, G=169, B=169]	1	4	AAA+_ATPase;ATPase_AAA_core;DUF3523;P-loop_NTPase			72.572	25.4769	25.4622	25.3295	25.3427	25.6928	25.6414	25.71	0	0
	1.14378	0.277422	Quinone oxidoreductase	CRYZ	Q08257;A6NP24;Q08257-3;C9JH92;Q08257-2	Q08257;A6NP24;Q08257-3;C9JH92	2210	Color2 [A=255, R=169, G=169, B=169]	1	4	ADH_C;ADH_GroES-like;ADH_SF_Zn-type;GroES-like;NAD(P)-bd_dom;Quin_OxRdtase/zeta-crystal_CS		QOR_ZETA_CRYSTAL	35.206	24.005	24.0533	23.6148	23.8958	24.2518	24.1558	24.1013	0	0
	0.510865	0.277401	Serine/threonine-protein kinase 10	STK10	O94804;H0YB71	O94804	1266	Color2 [A=255, R=169, G=169, B=169]	1	4	Kinase-like_dom;PKK;Prot_kinase_cat_dom;Protein_kinase_ATP_BS;Ser/Thr_dual-sp_kinase_dom;Ser/Thr_kinase_AS		PROTEIN_KINASE_ATP;PROTEIN_KINASE_DOM;PROTEIN_KINASE_ST	112.13	22.6201	22.3358	22.4552	22.5771	22.5191	23.3301	22.4741	0	0
	1.35131	0.275421	GTP-binding protein SAR1b	SAR1B;DKFZp434B2017	Q9Y6B6;Q9H029;D6R9R5;D6RD69;D6RDB2;X1WI22;D6RAA2;Q5SQT8	Q9Y6B6;Q9H029;D6R9R5;D6RD69	3631	Color2 [A=255, R=169, G=169, B=169]	1	4	P-loop_NTPase;Small_GTPase_ARF/SAR;Small_GTPase_SAR1;Small_GTP-bd_dom	SAR1GTPBP	SAR1	22.41	23.9036	24.1577	24.0248	24.2261	24.3844	24.2187	24.4573	0	0
	0.257942	0.274005	Nucleolar transcription factor 1	UBTF	P17480;P17480-2;E9PKP7;E9PLT2;E9PMM2;H0YDH7	P17480;P17480-2;E9PKP7	694	Color2 [A=255, R=169, G=169, B=169]	1	4	HMG_box_dom		HMG_BOX_2	89.405	24.7317	24.0872	23.7384	24.0072	25.1546	24.3875	23.7033	0	0
	1.01051	0.271953	26S proteasome non-ATPase regulatory subunit 7	PSMD7	P51665;H3BNT7;H3BTM8;H3BQV2	P51665;H3BNT7;H3BTM8	1909	Color2 [A=255, R=169, G=169, B=169]	1	4	JAB1_Mov34_MPN_PAD1;Rpn11/EIF3F_C			37.025	22.7158	23.0389	23.0165	23.1493	23.0696	23.3423	23.3444	0	0
	1.20815	0.270935	Transportin-1	TNPO1	Q92973;Q92973-2;Q92973-3;E7EW37;S4R398;O14787-2;O14787;A0A075B780;K7ENW1;K7ESC1	Q92973;Q92973-2;Q92973-3	2908	Color2 [A=255, R=169, G=169, B=169]	1	4	ARM-like;ARM-type_fold;HEAT;Importin-beta_N		HEAT_REPEAT;IMPORTIN_B_NT	102.35	24.5376	24.4753	24.3781	24.6718	24.7201	24.6503	24.9895	0	0
	1.78231	0.27031	Casein kinase I isoform epsilon;Casein kinase I isoform delta	CSNK1E;CSNK1D	P49674;P48730;P48730-2;B0QY35;B0QY34;H7BYT1;B0QY36;H0Y645;A0A669KBC0;H0Y2N6;J3QQI9;B4DLF1	P49674;P48730;P48730-2;B0QY35;B0QY34;H7BYT1;B0QY36;H0Y645;A0A669KBC0;H0Y2N6;J3QQI9	415	Color2 [A=255, R=169, G=169, B=169]	1	4	Kinase-like_dom;Prot_kinase_cat_dom;Protein_kinase_ATP_BS;Ser/Thr_kinase_AS		PROTEIN_KINASE_ATP;PROTEIN_KINASE_DOM;PROTEIN_KINASE_ST	47.315	22.7319	22.681	22.7272	22.8341	23.0114	22.8784	23.1518	0	0
	0.535399	0.270008	26S proteasome non-ATPase regulatory subunit 11	PSMD11	O00231;O00231-2;J3QRY4;J3KSW3;J3QS13	O00231;O00231-2	1015	Color2 [A=255, R=169, G=169, B=169]	1	4	PAM;PCI_dom;TPR-like_helical;WHTH_DNA-bd_dom			47.463	23.0144	23.6761	23.3215	23.8196	23.6614	23.6041	23.9182	0	0
	1.83232	0.268856	COP9 signalosome complex subunit 3	COPS3	Q9UNS2;H7C3P9;Q9UNS2-2;J3QKR0;C9JLV5;J3QL22;J3QS85;J3KTQ1;K7ES36	Q9UNS2;H7C3P9;Q9UNS2-2	3512	Color2 [A=255, R=169, G=169, B=169]	1	4	PCI_dom;WHTH_DNA-bd_dom			47.873	23.0926	23.2138	23.0396	23.1146	23.3393	23.2891	23.5236	0	0
	0.930198	0.268396	AFG3-like protein 2	AFG3L2	Q9Y4W6;A0A5F9ZGZ5;A0A5F9ZI56;A0A5F9ZGY1;A0A5F9ZH39;A0A5F9ZHG3;A0A5F9ZHQ5;A0A5F9ZHC9;A0A5F9ZI81;A0A5F9ZH70;A0A5F9ZGZ1;A0A5F9ZI30;A0A5F9ZGY4;Q01484;B7Z651;A0A5F9ZH19;A0A5F9ZHN5;A0A5F9ZI40;I6L894;A0A5F9ZGY3;A0A5F9ZHD2;A0A5F9ZHR8;D6RHE1;A0A5F9ZHE4;A0A5F9ZGX3;A0A5F9ZHS1;A0A5F9ZI65;A0A5F9ZH30;A0A5F9ZH34;A0A5F9ZHL5;Q01484-2;Q01484-5;A0A5F9ZHL9;A0A5F9ZI45;E9PHW9;A0A5F9ZH38;A0A5F9ZI53;A0A5F9ZH35;A0A5F9ZHY…	Q9Y4W6	3597	Color2 [A=255, R=169, G=169, B=169]	1	4	AAA+_ATPase;Ankyrin_rpt;Ankyrin_rpt-contain_dom;ATPase_AAA_core;ATPase_AAA_CS;Death_domain;DEATH-like_dom;FtsH;Pept_M41_FtsH_extracell;Peptidase_M41;P-loop_NTPase;ZU5	ANKYRIN	AAA;ANK_REP_REGION;ANK_REPEAT;DEATH_DOMAIN;ZU5	88.583	22.8674	22.9666	22.6327	22.829	23.3061	23.1364	22.8345	0	0
	0.367405	0.268005	Peptidyl-prolyl cis-trans isomerase A;Peptidyl-prolyl cis-trans isomerase A, N-terminally processed;Peptidyl-prolyl cis-trans isomerase	PPIA	P62937;F8WE65;C9J5S7;P62937-2;F5H284;Q9Y536;E5RIZ5;P0DN26;A0A0H2UH34;A0A0B4J2A2;A0A075B767;A0A075B759;P0DN37	P62937;F8WE65;C9J5S7;P62937-2	2080	Color2 [A=255, R=169, G=169, B=169]	1	4	Cyclophilin-like_PPIase_dom;Cyclophilin-type_PPIase;Cyclophilin-type_PPIase_CS	CSAPPISMRASE	CSA_PPIASE_1;CSA_PPIASE_2	18.012	28.2017	28.6287	28.8642	28.9783	28.398	29.0566	29.3542	0	0
	1.55928	0.266967	Signal recognition particle 9 kDa protein	SRP9;DKFZp564M2223	P49458;Q6P2S0;Q659G3;E9PE20;P49458-2	P49458;Q6P2S0;Q659G3;E9PE20;P49458-2	1864	Color2 [A=255, R=169, G=169, B=169]	1	4	Signal_recog_particle_SRP9;Signal_recog_particle_SRP9/14			10.112	26.6022	26.8226	26.6422	26.6878	26.8136	26.9688	27.0846	0	0
	0.344603	0.266292	Thioredoxin	TXN	P10599;P10599-2	P10599;P10599-2	1451	Color2 [A=255, R=169, G=169, B=169]	1	4	Thioredoxin;Thioredoxin_CS;Thioredoxin_domain;Thioredoxin-like_fold	THIOREDOXIN	THIOREDOXIN_1;THIOREDOXIN_2	11.737	25.7608	26.5313	26.215	26.7351	26.0938	26.7057	26.931	0	0
	0.427022	0.26495	Probable ATP-dependent RNA helicase DDX5	DDX5	P17844;J3KTA4;P17844-2;J3QRQ7;J3KRX8;J3KRZ1;J3QSF1;J3QR02;J3KTQ4;X6RLV5;J3QKN9;J3QRN5;J3QS79;J3QLG9;J3QR62	P17844;J3KTA4;P17844-2	1554	Color2 [A=255, R=169, G=169, B=169]	1	4	DNA/RNA_helicase_DEAD/DEAH_N;Helicase_ATP-bd;Helicase_C;P68HR;P-loop_NTPase;RNA_helicase_DEAD_Q_motif;RNA-helicase_DEAD-box_CS		DEAD_ATP_HELICASE;HELICASE_ATP_BIND_1;HELICASE_CTER;Q_MOTIF	69.147	29.0762	29.0213	28.7451	28.7086	29.74	28.9264	28.7918	0	0
	0.148318	0.263556	Enhancer of rudimentary homolog	ERH	P84090;G3V279	P84090;G3V279	2139	Color2 [A=255, R=169, G=169, B=169]	1	4	Enh_rudimentary		ER	12.259	29.6974	29.3109	27.8179	28.6267	29.8521	29.4803	28.0479	0	0
	0.335085	0.262931	Protein SET;Protein SETSIP	SET;SETSIP	Q01105;Q01105-2;A0A0C4DFV9;Q01105-3;Q01105-4;P0DME0;A0A087X027	Q01105;Q01105-2;A0A0C4DFV9;Q01105-3;Q01105-4;P0DME0;A0A087X027	149	Color2 [A=255, R=169, G=169, B=169]	1	4	NAP_family			33.488	25.984	26.1707	26.3709	26.8158	25.9972	26.9743	26.8232	0	0
	0.302535	0.261023	Fumarate hydratase, mitochondrial	FH	P07954;P07954-2	P07954;P07954-2	1404	Color2 [A=255, R=169, G=169, B=169]	1	4	Fum_hydII;Fumarase/histidase_N;Fumarase_C_C;Fumarate_lyase;Fumarate_lyase_CS;Fumarate_lyase_N;L-Aspartase-like	FUMRATELYASE	FUMARATE_LYASES	54.636	22.6476	23.1686	23.0911	23.3871	22.8118	23.1502	24.0418	0	0
	0.278099	0.260927	60S ribosomal protein L36	RPL36	Q9Y3U8;J3QSB5;J3KTD3	Q9Y3U8;J3QSB5	3583	Color2 [A=255, R=169, G=169, B=169]	1	4	Ribosomal_L36e		RIBOSOMAL_L36E	12.254	29.2229	29.0321	28.4849	28.6467	29.8662	28.8933	28.5631	0	0
	0.784989	0.260624	DNA-directed RNA polymerase I subunit RPA49	POLR1E	Q9GZS1;Q9GZS1-1;E7EX70	Q9GZS1;Q9GZS1-1;E7EX70	3189	Color2 [A=255, R=169, G=169, B=169]	1	4	RNA_pol-assoc_fac_A49-like			47.26	23.493	23.9579	23.9736	23.6325	23.8971	24.1946	23.9829	0	0
	0.455199	0.260213	Barrier-to-autointegration factor;Barrier-to-autointegration factor, N-terminally processed	BANF1	O75531;E9PJJ8	O75531	1231	Color2 [A=255, R=169, G=169, B=169]	1	4	BAF_prot			10.058	29.2839	28.7638	28.4829	29.3313	29.2095	29.373	29.0945	0	0
	0.948163	0.259563	28S ribosomal protein S18b, mitochondrial	MRPS18B	Q9Y676;A0A0G2JIC6	Q9Y676;A0A0G2JIC6	3625	Color2 [A=255, R=169, G=169, B=169]	1	4	Ribosomal_S18		RIBOSOMAL_S18	29.395	23.4037	23.437	23.5246	23.2063	23.9068	23.5757	23.4748	0	0
	0.475242	0.258765	Erlin-2	ERLIN2	O94905;E5RHW4;E5RJ09;O94905-2;O94905-3	O94905;E5RHW4;E5RJ09	618	Color2 [A=255, R=169, G=169, B=169]	1	4	Band_7			37.839	23.3648	23.2325	23.3159	22.9387	23.7258	23.7308	22.9586	0	0
	0.940669	0.257281	Citrate synthase, mitochondrial;Citrate synthase	CS	O75390;B4DJV2;A0A0C4DGI3;H0YIC4;H0YH82;F8W1S4;F8VPF9;F8W4S1;F8VPA1;F8VTT8;F8VRP1;F8VX68;F8VRI6;F8VR34;F8W642;F8VWQ5;F8VX07;F8VZK9;F8VU34;F8W0J2	O75390;B4DJV2;A0A0C4DGI3	444	Color2 [A=255, R=169, G=169, B=169]	1	4	Citrate_synthase_AS;Citrate_synthase_euk;Citrate_synthase-like;Citrate_synthase-like_core;Citrate_synth-like_lrg_a-sub;Citrate_synth-like_sm_a-sub	CITRTSNTHASE	CITRATE_SYNTHASE	51.712	24.7689	25.0266	24.7921	25.0365	25.0405	25.0378	25.4116	0	0
	0.185065	0.257176	Drebrin	DBN1	Q16643;Q16643-3;Q16643-2;D6R9W4;D6RFI1;D6R9Q9;D6RCR4	Q16643;Q16643-3;Q16643-2;D6R9W4	2466	Color2 [A=255, R=169, G=169, B=169]	1	4	Actin-bd_cofilin/tropomyosin		ADF_H	71.428	22.8881	22.5913	23.0102	23.5278	22.2513	23.2689	24.2644	0	0
	0.544323	0.256228	Eukaryotic translation initiation factor 3 subunit K	EIF3K	Q9UBQ5;K7ERF1;K7ES31;Q9UBQ5-2;A0A087WVB9;K7EQM4;K7EK53	Q9UBQ5;K7ERF1;K7ES31;Q9UBQ5-2;A0A087WVB9	978	Color2 [A=255, R=169, G=169, B=169]	1	4	ARM-type_fold;eIF3k;SAC3/GANP/Nin1/mts3/eIF-3-p25;Transl_init_fac_sub12_N_euk;WHTH_DNA-bd_dom			25.059	23.3283	23.3373	23.2918	23.6173	23.2417	23.6589	24.049	0	0
	0.576486	0.255043	Protein phosphatase 1G	PPM1G	O15355	O15355	1097	Color2 [A=255, R=169, G=169, B=169]	1	4	PP2C_Mn2_Asp60_BS;PP2C-like;Protein_Pase_2C		PP2C	59.271	22.7842	23.261	23.3645	22.8884	23.0789	23.3492	23.5606	0	0
	0.411222	0.254703	Glutathione S-transferase Mu 3	GSTM3	P21266;A0A0A0MTN3	P21266;A0A0A0MTN3	1589	Color2 [A=255, R=169, G=169, B=169]	1	4	Glutathione_S_Trfase/Cl_chnl_C;Glutathione_S-Trfase_N;Glutathione-S-Trfase_C-like;GST_C;GST_mu;Thioredoxin-like_fold	GSTRNSFRASEM	GST_CTER;GST_NTER	26.559	23.4967	24.1345	23.4091	24.1068	23.8875	23.8569	24.3799	0	0
	0.40709	0.25375	Cofilin-1	CFL1	P23528;G3V1A4;E9PP50;E9PK25;E9PQB7;E9PLJ3;E9PS23	P23528;G3V1A4;E9PP50;E9PK25;E9PQB7	1618	Color2 [A=255, R=169, G=169, B=169]	1	4	Actin-bd_cofilin/tropomyosin;ADF/Cofilin/Destrin;Cofilin_1/2	COFILIN	ADF_H	18.502	27.7618	28.2268	28.1578	28.4722	27.9817	28.4041	28.8394	0	0
	0.431371	0.252836	Collagen alpha-1(III) chain	COL3A1	P02461;P02461-2;CON__P04258;H7C435	P02461;P02461-2	1343	Color2 [A=255, R=169, G=169, B=169]	1	4	Collagen;Fib_collagen_C;VWF_C		NC1_FIB;VWFC_1;VWFC_2	138.56	26.931	26.4971	27.2733	26.9972	26.7777	27.4686	27.2862	0	0
	0.69956	0.252782	Disabled homolog 2	DAB2	P98082;P98082-3;P98082-2;D6RFF7;D6REB1;D6RIA5	P98082;P98082-3;P98082-2	2144	Color2 [A=255, R=169, G=169, B=169]	1	4	PH_like_dom;PTyr_interaction_dom		PID	82.447	23.7736	23.8597	23.819	24.1794	23.8891	24.4352	24.1578	0	0
	0.282904	0.251947	Nuclear autoantigenic sperm protein	NASP	P49321;P49321-2;P49321-3;P49321-4;Q5T624;E9PI86;E9PRH9;H0YF33;H0YDS9;E9PPQ8;E9PPR5	P49321;P49321-2;P49321-3;P49321-4;Q5T624;E9PI86;E9PRH9;H0YF33	1856	Color2 [A=255, R=169, G=169, B=169]	1	4	Tetratricopeptide_SHNi-TPR_dom;TPR_repeat;TPR-1;TPR-contain_dom;TPR-like_helical		TPR;TPR_REGION	85.237	23.8741	23.4959	23.2949	24.2905	23.3875	24.1917	24.3933	0	0
	0.535593	0.251659	Pre-mRNA-splicing factor CWC25 homolog	CWC25	Q9NXE8;A0A087WY60;Q9NXE8-2	Q9NXE8	3372	Color2 [A=255, R=169, G=169, B=169]	1	4	CIR_N_dom;CWC25			49.647	23.0526	23.3782	23.3681	22.9515	23.1108	23.3966	23.8104	0	0
	0.322824	0.251656	14-3-3 protein epsilon	YWHAE	P62258;P62258-2;B4DJF2;I3L3T1;K7EM20;K7EIT4;I3L0W5	P62258;P62258-2	2040	Color2 [A=255, R=169, G=169, B=169]	1	4	14-3-3;14-3-3_CS;14-3-3_domain	1433ZETA	1433_1;1433_2	29.174	25.0997	25.5442	25.478	25.9957	25.2343	25.8817	26.2272	0	0
	1.52983	0.25082	Cold-inducible RNA-binding protein	CIRBP	Q14011;K7EJV1;K7EQR7;K7EPM4;K7EMY9;Q14011-2;D6W5Y5;K7ENX8;K7ELT6;K7ER40;K7ELV6;K7EJV5;K7EQL0;K7EQX4;K7EIF7;K7ENN6;Q14011-3	Q14011;K7EJV1;K7EQR7;K7EPM4;K7EMY9;Q14011-2;D6W5Y5;K7ENX8;K7ELT6;K7ER40;K7ELV6;K7EJV5	2325	Color2 [A=255, R=169, G=169, B=169]	1	4	Nucleotide-bd_a/b_plait;RRM_dom		RRM	18.648	28.3166	28.406	28.5494	28.4372	28.5721	28.6455	28.8168	0	0
	0.176509	0.250395	Neuroblast differentiation-associated protein AHNAK	AHNAK	Q09666;E9PJZ0;E9PKR9;E9PJC6;E9PLK4;Q09666-2;E9PQE3;P48552	Q09666	2219	Color2 [A=255, R=169, G=169, B=169]	1	4	NRIP1;PDZ		PDZ	629.09	28.9327	28.3283	27.3212	28.4225	28.213	29.3773	27.9144	0	0
	0.301665	0.25029	Plastin-3	PLS3	P13797;A0A0A0MSQ0;P13797-3;P13797-2;H7C4N2;U3KQI3;P13796;Q5TBN3;Q14651;F2Z2Z9;C9JAM8	P13797;A0A0A0MSQ0;P13797-3;P13797-2	1495	Color2 [A=255, R=169, G=169, B=169]	1	4	Actinin_actin-bd_CS;CH-domain;EF_Hand_1_Ca_BS;EF_hand_dom;EF-hand-like_dom		ACTININ_1;ACTININ_2;CH;EF_HAND_1;EF_HAND_2	70.81	23.5241	23.8114	23.9185	24.4284	23.5978	24.2412	24.6737	0	0
	0.637981	0.249266	U3 small nucleolar RNA-associated protein 18 homolog	UTP18	Q9Y5J1;J3KSR7;J3QR85	Q9Y5J1	3606	Color2 [A=255, R=169, G=169, B=169]	1	4	Apc4_WD40_dom;Quinonprotein_ADH-like_supfam;WD40/YVTN_repeat-like_dom;WD40_repeat;WD40_repeat_CS;WD40_repeat_dom		WD_REPEATS_1;WD_REPEATS_2;WD_REPEATS_REGION	62.003	23.8855	24.2446	24.545	23.9836	24.5016	24.4478	24.2924	0	0
	0.265683	0.24823	Serine/threonine-protein phosphatase PP1-beta catalytic subunit;Serine/threonine-protein phosphatase	PPP1CB	P62140;E7ETD8;C9J9S3;C9JP48	P62140;E7ETD8;C9J9S3;C9JP48	2034	Color2 [A=255, R=169, G=169, B=169]	1	4	Metallo_PEstase_dom;Ser/Thr-sp_prot-phosphatase	STPHPHTASE	SER_THR_PHOSPHATASE	37.186	25.6491	25.3336	24.6884	24.934	25.9228	25.5148	24.761	0	0
	0.313039	0.248028	Flotillin-2	FLOT2	Q14254;J3QLD9;E7EMK3;K7EKW9	Q14254;J3QLD9;E7EMK3	2342	Color2 [A=255, R=169, G=169, B=169]	1	4	Band_7			47.064	23.5821	23.4403	23.1217	23.7972	24.1618	23.9764	23.0618	0	0
	1.24425	0.248024	Serine hydroxymethyltransferase, mitochondrial;Serine hydroxymethyltransferase	SHMT2	P34897;P34897-3;P34897-2;H0YIZ0;G3V2Y4;G3V4W5;G3V5L0;G3V540;G3V2W0;G3V2E4;G3V4X0;G3V4T0;G3V3Y8;G3V241;G3V2Y1;G3V3C6;G3V2D2	P34897;P34897-3;P34897-2;H0YIZ0	1726	Color2 [A=255, R=169, G=169, B=169]	1	4	PyrdxlP-dep_Trfase;PyrdxlP-dep_Trfase_major_sub1;PyrdxlP-dep_Trfase_major_sub2;Ser_HO-MeTrfase;Ser_HO-MeTrfase_PLP_BS		SHMT	55.992	25.8499	26.0194	26.0276	25.8829	26.0627	26.1236	26.3926	0	0
	0.620533	0.248009	Protein LSM14 homolog A	LSM14A	Q8ND56;Q8ND56-3;Q8ND56-2;A0A0G2JQ95;A0A096LP11;I3L4Q1;A0A140TA66	Q8ND56;Q8ND56-3;Q8ND56-2	2796	Color2 [A=255, R=169, G=169, B=169]	1	4	DFDF;FDF_dom;FFD_box;LSM_dom;Lsm14_N;TFG_box		DFDF;FFD;TFG	50.529	28.0523	28.3186	27.601	28.092	28.3614	28.2893	28.1414	0	0
	0.588241	0.247979	Ataxin-2-like protein	ATXN2L	Q8WWM7;Q8WWM7-6;Q8WWM7-8;Q8WWM7-5;Q8WWM7-4;Q8WWM7-9;Q8WWM7-2;Q8WWM7-3;H3BUF6;Q8WWM7-7;H3BSK9;H3BSQ5;H3BUE3;H3BRB0;A0A0C4DGL7	Q8WWM7;Q8WWM7-6;Q8WWM7-8;Q8WWM7-5;Q8WWM7-4;Q8WWM7-9;Q8WWM7-2;Q8WWM7-3;H3BUF6;Q8WWM7-7;H3BSK9	2861	Color2 [A=255, R=169, G=169, B=169]	1	4	Ataxin-2_C;LsmAD_domain;SM_dom_ATX			113.37	24.5828	24.553	23.9108	24.2548	24.6292	24.6554	24.4354	0	0
	0.32646	0.247094	Phosphoglycerate kinase 1	PGK1	P00558;P00558-2;P07205	P00558;P00558-2	1336	Color2 [A=255, R=169, G=169, B=169]	1	4	Phosphoglycerate_kinase;Phosphoglycerate_kinase_C;Phosphoglycerate_kinase_CS;Phosphoglycerate_kinase_N	PHGLYCKINASE	PGLYCERATE_KINASE	44.614	27.0444	27.4781	27.5938	27.87	27.238	27.7449	28.248	0	0
	0.355861	0.246828	14-3-3 protein theta	YWHAQ	P27348;E9PG15	P27348;E9PG15	1651	Color2 [A=255, R=169, G=169, B=169]	1	4	14-3-3;14-3-3_CS;14-3-3_domain	1433ZETA	1433_1;1433_2	27.764	24.4138	25.0129	24.7278	25.2761	24.6415	25.2632	25.4087	0	0
	0.567209	0.24654	T-complex protein 1 subunit theta	CCT8	P50990;P50990-2;P50990-3;H7C4C8;H7C2U0	P50990;P50990-2;P50990-3;H7C4C8	1893	Color2 [A=255, R=169, G=169, B=169]	1	4	Chap_CCT_theta;Chaperone_TCP-1;Chaperonin_TCP-1_CS;Cpn60/TCP-1;GroEL-like_apical_dom;GROEL-like_equatorial;TCP-1-like_intermed	TCOMPLEXTCP1	TCP1_1;TCP1_2;TCP1_3	59.62	25.5476	25.9037	25.8416	25.9604	25.7686	25.969	26.4419	0	0
	0.624738	0.246378	COP9 signalosome complex subunit 2	COPS2	P61201;B4DIH5;P61201-2;H0YKU5;H0YM03;H0YMC2	P61201;B4DIH5;P61201-2	442	Color2 [A=255, R=169, G=169, B=169]	1	4	PAM;PCI_dom;TPR-like_helical;WHTH_DNA-bd_dom			51.596	23.1087	22.7041	22.8044	22.9912	22.7932	23.3185	23.3337	0	0
	0.698433	0.246039	Serine/threonine-protein phosphatase 2A 65 kDa regulatory subunit A alpha isoform	PPP2R1A	P30153;B3KQV6;C9J9C1;E9PH38;P30154;P30154-2;P30154-5;P30154-4;E9PPI5;E9PHZ6;M0QXG4;M0R0K6;E9PNM7;H0YDG7;P30154-3	P30153;B3KQV6;C9J9C1	1685	Color2 [A=255, R=169, G=169, B=169]	1	4	ARM-like;ARM-type_fold;HEAT;HEAT_type_2		HEAT_REPEAT	65.308	24.0748	24.2789	24.4149	24.6391	24.398	24.6273	24.7686	0	0
	1.83751	0.245904	X-ray repair cross-complementing protein 6	XRCC6	P12956;B1AHC9;P12956-2	P12956;B1AHC9;P12956-2	1488	Color2 [A=255, R=169, G=169, B=169]	1	4	Ku_C;Ku_N;Ku70;Ku70/Ku80_beta-barrel_dom;Ku70_bridge/pillars_dom;SAP_dom;SPOC_like_C_dom;VWF_A		SAP	69.842	27.9584	27.9744	28.0875	28.0472	28.3966	28.2134	28.1784	0	0
	0.165038	0.244513	Transmembrane protein 263	TMEM263	Q8WUH6	Q8WUH6	2850	Color2 [A=255, R=169, G=169, B=169]	1	4				11.748	26.0327	26.5699	27.3177	26.959	26.0923	26.8096	27.9911	0	0
	0.321464	0.244467	10 kDa heat shock protein, mitochondrial	HSPE1;HSPE1-MOB4	P61604;B8ZZL8;S4R3N1;B8ZZ54	P61604;B8ZZL8;S4R3N1	2020	Color2 [A=255, R=169, G=169, B=169]	1	4	Chaperonin_Cpn10;Chaprnonin_Cpn10_CS;GroES-like	CHAPERONIN10	CHAPERONINS_CPN10	10.932	26.7191	26.9324	27.048	27.4727	26.6759	27.6429	27.5437	0	0
	1.09708	0.243681	Polyadenylate-binding protein 2	PABPN1	Q86U42;Q86U42-2;Q92843-2;B4DEH8;G3V4T2;H0YJH9	Q86U42;Q86U42-2;Q92843-2;B4DEH8;G3V4T2	2694	Color2 [A=255, R=169, G=169, B=169]	1	4	Apop_reg_BclW;Bcl2_BH1_motif_CS;Bcl2_BH2_motif_CS;Bcl2_BH4;Bcl2_BH4_motif_CS;Bcl2-like;Blc2_fam;Nucleotide-bd_a/b_plait;RRM_dom	APOPREGBCLW;BCL2FAMILY	BCL2_FAMILY;BH1;BH2;BH4_1;BH4_2;RRM	32.749	27.0483	26.98	27.0704	26.9257	27.0109	27.4299	27.3085	0	0
	0.43123	0.240169	Proteasome activator complex subunit 1	PSME1	Q06323;Q06323-2;Q06323-3;H0YLU2;H0YKK6	Q06323;Q06323-2;Q06323-3;H0YLU2	2200	Color2 [A=255, R=169, G=169, B=169]	1	4	Proteasome_activ_REG_asu;Proteasome_activ_REG_asu/bsu;Proteasome_activ_REG_bsu			28.723	22.9432	23.1262	22.9883	23.2778	23.8244	23.2571	22.8907	0	0
	0.167116	0.239726	Transcription elongation regulator 1	TCERG1	O14776;O14776-2;G3V220;Q5VWI1	O14776;O14776-2;G3V220	1057	Color2 [A=255, R=169, G=169, B=169]	1	4	FF_domain;WW_dom		FF;WW_DOMAIN_1;WW_DOMAIN_2	123.9	25.0135	24.4156	23.4493	23.937	24.829	24.9651	23.5367	0	0
	0.349409	0.238956	Tricarboxylate transport protein, mitochondrial	SLC25A1	P53007;B4DP62	P53007	1937	Color2 [A=255, R=169, G=169, B=169]	1	4	Mit_carrier;Mitochondrial_sb/sol_carrier;Mt_carrier_dom	MITOCARRIER	SOLCAR	34.012	22.7707	23.5635	23.2451	23.0906	23.8809	23.337	23.0013	0	0
	1.00963	0.238352	Protein regulator of cytokinesis 1	PRC1	O43663;O43663-2;O43663-4;O43663-3;H0YLA0;H0YL53;H0YM42;G3V3N7	O43663;O43663-2;O43663-4;O43663-3	1135	Color2 [A=255, R=169, G=169, B=169]	1	4	MAP65_Ase1_PRC1			71.606	22.5146	22.6972	22.3822	22.4238	22.937	22.6094	22.682	0	0
	0.874938	0.237992	Atlastin-3	ATL3	Q6DD88;F5H6I7;F5GWF8	Q6DD88;F5H6I7	2590	Color2 [A=255, R=169, G=169, B=169]	1	4	Guanylate-bd_C;Guanylate-bd_N;P-loop_NTPase			60.541	23.4794	23.6691	23.2634	23.6392	23.5774	23.8735	23.8014	0	0
	0.280398	0.237326	Translationally-controlled tumor protein	TPT1	P13693;Q5W0H4;A0A0B4J2C3;J3KPG2;E9PJF7;P13693-2;H0YCX0;Q56UQ5	P13693;Q5W0H4;A0A0B4J2C3;J3KPG2;E9PJF7;P13693-2	145	Color2 [A=255, R=169, G=169, B=169]	1	4	Mss4/transl-control_tumor;Mss4-like;Translation_control_tumour_CS;Translational_control_tumour_p	TCTPROTEIN	TCTP_1;TCTP_2	19.595	24.189	24.5446	24.5207	24.7533	24.0885	24.7233	25.4059	0	0
	1.06058	0.236056	L-lactate dehydrogenase A chain	LDHA	P00338;P00338-3;P00338-4;P00338-2;P00338-5;F5GXY2;F5GYU2;F5GXH2;F5H6W8;F5H5J4;F5GZQ4;F5GWW2;F5GXC7;F5H8H6;F5GXU1;P07864;F5H155;Q6ZMR3;F5H5G7;A0A087WUM2;G3XAP5;F5H245	P00338;P00338-3;P00338-4;P00338-2;P00338-5	1323	Color2 [A=255, R=169, G=169, B=169]	1	4	Lactate/malate_DH_C;Lactate/malate_DH_N;Lactate_DH/Glyco_Ohase_4_C;L-lactate/malate_DH;L-lactate_DH;L-lactate_DH_AS;NAD(P)-bd_dom	LLDHDRGNASE	L_LDH	36.688	29.2189	29.3517	29.4224	29.4715	29.5045	29.4847	29.8173	0	0
	0.597829	0.235705	Polyadenylate-binding protein 1;Polyadenylate-binding protein	PABPC1	P11940;E7EQV3;P11940-2;E7ERJ7;A0A087WTT1;H0YAR2;Q9H361;H0YBN4;H0YB86;Q4VXU2;A0A6Q8JFT6;H0YAS6;H0YB75;E5RJB9;H0YAP2;E5RGH3;E5RH24;H0YAS7;Q4VXU2-2;H0YAW6;A0A6I8PLA1;E5RHG7;A0A6I8PS38;H0YC10;A0A6Q8JFV4;E5RFD8;E5RGC4;Q96DU9-2;Q96DU9;E5RJM8	P11940;E7EQV3;P11940-2;E7ERJ7;A0A087WTT1;H0YAR2	1479	Color2 [A=255, R=169, G=169, B=169]	1	4	Nucleotide-bd_a/b_plait;PABP_1234;PABP_HYD;RRM_dom		PABC;RRM	70.67	28.873	28.6572	28.3408	28.5001	28.918	29.0265	28.5409	0	0
	0.534445	0.235476	mRNA turnover protein 4 homolog	MRTO4	Q9UKD2	Q9UKD2	3482	Color2 [A=255, R=169, G=169, B=169]	1	4	Ribosomal_L10/acidic_P0			27.56	24.3554	24.3003	24.2713	24.2327	24.9936	24.3466	24.236	0	0
	1.0183	0.235375	Adenylate kinase 2, mitochondrial;Adenylate kinase 2, mitochondrial, N-terminally processed;Adenylate kinase 2, mitochondrial	AK2	P54819;F8W1A4;P54819-2;P54819-5;F8VY04;A0A5K1VW67;P54819-6;P54819-3;F8VZG5;A0A5F9ZHP2;P54819-4;G3V213;F8VPP1	P54819;F8W1A4;P54819-2;P54819-5;F8VY04;A0A5K1VW67;P54819-6;P54819-3;F8VZG5;A0A5F9ZHP2;P54819-4;G3V213	776	Color2 [A=255, R=169, G=169, B=169]	1	4	Adenyl_kin_sub;Adenylate_kin;Adenylate_kinase_lid-dom;P-loop_NTPase	ADENYLTKNASE	ADENYLATE_KINASE	26.477	24.7363	24.6004	24.3133	24.5714	24.7818	24.6966	24.8938	0	0
	1.67828	0.234973	Ras GTPase-activating protein-binding protein 1	G3BP1	Q13283;E5RIZ6;E5RH42;E5RJU8;Q13283-2;E5RIF8;E5RI46;E5RH00	Q13283	2277	Color2 [A=255, R=169, G=169, B=169]	1	4	NTF2;Nuclear_transport_factor_2_euk;Nucleotide-bd_a/b_plait;RRM_dom		NTF2_DOMAIN;RRM	52.164	27.7032	27.5738	27.4771	27.4605	27.7894	27.8411	27.7353	0	0
	0.301634	0.234645	Hepatoma-derived growth factor	HDGF	P51858;P51858-3;P51858-2	P51858;P51858-3;P51858-2	1914	Color2 [A=255, R=169, G=169, B=169]	1	4	PWWP		PWWP	26.788	26.144	25.3515	25.0118	25.7334	25.5693	26.1304	25.6849	0	0
	0.769102	0.23427	Serine protease HTRA2, mitochondrial	HTRA2	O43464;A0A0C4DG44;O43464-3;O43464-2;O43464-4;P83110;P83110-2	O43464;A0A0C4DG44;O43464-3;O43464-2;O43464-4	154	Color2 [A=255, R=169, G=169, B=169]	1	4	IGFBP-like;Kazal_dom;PDZ;Peptidase_S1;Peptidase_S1C;Trypsin-like_Pept_dom	PROTEASES2C	IGFBP_N_1;IGFBP_N_2;KAZAL_1;KAZAL_2;PDZ	48.84	23.8603	23.6368	23.5693	23.4924	24.0036	23.6056	24.0127	0	0
	1.5921	0.232776	ATPase family AAA domain-containing protein 3A	ATAD3A	Q9NVI7-2;Q9NVI7;Q9NVI7-3;Q5SV16;H0Y2W2;Q5T9A4-2	Q9NVI7-2;Q9NVI7;Q9NVI7-3	3353	Color2 [A=255, R=169, G=169, B=169]	1	4	AAA+_ATPase;ATPase_AAA_core;DUF3523;P-loop_NTPase			66.217	24.879	24.8194	24.6281	24.7835	25.0986	24.9872	24.9451	0	0
	0.840175	0.232451	Protein-L-isoaspartate(D-aspartate) O-methyltransferase;Protein-L-isoaspartate O-methyltransferase	PCMT1	P22061;A0A0A0MRJ6;P22061-2;F6S8N6;A0A3F2YNX8;F8WDT3;F8WAV5;F8WAX2;H7C4X2;C9J0F2	P22061;A0A0A0MRJ6;P22061-2;F6S8N6;A0A3F2YNX8	114	Color2 [A=255, R=169, G=169, B=169]	1	4	PCMT		PCMT	24.636	24.0184	24.1713	24.1799	24.3033	24.6483	24.1716	24.3821	0	0
	0.8526	0.231922	28S ribosomal protein S9, mitochondrial	MRPS9	P82933	P82933	2134	Color2 [A=255, R=169, G=169, B=169]	1	4	Ribosomal_S5_D2-typ_fold;Ribosomal_S5_D2-typ_fold_subgr;Ribosomal_S9;Ribosomal_S9_CS		RIBOSOMAL_S9	45.834	24.1809	23.8459	23.9111	23.9014	24.3756	24.2266	23.9731	0	0
	0.0609044	0.231355	Inosine-5-monophosphate dehydrogenase 2	IMPDH2	P12268;H0Y4R1;E7ETK5	P12268;H0Y4R1	1483	Color2 [A=255, R=169, G=169, B=169]	1	4	Aldolase_TIM;Cysta_beta_synth_core;IMP_DH;IMP_DH/GMP_Rdtase_CS;IMP_DH_GMPRt		CBS;IMP_DH_GMP_RED	55.804	29.8513	29.2925	25.9466	28.754	29.6308	29.7899	26.6566	0	0
	1.24271	0.231298	Importin subunit alpha-4	KPNA3	O00505;H0Y4S9	O00505	1038	Color2 [A=255, R=169, G=169, B=169]	1	4	Armadillo;ARM-like;ARM-type_fold;Importin-a_IBB;Importing_su_alpha		ARM_REPEAT;IBB	57.81	23.6256	23.7189	23.6357	23.7478	23.8422	23.7798	24.1178	0	0
	1.03908	0.230031	Caldesmon	CALD1	Q05682-4;Q05682-5;Q05682;Q05682-3;Q05682-6;Q05682-2;E9PGZ1;E7EX44;C9J813;A0A6Q8PGI1;C9JEK3	Q05682-4;Q05682-5;Q05682;Q05682-3;Q05682-6;Q05682-2;E9PGZ1;E7EX44;C9J813	2194	Color2 [A=255, R=169, G=169, B=169]	1	4	Caldesmon;Caldesmon_LSP	CALDESMON		62.663	24.8949	24.9265	24.5389	24.7568	24.9398	25.0011	25.087	0	0
	0.308357	0.229461	Phosphoribosyl pyrophosphate synthase-associated protein 1	PRPSAP1	Q14558;Q14558-2;C9J168;B4DP31;C9JUN4;C9JKT9;C9JNQ3	Q14558;Q14558-2;C9J168;B4DP31;C9JUN4	2352	Color2 [A=255, R=169, G=169, B=169]	1	4	Rib-P_diPkinase			39.393	22.3489	22.3988	22.3902	21.9273	23.0108	22.6042	21.8722	0	0
	1.66974	0.229399	Eukaryotic translation initiation factor 5A-1;Eukaryotic translation initiation factor 5A;Eukaryotic translation initiation factor 5A-1-like	EIF5A;EIF5AL1	P63241;I3L397;I3L504;P63241-2;Q6IS14;Q9GZV4;F8WCJ1;C9J7B5;C9J4W5	P63241;I3L397;I3L504;P63241-2;Q6IS14	2096	Color2 [A=255, R=169, G=169, B=169]	1	4	KOW;NA-bd_OB-fold;Rib_L2_dom2;Trans_elong_IF5A_hypusine_site;Transl_elong_IF5A;Transl_elong_IF5A_C;Translation_prot_SH3-like		IF5A_HYPUSINE	16.832	27.0809	27.0377	27.0363	27.2811	27.3425	27.32	27.3527	0	0
	0.580416	0.229314	Destrin	DSTN	P60981;P60981-2;F6RFD5	P60981;P60981-2;F6RFD5	1995	Color2 [A=255, R=169, G=169, B=169]	1	4	Actin-bd_cofilin/tropomyosin;ADF/Cofilin/Destrin	COFILIN	ADF_H	18.506	24.81	25.0811	25.2892	25.4919	25.3297	25.3286	25.5338	0	0
	1.95381	0.228919	60S ribosomal protein L30	RPL30	P62888;E5RI99;A0A0C4DH44;A0A0B4J213;E5RJH3	P62888;E5RI99	2074	Color2 [A=255, R=169, G=169, B=169]	1	4	Ribosomal_L30e;Ribosomal_L30e_CS;Ribosomal_L7Ae/L30e/S12e/Gad45		RIBOSOMAL_L30E_1;RIBOSOMAL_L30E_2	12.784	27.2393	27.2537	27.3265	27.3455	27.5749	27.4023	27.5832	0	0
	0.173493	0.22838	Ankycorbin	RAI14	Q9P0K7;Q9P0K7-4;Q9P0K7-3;Q9P0K7-2;D6RB25;D6RBW6;D6RB27;D6R9G4;D6RBY4;D6REL2;D6R9G6;D6RF74;D6RE17	Q9P0K7;Q9P0K7-4;Q9P0K7-3;Q9P0K7-2	3406	Color2 [A=255, R=169, G=169, B=169]	1	4	Ankyrin_rpt;Ankyrin_rpt-contain_dom	ANKYRIN	ANK_REP_REGION;ANK_REPEAT	110.04	23.7634	23.1604	22.3897	22.7523	23.9016	23.4197	22.4132	0	0
	0.106043	0.22765	Oxysterol-binding protein-related protein 10;Oxysterol-binding protein	OSBPL10	Q9BXB5;Q9BXB5-2;H7C487;Q9BXB4;A0A5F9ZH75	Q9BXB5;Q9BXB5-2;H7C487	3153	Color2 [A=255, R=169, G=169, B=169]	1	4	Oxysterol-bd;Oxysterol-bd_CS;PH_like_dom;Pleckstrin_homology		OSBP;PH_DOMAIN	83.969	20.1563	22.8126	22.8535	22.6404	22.5276	22.0499	22.4526	1	0
	0.322272	0.225411	Phosphoserine aminotransferase	PSAT1	Q9Y617;Q9Y617-2	Q9Y617;Q9Y617-2	3621	Color2 [A=255, R=169, G=169, B=169]	1	4	Aminotrans_V/Cys_dSase;Aminotrans_V_PyrdxlP_BS;Pser_aminoTfrase;Pser_aminoTfrase_subgr;PyrdxlP-dep_Trfase;PyrdxlP-dep_Trfase_major_sub1;PyrdxlP-dep_Trfase_major_sub2		AA_TRANSFER_CLASS_5	40.422	23.7045	23.8084	24.1972	24.1317	23.6478	24.2034	24.7064	0	0
	1.27407	0.224155	Matrin-3	MATR3	P43243;A0A0R4J2E8;A8MXP9;D6REM6;D6R991;H0Y8T4;P43243-2;B3KM87;D6RBK5;D6R8Z5;D6RIA2;D6RE02;D6RBI2;D6REK4;D6RCM3;A0A1B0GX04;D6RBS2;D6RAY2;D6RAM9;D6R9F3;D6RB45	P43243;A0A0R4J2E8;A8MXP9;D6REM6;D6R991	195	Color2 [A=255, R=169, G=169, B=169]	1	4	Nucleotide-bd_a/b_plait;RRM_dom;Znf_C2H2_matrin;Znf_C2H2-like;Znf_U1		RRM;ZF_MATRIN	94.622	25.8559	25.9535	25.9166	25.8866	25.9441	26.2972	26.1406	0	0
	0.25994	0.223732	Creatine kinase B-type	CKB	P12277;G3V4N7;H0YJG0;G3V461;H0YJK0;G3V2I1	P12277;G3V4N7	1485	Color2 [A=255, R=169, G=169, B=169]	1	4	ATP-guanido_PTrfase;ATP-guanido_PTrfase_AS;ATP-guanido_PTrfase_cat;ATP-guanido_PTrfase_N;Gln_synth/guanido_kin_cat_dom		PHOSPHAGEN_KINASE;PHOSPHAGEN_KINASE_C;PHOSPHAGEN_KINASE_N	42.644	24.4931	24.891	24.6192	25.2289	24.4022	25.0916	25.6016	0	0
	0.310284	0.223083	Histone H2B type 1-B;Histone H2B type 2-E;Histone H2B type 1-O;Histone H2B type 1-J	HIST1H2BB;HIST2H2BE;HIST1H2BO;HIST1H2BJ	P33778;Q16778;P23527;P06899;Q6DRA6;Q6DN03	P33778;Q16778;P23527;P06899	1387	Color2 [A=255, R=169, G=169, B=169]	1	4	Histone_core_D;Histone_H2B;Histone-fold	HISTONEH2B	HISTONE_H2B	13.95	30.7623	30.1085	29.9768	29.9502	30.8506	30.3753	30.0417	0	0
	0.449039	0.222411	Filamin-A	FLNA	P21333;P21333-2;Q60FE5;A0A087WWY3;F8WE98;H0Y5C6;H0Y5F3;H7C2E7;A0A669KBC6	P21333;P21333-2;Q60FE5;A0A087WWY3	1593	Color2 [A=255, R=169, G=169, B=169]	1	4	Actinin_actin-bd_CS;CH-domain;Filamin;Filamin/ABP280_repeat-like;Ig_E-set;Ig-like_fold		ACTININ_1;ACTININ_2;CH;FILAMIN_REPEAT	280.74	26.8049	27.1289	27.2706	27.2989	26.9605	27.4194	27.6648	0	0
	0.828021	0.222397	Proteasome activator complex subunit 3	PSME3	P61289;P61289-3;P61289-2;K9J957;K7ENH2;B3KQ25;K7ESG5;K7EMD0;K7EPX6;K7EKR3;A0A087WTV2;B7Z8D3	P61289;P61289-3;P61289-2;K9J957;K7ENH2;B3KQ25;K7ESG5;K7EMD0;K7EPX6;K7EKR3;A0A087WTV2	2014	Color2 [A=255, R=169, G=169, B=169]	1	4	Proteasome_activ_REG_asu;Proteasome_activ_REG_asu/bsu;Proteasome_activ_REG_bsu			29.506	23.5286	23.4658	23.3873	23.8539	23.8944	23.7121	23.7374	0	0
	0.149862	0.221524	H/ACA ribonucleoprotein complex subunit 1	GAR1	Q9NY12;Q9NY12-2	Q9NY12;Q9NY12-2	3376	Color2 [A=255, R=169, G=169, B=169]	1	4	H/ACA_rnp_Gar1/Naf1;H/ACA_rnp_Gar1_euk;Transl_elong_init/rib_B-barrel			22.348	29.4556	29.9411	27.9154	29.2239	29.8076	29.377	28.882	0	0
	0.334081	0.220199	Importin-4	IPO4	Q8TEX9;Q8TEX9-2;H0YN14;H0YN07;H0YMR4;H0YLV0;H0YL92;H0YK93;H0YKG5	Q8TEX9;Q8TEX9-2;H0YN14	2841	Color2 [A=255, R=169, G=169, B=169]	1	4	ARM-like;ARM-type_fold;HEAT_type_2;Importin-beta_N		HEAT_REPEAT;IMPORTIN_B_NT	118.71	26.8123	27.0713	26.1605	26.888	27.2581	26.9555	26.6461	0	0
	0.345539	0.219613	14-3-3 protein zeta/delta	YWHAZ	P63104;E7EX29;B0AZS6;P63104-2;B7Z2E6;H0YB80;E7ESK7;E5RIR4;E9PD24;E7EVZ2;E5RGE1	P63104;E7EX29;B0AZS6;P63104-2;B7Z2E6;H0YB80	2089	Color2 [A=255, R=169, G=169, B=169]	1	4	14-3-3;14-3-3_CS;14-3-3_domain	1433ZETA	1433_1;1433_2	27.745	27.0368	27.1921	27.3219	27.7839	27.127	27.6315	27.9013	0	0
	0.938067	0.21957	Plasminogen activator inhibitor 1 RNA-binding protein	SERBP1	Q8NC51;Q8NC51-2	Q8NC51;Q8NC51-2	2789	Color2 [A=255, R=169, G=169, B=169]	1	4	HABP4_PAIRBP1-bd;SERBP1			44.965	28.6858	28.4768	28.6174	28.477	28.552	28.8833	28.9161	0	0
	0.593812	0.21932	E3 SUMO-protein ligase RanBP2	RANBP2	P49792;F8WBP7	P49792	1879	Color2 [A=255, R=169, G=169, B=169]	1	4	Cyclophilin-like_PPIase_dom;Cyclophilin-type_PPIase_CS;IR1-M;PH_like_dom;Ran_bind_dom;TPR_repeat;TPR-1;TPR-contain_dom;TPR-like_helical;Znf_RanBP2	CSAPPISMRASE	CSA_PPIASE_1;CSA_PPIASE_2;RANBD1;TPR;TPR_REGION;ZF_RANBP2_1;ZF_RANBP2_2	358.2	23.858	24.193	23.7025	23.9614	23.8672	24.2442	24.3328	0	0
	0.168902	0.217732	DNA topoisomerase 1	TOP1	P11387;Q969P6;E5RIC7;Q969P6-2;E5RJ95;E5RFS0;E5RJ33;H0YBR3;H0YC03;E5RGE7;E5RGR4;E5RFE3;E5RGR2	P11387	1470	Color2 [A=255, R=169, G=169, B=169]	1	4	DNA_brk_join_enz;DNA_topo_domain1;TopoI;TopoI_AS;TopoI_C_dom;TopoI_cat_a/b-sub_euk;TopoI_cat_a-hlx-sub_euk;TopoI_cat_euk;TopoI_DNA-bd_euk;TopoI_DNA-bd_mixed-a/b_euk;TopoI_euk;TopoI_insert_euk	EUTPISMRASEI	TOPOISOMERASE_I_EUK	90.725	27.9012	26.8882	26.3296	26.8515	27.5079	27.6373	26.4859	0	0
	0.805011	0.216887	Zinc finger Ran-binding domain-containing protein 2	ZRANB2	O95218;O95218-2	O95218;O95218-2	1285	Color2 [A=255, R=169, G=169, B=169]	1	4	UCP037956_Znf_RanB2;Znf_RanBP2		ZF_RANBP2_1;ZF_RANBP2_2	37.404	25.7615	25.9255	26.1146	25.9162	25.9531	26.1275	26.3584	0	0
	0.90087	0.216491	Eukaryotic translation initiation factor 2 subunit 2	EIF2S2	P20042	P20042	1578	Color2 [A=255, R=169, G=169, B=169]	1	4	Transl_init_fac_IF2/IF5;Transl_init_fac_IF2/IF5_N;Transl_init_fac_IF2/IF5_Zn-bd			38.388	25.2779	25.556	25.6528	25.3661	25.5429	25.7117	25.7845	0	0
	1.75431	0.216159	General transcription factor II-I	GTF2I	P78347;P78347-2;P78347-4;P78347-3;A0A494C1K3;P78347-5;A0A494C0Q7;C9J6M0;Q6EKJ0;Q86UP8;A0A087WW90;A0A0D9SF80;A0A494C0I1;A0A494C1N8;Q86UP8-3	P78347;P78347-2;P78347-4;P78347-3;A0A494C1K3	2118	Color2 [A=255, R=169, G=169, B=169]	1	4	GTF2I;RNaseH-like_dom;TF_II-I;Znf_C2H2-like		GTF2I	112.42	25.0397	25.2081	25.1384	25.2676	25.3628	25.4317	25.3444	0	0
	0.243247	0.216116	Phosphatidylinositol 4-phosphate 3-kinase C2 domain-containing subunit alpha	PIK3C2A	O00443	O00443	1031	Color2 [A=255, R=169, G=169, B=169]	1	4	ARM-type_fold;C2_Ca/lipid-bd_dom_CaLB;C2_Ca-dep;C2_membr_targeting;Kinase-like_dom;Phox;PI_Kinase;PI3/4_kinase_cat_dom;PI3/4_kinase_CS;PI3K_C2_dom;PI3K_Ras-bd_dom;PInositide-3_kin_accessory_dom		C2;PI3_4_KINASE_1;PI3_4_KINASE_2;PI3_4_KINASE_3;PI3K_C2;PI3K_RBD;PIK_HELICAL;PX	190.68	26.7771	26.9338	28.083	27.48	27.4225	27.4891	27.6922	0	0
	0.25774	0.215814	Centrosomal protein of 170 kDa	CEP170	Q5SW79;Q5SW79-2;H0Y2V6;Q5SW79-3;E5RIH6;E5RJT5;E5RFU8;E5RG47;H0Y4T4;E7EWM2;E7EMW0;Q96L14	Q5SW79;Q5SW79-2;H0Y2V6;Q5SW79-3	2540	Color2 [A=255, R=169, G=169, B=169]	1	4	CEP170;FHA_dom;SMAD_FHA_domain		FHA_DOMAIN	175.29	23.4126	22.8317	22.7746	23.075	23.5431	23.6323	22.5424	0	0
	0.133147	0.213	Chromosome-associated kinesin KIF4A	KIF4A	O95239;O95239-2;Q2VIQ3;Q6ZMV9;Q5JRK0;H0Y718;Q6ZMV9-3	O95239;O95239-2	1287	Color2 [A=255, R=169, G=169, B=169]	1	4	KIF4;Kinesin_motor_CS;Kinesin_motor_dom;P-loop_NTPase	KINESINHEAVY	KINESIN_MOTOR_DOMAIN1;KINESIN_MOTOR_DOMAIN2	139.88	26.24	25.6223	24.3328	25.3421	25.9596	26.1108	24.7215	0	0
	0.757243	0.212412	Aminoacyl tRNA synthase complex-interacting multifunctional protein 2	AIMP2	Q13155;A8MU58;Q13155-2;F8WCL2	Q13155;A8MU58;Q13155-2	2263	Color2 [A=255, R=169, G=169, B=169]	1	4	Glutathione-S-Trfase_C-like		GST_CTER	35.348	24.5822	24.6724	24.606	24.6753	24.7764	24.6161	25.1468	0	0
	0.16172	0.211369	Glucose-6-phosphate isomerase	GPI	P06744;A0A2U3TZU2;P06744-2;K7EQ48;A0A2R8Y6C7;A0A0J9YYH3;A0A0J9YXP8;A0A0J9YX90;K7ERC6;K7EPY4;K7EP41;CON__Q3ZBD7;K7ELR7;A0A2R8YF08;K7ENA0;A0A0J9YXM3;K7ERK8;K7EIL4;A0A0J9YXH9;K7ESF4;A0A0J9YYI8	P06744;A0A2U3TZU2;P06744-2;K7EQ48;A0A2R8Y6C7;A0A0J9YYH3;A0A0J9YXP8;A0A0J9YX90	277	Color2 [A=255, R=169, G=169, B=169]	1	4	G6P_Isomerase;G6P_Isomerase_C;Phosphoglucose_isomerase_CS	G6PISOMERASE	P_GLUCOSE_ISOMERASE_1;P_GLUCOSE_ISOMERASE_2;P_GLUCOSE_ISOMERASE_3	63.146	24.85	25.1479	25.6447	25.7741	24.6734	25.5773	26.446	0	0
	2.68395	0.211249	ATP synthase subunit O, mitochondrial	ATP5O	P48047;A0A494C0K9;H7C0C1;H7C086;H7C068	P48047;A0A494C0K9;H7C0C1	1840	Color2 [A=255, R=169, G=169, B=169]	1	4	ATPase_F1-cplx_OSCP/dsu;ATPase_F1-cplx_OSCP/dsu_CS;ATPase_OSCP/delta_N;Donson	ATPASEDELTA	ATPASE_DELTA	23.277	26.1442	26.0325	26.0306	26.0732	26.2686	26.3229	26.2526	0	0
	0.632917	0.210897	Microtubule-associated protein RP/EB family member 1	MAPRE1	Q15691;Q9UPY8;Q9UPY8-2;C9JB30	Q15691	2444	Color2 [A=255, R=169, G=169, B=169]	1	4	CH-domain;EB1_C;MAPRE		CH;EB1_C	29.999	24.0529	23.9778	23.7739	24.0489	23.8706	24.4191	24.2332	0	0
	0.852008	0.210262	T-complex protein 1 subunit delta	CCT4	P50991;P50991-2	P50991;P50991-2	1894	Color2 [A=255, R=169, G=169, B=169]	1	4	Chap_CCT_delta;Chaperone_TCP-1;Chaperonin_TCP-1_CS;Cpn60/TCP-1;GroEL-like_apical_dom;GROEL-like_equatorial;TCP-1-like_intermed	TCOMPLEXTCP1	TCP1_1;TCP1_2;TCP1_3	57.924	25.8746	26.1683	26.0343	26.1768	26.0683	26.3683	26.3846	0	0
	0.246092	0.210114	Scaffold attachment factor B2	SAFB2	Q14151;Q14151-2;K7ERX3;K7EQU4	Q14151	2332	Color2 [A=255, R=169, G=169, B=169]	1	4	Nucleotide-bd_a/b_plait;RRM_dom;SAP_dom		RRM;SAP	107.47	29.8933	29.6806	30.5383	30.1834	29.6556	30.5545	30.6419	0	0
	1.65715	0.2089	Polymerase I and transcript release factor	PTRF	Q6NZI2;Q6NZI2-2;Q6NZI2-3	Q6NZI2;Q6NZI2-2	2604	Color2 [A=255, R=169, G=169, B=169]	1	4	Cavin_fam			43.476	24.8516	25.0036	24.8763	24.8663	24.9928	25.1707	25.1615	0	0
	1.4154	0.208846	60S ribosomal protein L37a	RPL37A	P61513;Q6P4E4;E9PEL3;C9J4Z3;G5E9R3;M0R0A1;M0R2L6;A6NKH3	P61513;Q6P4E4;E9PEL3;C9J4Z3;G5E9R3;M0R0A1;M0R2L6	2018	Color2 [A=255, R=169, G=169, B=169]	1	4	Ribosomal_L37ae;Ribosomal_L37ae/L37e;Ribosomal_zn-bd_dom			10.275	27.0972	27.1771	27.2847	27.0443	27.458	27.2925	27.3285	0	0
	1.50022	0.208243	Pinin	PNN	Q9H307;G3V5F0;G3V579	Q9H307	3217	Color2 [A=255, R=169, G=169, B=169]	1	4	Pinin_SDK_MemA;Pinin_SDK_N			81.627	25.4232	25.345	25.2822	25.3234	25.6057	25.6421	25.4072	0	0
	0.17904	0.207415	Deoxyhypusine synthase	DHPS	P49366;A0A087WZK0;P49366-2;P49366-3;Q5J8M5;B4E3M2;M0QX43;M0R253;A0A3B3IU31;M0R264;M0R1T4;M0R0V2;M0R1T2;M0QYZ7;M0R0J4;M0QZT3;M0QXT2	P49366;A0A087WZK0;P49366-2;P49366-3;Q5J8M5	1858	Color2 [A=255, R=169, G=169, B=169]	1	4	Deoxyhypusine_synthase			40.97	17.7514	19.4234	18.1413	18.9	18.8331	18.8123	18.6389	1	0
	0.210111	0.206055	Sterol O-acyltransferase 1	SOAT1	P35610;B1APM4;P35610-3;P35610-2	P35610;B1APM4;P35610-3;P35610-2	1746	Color2 [A=255, R=169, G=169, B=169]	1	4	MBOAT_fam;Oat_ACAT_DAG_ARE			64.734	24.8391	24.696	24.4771	24.4556	25.4618	25.0349	23.9723	0	0
	0.273217	0.20588	Proteasome subunit alpha type-6;Proteasome subunit alpha type	PSMA6	P60900;G3V5Z7;G3V295;P60900-2;G3V3I1;P60900-3;G3V3U4;G3V4S5;G3V2S7;H0YJC4	P60900;G3V5Z7;G3V295;P60900-2;G3V3I1;P60900-3	804	Color2 [A=255, R=169, G=169, B=169]	1	4	Proteasome_asu_N;Proteasome_sua/b;Proteasome_suA-type		PROTEASOME_A_1;PROTEASOME_A_2	27.399	23.7558	24.1406	24.6041	24.6185	24.1806	24.3571	24.9193	0	0
	0.177065	0.205524	Leydig cell tumor 10 kDa protein homolog	C19orf53	Q9UNZ5;K7ESE5;A0A0A0MQS3	Q9UNZ5;K7ESE5;A0A0A0MQS3	3515	Color2 [A=255, R=169, G=169, B=169]	1	4	UPF0390			10.576	26.574	26.3187	25.3875	26.2486	26.4821	26.9309	25.6001	0	0
	0.320034	0.204717	ATP-binding cassette sub-family D member 3	ABCD3	P28288;A0A3B3ITW3;P28288-2;P28288-3	P28288;A0A3B3ITW3;P28288-2	298	Color2 [A=255, R=169, G=169, B=169]	1	4	AAA+_ATPase;ABC_Ald_N;ABC_transporter_CS;ABC_transporter_type1;ABC_transporter-like;ABC_transptrTM_dom_typ1;FA_transporter;P-loop_NTPase		ABC_TM1F;ABC_TRANSPORTER_1;ABC_TRANSPORTER_2	75.475	24.7875	24.5321	24.4313	24.309	25.1526	24.8258	24.1806	0	0
	1.37196	0.204034	40S ribosomal protein S18	RPS18	P62269;A0A0G2JQH2;Q5GGW2;J3JS69	P62269	2042	Color2 [A=255, R=169, G=169, B=169]	1	4	30s_Rbsml_prot_S13_C;Ribosomal_S13;Ribosomal_S13_CS;Ribosomal_S13-like_H2TH		RIBOSOMAL_S13_1;RIBOSOMAL_S13_2	17.718	28.6975	28.8016	28.7709	28.8197	29.0508	28.8133	29.0653	0	0
	0.786384	0.203457	60S acidic ribosomal protein P0;60S acidic ribosomal protein P0-like	RPLP0;RPLP0P6	P05388;F8VWS0;P05388-2;F8VW21;F8VU65;Q8NHW5;F8VPE8;G3V210;F8VZS0;F8VQY6;F8VRK7;F8VWV4;F8VS58;F8W1K8	P05388;F8VWS0;P05388-2;F8VW21;F8VU65;Q8NHW5;F8VPE8;G3V210;F8VZS0;F8VQY6;F8VRK7	1373	Color2 [A=255, R=169, G=169, B=169]	1	4	Ribosomal_L10/acidic_P0;Ribosomal_L10/L12			34.273	25.6434	25.8114	25.6958	25.9597	25.8636	25.8762	26.2033	0	0
	0.311417	0.203186	Dolichyl-diphosphooligosaccharide--protein glycosyltransferase subunit STT3B	STT3B	Q8TCJ2	Q8TCJ2	2833	Color2 [A=255, R=169, G=169, B=169]	1	4	Oligo_trans_STT3			93.673	25.4249	25.0728	24.9015	24.913	25.6775	25.4135	24.7527	0	0
	1.04457	0.202043	RNA-binding protein 8A	RBM8A	Q9Y5S9;Q9Y5S9-2;A0A0J9YW13	Q9Y5S9;Q9Y5S9-2;A0A0J9YW13	3612	Color2 [A=255, R=169, G=169, B=169]	1	4	Nucleotide-bd_a/b_plait;RNA-bd_8;RRM_dom	RNABINDINGM8	RRM	19.889	25.1618	25.1649	25.0996	24.9451	25.1247	25.333	25.427	0	0
	0.323134	0.201825	Protein deglycase DJ-1	PARK7	Q99497;K7ELW0;K7EN27	Q99497;K7ELW0	3059	Color2 [A=255, R=169, G=169, B=169]	1	4	DJ1;ThiJ/PfpI			19.891	25.4991	25.8466	25.9491	26.2077	25.6244	26.2032	26.4047	0	0
	0.415113	0.201669	Nuclear cap-binding protein subunit 1	NCBP1	Q09161;F2Z2T1;X6R941	Q09161	2218	Color2 [A=255, R=169, G=169, B=169]	1	4	ARM-type_fold;CBP80;MIF4G-like_typ-1;MIF4G-like_typ-2;MIF4G-like_typ-3;MIF4-like_typ_1/2/3			91.838	22.8607	22.5032	22.4459	23.0144	22.5894	23.021	23.1128	0	0
	0.497848	0.201562	Microsomal glutathione S-transferase 1	MGST1	P10620;F5H7F6;F5H6X2;P10620-2;F5GX73;F5H613;F5H760	P10620;F5H7F6;F5H6X2;P10620-2	1454	Color2 [A=255, R=169, G=169, B=169]	1	4	MAPEG-like_dom;Membr-assoc_MAPEG			17.598	25.8242	25.8534	25.3748	25.9219	26.1874	25.8898	25.7583	0	0
	0.221894	0.201261	Eukaryotic translation initiation factor 4E	EIF4E	P06730;D6RBW1;P06730-3;P06730-2;H0Y8J7;A6NMX2;D6RHE2;H0Y8X3	P06730;D6RBW1;P06730-3;P06730-2;H0Y8J7	589	Color2 [A=255, R=169, G=169, B=169]	1	4	TIF_eIF_4E;TIF_eIF_4E_CS;TIF_eIF4e-like_dom		IF4E	25.097	23.6961	24.1131	23.7929	24.1442	24.6946	23.3639	24.3551	0	0
	0.498024	0.201205	Polypyrimidine tract-binding protein 1	PTBP1	P26599;A0A0U1RRM4;P26599-2;P26599-3;A6NLN1;A0A6Q8PEX4;K7EKJ7;A0A0D9SF20;K7EK45;K7ES59;A0A087WU68;K7ELW5;A0A087WUW5;K7EKX4;X6R242	P26599;A0A0U1RRM4;P26599-2;P26599-3;A6NLN1;A0A6Q8PEX4	202	Color2 [A=255, R=169, G=169, B=169]	1	4	HnRNP-L_PTB;Nucleotide-bd_a/b_plait;RRM_dom		RRM	57.221	28.2054	27.9852	28.2186	28.0221	28.0859	28.7061	28.1351	0	0
	0.150142	0.199696	CD59 glycoprotein	CD59	P13987;E9PNW4;A0A2U3TZL5;P13987-2;H0YET2	P13987;E9PNW4;A0A2U3TZL5;P13987-2;H0YET2	275	Color2 [A=255, R=169, G=169, B=169]	1	4	CD59_antigen_CS;CD59_glyco;LY6_UPA_recep-like;LY6_UPAR		LY6_UPAR	14.177	25.2822	25.9842	26.826	26.4888	25.7071	26.3434	26.9846	0	0
	0.231039	0.196732	Serine/arginine-rich splicing factor 4	SRSF4	Q08170;A0A0D9SEM4	Q08170;A0A0D9SEM4	2207	Color2 [A=255, R=169, G=169, B=169]	1	4	Nucleotide-bd_a/b_plait;RRM_dom		RRM	56.678	25.4235	24.428	24.9208	24.8871	25.0824	25.6213	24.631	0	0
	1.05608	0.19671	CUGBP Elav-like family member 1	CELF1	Q92879-4;G5EA30;Q92879;Q92879-2;Q92879-6;Q92879-3;Q92879-5;E9PKU1;E9PQK4;E9PSH0;F5H0D8;F5H4Y5;E9PKA1;O95319-3;O95319-4;O95319;V9GYD9;O95319-2;A0A0J9YXJ0;Q5VZZ6;F5H3J7;A0A0J9YX66;A0A1B0GU44;E9PC62;A0A1B0GUN8;O95319-5	Q92879-4;G5EA30;Q92879;Q92879-2;Q92879-6;Q92879-3;Q92879-5;E9PKU1;E9PQK4;E9PSH0;F5H0D8	815	Color2 [A=255, R=169, G=169, B=169]	1	4	Hud_Sxl_RNA;Nucleotide-bd_a/b_plait;RRM_dom	HUDSXLRNA	RRM	55	23.4279	23.4403	23.4183	23.4401	23.4815	23.558	23.8456	0	0
	0.182312	0.195917	60S acidic ribosomal protein P1	RPLP1	P05386	P05386	1371	Color2 [A=255, R=169, G=169, B=169]	1	4	Ribosomal_L10/L12;Ribosomal_L12			11.514	24.9569	25.3115	25.6552	26.1743	25.051	26.029	26.0812	0	0
	0.471448	0.195855	WD repeat-containing protein 82	WDR82	Q6UXN9;C9JBU3	Q6UXN9	2633	Color2 [A=255, R=169, G=169, B=169]	1	4	G-protein_beta_WD-40_rep;WD40/YVTN_repeat-like_dom;WD40_repeat;WD40_repeat_CS;WD40_repeat_dom	GPROTEINBRPT	WD_REPEATS_1;WD_REPEATS_2;WD_REPEATS_REGION	35.079	23.5098	23.4095	23.0304	23.3397	23.8484	23.3318	23.3744	0	0
	0.187036	0.195323	Quinone oxidoreductase PIG3	TP53I3	Q53FA7;Q53FA7-2;H7BZH6	Q53FA7	2506	Color2 [A=255, R=169, G=169, B=169]	1	4	ADH_C;ADH_GroES-like;ADH_SF_Zn-type;GroES-like;NAD(P)-bd_dom;Quinone_OxRdtase_PIG3		QOR_ZETA_CRYSTAL	35.536	26.9601	27.1146	26.5951	26.7032	27.9304	26.4425	26.7428	0	0
	0.437195	0.1952	Kinesin-1 heavy chain	KIF5B	P33176;O60282;A0A0G2JMZ6;O60282-2;A0A6Q8PGT2;C9JWB9;A0A6Q8PFV6	P33176	1718	Color2 [A=255, R=169, G=169, B=169]	1	4	Kinesin_motor_CS;Kinesin_motor_dom;P-loop_NTPase	KINESINHEAVY	KINESIN_MOTOR_DOMAIN1;KINESIN_MOTOR_DOMAIN2	109.68	24.7677	24.7324	24.3918	24.5296	25.1888	24.6771	24.5358	0	0
	0.344348	0.194182	Isocitrate dehydrogenase [NADP] cytoplasmic	IDH1	O75874;C9J4N6;C9JJE5;C9JLU6	O75874	1249	Color2 [A=255, R=169, G=169, B=169]	1	4	IsoCit/isopropylmalate_DH_CS;Isocitrate_DH_NADP;IsoPropMal-DH-like_dom		IDH_IMDH	46.659	23.6057	23.954	23.8084	23.9138	23.5849	23.9673	24.4919	0	0
	0.192973	0.194085	Coilin	COIL	P38432	P38432	1767	Color2 [A=255, R=169, G=169, B=169]	1	4	Coilin		TUDOR	62.608	23.7504	23.5398	22.7833	23.1188	24.1543	23.3815	22.9406	0	0
	0.242125	0.192846	Histone deacetylase complex subunit SAP18	SAP18	O00422-2;O00422;H7BZW6;U3KPY7;U3KQ12	O00422-2;O00422;H7BZW6	1027	Color2 [A=255, R=169, G=169, B=169]	1	4	Hist_deAcase_cplx_SAP18;SAP18			19.526	24.7514	24.5323	23.6878	24.4433	24.6404	24.8321	24.1671	0	0
	0.464001	0.192819	Glutathione S-transferase P	GSTP1	P09211;A8MX94;A0A087X2E9;A0A2R8Y5E5;A0A087X243	P09211;A8MX94	1426	Color2 [A=255, R=169, G=169, B=169]	1	4	Glutathione_S_Trfase/Cl_chnl_C;Glutathione_S-Trfase_N;Glutathione-S-Trfase_C-like;GST_C;GST_pi;Thioredoxin-like_fold	GSTRNSFRASEP	GST_CTER;GST_NTER	23.356	26.8567	27.067	26.7995	27.1884	26.9515	27.0349	27.5258	0	0
	0.748447	0.192482	Histidine--tRNA ligase, cytoplasmic	HARS	P12081;P12081-4;E7ETE2;P12081-3;A0A6Q8PHA5;A0A6Q8PF47;B4DDD8;P12081-2;A0A6Q8PFF2;B4E1C5;A0A6Q8PHE3;A0A6Q8PF07;A0A6Q8PHQ0;A0A6Q8PFG9;A0A6Q8PFN6;P49590-2;A0A2R8Y3N3;A0A2R8Y5P7;P49590;A0A2R8Y6I1;D6RJE6;D6RF05;B4DQ67;A0A2R8YCI2;D6RB22;A0A2R8Y5E8;A0A2R8Y4X6;A0A2R8YFR1	P12081;P12081-4;E7ETE2;P12081-3;A0A6Q8PHA5;A0A6Q8PF47;B4DDD8;P12081-2;A0A6Q8PFF2;B4E1C5;A0A6Q8PHE3;A0A6Q8PF07	642	Color2 [A=255, R=169, G=169, B=169]	1	4	aa-tRNA-synt_IIb_cons-dom;aa-tRNA-synth_II;Anticodon-bd;HisRS/HisZ;His-tRNA-ligase;S15_NS1_RNA-bd;WHEP-TRS		AA_TRNA_LIGASE_II;WHEP_TRS_1;WHEP_TRS_2	57.41	23.5194	23.8506	23.538	23.682	23.8886	23.6493	23.9821	0	0
	0.352474	0.189997	Malate dehydrogenase, mitochondrial;Malate dehydrogenase	MDH2	P40926;P40926-2;G3XAL0	P40926;P40926-2;G3XAL0	1783	Color2 [A=255, R=169, G=169, B=169]	1	4	Lactate/malate_DH_C;Lactate/malate_DH_N;Lactate_DH/Glyco_Ohase_4_C;L-lactate/malate_DH;Malate_DH_AS;Malate_DH_type1;NAD(P)-bd_dom		MDH	35.503	24.6381	24.9005	25.1136	25.2861	24.8047	25.293	25.426	0	0
	0.851833	0.189807	26S protease regulatory subunit 7	PSMC2	P35998;P35998-2;C9JLS9	P35998;P35998-2	1750	Color2 [A=255, R=169, G=169, B=169]	1	4	26S_Psome_P45;AAA+_ATPase;ATPase_AAA_core;ATPase_AAA_CS;P-loop_NTPase		AAA	48.633	23.9783	24.3296	23.9869	24.0727	24.3194	24.1681	24.3576	0	0
	1.48385	0.189194	Importin-5	IPO5	O00410;O00410-3;H0Y8C6;O00410-2;E7ETV3;E7EQT5;E7EV12;E7EWK4;H0Y3V4;E7EX05;E7ETV8;E7ESZ1;C9JZD8;C9JQT6;C9J875;C9JXE0;C9J583;F8WF30;C9JZ53	O00410;O00410-3;H0Y8C6;O00410-2	1025	Color2 [A=255, R=169, G=169, B=169]	1	4	ARM-like;ARM-type_fold;HEAT;Importin-beta_N		HEAT_REPEAT;IMPORTIN_B_NT	123.63	25.0176	24.9327	24.9251	25.1455	25.2481	25.1704	25.1648	0	0
	0.213144	0.188485	40S ribosomal protein S2	RPS2	P15880;H0YEN5;E9PQD7;I3L404;E9PMM9;E9PPT0;E9PM36;H3BNG3;H0YE27	P15880;H0YEN5;E9PQD7;I3L404;E9PMM9;E9PPT0;E9PM36	1524	Color2 [A=255, R=169, G=169, B=169]	1	4	dsRNA-bd-like_dom;Ribosomal_S5;Ribosomal_S5_C;Ribosomal_S5_D2-typ_fold;Ribosomal_S5_D2-typ_fold_subgr;Ribosomal_S5_euk/arc;Ribosomal_S5_N;Ribosomal_S5_N_CS		RIBOSOMAL_S5;S5_DSRBD	31.324	29.4865	29.2327	28.9242	29.008	30.0994	29.0581	28.8965	0	0
	0.445289	0.18773	Protein diaphanous homolog 1	DIAPH1	O60610;O60610-2;A0A140T8Z0;A0A0G2JH68;O60610-3;H9KV28;A0A2R8Y5N1;H7C2W8;B4E2I7;A0A2R8YEF8	O60610;O60610-2;A0A140T8Z0;A0A0G2JH68;O60610-3;H9KV28;A0A2R8Y5N1	182	Color2 [A=255, R=169, G=169, B=169]	1	4	Actin-bd_FH2/DRF_autoreg;ARM-type_fold;Diaphanous_autoregulatory;Drf_DAD;Drf_FH3;Drf_GTPase-bd;FH2_actin-bd;Formin_homology_1;GTPase-bd/formin_homology_3		DAD;FH2;GBD_FH3	141.35	22.364	22.1861	21.6607	22.2476	22.328	22.3334	22.2455	0	0
	0.451237	0.187547	Vesicle-trafficking protein SEC22b	SEC22B	O75396;A0A087X1A9	O75396	1219	Color2 [A=255, R=169, G=169, B=169]	1	4	Longin_dom;Longin-like_dom;Synaptobrevin	SYNAPTOBREVN	LONGIN;V_SNARE	24.593	23.7207	24.0079	23.8013	24.0361	23.6992	24.2876	24.2502	0	0
	1.27089	0.185612	Ubiquitin-associated protein 2-like	UBAP2L	Q14157;Q14157-1;F8W726;Q14157-4;Q14157-3;Q14157-5;Q5VU77;Q5VU79;Q5VU78;Q5VU81;Q5VU80;H0Y5H6;H7C2T8	Q14157;Q14157-1;F8W726;Q14157-4;Q14157-3;Q14157-5	779	Color2 [A=255, R=169, G=169, B=169]	1	4	DUF3697_Uba2;UBA/transl_elong_EF1B_N;UBA/transl_elong_EF1B_N_euk;UBA-like		UBA	114.53	26.7938	26.7443	26.6211	26.6657	26.7653	26.9064	27.0038	0	0
	0.433636	0.185393	T-complex protein 1 subunit beta	CCT2	P78371;P78371-2;F5GWF6;F8VQ14	P78371;P78371-2;F5GWF6;F8VQ14	2121	Color2 [A=255, R=169, G=169, B=169]	1	4	Chap_CCT_beta;Chaperone_TCP-1;Chaperonin_TCP-1_CS;Cpn60/TCP-1;GroEL-like_apical_dom;GROEL-like_equatorial;TCP-1-like_intermed	TCOMPLEXTCP1	TCP1_1;TCP1_2;TCP1_3	57.488	25.6404	25.8633	25.8417	26.2888	25.88	26.1299	26.2719	0	0
	1.27833	0.185153	Stromal cell-derived factor 2-like protein 1	SDF2L1	Q9HCN8	Q9HCN8	3284	Color2 [A=255, R=169, G=169, B=169]	1	4	GlyclTrfase_39_like;MIR_motif		ER_TARGET;MIR	23.598	24.2703	24.3888	24.3025	24.3376	24.4207	24.4398	24.6693	0	0
	0.470611	0.184827	RNA-binding protein Raly	RALY	Q9UKM9;Q9UKM9-2;Q5QPL9;Q5QPM0;Q5QPM1;Q5QPM2	Q9UKM9;Q9UKM9-2;Q5QPL9;Q5QPM0;Q5QPM1	3488	Color2 [A=255, R=169, G=169, B=169]	1	4	hnRNP_C_Raly;Nucleotide-bd_a/b_plait;RRM_dom		RRM	32.463	26.8455	26.7065	26.474	26.5226	26.7992	27.1272	26.5395	0	0
	0.787557	0.183799	Eukaryotic initiation factor 4A-III;Eukaryotic initiation factor 4A-III, N-terminally processed	EIF4A3	P38919;I3L3H2	P38919;I3L3H2	1771	Color2 [A=255, R=169, G=169, B=169]	1	4	DNA/RNA_helicase_DEAD/DEAH_N;Helicase_ATP-bd;Helicase_C;P-loop_NTPase;RNA_helicase_DEAD_Q_motif;RNA-helicase_DEAD-box_CS		DEAD_ATP_HELICASE;HELICASE_ATP_BIND_1;HELICASE_CTER;Q_MOTIF	46.871	25.879	25.8288	25.7974	25.6935	25.8789	26.2275	25.844	0	0
	0.182033	0.183506	60S ribosomal protein L10	RPL10	P27635;X1WI28;Q96L21;B8A6G2;A6QRI9	P27635;X1WI28	1652	Color2 [A=255, R=169, G=169, B=169]	1	4	Ribosomal_L10e;Ribosomal_L10e/L16;Ribosomal_L10e_CS		RIBOSOMAL_L10E	24.604	28.9633	28.8292	28.349	28.4077	29.6116	28.6318	28.219	0	0
	0.395487	0.183167	Isopentenyl-diphosphate Delta-isomerase 1	IDI1	Q13907;Q13907-2;Q9BXS1;C9JD53	Q13907;Q13907-2	2323	Color2 [A=255, R=169, G=169, B=169]	1	4	IsopentenylPP_isomerase_typ1;NUDIX_hydrolase_dom;NUDIX_hydrolase_dom-like		NUDIX	26.319	22.8952	23.1688	22.9184	23.2472	23.6264	23.1621	22.9331	0	0
	0.187894	0.182962	Prelamin-A/C;Lamin-A/C	LMNA	P02545;A0A6Q8PFJ0;P02545-6;P02545-3;P02545-5;P02545-4;A0A6Q8PHQ9;A0A6Q8PF80;A0A6Q8PGH0;A0A0C4DGC5;A0A6Q8PFM1;A0A6Q8PF59;A0A6Q8PFF5;REV__Q5VX52	P02545;A0A6Q8PFJ0;P02545-6;P02545-3;P02545-5;P02545-4;A0A6Q8PHQ9;A0A6Q8PF80	361	Color2 [A=255, R=169, G=169, B=169]	1	4	F;IF;Intermediate_filament_CS;Lamin_tail_dom		IF	74.139	31.4515	30.8533	31.897	31.4998	30.9437	31.9953	31.886	0	0
	0.55328	0.182843	Cytochrome b-c1 complex subunit 8	UQCRQ	O14949	O14949	1063	Color2 [A=255, R=169, G=169, B=169]	1	4	Cyt_bc1_su8			9.9062	23.5592	24.0189	23.6865	23.7798	23.7499	23.928	24.1538	0	0
	0.556642	0.182024	ATP-dependent RNA helicase DHX29	DHX29	Q7Z478;A0A087WYN9	Q7Z478;A0A087WYN9	57	Color2 [A=255, R=169, G=169, B=169]	1	4	DNA/RNA_helicase_DEAD/DEAH_N;DNA/RNA_helicase_DEAH_CS;DUF1605;Helicase_ATP-bd;Helicase_C;Helicase-assoc_dom;P-loop_NTPase		DEAH_ATP_HELICASE;HELICASE_ATP_BIND_1;HELICASE_CTER	155.23	25.6682	25.3585	25.3425	25.2814	25.8432	25.4056	25.5352	0	0
	1.07664	0.181699	3-oxo-5-beta-steroid 4-dehydrogenase	AKR1D1	P51857;P51857-2	P51857;P51857-2	1913	Color2 [A=255, R=169, G=169, B=169]	1	4	Aldo/ket_red;Aldo/ket_reductase_CS;Aldo/keto_reductase_subgr;NADP_OxRdtase_dom	ALDKETRDTASE	ALDOKETO_REDUCTASE_1;ALDOKETO_REDUCTASE_2;ALDOKETO_REDUCTASE_3	37.376	26.3645	26.3667	26.1922	26.1784	26.5902	26.3604	26.4207	0	0
	0.228827	0.181653	14-3-3 protein beta/alpha;14-3-3 protein beta/alpha, N-terminally processed	YWHAB	P31946-2;P31946;Q4VY20;Q4VY19;A0A0J9YWE8;A0A0J9YWZ2	P31946-2;P31946	1705	Color2 [A=255, R=169, G=169, B=169]	1	4	14-3-3;14-3-3_CS;14-3-3_domain	1433ZETA	1433_1;1433_2	27.85	24.4874	24.6045	24.907	25.1434	24.3392	25.2666	25.296	0	0
	0.643399	0.181361	Nucleoprotein TPR	TPR	P12270;P12270-2;Q5SWX9	P12270;P12270-2	1484	Color2 [A=255, R=169, G=169, B=169]	1	4	Prefoldin;Ser-tRNA-synth_1_N;TPR_MLP1_2			267.29	23.3827	23.527	23.5211	23.6415	23.4225	23.8263	23.8495	0	0
	0.596457	0.179742	Cytoskeleton-associated protein 4	CKAP4	Q07065	Q07065	2203	Color2 [A=255, R=169, G=169, B=169]	1	4				66.022	23.0276	23.033	23.207	23.0605	23.0479	23.5638	23.1735	0	0
	1.30108	0.179482	Eukaryotic peptide chain release factor GTP-binding subunit ERF3A	GSPT1	P15170-3;P15170-2;P15170;H3BR35;Q8IYD1;H3BSV8	P15170-3;P15170-2;P15170;H3BR35	1517	Color2 [A=255, R=169, G=169, B=169]	1	4	Ataxin-2_C;EF_GTP-bd_dom;P-loop_NTPase;Transl_elong_EF1A/Init_IF2_C;Transl_elong_EFTu/EF1A_2;Transl_elong_EFTu/EF1A_C;Transl_elong_init/rib_B-barrel	ELONGATNFCT	EFACTOR_GTP	68.699	24.1853	24.3734	24.2733	24.4114	24.4818	24.4222	24.5669	0	0
	0.632356	0.178644	Nucleolar and coiled-body phosphoprotein 1	NOLC1	Q14978-2;Q14978;A0A0A0MRM9;S4R349;S4R3C2;S4R402	Q14978-2;Q14978;A0A0A0MRM9	2374	Color2 [A=255, R=169, G=169, B=169]	1	4	LisH_dimerisation;SRP40_C		LISH	74.746	27.3994	27.239	27.4421	27.3787	27.2965	27.7975	27.5362	0	0
	0.484044	0.17836	COP9 signalosome complex subunit 5	COPS5	Q92905;E5RHH5;E5RHF2	Q92905;E5RHH5	2904	Color2 [A=255, R=169, G=169, B=169]	1	4	JAB1_Mov34_MPN_PAD1			37.578	22.5221	22.5471	23.0932	22.7632	22.9935	22.7903	22.9455	0	0
	1.18698	0.178169	Constitutive coactivator of PPAR-gamma-like protein 1	FAM120A	Q9NZB2;Q9NZB2-6;Q9NZB2-4;A0A0C4DG79;Q9NZB2-5;Q9NZB2-2;A0A0C4DH52;A0A494C0Y9;Q5T035	Q9NZB2;Q9NZB2-6;Q9NZB2-4;A0A0C4DG79	3391	Color2 [A=255, R=169, G=169, B=169]	1	4	Coact_PPARg-like_1			121.89	23.9909	24.14	24.2544	24.0814	24.3575	24.2064	24.3207	0	0
	0.344555	0.177003	Malate dehydrogenase, cytoplasmic;Malate dehydrogenase	MDH1	P40925;P40925-3;A0A5K1VW95;B9A041;P40925-2;B8ZZ51;C9JF79;C9JRL4;C9JLV6	P40925;P40925-3;A0A5K1VW95;B9A041;P40925-2;B8ZZ51;C9JF79	1782	Color2 [A=255, R=169, G=169, B=169]	1	4	Lactate/malate_DH_C;Lactate/malate_DH_N;Lactate_DH/Glyco_Ohase_4_C;L-lactate/malate_DH;Malate_DH_AS;Malate_DH_NAD-dep_euk;Malate_DH_type2;NAD(P)-bd_dom		MDH	36.426	24.422	24.3862	24.7392	24.7201	24.5154	24.5268	25.1894	0	0
	0.418043	0.175863	Pre-mRNA-splicing factor 38A	PRPF38A	Q8NAV1	Q8NAV1	2779	Color2 [A=255, R=169, G=169, B=169]	1	4	PRP38;PRP38_C			37.476	25.2224	25.5516	25.7143	25.7017	25.5431	25.6103	26.0167	0	0
	0.384781	0.175846	Chromobox protein homolog 3	CBX3	Q13185;S4R2Y4;B8ZZ43;C9JMM0;P83916;K7ELA4;B5MD17;J3KS05	Q13185;S4R2Y4	2266	Color2 [A=255, R=169, G=169, B=169]	1	4	Chromo_dom_subgr;Chromo_domain;Chromo_domain/shadow;Chromo_shadow_dom;Chromodomain_CS;Chromodomain-like	CHROMODOMAIN	CHROMO_1;CHROMO_2	20.811	25.5297	25.0999	24.9428	25.353	25.3813	25.6714	25.1688	0	0
	0.343122	0.174958	Vacuolar protein sorting-associated protein 35	VPS35	Q96QK1;I3L4S0;A0A1W2PP10;A0A3B3ITD4	Q96QK1	3026	Color2 [A=255, R=169, G=169, B=169]	1	4	VPS35			91.706	23.0067	23.1293	22.7432	23.4851	23.0771	23.1875	23.5334	0	0
	0.180494	0.174616	UPF0461 protein C5orf24	C5orf24	Q7Z6I8;Q7Z6I8-2;H0YAE0	Q7Z6I8;Q7Z6I8-2;H0YAE0	2681	Color2 [A=255, R=169, G=169, B=169]	1	4				20.132	25.0449	24.5207	24.2234	24.5187	25.0531	25.1965	24.005	0	0
	0.076414	0.174223	Peroxisomal acyl-coenzyme A oxidase 1	ACOX1	Q15067-2;Q15067;Q15067-3;K7ELT1;I3L0T4;I3L2U4;K7ENF1;K7ESC7;I3L4S5	Q15067-2;Q15067;Q15067-3	2397	Color2 [A=255, R=169, G=169, B=169]	1	4	AcylCo_DH/oxidase_C;AcylCoA_DH/ox_N;AcylCoA_DH/oxidase;Acyl-CoA_Oxase/DH_cen-dom;Acyl-CoA_oxidase;Acyl-CoA_oxidase_C			74.667	24.4326	24.213	22.6174	23.099	25.1028	23.6813	22.5101	0	0
	0.879624	0.174206	Eukaryotic translation initiation factor 3 subunit L	EIF3L	Q9Y262;B0QY89;Q9Y262-2;B0QY90;C9JHP4;C9K0Q7;H7C3A0;H0Y7E6	Q9Y262;B0QY89;Q9Y262-2;B0QY90	416	Color2 [A=255, R=169, G=169, B=169]	1	4	eIF3l			66.726	23.7026	23.9914	23.8629	23.9622	24.1046	23.9155	24.1418	0	0
	0.201882	0.173987	60S ribosomal protein L19;Ribosomal protein L19	RPL19	P84098;J3QR09;J3KTE4	P84098;J3QR09;J3KTE4	936	Color2 [A=255, R=169, G=169, B=169]	1	4	Ribosomal_L19/L19e;Ribosomal_L19/L19e_CS;Ribosomal_L19/L19e_dom;Ribosomal_L19/L19e_dom1;Ribosomal_L19/L19e_dom3		RIBOSOMAL_L19E	23.466	29.697	29.4913	28.7712	28.9088	29.7629	29.4967	28.9136	0	0
	0.401942	0.17393	Bifunctional coenzyme A synthase;Phosphopantetheine adenylyltransferase;Dephospho-CoA kinase	COASY	Q13057;Q13057-2;K7EQ60;K7EP09;K7EPT0;K7ESK6;K7ES73;K7EN91	Q13057;Q13057-2	2253	Color2 [A=255, R=169, G=169, B=169]	1	4	Cyt_trans-like;Depp_CoAkinase;P-loop_NTPase;Rossmann-like_a/b/a_fold		DPCK	62.328	22.308	22.1301	21.6676	22.1408	22.4533	22.1683	22.0851	0	0
	0.333772	0.171725	DnaJ homolog subfamily B member 11	DNAJB11	Q9UBS4;H7C2Y5	Q9UBS4	3432	Color2 [A=255, R=169, G=169, B=169]	1	4	DnaJ_C;DnaJ_domain;DnaJ_domain_CS;HSP40/DnaJ_pept-bd	JDOMAIN	DNAJ_1;DNAJ_2	40.513	25.4873	26.0037	25.9334	25.9066	26.1617	25.6091	26.2426	0	0
	0.718198	0.171416	SURP and G-patch domain-containing protein 2	SUGP2	Q8IX01;Q8IX01-3;M0R2Z9;Q8IX01-4;M0R3F6	Q8IX01;Q8IX01-3;M0R2Z9;Q8IX01-4;M0R3F6	1004	Color2 [A=255, R=169, G=169, B=169]	1	4	G_patch_dom;Surp		G_PATCH;SURP	120.21	22.7893	22.6913	22.8364	22.6875	23.1384	22.7047	22.9245	0	0
	0.33884	0.170274	Cysteine and glycine-rich protein 2	CSRP2	Q16527;F8VQR7;F8VW96	Q16527;F8VQR7;F8VW96	2460	Color2 [A=255, R=169, G=169, B=169]	1	4	Znf_LIM		LIM_DOMAIN_1;LIM_DOMAIN_2	20.954	24.1941	24.6336	24.3769	24.2136	24.2195	24.4312	24.9238	0	0
	0.388781	0.169737	Isocitrate dehydrogenase [NAD] subunit alpha, mitochondrial	IDH3A	P50213;H0YL72;P50213-2;H0YMU3;H0YLI6;H0YKD0;H0YNF5;H0YM64;H0YM46	P50213;H0YL72;P50213-2;H0YMU3;H0YLI6	1882	Color2 [A=255, R=169, G=169, B=169]	1	4	IsoCit/isopropylmalate_DH_CS;Isocitrate/isopropylmalate_DH;Isocitrate_DH_NAD;IsoPropMal-DH-like_dom		IDH_IMDH	39.591	22.5316	22.6645	22.7371	23.0486	22.5925	23.1169	23.0362	0	0
	0.303425	0.169311	Heat shock 70 kDa protein 1A;Heat shock 70 kDa protein 1B	HSPA1A;HSPA1B	P0DMV8;A0A0G2JIW1;P0DMV9;P0DMV8-2;V9GZ37	P0DMV8;A0A0G2JIW1;P0DMV9;P0DMV8-2;V9GZ37	186	Color2 [A=255, R=169, G=169, B=169]	1	4				70.051	27.0028	27.2791	27.4859	27.5307	27.0753	27.5983	27.8083	0	0
	0.813244	0.169054	FACT complex subunit SSRP1	SSRP1	Q08945;E9PMD4;A0A0U1RRK2;E9PPZ7	Q08945	2214	Color2 [A=255, R=169, G=169, B=169]	1	4	DUF1747;HMG_box_dom;PH_like_dom;SSrcognition;SSRP1_dom	SSRCOGNITION	HMG_BOX_2	81.074	24.6139	24.4936	24.3892	24.5046	24.7565	24.784	24.4676	0	0
	0.670415	0.16781		PSMC3	R4GNH3;E9PN50	R4GNH3;E9PN50	3646	Color2 [A=255, R=169, G=169, B=169]	1	4	ATPase_AAA_core;P-loop_NTPase			47.352	24.2826	24.4401	24.2972	24.4261	24.7692	24.4866	24.3322	0	0
	0.712585	0.167783	Thimet oligopeptidase	THOP1	P52888;K7EP46;K7EKB6;K7EIK4;K7EMU4;K7EL32;K7EL02;P52888-2	P52888;K7EP46;K7EKB6	1931	Color2 [A=255, R=169, G=169, B=169]	1	4	MetalloPept_cat_dom;Neurolysin/TOP_dom2;Neurolysin/TOP_N;Pept_M3A_M3B		ZINC_PROTEASE	78.839	22.3551	22.5956	22.7968	22.6846	22.7759	22.8039	22.7476	0	0
	1.26416	0.166956	Importin subunit beta-1	KPNB1	Q14974;Q14974-2;J3KTM9;J3QR48;J3QKQ5;J3QRG4;J3KS06	Q14974;Q14974-2;J3KTM9	2373	Color2 [A=255, R=169, G=169, B=169]	1	4	Armadillo;ARM-like;ARM-type_fold;HEAT;HEAT_type_2;Importin-beta_N;KPNB1		HEAT_REPEAT;IMPORTIN_B_NT	97.169	25.4424	25.2893	25.3326	25.5322	25.5732	25.5944	25.5306	0	0
	0.479058	0.166782	14-3-3 protein eta	YWHAH	Q04917;A2IDB2;F8WEB6;A2IDB1	Q04917;A2IDB2	2190	Color2 [A=255, R=169, G=169, B=169]	1	4	14-3-3;14-3-3_CS;14-3-3_domain	1433ZETA	1433_1;1433_2	28.218	23.5558	23.896	23.7497	23.821	23.9587	23.639	24.1695	0	0
	0.332428	0.166056	Cell surface glycoprotein MUC18	MCAM	P43121;P43121-2	P43121;P43121-2	1809	Color2 [A=255, R=169, G=169, B=169]	1	4	CD80_C2-set;Ig_sub;Ig_sub2;Ig_V-set;Ig-like_dom;Ig-like_fold;Immunoglobulin		IG_LIKE	71.607	22.5126	22.6306	22.7606	22.7946	22.3842	22.9798	23.1579	0	0
	0.559085	0.165971	Transitional endoplasmic reticulum ATPase	VCP	P55072;C9IZA5;C9JUP7	P55072	1962	Color2 [A=255, R=169, G=169, B=169]	1	4	AAA+_ATPase;Asp_de-COase-like_dom;ATPase_AAA_CDC48;ATPase_AAA_core;ATPase_AAA_CS;CDC4_N-term_subdom;Cdc48_dom2;P-loop_NTPase;Vps4_C		AAA	89.321	28.5388	28.799	28.7965	28.6122	29.0028	28.5877	28.9672	0	0
	0.944991	0.164711	Peptidyl-prolyl cis-trans isomerase B	PPIB	P23284	P23284	1614	Color2 [A=255, R=169, G=169, B=169]	1	4	Cyclophilin-like_PPIase_dom;Cyclophilin-type_PPIase;Cyclophilin-type_PPIase_CS	CSAPPISMRASE	CSA_PPIASE_1;CSA_PPIASE_2	23.742	27.0841	27.1284	27.2643	27.31	27.3315	27.2596	27.493	0	0
	0.876359	0.164579	Programmed cell death protein 6	PDCD6	O75340;O75340-2;A0A024QZ42;A0A6Q8PH81;H0Y9X3;O75340-3;A0A087WZ38;D6RA21;Q86W51	O75340;O75340-2;A0A024QZ42	1212	Color2 [A=255, R=169, G=169, B=169]	1	4	EF_Hand_1_Ca_BS;EF_hand_dom;EF-hand-like_dom		EF_HAND_1;EF_HAND_2	21.868	24.6703	24.6715	24.4322	24.4987	24.6494	24.8677	24.6812	0	0
	0.653317	0.163511	Thymidylate kinase	DTYMK	P23919;P23919-2;H7BZ20;H7C312;G5E9E9;H7C3A4	P23919;P23919-2;H7BZ20	1621	Color2 [A=255, R=169, G=169, B=169]	1	4	P-loop_NTPase;Thymidylate_kin_CS;Thymidylate_kinase		THYMIDYLATE_KINASE	23.819	22.7848	22.9243	23.0575	22.8687	22.8875	23.0477	23.2818	0	0
	0.437718	0.16328	AP-1 complex subunit gamma-1	AP1G1	O43747;O43747-2;H3BR36;H3BUN9;H3BNR4;B3KNW1	O43747;O43747-2	1141	Color2 [A=255, R=169, G=169, B=169]	1	4	AP1_complex_gsu;ARM-like;ARM-type_fold;Clathrin/coatomer_adapt-like_N;Clathrin_a/b/g-adaptin_app_Ig;Clathrin_g-adaptin_app;Coatomer/clathrin_app_Ig-like		GAE	91.35	22.1279	21.7056	22.3231	22.2024	22.2837	22.1577	22.3177	0	0
	0.262793	0.162803	Endoplasmic reticulum resident protein 44	ERP44	Q9BS26	Q9BS26	3108	Color2 [A=255, R=169, G=169, B=169]	1	4	Thioredoxin_domain;Thioredoxin-like_fold		ER_TARGET;THIOREDOXIN_2	46.971	24.6556	25.0376	25.3746	25.0239	25.2944	24.7668	25.496	0	0
	0.243065	0.162274	Lamina-associated polypeptide 2, isoforms beta/gamma;Thymopoietin;Thymopentin	TMPO	P42167;P42167-2;P42167-3;H0YJH7	P42167;P42167-2;P42167-3	1797	Color2 [A=255, R=169, G=169, B=169]	1	4	LEM/LEM-like_dom;LEM_dom;LEM-like_dom		LEM;LEM_LIKE	50.67	29.496	28.9396	29.4347	29.4123	28.9877	29.89	29.571	0	0
	0.176498	0.162039	Clathrin interactor 1	CLINT1	Q14677;Q14677-3;Q14677-2;H0YD52	Q14677;Q14677-3;Q14677-2	2359	Color2 [A=255, R=169, G=169, B=169]	1	4	ENTH_VHS;Epsin_dom_N;Epsin-like_N		ENTH	68.259	21.7495	22.8009	23.0607	22.5586	22.7482	22.9114	22.4538	0	0
	0.786397	0.161004	Emerin	EMD	P50402;Q5HY57;F8WEQ1	P50402;Q5HY57	1885	Color2 [A=255, R=169, G=169, B=169]	1	4	LEM/LEM-like_dom;LEM_dom		LEM	28.994	24.8328	24.5578	24.5563	24.5141	24.7182	24.889	24.7216	0	0
	0.165277	0.160093	Activated RNA polymerase II transcriptional coactivator p15	SUB1	P53999;D6RC37;D6R970	P53999	1949	Color2 [A=255, R=169, G=169, B=169]	1	4	PC4;ssDNA-bd_transcriptional_reg			14.395	30.2514	29.5051	29.1357	29.5349	29.8411	30.2366	29.2228	0	0
	0.181251	0.158152	Periphilin-1	PPHLN1	Q8NEY8-2;F8W0Q9;Q8NEY8-8;Q8NEY8-9;Q8NEY8-6;B7Z8L1;F8WF16;Q8NEY8-5;F8VPY7;F8VWU8;F8VRK2;Q8NEY8-7;F8VXV7;REV__K7EN69	Q8NEY8-2;F8W0Q9;Q8NEY8-8;Q8NEY8-9;Q8NEY8-6;B7Z8L1;F8WF16	775	Color2 [A=255, R=169, G=169, B=169]	1	4				43.397	25.9923	25.777	24.9974	25.4849	25.9874	25.9829	25.1929	0	0
	0.182753	0.158082	Prohibitin	PHB	P35232;C9JW96;C9JZ20;E7ESE2;E9PCW0;P35232-2;D6RBK0	P35232;C9JW96;C9JZ20;E7ESE2;E9PCW0	1730	Color2 [A=255, R=169, G=169, B=169]	1	4	Band_7;Prohibitin	PROHIBITIN		29.804	24.2916	24.678	24.5645	24.8599	24.1116	24.7914	25.3668	0	0
	0.271277	0.157912	Sister chromatid cohesion protein PDS5 homolog B	PDS5B	Q9NTI5;Q9NTI5-2;A9IYQ1;Q9NTI5-3;Q9NTI5-5;Q9NTI5-4	Q9NTI5;Q9NTI5-2	3334	Color2 [A=255, R=169, G=169, B=169]	1	4	ARM-like;ARM-type_fold;AT_hook_DNA-bd_motif		HEAT_REPEAT	164.67	25.2888	25.0604	24.6589	25.1026	25.1663	25.5639	24.8266	0	0
	0.875304	0.157821	Cytochrome c oxidase subunit 6C	COX6C	P09669	P09669	1438	Color2 [A=255, R=169, G=169, B=169]	1	4	Cyt_c_oxidase_su6c			8.7813	23.9673	24.284	24.1253	24.1062	24.3064	24.1781	24.351	0	0
	0.122576	0.1577	Histone H2B type 1-L;Histone H2B type 1-H;Histone H2B type 1-N;Histone H2B type 1-C/E/F/G/I;Histone H2B type 1-D;Histone H2B type 1-K;Histone H2B type 2-F;Histone H2B type 1-M;Histone H2B type F-S;Histone H2B;Histone H2B type 1-A	HIST1H2BL;HIST1H2BH;HIST1H2BN;HIST1H2BC;HIST1H2BD;HIST1H2BK;HIST2H2BF;HIST1H2BM;H2BFS;HIST1H2BA	Q99880;Q93079;Q99877;P62807;P58876;O60814;Q5QNW6;Q99879;P57053;U3KQK0;Q5QNW6-2;Q96A08	Q99880;Q93079;Q99877;P62807;P58876;O60814;Q5QNW6;Q99879;P57053;U3KQK0;Q5QNW6-2;Q96A08	1190	Color2 [A=255, R=169, G=169, B=169]	1	4	Histone_core_D;Histone_H2B;Histone-fold	HISTONEH2B	HISTONE_H2B	13.952	33.9608	33.554	32.8935	33.2067	34.362	33.5812	32.7412	0	0
	0.681889	0.157671	Eukaryotic translation initiation factor 3 subunit A	EIF3A	Q14152;Q14152-2	Q14152;Q14152-2	2333	Color2 [A=255, R=169, G=169, B=169]	1	4	EIF3A;PCI_dom			166.57	25.6419	25.8874	25.8489	25.7039	25.7621	25.9117	26.1108	0	0
	0.257962	0.157634	DAZ-associated protein 1	DAZAP1	Q96EP5;K7EQ55;K7EK33;Q96EP5-2;K7EQ02	Q96EP5;K7EQ55;K7EK33;Q96EP5-2;K7EQ02	960	Color2 [A=255, R=169, G=169, B=169]	1	4	Nucleotide-bd_a/b_plait;RRM_dom		RRM	43.383	25.5067	25.1552	24.9376	25.2545	25.8246	25.3013	24.9875	0	0
	0.341811	0.156293	YLP motif-containing protein 1	YLPM1	P49750;P49750-1;P49750-3;H0YIQ2;F8VU51;H0YI23;U3KQT9	P49750;P49750-1;P49750-3;H0YIQ2;F8VU51	1872	Color2 [A=255, R=169, G=169, B=169]	1	4	P-loop_NTPase;YLP_motif_con_p1			241.64	25.366	25.5247	25.7828	25.5714	25.377	25.7188	26.0568	0	0
	0.200709	0.155981	Thioredoxin domain-containing protein 17	TXNDC17	Q9BRA2;I3L0K2;I3L3M7;I3L2R6	Q9BRA2;I3L0K2;I3L3M7;I3L2R6	3097	Color2 [A=255, R=169, G=169, B=169]	1	4	DUF953_thioredox;Thioredoxin-like_fold		THIOREDOXIN_1;THIOREDOXIN_2	13.941	23.1591	23.3955	23.2912	23.5088	22.9845	23.3399	24.1595	0	0
	0.271582	0.154872	Myristoylated alanine-rich C-kinase substrate	MARCKS	P29966	P29966	1672	Color2 [A=255, R=169, G=169, B=169]	1	4	MARCKS	MARCKS	MARCKS_1;MARCKS_2	31.554	24.7475	24.709	24.8264	25.0912	24.5008	25.2892	25.2052	0	0
	0.413549	0.154227	Heat shock protein 105 kDa	HSPH1	Q92598;Q92598-2;Q92598-3;R4GN69;Q5TBM3	Q92598;Q92598-2;Q92598-3	2881	Color2 [A=255, R=169, G=169, B=169]	1	4	Heat_shock_70_CS;Hsp_70_fam	HEATSHOCK70	HSP70_1;HSP70_2;HSP70_3	96.864	24.2479	24.3126	24.2885	24.5098	24.1812	24.5112	24.7894	0	0
	0.292663	0.153279	Collagen alpha-1(VII) chain	COL7A1	Q02388;Q02388-2	Q02388;Q02388-2	2171	Color2 [A=255, R=169, G=169, B=169]	1	4	Collagen;Fibronectin_type3;Ig-like_fold;Prot_inh_Kunz-m;Prtase_inh_Kunz-CS;VWF_A	BASICPTASE	BPTI_KUNITZ_1;BPTI_KUNITZ_2;FN3;VWFA	295.22	23.4241	22.9085	23.6047	23.2272	23.5041	23.6677	23.1613	0	0
	0.320438	0.153093	Microtubule-associated protein 1B;MAP1B heavy chain;MAP1 light chain LC1	MAP1B	P46821;D6RA32;D6RA40;D6RGJ3;D6RCL2	P46821	1831	Color2 [A=255, R=169, G=169, B=169]	1	4	Beta-lactamas-like;MAP1;MAP1B;MAP1B_neuraxin		MAP1B_NEURAXIN	270.63	25.9179	25.5185	25.3902	25.5517	25.7052	26.0736	25.4644	0	0
	0.0772606	0.152973	RNA-binding protein 12B	RBM12B	Q8IXT5;B9ZVT1;E5RHG1;E5RJ83;E5RJV8;E5RJW8	Q8IXT5;B9ZVT1	2738	Color2 [A=255, R=169, G=169, B=169]	1	4	Nucleotide-bd_a/b_plait;RRM_dom		RRM	118.1	25.0094	24.6392	23.0567	24.1968	24.8302	25.1049	23.2003	0	0
	0.211587	0.15223	Serine/arginine-rich splicing factor 9	SRSF9	Q13242;H0YIB4;S4R3G0	Q13242;H0YIB4;S4R3G0	2272	Color2 [A=255, R=169, G=169, B=169]	1	4	Nucleotide-bd_a/b_plait;RRM_dom		RRM	25.542	29.0824	28.9959	29.7776	29.1939	28.963	29.7091	29.572	0	0
	0.55646	0.152039	T-complex protein 1 subunit gamma	CCT3	P49368;B4DUR8;P49368-2;E9PRC8;Q5SZX6;Q5SZW8;E9PQ35;E9PM09;Q5SZX9	P49368;B4DUR8;P49368-2	1859	Color2 [A=255, R=169, G=169, B=169]	1	4	Chap_CCT_gamma;Chaperone_TCP-1;Chaperonin_TCP-1_CS;Cpn60/TCP-1;GroEL-like_apical_dom;GROEL-like_equatorial;TCP-1-like_intermed	TCOMPLEXTCP1	TCP1_1;TCP1_2;TCP1_3	60.533	26.1409	26.178	26.1649	26.2911	26.1016	26.3436	26.5921	0	0
	0.18648	0.151339	Splicing factor 3B subunit 4	SF3B4	Q15427;Q5SZ64	Q15427	2429	Color2 [A=255, R=169, G=169, B=169]	1	4	Nucleotide-bd_a/b_plait;RRM_dom		RRM	44.385	24.7778	24.1809	24.7809	24.3327	25.2824	24.3819	24.3439	0	0
	0.329142	0.151153	D-3-phosphoglycerate dehydrogenase	PHGDH	O43175;A0A286YF22;A0A2C9F2M7;A0A286YFA2;A0A286YFL2;A0A286YFM8;A0A286YFC8;A0A286YFB2;A0A286YER3;A0A286YF78;A0A286YF34;A0A286YFF3;A0A286YFK5;A0A286YFE1	O43175;A0A286YF22;A0A2C9F2M7;A0A286YFA2;A0A286YFL2;A0A286YFM8	239	Color2 [A=255, R=169, G=169, B=169]	1	4	D-3-Phosphoglycerate_DH;D-isomer_2_OHA_DH_cat_dom;D-isomer_2_OHA_DH_NAD-bd;NAD(P)-bd_dom		D_2_HYDROXYACID_DH_1;D_2_HYDROXYACID_DH_2;D_2_HYDROXYACID_DH_3	56.65	26.1371	26.459	26.2758	26.4638	26.1531	26.4525	26.8496	0	0
	0.47709	0.151137	E3 ubiquitin-protein ligase BRE1B	RNF40	O75150;H3BP71;O75150-4;O75150-3;A0A087WTK2;H3BS50;H3BQ99;H3BUL6;I3L332	O75150;H3BP71;O75150-4;O75150-3	1202	Color2 [A=255, R=169, G=169, B=169]	1	4	Znf_RING;Znf_RING/FYVE/PHD;Znf_RING_CS		ZF_RING_1;ZF_RING_2	113.68	22.0146	22.1291	22.104	22.0777	22.0964	22.5612	22.04	0	0
	0.217022	0.149458	Heterogeneous nuclear ribonucleoprotein A1;Heterogeneous nuclear ribonucleoprotein A1, N-terminally processed;Heterogeneous nuclear ribonucleoprotein A1-like 2	HNRNPA1;HNRNPA1L2	P09651;F8W6I7;P09651-3;F8VZ49;Q32P51;F8VTQ5;F8W646;F8VYN5	P09651;F8W6I7;P09651-3;F8VZ49;Q32P51;F8VTQ5	1435	Color2 [A=255, R=169, G=169, B=169]	1	4	HnRNPA1;Nucleotide-bd_a/b_plait;RRM_dom		RRM	38.746	32.537	32.1444	33.1413	32.633	32.4728	32.8639	32.9536	0	0
	0.595415	0.14932	Golgi-associated plant pathogenesis-related protein 1	GLIPR2	Q9H4G4;Q5VZR0;A0A088AWP7;A0A087WUM5	Q9H4G4;Q5VZR0	2580	Color2 [A=255, R=169, G=169, B=169]	1	4	Allrgn_V5/Tpx1;Allrgn_V5/Tpx1_CS;CAP_domain	V5TPXLIKE	CRISP_1;CRISP_2	17.218	23.2737	23.1013	23.2529	22.9097	23.2454	23.4209	23.185	0	0
	0.416104	0.148726	Exportin-2	CSE1L	P55060;P55060-4;P55060-3;P55060-2	P55060;P55060-4;P55060-3	1961	Color2 [A=255, R=169, G=169, B=169]	1	4	ARM-like;ARM-type_fold;CAS_CSE1_C;Exportin/Importin_Cse1-like;Importin-beta_N		IMPORTIN_B_NT	110.42	30.8806	30.9466	30.6328	30.9561	30.7634	30.9589	31.2859	0	0
	0.0567766	0.148056	Chromatin target of PRMT1 protein	CHTOP	Q9Y3Y2;X6R700;Q9Y3Y2-4;Q9Y3Y2-3;A0A087X1B7;Q5T7Y7	Q9Y3Y2;X6R700;Q9Y3Y2-4;Q9Y3Y2-3;A0A087X1B7	3585	Color2 [A=255, R=169, G=169, B=169]	1	4	FoP_duplication			26.396	29.9484	29.6525	27.1687	28.4947	29.7404	29.4226	27.7294	0	0
	0.320213	0.146488	KH domain-containing, RNA-binding, signal transduction-associated protein 1	KHDRBS1	Q07666;Q07666-3;Q07666-2;Q5VWX1;A0A6Q8PGH5	Q07666;Q07666-3;Q07666-2	2204	Color2 [A=255, R=169, G=169, B=169]	1	4	KH_dom;KH_dom_type_1		KH_TYPE_1	48.227	29.9097	29.532	29.9007	29.7877	29.7607	30.3117	29.7146	0	0
	0.155988	0.146398	Isocitrate dehydrogenase [NADP], mitochondrial	IDH2	P48735;P48735-2;H0YL11	P48735;P48735-2;H0YL11	1851	Color2 [A=255, R=169, G=169, B=169]	1	4	IsoCit/isopropylmalate_DH_CS;Isocitrate_DH_NADP;IsoPropMal-DH-like_dom		IDH_IMDH	50.909	24.6493	24.6527	23.9972	24.0941	25.1702	24.286	24.028	0	0
	0.118511	0.145531	Beta-1,4-galactosyltransferase 1;Lactose synthase A protein;N-acetyllactosamine synthase;Beta-N-acetylglucosaminylglycopeptide beta-1,4-galactosyltransferase;Beta-N-acetylglucosaminyl-glycolipid beta-1,4-galactosyltransferase;Processed beta-1,4-galactosyltransferase 1	B4GALT1	P15291;P15291-2	P15291;P15291-2	1519	Color2 [A=255, R=169, G=169, B=169]	1	4	Galactosyl_T_2_met	B14GALTRFASE		43.92	23.0026	23.0266	23.1205	23.4359	24.0487	22.2878	23.5393	0	0
	1.27708	0.145153	Polymerase delta-interacting protein 3	POLDIP3	Q9BY77;F6VRR5;Q9BY77-2;F8WCX5;Q8WUT1;Q6R954;F8WEE2	Q9BY77;F6VRR5;Q9BY77-2;F8WCX5	3163	Color2 [A=255, R=169, G=169, B=169]	1	4	Nucleotide-bd_a/b_plait;RRM_dom		RRM	46.089	24.0511	24.0008	24.1369	24.0099	24.2924	24.1108	24.1813	0	0
	0.584594	0.144094	Protein disulfide-isomerase A4	PDIA4	P13667;A0A499FI48	P13667;A0A499FI48	323	Color2 [A=255, R=169, G=169, B=169]	1	4	Disulphide_isomerase;Prot_disulphide_isomerase;Protein_diS-isomerase_A4;Thioredoxin;Thioredoxin_CS;Thioredoxin_domain;Thioredoxin-like_fold	THIOREDOXIN	ER_TARGET;THIOREDOXIN_1;THIOREDOXIN_2	72.932	25.3899	25.4671	25.4047	25.5517	25.4163	25.5381	25.838	0	0
	0.250584	0.143605	Calnexin	CANX	P27824;P27824-2;P27824-3;D6RGY2;H0Y9Q7;D6RFL1;D6RDP7;H0Y9H1;D6RAU8;D6RB85;D6RAQ8;D6RHJ3;D6RD16	P27824;P27824-2;P27824-3	1659	Color2 [A=255, R=169, G=169, B=169]	1	4	Calret/calnex;Calret/calnex_CS;Calreticulin/calnexin_P_dom;ConA-like_lec_gl_sf;ConA-like_subgrp	CALRETICULIN	CALRETICULIN_1;CALRETICULIN_2;CALRETICULIN_REPEAT	67.567	25.3028	25.4803	25.5211	25.7445	25.2523	25.6181	26.097	0	0
	0.128445	0.14262	PC4 and SFRS1-interacting protein	PSIP1	O75475;O75475-2;O75475-3;Q9Y3E1;H3BPQ6	O75475;O75475-2;O75475-3	1225	Color2 [A=255, R=169, G=169, B=169]	1	4	LEDGF;PWWP;Treacle-like_TCS	TREACLE	PWWP	60.103	27.7361	27.1394	26.6589	27.1573	27.6678	27.7285	26.5504	0	0
	0.664466	0.141538	Proteasome-associated protein ECM29 homolog	ECM29;KIAA0368	Q5VYK3;J3KN16;R4GMY1;F6XAQ5	Q5VYK3;J3KN16	2578	Color2 [A=255, R=169, G=169, B=169]	1	4	ARM-like;ARM-type_fold;ECM29/GCN1;ECM29_metazoa;Proteasome_stabil_ECM29		HEAT_REPEAT	204.29	22.3767	22.1595	22.3504	22.2211	22.6014	22.3684	22.2856	0	0
	0.304633	0.141532	Lamina-associated polypeptide 2, isoform alpha;Thymopoietin;Thymopentin	TMPO	P42166	P42166	1796	Color2 [A=255, R=169, G=169, B=169]	1	4	LAP2alpha;LEM/LEM-like_dom;LEM_dom;LEM-like_dom		LEM;LEM_LIKE	75.491	29.5684	29.186	29.3758	29.5051	29.2473	29.9203	29.4835	0	0
	0.114077	0.141191	High mobility group protein B2	HMGB2	P26583;D6R9A6	P26583;D6R9A6	1646	Color2 [A=255, R=169, G=169, B=169]	1	4	HMG_box_dom;HMG_boxA_CS		HMG_BOX_1;HMG_BOX_2	24.033	25.0058	23.8655	23.8021	24.6607	24.1985	25.1615	24.0641	0	0
	0.561742	0.141185	Tyrosine--tRNA ligase, cytoplasmic;Tyrosine--tRNA ligase, cytoplasmic, N-terminally processed	YARS	P54577;A0A6Q8PFX2;A0A0C4DGZ5;A0A6Q8PFX4;A0A6Q8PF15;A0A6Q8PFC1;A0A6Q8PGW2	P54577;A0A6Q8PFX2	1951	Color2 [A=255, R=169, G=169, B=169]	1	4	aa-tRNA-synth_Ic;NA-bd_OB-fold;Rossmann-like_a/b/a_fold;tRNA-bd_dom;Tyr-tRNA-ligase;Tyr-tRNA-ligase_arc/euk-type	TRNASYNTHTYR	AA_TRNA_LIGASE_I;TRBD	59.143	24.9277	25.0954	24.8535	25.0103	24.9073	25.1228	25.3087	0	0
	0.437254	0.140784	Protein tyrosine phosphatase type IVA 1;Protein tyrosine phosphatase type IVA 2	PTP4A1;PTP4A2	Q93096;Q12974;A0A0D9SGK2;Q12974-3;A0A3B3ISR8;Q12974-4;E9PMY3;E9PML8;E9PJC0;E9PRR9;Q12974-2	Q93096;Q12974;A0A0D9SGK2;Q12974-3	2914	Color2 [A=255, R=169, G=169, B=169]	1	4	Tyr/Dual-sp_Pase;Tyr_Pase_rcpt/non-rcpt		TYR_PHOSPHATASE_1;TYR_PHOSPHATASE_2;TYR_PHOSPHATASE_PTP	19.815	23.5185	23.5984	23.6015	23.4621	23.5773	23.4754	24.005	0	0
	0.761819	0.139669	Nuclear pore complex protein Nup153	NUP153	P49790;P49790-2;P49790-3	P49790;P49790-2;P49790-3	1878	Color2 [A=255, R=169, G=169, B=169]	1	4	Nucleoporin;Nucleoporin_Nup153;Retro-transposon_transp_CS;Znf_RanBP2		ZF_RANBP2_1;ZF_RANBP2_2	153.94	23.9255	23.836	23.747	23.8261	23.9959	24.1193	23.8047	0	0
	0.110022	0.139562	Methyl-CpG-binding domain protein 2	MBD2	Q9UBB5;X6RBL6;Q9UBB5-3	Q9UBB5	3422	Color2 [A=255, R=169, G=169, B=169]	1	4	DNA-bd_integrase-typ;MeCpG-bd_2/3_C_dom;Methyl_CpG_DNA-bd		MBD	43.254	25.8083	25.1524	24.6982	25.1659	25.7934	25.8033	24.4406	0	0
	0.372934	0.138727	High mobility group protein HMG-I/HMG-Y	HMGA1	P17096;P17096-3	P17096;P17096-3	1543	Color2 [A=255, R=169, G=169, B=169]	1	4	AT_hook_DNA-bd_motif;AT_hook-like;HMGI/HMGY;HMGI/Y_DNA-bd_CS	ATHOOK;HIGHMOBLTYIY	HMGI_Y	11.676	28.671	28.4032	28.7625	28.5541	28.4733	29.0119	28.724	0	0
	0.8227	0.137635	Ras GTPase-activating protein-binding protein 2	G3BP2	Q9UN86;D6RAC7;D6RB17;D6RGJ4;D6RBM9;D6REX8;D6RBR0;D6RE13;D6RBW8;D6R9X5;D6R9A4	Q9UN86	3507	Color2 [A=255, R=169, G=169, B=169]	1	4	NTF2;Nuclear_transport_factor_2_euk;Nucleotide-bd_a/b_plait;RRM_dom		NTF2_DOMAIN;RRM	54.12	26.2478	26.2973	26.1828	26.2054	26.4513	26.4705	26.191	0	0
	0.220435	0.136276	39S ribosomal protein L37, mitochondrial	MRPL37	Q9BZE1;S4R369;A6NHR2;H0Y4J2	Q9BZE1;S4R369	3175	Color2 [A=255, R=169, G=169, B=169]	1	4	Ribosomal_L37/S30			48.117	23.1404	23.0898	22.3752	22.9358	23.3088	22.7757	22.9802	0	0
	0.276271	0.135808	Serine/threonine-protein phosphatase PP1-alpha catalytic subunit;Serine/threonine-protein phosphatase	PPP1CA	P62136;P62136-2;P62136-3;E9PMD7;F5H1L6;F5H037;F8WE71;H0Y3Y6;F8W1A0	P62136;P62136-2;P62136-3;E9PMD7	2033	Color2 [A=255, R=169, G=169, B=169]	1	4	Metallo_PEstase_dom;Ser/Thr-sp_prot-phosphatase;TAT_signal	STPHPHTASE	SER_THR_PHOSPHATASE;TAT	37.512	24.9542	25.1297	24.4889	24.7331	25.2237	24.9124	24.7508	0	0
	0.0950963	0.135358	DNA topoisomerase 2-alpha	TOP2A	P11388;P11388-2;P11388-3;P11388-4;J3KTB7;J3QR57	P11388;P11388-2;P11388-3;P11388-4	1471	Color2 [A=255, R=169, G=169, B=169]	1	4	Arg_repress_C-like;DTHCT;HATPase_ATP-bd;Ribosomal_S5_D2-typ_fold;Ribosomal_S5_D2-typ_fold_subgr;Topo_IIA;Topo_IIA_A/C;Topo_IIA_A/C_ab;Topo_IIA_A_a;Topo_IIA_bsu_dom2;Topo_IIA_cen_dom;Topo_IIA_like_dom;TopoIIA_CS;Toprim_domain	TPI2FAMILY	TOPOISOMERASE_II;TOPRIM	174.38	27.3899	26.8243	25.9002	26.5965	27.3786	27.104	25.9566	0	0
	0.734195	0.13466	Prolyl 4-hydroxylase subunit alpha-1	P4HA1	P13674;P13674-2;P13674-3	P13674;P13674-2;P13674-3	1494	Color2 [A=255, R=169, G=169, B=169]	1	4	Oxoglu/Fe-dep_dioxygenase;Pro_4_hyd_alph;Pro_4_hyd_alph_N;TPR_repeat;TPR-contain_dom;TPR-like_helical		FE2OG_OXY;TPR;TPR_REGION	61.049	24.1368	24.1889	24.2694	24.1911	24.4812	24.1492	24.3632	0	0
	0.571734	0.134188	Chromobox protein homolog 5	CBX5	P45973;F8VNY3	P45973	1817	Color2 [A=255, R=169, G=169, B=169]	1	4	Chromo_dom_subgr;Chromo_domain;Chromo_domain/shadow;Chromo_shadow_dom;Chromodomain_CS;Chromodomain-like	CHROMODOMAIN	CHROMO_1;CHROMO_2	22.225	26.0921	25.8884	25.7148	25.9717	26.1213	26.1072	25.9244	0	0
	0.287569	0.13407	Dynein light chain 1, cytoplasmic	DYNLL1	P63167;F8VXL2;F8VRV5;F8VXI7	P63167;F8VXL2;F8VRV5	2091	Color2 [A=255, R=169, G=169, B=169]	1	4	Dynein_light_1/2_CS;Dynein_light_chain_typ-1/2		DYNEIN_LIGHT_1	10.366	25.0461	25.1247	24.9717	25.164	24.8674	25.1408	25.6239	0	0
	0.210124	0.133409	Hemopexin	HPX	P02790;Q9BS19	P02790	1348	Color2 [A=255, R=169, G=169, B=169]	1	4	Hemopexin_chordata;Hemopexin_CS;Hemopexin-like_dom;Hemopexin-like_repeat		HEMOPEXIN;HEMOPEXIN_2	51.676	24.1118	24.0666	24.0229	23.5624	24.5267	23.7184	23.978	0	0
	0.661312	0.132711	40S ribosomal protein S10	RPS10;RPS10-NUDT3	P46783;F6U211;A0A2R8Y7H1;A0A2R8YFH6;A0A1W2PQS6;A0A2R8Y6L3;S4R435;Q9NQ39	P46783;F6U211;A0A2R8Y7H1;A0A2R8YFH6;A0A1W2PQS6;A0A2R8Y6L3;S4R435	1830	Color2 [A=255, R=169, G=169, B=169]	1	4	S10_plectin_N			18.898	27.6501	27.7385	27.9765	27.6857	27.813	27.9134	27.9597	0	0
	0.254368	0.132195	Coiled-coil domain-containing protein 9	CCDC9	Q9Y3X0;A0A2R8Y4Z8;M0QYB4;M0QZR0;M0R2W0	Q9Y3X0;A0A2R8Y4Z8	3584	Color2 [A=255, R=169, G=169, B=169]	1	4				59.702	22.9702	23.1342	22.8049	22.8069	23.2513	23.3196	22.6128	0	0
	0.397874	0.132054	RNA-binding protein Musashi homolog 2	MSI2	Q96DH6;B4DHE8;A0A6Q8PF05;J3QKT5;B4DM51;Q96DH6-3;A0A6Q8PGD8;O43347;A0A6Q8PHP1;H0YHB7	Q96DH6;B4DHE8;A0A6Q8PF05;J3QKT5;B4DM51;Q96DH6-3	2958	Color2 [A=255, R=169, G=169, B=169]	1	4	Nucleotide-bd_a/b_plait;RRM_dom		RRM	35.196	23.5223	23.5847	23.5449	23.0711	23.527	23.5666	23.5948	0	0
	0.0893609	0.13194	Catalase	CAT	P04040	P04040	1350	Color2 [A=255, R=169, G=169, B=169]	1	4	Catalase;Catalase_AS;Catalase_clade1/3;Catalase_core;Catalase_haem_BS;Catalase_immune_responsive;Catalase-like_dom	CATALASE	CATALASE_1;CATALASE_2;CATALASE_3	59.755	25.0955	25.361	26.3367	25.6541	25.0087	25.495	26.7275	0	0
	0.21846	0.131467	Serotransferrin	TF	P02787;H7C5E8;C9JVG0;C9JB55;F8WEK9;F8WCI6;CON__Q2HJF0;CON__Q29443;CON__Q0IIK2	P02787	1347	Color2 [A=255, R=169, G=169, B=169]	1	4	Transferrin;Transferrin_fam;Transferrin_Fe_BS	TRANSFERRIN	TRANSFERRIN_LIKE_1;TRANSFERRIN_LIKE_2;TRANSFERRIN_LIKE_3;TRANSFERRIN_LIKE_4	77.063	24.7076	24.7661	24.5015	24.4473	25.1474	24.2477	24.8162	0	0
	0.302603	0.131132	Ataxin-2	ATXN2	Q99700;A0A5F9ZI57;Q99700-4;Q99700-2;A0A5F9ZHW5;H0YH87;A0A2R8Y5A6;A0A2R8Y7P6;A0A2R8YDM9;A0A2R8Y7E6;F8VQP2;F8WB06;V9GY86;A0A5F9ZHX3;A0A5F9ZHH4;Q99700-5;F8W0B5;A0A5F9ZH85;F8VRK6;F8WB05	Q99700;A0A5F9ZI57;Q99700-4;Q99700-2;A0A5F9ZHW5;H0YH87;A0A2R8Y5A6;A0A2R8Y7P6;A0A2R8YDM9;A0A2R8Y7E6;F8VQP2;F8WB06;V9GY86;A0A5F9ZHX3;A0A5F9ZHH4;Q99700-5;F8W0B5;A0A5F9ZH85	252	Color2 [A=255, R=169, G=169, B=169]	1	4	Ataxin-2_C;LSM_dom;LsmAD_domain;SM_dom_ATX			140.28	24.2541	24.0664	24.1868	24.1052	23.9865	24.6806	24.1856	0	0
	0.243542	0.130893	Vesicle-associated membrane protein-associated protein A	VAPA	Q9P0L0;Q9P0L0-2;J3QKM9	Q9P0L0;Q9P0L0-2	3407	Color2 [A=255, R=169, G=169, B=169]	1	4	Major_sperm;PapD-like;Vesicle-associated_membrane		MSP	27.893	25.6169	25.7394	26.0968	26.0257	25.6005	26.1642	26.237	0	0
	0.22964	0.130835	Very long-chain specific acyl-CoA dehydrogenase, mitochondrial	ACADVL	P49748;P49748-3;P49748-2;K7EQP4;J3QKU9;K7EJW8;G3V1M7;J3QRJ8;K7EMF8;J3KS89;J3KSR4	P49748;P49748-3;P49748-2	1871	Color2 [A=255, R=169, G=169, B=169]	1	4	AcylCo_DH/oxidase_C;AcylCoA_DH/ox_N;AcylCoA_DH/oxidase;Acyl-CoA_DH_CS;Acyl-CoA_DH_N;Acyl-CoA_Oxase/DH_1;Acyl-CoA_Oxase/DH_cen-dom		ACYL_COA_DH_1;ACYL_COA_DH_2	70.389	22.8518	22.0727	22.7152	22.9002	22.7895	22.7746	22.7333	0	0
	0.483034	0.129428	Dynamin-2	DNM2	P50570;P50570-2;P50570-5;P50570-3;P50570-4;K7EMQ3;H7C5U0	P50570;P50570-2;P50570-5;P50570-3;P50570-4	1890	Color2 [A=255, R=169, G=169, B=169]	1	4	DNM2;Dynamin;Dynamin_central;Dynamin_GTPase;Dynamin_GTPase_CS;GED;GTPase_effector_domain_GED;PH_like_dom;Pleckstrin_homology;P-loop_NTPase	DYNAMIN	DYNAMIN;GED;PH_DOMAIN	98.063	23.5395	23.3872	23.2358	23.4706	23.7514	23.469	23.3927	0	0
	0.448115	0.128915	Translocon-associated protein subunit alpha	SSR1	P43307;A0A3B3IRT8;C9J3L8;C9J5W0;E9PAL7;C9IZQ1;P43307-2;C9JBX5	P43307;A0A3B3IRT8;C9J3L8;C9J5W0;E9PAL7;C9IZQ1;P43307-2	283	Color2 [A=255, R=169, G=169, B=169]	1	4	TRAP_alpha			32.235	24.8791	24.3844	24.6477	24.7337	24.8225	24.8331	24.7149	0	0
	0.573063	0.126993	Importin subunit alpha-1	KPNA2	P52292;J3QLL0;J3KS65;J3QL07	P52292	1920	Color2 [A=255, R=169, G=169, B=169]	1	4	Armadillo;ARM-like;ARM-type_fold;Importin-a_IBB;Importing_su_alpha		ARM_REPEAT;IBB	57.861	24.5149	24.524	24.1755	24.4488	24.5102	24.6173	24.5009	0	0
	0.844899	0.125049	Splicing factor 3B subunit 1	SF3B1	O75533;H7C341;B4DGZ4;A0A494C1M2;O75533-2;F8WC19	O75533	1232	Color2 [A=255, R=169, G=169, B=169]	1	4	ARM-like;ARM-type_fold;SF3b_su1		HEAT_REPEAT	145.83	25.0727	25.3105	25.0926	25.0939	25.2734	25.3212	25.2079	0	0
	0.406907	0.124916	CAP-Gly domain-containing linker protein 1	CLIP1	P30622;P30622-2;F5H1T5;F5H6A0;J3KP58;P30622-1;F5H367;F5H270;F5H0N7	P30622;P30622-2;F5H1T5;F5H6A0;J3KP58;P30622-1	740	Color2 [A=255, R=169, G=169, B=169]	1	4	CAP-Gly_domain;Znf_CCHC		CAP_GLY_1;CAP_GLY_2;ZF_CCHC	162.24	23.1896	23.2761	22.8321	22.8901	23.134	23.2483	23.1334	0	0
	0.335192	0.124894	Unconventional myosin-Ib	MYO1B	O43795;E9PDF6;O43795-2;E7EQD9;H7C2Y7;C9JYW1;Q9UBC5;C9JUP5;A0A0U1RRI3;C9K0I9;G3V342	O43795;E9PDF6;O43795-2	666	Color2 [A=255, R=169, G=169, B=169]	1	4	IQ_motif_EF-hand-BS;Myosin_head_motor_dom;Myosin_tail_2;P-loop_NTPase	MYOSINHEAVY	IQ	131.98	23.8731	23.7919	23.7552	23.8861	23.9397	23.6421	24.2727	0	0
	1.04012	0.124151	Superkiller viralicidic activity 2-like 2	SKIV2L2	P42285;H0YAC4;H0Y8U3;D6REC7	P42285	1798	Color2 [A=255, R=169, G=169, B=169]	1	4	DNA/RNA_helicase_DEAD/DEAH_N;DSH_C;Helicase_ATP-bd;Helicase_C;P-loop_NTPase;RNA_helicase_ATP-dep_SK12/DOB1;rRNA_proc-arch_dom		HELICASE_ATP_BIND_1;HELICASE_CTER	117.8	23.4516	23.3081	23.4085	23.4138	23.4262	23.6209	23.5118	0	0
	0.401584	0.123836	Oxidoreductase HTATIP2	HTATIP2	Q9BUP3-3;Q9BUP3;E9PI87;Q9BUP3-2	Q9BUP3-3;Q9BUP3;E9PI87	3131	Color2 [A=255, R=169, G=169, B=169]	1	4	NAD(P)-bd_dom			30.13	23.4118	23.508	23.7529	23.7888	23.5873	23.9061	23.7242	0	0
	0.341313	0.123438	T-complex protein 1 subunit eta	CCT7	Q99832;Q99832-3;Q99832-4;Q99832-2;F8WAM2;F8WBP8;A0A0D9SG95	Q99832;Q99832-3;Q99832-4;Q99832-2	3078	Color2 [A=255, R=169, G=169, B=169]	1	4	Chap_CCT_eta;Chaperone_TCP-1;Chaperonin_TCP-1_CS;Cpn60/TCP-1;GroEL-like_apical_dom;GROEL-like_equatorial;TCP-1-like_intermed	TCOMPLEXTCP1	TCP1_1;TCP1_2;TCP1_3	59.366	25.8088	26.1298	26.1517	26.2311	26.0213	26.1433	26.4468	0	0
	0.16701	0.122622	Galectin-1	LGALS1	P09382;F8WEI7	P09382	1427	Color2 [A=255, R=169, G=169, B=169]	1	4	ConA-like_lec_gl_sf;ConA-like_subgrp;Galectin_1;Galectin_CRD		GALECTIN	14.716	26.6883	27.0429	27.3987	27.3698	26.7859	27.3668	27.5899	0	0
	0.114982	0.121765	Tropomyosin alpha-4 chain	TPM4	P67936;A0A2R8Y5V9;A0A2R8YGX3;A0A2R8YH90;P67936-2;A0A2R8YE05;K7ENT6;A0A2R8YHD2;A0A5F9UN72;A0A2R8YEU4;K7EPB9;A0A590UJB9;A0A590UK79;U3KQK2	P67936;A0A2R8Y5V9;A0A2R8YGX3;A0A2R8YH90;P67936-2;A0A2R8YE05;K7ENT6;A0A2R8YHD2	2104	Color2 [A=255, R=169, G=169, B=169]	1	4	Tropomyosin	TROPOMYOSIN	TROPOMYOSIN	28.521	24.3264	24.5653	24.727	25.1559	24.0253	25.1996	25.2214	0	0
	0.361678	0.121715	Zinc finger protein 346	ZNF346	Q9UL40;D6RJ07;Q9UL40-3;Q9UL40-2;B7Z4J8;B7Z4N4;B7Z6B6;B7Z6Q2	Q9UL40;D6RJ07;Q9UL40-3;Q9UL40-2;B7Z4J8;B7Z4N4;B7Z6B6;B7Z6Q2	607	Color2 [A=255, R=169, G=169, B=169]	1	4	Znf_C2H2;Znf_C2H2-like;Znf_U1		ZF_MATRIN;ZINC_FINGER_C2H2_1	32.932	24.3137	24.1361	24.3008	24.1242	24.397	24.5767	24.0475	0	0
	0.267508	0.121651	T-complex protein 1 subunit epsilon	CCT5	P48643;B7ZAR1;E9PCA1;E7ENZ3;P48643-2;D6RIZ7;H0Y914	P48643;B7ZAR1;E9PCA1;E7ENZ3;P48643-2	1849	Color2 [A=255, R=169, G=169, B=169]	1	4	Chap_CCT_epsi;Chaperone_TCP-1;Chaperonin_TCP-1_CS;Cpn60/TCP-1;GroEL-like_apical_dom;GROEL-like_equatorial;TCP-1-like_intermed	TCOMPLEXTCP1	TCP1_1;TCP1_2;TCP1_3	59.67	25.2858	25.5451	25.5362	25.8193	25.4354	25.5978	25.9716	0	0
	0.162581	0.120581	60S ribosomal protein L13	RPL13	P26373;P26373-2;J3QSB4;H3BTH3;J3KS98;H3BUK8	P26373;P26373-2;J3QSB4	1644	Color2 [A=255, R=169, G=169, B=169]	1	4	Ribosomal_L13e;Ribosomal_L13e_CS		RIBOSOMAL_L13E	24.261	30.3913	30.3159	29.7336	29.7566	30.5715	30.1577	29.7806	0	0
	0.965331	0.120493	Monocarboxylate transporter 4	SLC16A3	O15427;J3QQS9;J3QQV2;J3QSC3;J3KTM6;J3KT83;J3QRA0;J3KTI8;J3QRP8;J3QLE3;J3QRU2	O15427	1103	Color2 [A=255, R=169, G=169, B=169]	1	4	MFS;MFS_dom;MFS_dom_general_subst_transpt;Monocarb_transpt		MFS	49.469	26.2284	26.173	26.1525	26.1041	26.372	26.3231	26.1598	0	0
	0.210158	0.119883	Phosphoglucomutase-1	PGM1	P36871;A0A3B3ITK7;P36871-2;P36871-3	P36871;A0A3B3ITK7;P36871-2;P36871-3	1758	Color2 [A=255, R=169, G=169, B=169]	1	4	A-D-PHexomutase_a/b/a-I;A-D-PHexomutase_a/b/a-I/II/III;A-D-PHexomutase_a/b/a-II;A-D-PHexomutase_a/b/a-III;A-D-PHexomutase_C;A-D-PHexomutase_CS;Alpha-D-phosphohexomutase_SF	PGMPMM	PGM_PMM	61.448	22.6841	22.9707	22.5851	22.9199	22.4505	23.0583	23.2207	0	0
	0.923315	0.118465	Pre-mRNA-processing factor 6	PRPF6	O94906;O94906-2	O94906;O94906-2	1272	Color2 [A=255, R=169, G=169, B=169]	1	4	HAT;PRP1_N;Prp6/Prp1;TPR_repeat;TPR-contain_dom;TPR-like_helical			106.92	24.3462	24.3711	24.2538	24.3075	24.4098	24.5643	24.3403	0	0
	0.519662	0.116796	60S ribosomal protein L7	RPL7	P18124;A8MUD9;C9JIJ5;C9JZ88	P18124;A8MUD9	1562	Color2 [A=255, R=169, G=169, B=169]	1	4	Ribosomal_L30_CS;Ribosomal_L30_ferredoxin-like;Ribosomal_L30_N;Ribosomal_L7_euk		RIBOSOMAL_L30	29.225	28.7963	28.7876	28.8501	28.6213	29.0735	28.8243	28.744	0	0
	0.175206	0.115856	Carbonyl reductase [NADPH] 1	CBR1	P16152;E9PQ63;A8MTM1;P16152-2	P16152	1530	Color2 [A=255, R=169, G=169, B=169]	1	4	DH_sc/Rdtase_SDR;Glc/ribitol_DH;NAD(P)-bd_dom;Sc_DH/Rdtase_CS	GDHRDH;SDRFAMILY	ADH_SHORT	30.375	23.9745	24.4058	24.2593	24.5462	23.9217	24.5718	24.7435	0	0
	0.295957	0.114728	Eukaryotic translation initiation factor 4 gamma 2	EIF4G2	P78344;D3DQV9;P78344-2;H0Y3P2;H0YCH5;H0YD77;H0YEC5;E9PKF8;H0YD99;H0YEN8;H0YDC0;H0YCF8;H0YE22	P78344;D3DQV9;P78344-2;H0Y3P2;H0YCH5	2115	Color2 [A=255, R=169, G=169, B=169]	1	4	ARM-type_fold;Initiation_fac_eIF4g_MI;MIF4G-like_typ-3;MIF4-like_typ_1/2/3;W2_domain		MI;W2	102.36	23.655	23.7405	23.3689	23.5395	23.7966	23.8884	23.3872	0	0
	0.210641	0.113407	Uridine 5-monophosphate synthase;Orotate phosphoribosyltransferase;Orotidine 5-phosphate decarboxylase	UMPS	P11172;P11172-3;P11172-2;E9PFD2;P11172-4;F2Z3P2;F2Z303;F8WDG4	P11172;P11172-3;P11172-2	1462	Color2 [A=255, R=169, G=169, B=169]	1	4	Aldolase_TIM;OMPdecase;OMPdecase_AS;OMPdeCOase_dom;OPRT;Or_phspho_trans_dom;PRibTrfase_dom;RibuloseP-bd_barrel		OMPDECASE;PUR_PYR_PR_TRANSFER	52.221	23.459	23.4008	22.8307	23.6228	23.5641	23.4367	23.3244	0	0
	0.201493	0.112866	Heterogeneous nuclear ribonucleoprotein D0	HNRNPD	Q14103;Q14103-3;H0Y8G5;H0YA96;Q14103-4;Q14103-2;D6RAF8;D6RF44;D6RD83;D6RBQ9	Q14103;Q14103-3;H0Y8G5;H0YA96;Q14103-4;Q14103-2;D6RAF8	2327	Color2 [A=255, R=169, G=169, B=169]	1	4	CARG-binding_factor_N;Nucleotide-bd_a/b_plait;RRM_dom		RRM	38.434	30.0645	29.5567	30.2064	30.0116	29.9266	30.4135	29.8778	0	0
	0.119771	0.112566	Hepatoma-derived growth factor-related protein 2	HDGFRP2	Q7Z4V5;Q7Z4V5-2;Q7Z4V5-4;Q7Z4V5-3;A0A087WZ99;M0R0J3;A0A087WT54;A0A087WX58;K7EPS6	Q7Z4V5;Q7Z4V5-2;Q7Z4V5-4;Q7Z4V5-3	2679	Color2 [A=255, R=169, G=169, B=169]	1	4	LEDGF;PWWP;TFIIS_N		PWWP	74.316	24.6684	24.2393	24.2657	23.8372	24.1145	25.0355	23.9457	0	0
	0.258619	0.112092	Peroxiredoxin-1	PRDX1	Q06830;A0A0A0MSI0;A0A0A0MRQ5	Q06830;A0A0A0MSI0	2201	Color2 [A=255, R=169, G=169, B=169]	1	4	AhpC/TSA;Peroxiredoxin_AhpC-typ;Peroxiredoxin_C;Thioredoxin-like_fold		THIOREDOXIN_2	22.11	29.2235	29.4941	29.6277	29.5807	29.2964	29.6122	29.8722	0	0
	0.396903	0.111936	Alanine--tRNA ligase, cytoplasmic	AARS	P49588;A0A6Q8PGN5;A0A6Q8PFY2;A0A6Q8PGR9;A0A6Q8PF33;A0A6Q8PGE8;P49588-2;H3BPK7;A0A6Q8PGB5;A0A6Q8PFK3;A0A6Q8PHJ2;A0A6Q8PH44;A0A6Q8PHP3;A0A6Q8PHP7;A0A6Q8PF77;A0A6Q8PG28;A0A6Q8PG62;A0A6Q8PGI8;A0A6Q8PHN5	P49588;A0A6Q8PGN5;A0A6Q8PFY2;A0A6Q8PGR9;A0A6Q8PF33;A0A6Q8PGE8;P49588-2;H3BPK7;A0A6Q8PGB5;A0A6Q8PFK3;A0A6Q8PHJ2;A0A6Q8PH44	364	Color2 [A=255, R=169, G=169, B=169]	1	4	Ala_tRNA_ligase_euk/bac;Ala-tRNA-lgiase_IIc;Ala-tRNA-ligase_IIc_anticod-bd;Ala-tRNA-synth_IIc_core;Ala-tRNA-synth_IIc_N;Pesterase_DHHA1;Thr/Ala-tRNA-synth_IIc_edit;tRNA_SAD	TRNASYNTHALA	AA_TRNA_LIGASE_II_ALA	106.81	23.5274	23.5748	23.7342	23.7918	23.6933	23.6181	23.9957	0	0
	0.553953	0.111774	Eukaryotic translation initiation factor 4H	EIF4H	Q15056;Q15056-2	Q15056;Q15056-2	2393	Color2 [A=255, R=169, G=169, B=169]	1	4	Nucleotide-bd_a/b_plait;RRM_dom		RRM	27.385	25.4165	25.3528	25.099	25.399	25.3871	25.498	25.4007	0	0
	0.287896	0.11124	Transcription elongation factor B polypeptide 2	TCEB2	Q15370;Q15370-2;B8ZZU8;I3L0M9;A0A0B4J296	Q15370;Q15370-2;B8ZZU8;I3L0M9;A0A0B4J296	2419	Color2 [A=255, R=169, G=169, B=169]	1	4	Ubiquitin;Ubiquitin_supergroup		UBIQUITIN_1;UBIQUITIN_2	13.133	24.6035	24.4658	24.696	24.9216	24.5168	24.929	24.9031	0	0
	0.0827417	0.110195	Triosephosphate isomerase	TPI1	P60174;P60174-3;P60174-4;U3KPZ0;U3KQF3;U3KPS5	P60174;P60174-3;P60174-4	1986	Color2 [A=255, R=169, G=169, B=169]	1	4	Aldolase_TIM;TrioseP_Isoase_bac/euk;Triosephosphate_isomerase;Triosephosphate_isomerase_AS		TIM_1;TIM_2	26.669	24.439	25.2324	25.1043	25.5301	24.406	25.1294	26.0245	0	0
	0.103977	0.109845	Heat shock protein beta-1	HSPB1	P04792;A0A6Q8PFK8;A0A6Q8PGK1;A0A6Q8PHJ6;A0A6Q8PFE7;A0A6Q8PF43;A0A6Q8PHA6;A0A6Q8PH65;A0A6Q8PGY2;C9J3N8	P04792;A0A6Q8PFK8;A0A6Q8PGK1;A0A6Q8PHJ6;A0A6Q8PFE7;A0A6Q8PF43;A0A6Q8PHA6;A0A6Q8PH65;A0A6Q8PGY2	1359	Color2 [A=255, R=169, G=169, B=169]	1	4	a-crystallin/Hsp20_dom;Alpha-crystallin/HSP;HSP20-like_chaperone	ACRYSTALLIN	HSP20	22.782	27.1293	27.4126	28.1622	27.7279	27.0535	27.9436	28.1564	0	0
	0.155053	0.109209	Putative phospholipase B-like 2;Putative phospholipase B-like 2 32 kDa form;Putative phospholipase B-like 2 45 kDa form	PLBD2	Q8NHP8;Q8NHP8-2	Q8NHP8;Q8NHP8-2	2820	Color2 [A=255, R=169, G=169, B=169]	1	4	PLipase_B-like			65.471	26.5885	26.9268	26.6703	26.6404	27.4151	26.464	26.5682	0	0
	0.0724974	0.109157	Histidine triad nucleotide-binding protein 1	HINT1	P49773;D6REP8;D6RE99;H0YC49;D6RD60;A0A6Q8PGQ8;D6RC06	P49773	1877	Color2 [A=255, R=169, G=169, B=169]	1	4	Histidine_triad_CS;Histidine_triad_HIT;HIT-like	HISTRIAD	HIT_1;HIT_2	13.802	25.1755	25.7385	26.3654	26.3131	25.0734	26.1556	26.7929	0	0
	0.184535	0.108347	General transcription factor IIF subunit 1	GTF2F1	P35269;M0QXD6;M0R0R9;M0R0Z3	P35269;M0QXD6	1738	Color2 [A=255, R=169, G=169, B=169]	1	4	TFIIF_interaction;TFIIF-alpha;WHTH_DNA-bd_dom			58.24	24.7446	24.4008	24.1272	24.3162	24.7765	24.6278	24.1123	0	0
	0.866734	0.10823	Peptidyl-prolyl cis-trans isomerase-like 4	PPIL4	Q8WUA2	Q8WUA2	2847	Color2 [A=255, R=169, G=169, B=169]	1	4	Cyclophilin-like_PPIase_dom;Nucleotide-bd_a/b_plait;RRM_dom	CSAPPISMRASE	CSA_PPIASE_1;CSA_PPIASE_2;RRM	57.224	25.5205	25.5593	25.5848	25.5138	25.7498	25.5196	25.6892	0	0
	0.190329	0.106413	DNA replication licensing factor MCM2	MCM2	P49736;H0Y8E6;F8WDM3;H7C4N9;C9J013;C9JZ21	P49736;H0Y8E6	1870	Color2 [A=255, R=169, G=169, B=169]	1	4	MCM_CS;MCM_DNA-dep_ATPase;MCM2;NA-bd_OB-fold;P-loop_NTPase	MCMFAMILY;MCMPROTEIN2	MCM_1;MCM_2	101.89	24.3548	24.4811	24.7997	24.7813	24.3647	24.6854	25.0818	0	0
	0.35378	0.106199	Ras-related protein Rab-11A;Ras-related protein Rab-11B	RAB11A;RAB11B	P62491;Q15907;H3BMH2;H3BSC1;P62491-2;Q15907-2;B4DQU5;P57735	P62491;Q15907;H3BMH2;H3BSC1;P62491-2;Q15907-2	860	Color2 [A=255, R=169, G=169, B=169]	1	4	P-loop_NTPase;Small_GTPase;Small_GTPase_Rab_type;Small_GTP-bd_dom	RASTRNSFRMNG	RAB	24.393	24.7411	24.8109	24.8136	25.1234	24.8219	24.9699	25.1436	0	0
	0.272848	0.10612	Signal recognition particle receptor subunit alpha	SRPR	P08240;P08240-2	P08240;P08240-2	1410	Color2 [A=255, R=169, G=169, B=169]	1	4	AAA+_ATPase;Longin-like_dom;P-loop_NTPase;Sig_recog_particle_rcpt_asu_N;Signal_recog_particl_SRP54_hlx;SRP54_GTPase_dom		SRP54	69.81	24.2659	23.7696	23.8193	23.9037	24.1723	24.1256	23.8394	0	0
	0.050186	0.104583	Malignant T-cell-amplified sequence 1	MCTS1	Q9ULC4;Q9ULC4-3;Q9ULC4-2;A0A3B3IRV3	Q9ULC4;Q9ULC4-3;Q9ULC4-2	3495	Color2 [A=255, R=169, G=169, B=169]	1	4	PUA;PUA-like_domain;Transl_RNA-bd_prd;Uncharacterised_CHP00451		PUA	20.555	24.3359	22.572	24.3637	22.6113	24.2005	22.6219	23.9036	0	0
	0.209016	0.10404	Cytoskeleton-associated protein 5	CKAP5	Q14008;Q14008-3;Q14008-2;H0YCF6;H0YEK7;H0YDX5;E9PQH5	Q14008;Q14008-3;Q14008-2	2324	Color2 [A=255, R=169, G=169, B=169]	1	4	ARM-like;ARM-type_fold;CLASP_N_dom;HEAT;HEAT_type_2		HEAT_REPEAT	225.49	23.9802	23.6266	23.3746	23.7416	23.8597	24.0026	23.492	0	0
	0.694676	0.10389	Protein unc-45 homolog A	UNC45A	Q9H3U1-2;Q9H3U1;A0A1W2PNX8;Q9H3U1-3	Q9H3U1-2;Q9H3U1;A0A1W2PNX8	3222	Color2 [A=255, R=169, G=169, B=169]	1	4	ARM-like;ARM-type_fold;TPR_2;TPR_repeat;TPR-contain_dom;TPR-like_helical;UNC-45/Ring3		TPR;TPR_REGION	101.67	21.9175	21.8893	21.6772	21.8215	21.8562	21.9753	21.9594	0	0
	0.503743	0.10381	Rab GDP dissociation inhibitor beta	GDI2	P50395;P50395-2;Q5SX87;Q5SX91;V9GYF8;Q5SX90;Q5SX86;V9GYJ7;G5E9U5	P50395;P50395-2	1884	Color2 [A=255, R=169, G=169, B=169]	1	4	GDP_dissociation_inhibitor;RabGDI	RABGDI;RABGDIREP		50.663	25.2026	25.3229	25.3731	25.5743	25.4538	25.4574	25.5049	0	0
	0.644045	0.103631	39S ribosomal protein L19, mitochondrial	MRPL19	P49406;S4R3W9;S4R455;A0A0A0MRF4	P49406;S4R3W9;S4R455	1860	Color2 [A=255, R=169, G=169, B=169]	1	4	Ribosomal_L19;Translation_prot_SH3-like	RIBOSOMALL19	RIBOSOMAL_L19	33.535	23.6139	23.8045	23.715	23.5909	23.8939	23.7587	23.7016	0	0
	0.242108	0.102294	RNA-binding protein 4;RNA-binding protein 4B	RBM4;RBM4B	Q9BWF3;E9PB51;Q9BQ04;Q9BWF3-4;D6R9K7;J3QRR5;Q9BWF3-3;Q9BWF3-2;E9PLB0;E9PM61;U3KQD5	Q9BWF3;E9PB51;Q9BQ04;Q9BWF3-4;D6R9K7;J3QRR5;Q9BWF3-3;Q9BWF3-2;E9PLB0;E9PM61;U3KQD5	3150	Color2 [A=255, R=169, G=169, B=169]	1	4	Nucleotide-bd_a/b_plait;RRM_dom;Znf_CCHC		RRM;ZF_CCHC	40.313	23.9498	24.3367	24.1521	24.5302	24.1529	24.4944	24.3862	0	0
	0.239345	0.101621	Inorganic pyrophosphatase	PPA1	Q15181;Q5SQT6	Q15181;Q5SQT6	2408	Color2 [A=255, R=169, G=169, B=169]	1	4	Pyrophosphatase		PPASE	32.66	24.2833	24.509	24.6248	24.5986	24.3006	24.6232	24.8928	0	0
	0.580471	0.100685	TAR DNA-binding protein 43	TARDBP;TDP43	Q13148;A0A087WYY0;A0A087X260;G3V162;B1AKP7;A0A087WX29;A0A0A0N0M3;K7EN94;K7EJM5;A0A087WXQ5;A0A087WV68;Q13148-4;A0A087WX67;A0A087WXV3;A0A087WW61;A0A1W2PNU8;A0A087WZC9;A0A0A0MSV7;K7EJ99;A0A087WYE7;K7EL26;A0A087WZM1;A0A087WTZ4	Q13148;A0A087WYY0;A0A087X260;G3V162;B1AKP7;A0A087WX29;A0A0A0N0M3;K7EN94;K7EJM5	2261	Color2 [A=255, R=169, G=169, B=169]	1	4	Nucleotide-bd_a/b_plait;RRM_dom		RRM	44.739	25.2976	25.1423	25.0534	25.2	25.3245	25.3469	25.1507	0	0
	0.677316	0.099236	Cyclin-dependent kinase 1	CDK1;CDC2	P06493;A0A024QZP7;P06493-2;A0A087WZZ9;E5RIU6;K7ELV5;Q96Q40-3;F5H6Z0;F8VXD2;E5RGN0;E7EUK8;A0A087WZU2;H0YAZ9;O94921-2;G3V317;Q96Q40-5;Q00536;O94921-3;Q96Q40-4;Q96Q40-6;Q00537-2;Q00536-2;Q07002-3;Q96Q40;Q07002;O94921;Q00537;Q00534;Q00536-3	P06493;A0A024QZP7;P06493-2;A0A087WZZ9;E5RIU6	0	Color2 [A=255, R=169, G=169, B=169]	1	4	Kinase-like_dom;Prot_kinase_cat_dom;Protein_kinase_ATP_BS;Ser/Thr_dual-sp_kinase_dom;Ser/Thr_kinase_AS		PROTEIN_KINASE_ATP;PROTEIN_KINASE_DOM;PROTEIN_KINASE_ST	34.095	25.3806	25.5945	25.4694	25.3805	25.5994	25.4734	25.5937	0	0
	0.383658	0.0988374	RuvB-like 2	RUVBL2	Q9Y230;Q9Y230-2;M0R0Y3;X6R2L4;M0QXI6;M0R0Z0;A0A1W2PS48	Q9Y230;Q9Y230-2;M0R0Y3	3529	Color2 [A=255, R=169, G=169, B=169]	1	4	AAA+_ATPase;DNA_repair_RadA;NA-bd_OB-fold;P-loop_NTPase;RuvB-like;TIP49_C	DNAREPAIRADA		51.156	24.172	24.4174	24.3222	24.3841	24.4209	24.2368	24.6106	0	0
	0.145762	0.0982537	39S ribosomal protein L24, mitochondrial	MRPL24	Q96A35;X6RJ73	Q96A35	2929	Color2 [A=255, R=169, G=169, B=169]	1	4	KOW;Rib_L2_dom2;Ribosomal_L24;Ribosomal_L24/26_CS;Translation_prot_SH3-like		RIBOSOMAL_L24	24.915	24.3798	24.1312	23.8995	24.0882	24.6776	24.2468	23.7445	0	0
	0.164306	0.097712	Heterogeneous nuclear ribonucleoprotein L	HNRNPL	P14866	P14866	1511	Color2 [A=255, R=169, G=169, B=169]	1	4	HnRNP-L_PTB;Nucleotide-bd_a/b_plait;RRM_dom		RRM	64.132	29.5158	29.3281	29.8745	29.6024	29.2421	29.932	29.8596	0	0
	0.0662087	0.0966298	Tyrosine-protein kinase BAZ1B	BAZ1B	Q9UIG0;Q9UIG0-2	Q9UIG0;Q9UIG0-2	3469	Color2 [A=255, R=169, G=169, B=169]	1	4	Bromodomain;Bromodomain_CS;DDT_dom_subgr;DDT_dom_superfamily;WSTF_Acf1_Cbp146;Zinc_finger_PHD-type_CS;Znf_FYVE_PHD;Znf_PHD;Znf_PHD-finger;Znf_RING;Znf_RING/FYVE/PHD	BROMODOMAIN	BROMODOMAIN_1;BROMODOMAIN_2;DDT;WAC;ZF_PHD_1;ZF_PHD_2	170.9	25.5435	24.9553	24.1929	24.6848	25.5478	25.2583	24.0161	0	0
	0.255356	0.0944772	Parafibromin	CDC73	Q6P1J9;A0A3B3IRP5;A0A1B0GUB2;A0A2R8YHB3;A0A2R8Y640;A0A3B3ISN2	Q6P1J9;A0A3B3IRP5;A0A1B0GUB2;A0A2R8YHB3	281	Color2 [A=255, R=169, G=169, B=169]	1	4	RNA_pol_access_fac_Cdc73			60.576	24.8398	24.7972	24.5933	24.5623	25.0651	24.7593	24.5534	0	0
	0.206043	0.0935167	Zinc finger C3H1 domain-containing protein	ZFC3H1	O60293;O60293-2;G3V1X1;O60293-4	O60293;O60293-2	1160	Color2 [A=255, R=169, G=169, B=169]	1	4	HAT;Putative_zinc-finger_domain;TPR-contain_dom		TPR;TPR_REGION;ZF_C3H1	226.35	23.7064	23.4336	22.9928	23.3233	23.5414	23.4253	23.4059	0	0
	0.0745266	0.0935009	E3 ubiquitin-protein ligase TRIP12	TRIP12	A0A6Q8PHK0;Q14669-2;Q14669;Q14669-3;A0A6Q8PGG9;Q14669-4;G5E9G6;H7C2Y1;C9JLJ5;C9JSX9;C9JLD7;H7C1L9;F8W9P3	A0A6Q8PHK0;Q14669-2;Q14669;Q14669-3;A0A6Q8PGG9;Q14669-4	374	Color2 [A=255, R=169, G=169, B=169]	1	4	ARM-like;ARM-type_fold;HECT;WWE-dom		HECT;WWE	228.48	22.1611	21.5621	20.9077	21.3106	22.0946	21.8115	20.8304	0	0
	0.165891	0.0931001	Isoleucine--tRNA ligase, mitochondrial	IARS2	Q9NSE4	Q9NSE4	3331	Color2 [A=255, R=169, G=169, B=169]	1	4	aa-tRNA-synth_I_CS;aa-tRNA-synth_Ia;Ile-tRNA-ligase;Ile-tRNA-ligase_type1;Rossmann-like_a/b/a_fold;tRNAsynth_1a_anticodon-bd;V/L/I-tRNA-synth_anticodon-bd;Val/Leu/Ile-tRNA-synth_edit;Znf_DNA_glyclase/IsotRNA_synth	TRNASYNTHILE	AA_TRNA_LIGASE_I	113.79	23.0208	22.9306	23.6109	23.0806	23.0146	23.4903	23.2565	0	0
	0.264451	0.0926507	PDZ and LIM domain protein 5	PDLIM5	Q96HC4;Q96HC4-7;Q96HC4-4;Q96HC4-6;H0Y8Y3;A0A0A0MSP3;Q96HC4-2;Q96HC4-3;H0YBI4;A0A0D9SFR4;H0Y929;D6RAA1;A0A0D9SFW3;D6RGG6;Q96HC4-5	Q96HC4;Q96HC4-7;Q96HC4-4;Q96HC4-6;H0Y8Y3	2983	Color2 [A=255, R=169, G=169, B=169]	1	4	PDZ;Znf_LIM		LIM_DOMAIN_1;LIM_DOMAIN_2;PDZ	63.944	23.9723	24.1558	24.0338	24.0483	23.8224	24.3034	24.3097	0	0
	0.257759	0.0924551	60S ribosomal protein L10a	RPL10A	P62906	P62906	2077	Color2 [A=255, R=169, G=169, B=169]	1	4	Ribosomal_L1;Ribosomal_L1_2-a/b-sand;Ribosomal_L1_3-a/b-sand;Ribosomal_L1_CS;Ribosomal_L1_SF		RIBOSOMAL_L1	24.831	28.4029	28.6571	28.9716	28.8257	28.8403	28.7788	28.8013	0	0
	0.283661	0.0923438	40S ribosomal protein S17	RPS17	P08708;H3BNC9;H0YN88;A0A075B716;H0YN73;A0A0J9YYC4	P08708;H3BNC9;H0YN88;A0A075B716;H0YN73	864	Color2 [A=255, R=169, G=169, B=169]	1	4	Nucleotide-bd_a/b_plait;Ribosomal_S17e;Ribosomal_S17e_CS;RRM_dom		RIBOSOMAL_S17E;RRM	15.55	27.2473	27.3364	27.7163	27.3984	27.3804	27.5948	27.5756	0	0
	0.26863	0.0923101	ATP-dependent RNA helicase DDX3X;ATP-dependent RNA helicase DDX3Y	DDX3X;DDX3Y	O00571;A0A2R8YFS5;A0A0D9SF53;A0A2R8YFR4;A0A2U3TZJ9;A0A2R8Y4A4;A0A2R8Y645;A0A2R8YCW1;A0A0D9SFB3;A0A2R8YF78;A0A0D9SG12;O00571-2;A0A2R8Y5G6;F6S8Q4;A0A2R8YDT5;A0A2R8Y7T2;A0A2R8YDH3;O15523;O15523-2;A0A0J9YVQ7;O15523-3;A0A087WVZ1;A0A2R8YCU0;A0A2R8Y650;C9J081;C9J8G5;A0A2R8YF89;A0A087WX09;Q9NQI0-4;Q9NQI0-2;A0A2R8Y4D2;D6RCM4;Q9NQI0-3;Q9NQI0;H0Y960;A0A2R8Y770	O00571;A0A2R8YFS5;A0A0D9SF53;A0A2R8YFR4;A0A2U3TZJ9;A0A2R8Y4A4;A0A2R8Y645;A0A2R8YCW1;A0A0D9SFB3;A0A2R8YF78;A0A0D9SG12;O00571-2;A0A2R8Y5G6;F6S8Q4;A0A2R8YDT5;A0A2R8Y7T2;A0A2R8YDH3;O15523;O15523-2	271	Color2 [A=255, R=169, G=169, B=169]	1	4	DNA/RNA_helicase_DEAD/DEAH_N;Helicase_ATP-bd;Helicase_C;P-loop_NTPase;RNA_helicase_DEAD_Q_motif;RNA-helicase_DEAD-box_CS		DEAD_ATP_HELICASE;HELICASE_ATP_BIND_1;HELICASE_CTER;Q_MOTIF	73.243	28.0486	27.999	27.9157	27.9469	28.3907	27.95	27.869	0	0
	0.383937	0.0922319	ATP synthase subunit g, mitochondrial	ATP5L	O75964;E9PN17;A0A3B3ITX4;A0A3B3IRW3	O75964;E9PN17;A0A3B3ITX4	1255	Color2 [A=255, R=169, G=169, B=169]	1	4	ATPase_F0-cplx_gsu_mt;ATP-Synthase_su_G_mt_met			11.428	24.5383	24.2608	24.6262	24.3951	24.4531	24.5756	24.6133	0	0
	0.0857897	0.0921947	Trinucleotide repeat-containing gene 6A protein	TNRC6A	Q8NDV7;Q8NDV7-2;Q8NDV7-6;Q8NDV7-5;H7C269;Q8NDV7-3;H3BTQ1;H3BRT3	Q8NDV7;Q8NDV7-2;Q8NDV7-6;Q8NDV7-5;H7C269	2799	Color2 [A=255, R=169, G=169, B=169]	1	4	Argonaute_hook_dom;GW182_fam;Nucleotide-bd_a/b_plait;RRM_dom;UBA-like		RRM	210.29	24.1716	23.8379	23.2235	23.4529	24.4462	23.5846	23.2601	0	0
	0.25543	0.0907019	Zinc finger CCCH domain-containing protein 18	ZC3H18	E7ERS3;Q86VM9;H3BRN6;H3BRH3;H3BPD0;H3BP01	E7ERS3;Q86VM9	638	Color2 [A=255, R=169, G=169, B=169]	1	4	Znf_CCCH		ZF_C3H1	108.94	23.8521	24.0129	23.4912	23.8358	23.8818	24.0186	23.7657	0	0
	0.183533	0.0904975	Elongation factor 1-gamma	EEF1G	P26641;P26641-2	P26641;P26641-2	1649	Color2 [A=255, R=169, G=169, B=169]	1	4	Glutathione_S_Trfase/Cl_chnl_C;Glutathione_S-Trfase_N;Glutathione-S-Trfase_C-like;GST_C;Thioredoxin-like_fold;Transl_elong_EF1_G_con		EF1G_C;GST_CTER;GST_NTER	50.118	26.6697	27.0722	27.0913	27.2099	26.9583	26.9328	27.4128	0	0
	0.0831522	0.0903185	Macrophage-capping protein	CAPG	P40121;P40121-2;E7ENU9;H7C0X8;B8ZZL6	P40121;P40121-2;E7ENU9	1775	Color2 [A=255, R=169, G=169, B=169]	1	4	Gelsolin_dom;Villin/Gelsolin	GELSOLIN		38.498	23.7871	22.7833	23.5698	24.1969	23.2738	23.8866	23.8633	0	0
	0.197751	0.090318	Partner of Y14 and mago	WIBG	Q9BRP8;Q9BRP8-2	Q9BRP8;Q9BRP8-2	3101	Color2 [A=255, R=169, G=169, B=169]	1	4	EJC_Pym			22.655	22.2016	21.9863	22.0014	22.1029	21.8078	22.5041	22.1782	0	0
	0.206802	0.0897722	UMP-CMP kinase	CMPK1	P30085;P30085-3;Q5T0D2;P30085-2;A0A494BXC7	P30085;P30085-3;Q5T0D2	1682	Color2 [A=255, R=169, G=169, B=169]	1	4	Adenylate_kin;P-loop_NTPase;UMP_CMP_kinase	ADENYLTKNASE	ADENYLATE_KINASE	22.222	24.7258	24.472	24.1776	24.2732	24.7193	24.4261	24.3604	0	0
	0.196732	0.0893097	Transducin beta-like protein 2	TBL2	Q9Y4P3;E9PF19;Q96E41;A0A087WXC6;F8WDI9;F8WCR3	Q9Y4P3;E9PF19;Q96E41	669	Color2 [A=255, R=169, G=169, B=169]	1	4	G-protein_beta_WD-40_rep;WD40/YVTN_repeat-like_dom;WD40_repeat;WD40_repeat_CS;WD40_repeat_dom	GPROTEINBRPT	WD_REPEATS_1;WD_REPEATS_2;WD_REPEATS_REGION	49.797	24.3679	24.2402	24.3128	23.7496	24.2175	24.1632	24.39	0	0
	0.921541	0.089039	Flap endonuclease 1	FEN1	P39748;P39748-2;F5H1Y3;I3L3E9;CON__P01030;CON__ENSEMBL:ENSBTAP00000007350	P39748;P39748-2	1774	Color2 [A=255, R=169, G=169, B=169]	1	4	5-3_exonuclease_C;Flap_endonuc;HhH2;XPG/Rad2;XPG_CS;XPG_DNA_repair_N;XPG-I_dom	XPGRADSUPER	XPG_1;XPG_2	42.592	27.2918	27.2275	27.3165	27.1634	27.3951	27.3252	27.2962	0	0
	0.343556	0.0887747	Zinc phosphodiesterase ELAC protein 2	ELAC2	Q9BQ52;Q9BQ52-4;G5E9D5;E7ES68;Q9BQ52-3;H7C2I4;Q9BQ52-2;V9GYS7;V9GZ72	Q9BQ52;Q9BQ52-4;G5E9D5;E7ES68;Q9BQ52-3	3088	Color2 [A=255, R=169, G=169, B=169]	1	4	Beta-lactamas-like			92.218	23.4623	23.4795	23.3174	23.5462	23.7519	23.4942	23.3742	0	0
	0.0959625	0.0886273	Phosphatidylethanolamine-binding protein 1;Hippocampal cholinergic neurostimulating peptide	PEBP1	P30086	P30086	1683	Color2 [A=255, R=169, G=169, B=169]	1	4	Phosphotidylethanolamine-bd_CS;PtdEtn-bd_prot_PEBP		PBP	21.057	24.0641	24.2106	24.6744	24.8058	23.9163	24.7391	24.9266	0	0
	0.296331	0.0885003	Endoplasmin	HSP90B1	P14625;Q96GW1;A0A1W2PRR1;Q58FF3;H0YIV0;F8W026;F8VPC7	P14625	1508	Color2 [A=255, R=169, G=169, B=169]	1	4	Endoplasmin;HATPase_ATP-bd;Heat_shock_protein_90_CS;Hsp90;Hsp90_N;Ribosomal_S5_D2-typ_fold	HEATSHOCK90	ER_TARGET;HSP90	92.468	27.4355	27.8256	27.7749	27.7323	27.7358	27.6699	27.936	0	0
	0.111175	0.0883042	V-type proton ATPase catalytic subunit A	ATP6V1A	P38606;P38606-2;C9JA17;C9JVW8	P38606;P38606-2	1769	Color2 [A=255, R=169, G=169, B=169]	1	4	ATPase_a/bsu_AS;ATPase_a/bsu_N;ATPase_F1/V1/A1_a/bsu_nucl-bd;ATPase_F1/V1/A1-cplx_a/bsu_C;ATPase_F1_bsu/V1_C;ATPase_V1-cplx_asu;P-loop_NTPase;V-ATPase_su_A/alpha		ATPASE_ALPHA_BETA	68.303	23.2605	23.4611	23.628	24.1281	23.4948	23.4623	24.1661	0	0
	0.222446	0.0879525	Alpha-aminoadipic semialdehyde dehydrogenase	ALDH7A1	P49419-2;P49419;A0A1B0GW77;A0A1B0GTG2;A0A1B0GW82;A0A1B0GUA1;A0A1B0GTY9;A0A1B0GV49;A0A1B0GTJ4;P49419-4;A0A0J9YWF7;A0A1B0GUY0;H0YHM6;F8WDY6;F8VVF2;A0A1B0GVU0;A0A0J9YWM6;F8WD33;A0A1B0GW65;A0A0J9YWK1	P49419-2;P49419;A0A1B0GW77;A0A1B0GTG2;A0A1B0GW82;A0A1B0GUA1;A0A1B0GTY9;A0A1B0GV49;A0A1B0GTJ4;P49419-4;A0A0J9YWF7	1862	Color2 [A=255, R=169, G=169, B=169]	1	4	Ald_DH/histidinol_DH;Ald_DH_C;Ald_DH_CS;Ald_DH_N;Aldehyde_DH_dom		ALDEHYDE_DEHYDR_CYS;ALDEHYDE_DEHYDR_GLU	55.366	23.1772	23.3568	23.421	23.4491	23.2389	23.3087	23.7693	0	0
	0.216066	0.0877676	Dolichol-phosphate mannosyltransferase subunit 1	DPM1	O60762;Q5QPK2;H0Y368;Q5QPJ9	O60762;Q5QPK2;H0Y368;Q5QPJ9	1186	Color2 [A=255, R=169, G=169, B=169]	1	4	Glyco_trans_2			29.634	24.6701	24.5644	24.4713	24.3483	24.9178	24.5278	24.3582	0	0
	0.101839	0.0877268	AP-3 complex subunit beta-1	AP3B1	O00203;O00203-3;Q13367;A0A2R8Y2A8;A0A5F9UJV3;A0A590UJ60;A0A590UK04;A0A590UJU0;Q13367-4;A0A590UKC4;Q13367-3;A0A590UJU7;A0A590UJE5;A0A590UKD3;A0A590UJW5;F5GWU4;H0YBD0;A0A590UK64	O00203;O00203-3	1014	Color2 [A=255, R=169, G=169, B=169]	1	4	AP_beta;AP3_beta;ARM-like;ARM-type_fold;Clathrin/coatomer_adapt-like_N;Clathrin_g-adaptin_app;Coatomer/clathrin_app_Ig-like			121.32	23.6254	23.4338	23.6501	22.9761	23.9751	23.6119	22.9402	0	0
	0.172754	0.0861934	Heat shock 70 kDa protein 4L	HSPA4L	O95757;E9PDE8;D6RJ96	O95757;E9PDE8;D6RJ96	1310	Color2 [A=255, R=169, G=169, B=169]	1	4	Heat_shock_70_CS;Hsp_70_fam	HEATSHOCK70	HSP70_1;HSP70_2;HSP70_3	94.511	22.7716	22.9226	23.3239	23.0233	22.8703	23.016	23.4034	0	0
	0.208009	0.0849304	Mitochondrial-processing peptidase subunit alpha	PMPCA	Q10713;Q10713-2;Q5SXN9	Q10713	2226	Color2 [A=255, R=169, G=169, B=169]	1	4	Metalloenz_LuxS/M16;Pept_M16_dom;Pept_M16_N;Pept_M16_Zn_BS;Peptidase_M16_C		INSULINASE	58.252	26.8283	26.5594	27.018	27.0424	27.165	26.8404	26.8355	0	0
	0.313973	0.0845513	B-cell receptor-associated protein 31	BCAP31	P51572-2;P51572;A0A2R8Y5M6;C9JSP1;C9JQ75;C9J0M4;C9JMD7;C9JM14	P51572-2;P51572;A0A2R8Y5M6;C9JSP1;C9JQ75;C9J0M4	1907	Color2 [A=255, R=169, G=169, B=169]	1	4	Bap31			34.752	25.4226	25.4134	25.2764	25.2891	25.5207	25.5902	25.1938	0	0
	0.355372	0.0841009	Structural maintenance of chromosomes protein 2	SMC2	O95347;O95347-2;A0A0C4DGE5;Q5T821	O95347;O95347-2	1290	Color2 [A=255, R=169, G=169, B=169]	1	4	P-loop_NTPase;RecF/RecN/SMC;SMC;SMC_hinge;Smc2			135.65	24.7595	24.7948	24.4926	24.5578	24.6213	24.8146	24.77	0	0
	0.34478	0.0837695	Supervillin	SVIL	O95425;O95425-2;A0A6I8PIX7;O95425-4;O95425-3;A0A0J9YWY6;A0A6I8PL75	O95425;O95425-2;A0A6I8PIX7;O95425-4;O95425-3	354	Color2 [A=255, R=169, G=169, B=169]	1	4	Gelsolin_dom;Supervillin;Villin/Gelsolin;Villin_headpiece	GELSOLIN	HP	247.74	23.1836	23.1172	23.0963	22.9901	23.1854	22.9895	23.3668	0	0
	0.095945	0.0832815	Mesencephalic astrocyte-derived neurotrophic factor	MANF	P55145;H7C2D6	P55145	1964	Color2 [A=255, R=169, G=169, B=169]	1	4	Armet_prot;Saposin-like			20.7	23.2419	23.5824	23.1711	23.791	22.9287	23.6704	23.9905	0	0
	0.0596302	0.0823936	Macrophage migration inhibitory factor	MIF	P14174	P14174	1502	Color2 [A=255, R=169, G=169, B=169]	1	4	Macrophage_inhib_fac;Macrophage_inhib_fac_CS;Tautomerase/MIF_sf		MIF	12.476	26.3307	26.7586	27.1769	26.9745	25.9545	26.9741	27.7492	0	0
	0.688652	0.0822503	ATP synthase subunit alpha, mitochondrial	ATP5A1	P25705;P25705-2;P25705-3;K7EK77;K7ENJ4;K7ERX7;K7EJP1;K7EQH4;K7ESA0	P25705;P25705-2;P25705-3	1633	Color2 [A=255, R=169, G=169, B=169]	1	4	ATPase_a/bsu_AS;ATPase_a/bsu_N;ATPase_F1/A1-cplx_a_su_N;ATPase_F1/V1/A1_a/bsu_nucl-bd;ATPase_F1/V1/A1-cplx_a/bsu_C;ATPase_F1-cplx_asu;P-loop_NTPase		ATPASE_ALPHA_BETA	59.75	27.771	27.8333	27.6891	27.8377	27.7966	27.8455	27.953	0	0
	0.132305	0.0815256	Peroxiredoxin-2	PRDX2	P32119;A6NIW5;P32119-2	P32119;A6NIW5	1710	Color2 [A=255, R=169, G=169, B=169]	1	4	AhpC/TSA;Peroxiredoxin_AhpC-typ;Peroxiredoxin_C;Thioredoxin-like_fold		THIOREDOXIN_2	21.892	26.0457	26.3844	26.4689	26.5266	25.9939	26.5636	26.7562	0	0
	0.0496902	0.0815145	TBC1 domain family member 15	TBC1D15	Q8TC07-2;Q8TC07;Q8TC07-3;C9JA93;F8WCB5;F8VV61;F8WDJ1;F8WF35;F8WAX5	Q8TC07-2;Q8TC07;Q8TC07-3;C9JA93	2831	Color2 [A=255, R=169, G=169, B=169]	1	4	DUF3548;Rab-GTPase-TBC_dom		TBC_RABGAP	77.394	18.6816	16.5913	16.9898	17.1004	17.8233	17.1759	17.2677	1	0
	0.174566	0.0807598	Delta(24)-sterol reductase	DHCR24	Q15392;A0A0A0MTI1;Q15392-2;A0A3B3IT58;A0A3B3IRV7;A0A3B3ISR5;A0A3B3ITT9	Q15392;A0A0A0MTI1;Q15392-2	135	Color2 [A=255, R=169, G=169, B=169]	1	4	CO_DH_flavot_FAD-bd_sub2;FAD-bd_2;Oxid_FAD_bind_N		FAD_PCMH	60.101	24.3287	24.3237	24.4857	24.1571	24.7317	24.4097	24.0723	0	0
	0.0709093	0.0803582	Epoxide hydrolase 1	EPHX1	P07099;B1AQP8;B1AQP9	P07099	1388	Color2 [A=255, R=169, G=169, B=169]	1	4	AB_hydrolase_1;Epox_hydrolase-like;Epoxide_hydro_N;Epoxide_hydrolase	EPOXHYDRLASE		52.948	22.9215	23.2994	23.6139	23.807	22.7567	23.6076	24.1081	0	0
	0.0334017	0.0796418	Zinc finger protein 148	ZNF148	Q9UQR1;C9K0U4;C9J6Y6;C9JRX0	Q9UQR1	3526	Color2 [A=255, R=169, G=169, B=169]	1	4	Znf_C2H2;Znf_C2H2/integrase_DNA-bd;Znf_C2H2-like		ZINC_FINGER_C2H2_1;ZINC_FINGER_C2H2_2	88.975	24.4677	23.7872	22.2862	23.4196	24.2342	24.3638	22.1115	0	0
	0.235423	0.0793805	Protein PRRC2C	PRRC2C	Q9Y520;E7EPN9;Q9Y520-4;Q9Y520-5;Q9Y520-7;Q9Y520-3;Q9Y520-6;Q9Y520-2;H7C5N8;A0A2R8YET2;A0A2R8Y7F4;A0A0A0MS30;A0A2R8Y424	Q9Y520;E7EPN9;Q9Y520-4;Q9Y520-5;Q9Y520-7;Q9Y520-3;Q9Y520-6;Q9Y520-2	629	Color2 [A=255, R=169, G=169, B=169]	1	4	BAT2_N			316.91	25.436	25.4346	25.5935	25.5787	25.2951	25.7718	25.7034	0	0
	0.107574	0.0784586	Ornithine aminotransferase, mitochondrial;Ornithine aminotransferase, hepatic form;Ornithine aminotransferase, renal form	OAT	P04181;P04181-2	P04181;P04181-2	1354	Color2 [A=255, R=169, G=169, B=169]	1	4	Aminotrans_3;Orn_aminotrans;PyrdxlP-dep_Trfase;PyrdxlP-dep_Trfase_major_sub1;PyrdxlP-dep_Trfase_major_sub2		AA_TRANSFER_CLASS_3	48.534	22.2407	22.2432	21.6291	22.6439	22.0305	22.3974	22.3751	0	0
	0.421164	0.077999	Palmitoyl-protein thioesterase 1	PPT1	P50897;A0A2C9F2P4;A0A286YFF7;Q5T0S4;A0A286YFE3;A0A286YFL8;P50897-2;A0A286YFL6;E9PK48;E9PIA8;E9PSE5	P50897;A0A2C9F2P4;A0A286YFF7;Q5T0S4;A0A286YFE3;A0A286YFL8;P50897-2	240	Color2 [A=255, R=169, G=169, B=169]	1	4	Palm_thioest	PPTHIESTRASE		34.193	23.3776	23.3972	23.191	23.2401	23.2804	23.3568	23.5012	0	0
	0.193136	0.0771324	28S ribosomal protein S18a, mitochondrial	MRPS18A	Q9NVS2;Q5QPA5;Q9NVS2-2;Q9NVS2-3	Q9NVS2;Q5QPA5;Q9NVS2-2	3356	Color2 [A=255, R=169, G=169, B=169]	1	4	Ribosomal_S18		RIBOSOMAL_S18	22.184	22.9094	23.1684	23.1074	23.2963	23.3259	22.9045	23.3621	0	0
	0.114415	0.0768118	AT-rich interactive domain-containing protein 2	ARID2	Q68CP9;Q68CP9-3;F8WCU9;F8W108;F8VWP4	Q68CP9;Q68CP9-3;F8WCU9;F8W108;F8VWP4	2585	Color2 [A=255, R=169, G=169, B=169]	1	4	ARID/BRIGHT_DNA-bd;DNA-bd_RFX;WHTH_DNA-bd_dom;Znf_C2H2;Znf_C2H2-like		ARID;RFX_DBD;ZINC_FINGER_C2H2_1;ZINC_FINGER_C2H2_2	197.39	23.7984	24.3897	24.7264	24.0291	24.3371	24.1915	24.4095	0	0
	0.193116	0.0759439	Minor histocompatibility antigen H13	HM13	Q8TCT9;A0A3B3IUB5;Q8TCT9-5;Q8TCT9-2;A0A075B6F6;A0A0S2Z6F0;A0A3B3IT72;Q8TCT9-4;A0A0C4DGU3	Q8TCT9;A0A3B3IUB5;Q8TCT9-5;Q8TCT9-2;A0A075B6F6;A0A0S2Z6F0;A0A3B3IT72;Q8TCT9-4	301	Color2 [A=255, R=169, G=169, B=169]	1	4	Peptidase_A22;Peptidase_A22B_SPP			41.488	26.0355	25.7947	25.7096	25.6088	26.1119	25.8043	25.673	0	0
	0.435398	0.0753174	N-alpha-acetyltransferase 15, NatA auxiliary subunit	NAA15	Q9BXJ9;A0A0B4J1W3;Q9BXJ9-4;Q6N069;Q6N069-5;Q6N069-4;Q6N069-3;Q6N069-2	Q9BXJ9;A0A0B4J1W3;Q9BXJ9-4	3154	Color2 [A=255, R=169, G=169, B=169]	1	4	NatA_aux_su;TPR_2;TPR_repeat;TPR-contain_dom;TPR-like_helical		TPR;TPR_REGION	101.27	24.2395	24.3633	24.3059	24.3725	24.2363	24.4697	24.4809	0	0
	0.123613	0.0746551	Zinc finger CCCH domain-containing protein 15	ZC3H15	Q8WU90;Q8WU90-2;F8WB26;H7C466;F8WF67	Q8WU90;Q8WU90-2	2846	Color2 [A=255, R=169, G=169, B=169]	1	4	Znf_CCCH		ZF_C3H1	48.602	24.8636	24.6214	24.425	24.3679	24.3608	25.0672	24.5043	0	0
	0.357609	0.0745416	40S ribosomal protein S19	RPS19	P39019;M0R2L9;M0QYF7;M0R140;A0A075B6E2	P39019;M0R2L9;M0QYF7;M0R140	1772	Color2 [A=255, R=169, G=169, B=169]	1	4	Ribosomal_S19e;Ribosomal_S19e_CS		RIBOSOMAL_S19E	16.06	27.8511	28.178	28.0663	28.0906	28.1975	28.103	28.0627	0	0
	0.111922	0.0742453	Microtubule-associated protein 1S;MAP1S heavy chain;MAP1S light chain	MAP1S	Q66K74;Q66K74-2;M0R1M7;M0QXQ9;M0R1J2;M0QY41	Q66K74;Q66K74-2	2583	Color2 [A=255, R=169, G=169, B=169]	1	4	Beta-lactamas-like;MAP1;MAP1S			112.21	24.1623	23.8161	23.4989	24.2406	23.792	24.3242	23.8949	0	0
	0.123425	0.0739086	Exportin-5	XPO5	Q9HAV4;E2QRM3;H0Y9I3	Q9HAV4	3272	Color2 [A=255, R=169, G=169, B=169]	1	4	ARM-like;ARM-type_fold;Exportin-1/Importin-b-like;Importin-beta_N			136.31	23.1036	23.0396	22.6399	22.927	23.4171	22.929	22.6582	0	0
	0.137195	0.0734831	Multifunctional protein ADE2;Phosphoribosylaminoimidazole-succinocarboxamide synthase;Phosphoribosylaminoimidazole carboxylase	PAICS	P22234;E9PBS1;P22234-2;D6RF62	P22234;E9PBS1;P22234-2;D6RF62	1604	Color2 [A=255, R=169, G=169, B=169]	1	4	ATP_grasp_subdomain_2;N5-CAIR_Mutase_PurE_dom;SAICAR_synth;SAICAR_synthetase_CS		SAICAR_SYNTHETASE_1;SAICAR_SYNTHETASE_2	47.079	25.3323	25.4112	25.671	25.7339	25.2834	25.5872	25.9612	0	0
	0.107632	0.0732447	Ferrochelatase, mitochondrial	FECH	P22830;P22830-2;A0A499FJN5;K7ELX4;K7EJM8;K7EJX5	P22830;P22830-2;A0A499FJN5;K7ELX4	1609	Color2 [A=255, R=169, G=169, B=169]	1	4	Ferrochelatase;Ferrochelatase_AS		FERROCHELATASE	47.862	23.0913	22.4174	22.7576	22.3502	22.8759	22.3808	22.9254	0	0
	0.196424	0.0725478	Heat shock cognate 71 kDa protein	HSPA8	P11142;E9PKE3;P11142-2;E9PNE6;A8K7Q2;E9PN89;E9PLF4;P54652;E9PQQ4;E9PQK7;E9PK54;E9PPY6;E9PS65;E9PI65;E9PN25;E9PM13	P11142;E9PKE3;P11142-2;E9PNE6;A8K7Q2;E9PN89	1460	Color2 [A=255, R=169, G=169, B=169]	1	4	Heat_shock_70_CS;Hsp_70_fam	HEATSHOCK70	HSP70_1;HSP70_2;HSP70_3	70.897	28.105	28.3521	28.3642	28.3992	28.132	28.372	28.629	0	0
	0.600188	0.0721196	28S ribosomal protein S2, mitochondrial	MRPS2	Q9Y399;Q5T8A0	Q9Y399;Q5T8A0	3564	Color2 [A=255, R=169, G=169, B=169]	1	4	Ribosomal_S2;Ribosomal_S2_bac/mit/plastid;Ribosomal_S2_CS;Ribosomal_S2_flav_dom	RIBOSOMALS2	RIBOSOMAL_S2_1;RIBOSOMAL_S2_2	33.249	22.9446	23.0656	22.8928	22.9672	23.0247	22.975	23.1193	0	0
	0.468842	0.0718088	ATP-dependent RNA helicase DDX1	DDX1	Q92499;F1T0B3;A0A087X2G1;Q92499-3;Q92499-2	Q92499;F1T0B3;A0A087X2G1;Q92499-3;Q92499-2	2871	Color2 [A=255, R=169, G=169, B=169]	1	4	B30.2/SPRY;ConA-like_lec_gl_sf;DNA/RNA_helicase_DEAD/DEAH_N;Helicase_ATP-bd;Helicase_C;P-loop_NTPase;RNA_helicase_DEAD_Q_motif;SPla/RYanodine_receptor_subgr;SPRY_rcpt		B302_SPRY;DEAD_ATP_HELICASE;HELICASE_ATP_BIND_1;HELICASE_CTER;Q_MOTIF	82.431	25.2471	25.2118	25.1115	25.1174	25.3733	25.1976	25.1603	0	0
	0.313476	0.0712247	Cytochrome c	CYCS	P99999;C9JFR7;CON__P62894	P99999;C9JFR7	504	Color2 [A=255, R=169, G=169, B=169]	1	4	Cyt_c_1A/1B;Cyt_c_dom;Cyt_c_I	CYTCHRMECIAB	CYTC	11.749	24.5001	24.6969	24.4984	24.5125	24.5835	24.4908	24.7954	0	0
	0.203795	0.0706121	Serine/arginine repetitive matrix protein 2	SRRM2	Q9UQ35;Q9UQ35-2;I3L4D8;I3L182;I3L1I8;Q9UQ35-3;A0A087X1W1;I3L1C0;I3L0N7;I3L4U6;I3L3Q8	Q9UQ35;Q9UQ35-2	3523	Color2 [A=255, R=169, G=169, B=169]	1	4	mRNA_splic_Cwf21;Spt5_C_dom			299.61	26.8197	26.4792	26.6525	26.3911	26.6019	26.8341	26.5328	0	0
	0.421683	0.0699177	Valine--tRNA ligase	VARS	P26640;A0A140T936;A0A140T954;P26640-2;A2ABF4;A0A0G2JJT9;H0Y426;A0A140T904	P26640;A0A140T936	1648	Color2 [A=255, R=169, G=169, B=169]	1	4	aa-tRNA-synth_I_CS;aa-tRNA-synth_Ia;Glutathione_S_Trfase/Cl_chnl_C;Glutathione_S-Trfase_N;Glutathione-S-Trfase_C-like;GST_C;Rossmann-like_a/b/a_fold;tRNAsynth_1a_anticodon-bd;V/L/I-tRNA-synth_anticodon-bd;Val/Leu/Ile-tRNA-synth_edit;Valyl-tRNA_ligase	TRNASYNTHVAL	AA_TRNA_LIGASE_I;GST_CTER	140.47	25.4557	25.6986	25.4328	25.535	25.6326	25.5821	25.5867	0	0
	0.164911	0.0698409	GMP synthase [glutamine-hydrolyzing]	GMPS	P49915;P49915-2	P49915;P49915-2	1880	Color2 [A=255, R=169, G=169, B=169]	1	4	GATASE;GMP_synth_C;GMP_synth_N;GMPS_ATP_PPase_dom;NAD/GMP_synthase;Rossmann-like_a/b/a_fold		GATASE_TYPE_1;GMPS_ATP_PPASE	76.715	27.9373	27.4464	27.8232	27.4994	27.8885	27.7764	27.5743	0	0
	0.074241	0.0690397	Lamin-B2	LMNB2	Q03252	Q03252	2182	Color2 [A=255, R=169, G=169, B=169]	1	4	F;IF;Intermediate_filament_CS;Lamin_tail_dom		IF	69.948	27.3322	26.7288	27.3229	27.3548	26.6788	27.8275	27.2548	0	0
	0.155097	0.0674596	Cleavage and polyadenylation specificity factor subunit 5	NUDT21	O43809;H3BND3;H3BV41	O43809;H3BND3	1143	Color2 [A=255, R=169, G=169, B=169]	1	4	Cleav_polyA_spec_factor_su5;NUDIX_hydrolase_dom;NUDIX_hydrolase_dom-like		NUDIX;NUDIX_BOX	26.227	24.5369	24.6905	24.7845	24.7106	24.3943	24.8432	25.0067	0	0
	0.136638	0.0672752	39S ribosomal protein L20, mitochondrial	MRPL20	Q9BYC9;I3L2X1;Q9BYC9-2	Q9BYC9;I3L2X1;Q9BYC9-2	3166	Color2 [A=255, R=169, G=169, B=169]	1	4	Ribosomal_L20	RIBOSOMALL20	RIBOSOMAL_L20	17.442	23.1118	23.3381	23.4189	23.5277	23.6869	23.4913	23.071	0	0
	0.196233	0.0669516	Transmembrane protein 214	TMEM214	Q6NUQ4;Q6NUQ4-2;H7C085;H7C0H8;H7C008;H7BZI0	Q6NUQ4;Q6NUQ4-2;H7C085;H7C0H8	2601	Color2 [A=255, R=169, G=169, B=169]	1	4	DUF2359_TMEM214			77.15	23.3202	23.2518	23.1484	23.2459	23.2531	23.5935	23.079	0	0
	0.229937	0.0669355	Cleavage stimulation factor subunit 1	CSTF1	Q05048;A0A0A0MSZ9;A3KFI9	Q05048;A0A0A0MSZ9	2192	Color2 [A=255, R=169, G=169, B=169]	1	4	WD40/YVTN_repeat-like_dom;WD40_repeat;WD40_repeat_CS;WD40_repeat_dom		WD_REPEATS_1;WD_REPEATS_2;WD_REPEATS_REGION	48.357	22.0067	22.3699	22.2705	22.1509	22.3612	22.3379	22.1002	0	0
	0.145467	0.0652568	Lupus La protein	SSB	P05455;E7ERC4;E9PGX9;E9PFL9	P05455;E7ERC4	1374	Color2 [A=255, R=169, G=169, B=169]	1	4	Lupus_La;Lupus_La_RNA-bd;Nucleotide-bd_a/b_plait;RRM_3;RRM_dom;WHTH_DNA-bd_dom	LUPUSLA	HTH_LA;RRM	46.836	24.9271	24.595	24.9581	24.9904	24.6235	25.0748	25.1003	0	0
	0.141797	0.0649567	Uncharacterized protein C17orf85	C17orf85	Q53F19;Q53F19-2;K7ELP6	Q53F19;Q53F19-2	2505	Color2 [A=255, R=169, G=169, B=169]	1	4	DUF2414;Nucleotide-bd_a/b_plait			70.592	25.1857	24.9397	24.6008	24.8074	24.912	25.1561	24.7769	0	0
	0.0977033	0.0647944	Src substrate cortactin	CTTN	Q14247;Q14247-3;Q14247-2;H0YCD9;H0YEV2	Q14247;Q14247-3;Q14247-2	2341	Color2 [A=255, R=169, G=169, B=169]	1	4	Cortactin;Hs1_Cortactin;p67phox;SH3_domain	P67PHOX;SH3DOMAIN	CORTACTIN;SH3	61.585	24.5858	25.148	25.097	25.0381	24.6336	25.0604	25.4021	0	0
	0.192816	0.0647545	Serine/threonine-protein phosphatase 2A 56 kDa regulatory subunit delta isoform	PPP2R5D	Q14738;H0Y8C4;E9PFR3;Q14738-3;Q14738-2;H7C5Q9;Q16537;Q15173;H0YJ35;G3V2U3;Q16537-3;Q16537-2;Q15173-2	Q14738;H0Y8C4;E9PFR3;Q14738-3;Q14738-2	673	Color2 [A=255, R=169, G=169, B=169]	1	4	ARM-type_fold;PP2A_B56			69.991	23.8181	23.7201	23.9385	23.6658	23.5978	23.9143	24.0391	0	0
	0.199095	0.0641964	La-related protein 1	LARP1	Q6PKG0;Q6PKG0-3;A0A0B4J210;E5RH50;H0YBW1;H0YC73;H0YAN4;H0YC33;Q659C4-2;A0A3B3ISF0;Q659C4;Q659C4-9;Q659C4-5;Q659C4-6;Q659C4-7;E5RHK4;D6RJB0;H0YAX9;H0YBM7;H0YBR8	Q6PKG0;Q6PKG0-3;A0A0B4J210;E5RH50	2622	Color2 [A=255, R=169, G=169, B=169]	1	4	DM15;Lupus_La_RNA-bd;WHTH_DNA-bd_dom		HTH_LA	123.51	26.9816	26.6905	26.7764	26.7821	26.7348	27.117	26.7637	0	0
	0.135459	0.0609557	ATP synthase subunit beta, mitochondrial;ATP synthase subunit beta	ATP5B	P06576;H0YH81;F8W079;F8W0P7;H0YI37	P06576;H0YH81;F8W079	1379	Color2 [A=255, R=169, G=169, B=169]	1	4	AAA+_ATPase;ATPase_a/bsu_AS;ATPase_a/bsu_N;ATPase_F1/V1/A1_a/bsu_nucl-bd;ATPase_F1/V1/A1-cplx_a/bsu_C;ATPase_F1_bsu/V1_C;ATPase_F1-cplx_bsu;P-loop_NTPase		ATPASE_ALPHA_BETA	56.559	26.4549	26.6192	26.5234	26.9154	26.4596	26.6621	26.9458	0	0
	0.207677	0.060362	U2 snRNP-associated SURP motif-containing protein	U2SURP	O15042;O15042-2;E7ET15;O15042-3;E7EW00;H0Y8D9;H7C4V2;C9J5L1;C9JDJ7;U3KPT1	O15042;O15042-2;E7ET15;O15042-3	1072	Color2 [A=255, R=169, G=169, B=169]	1	4	CID_dom;ENTH_VHS;mRNA_splic_Cwf21;Nucleotide-bd_a/b_plait;RRM_dom;Surp		CID;RRM;SURP	118.29	26.9115	26.7646	27.0762	26.729	26.8409	26.8648	27.0864	0	0
	0.604267	0.0597787	Moesin	MSN	P26038;V9GZ54;E9PNP4	P26038	1639	Color2 [A=255, R=169, G=169, B=169]	1	4	Band_41_domain;Band_41_fam;ERM;ERM_C_dom;Ez/rad/moesin_like;FERM/acyl-CoA-bd_prot_3-hlx;FERM_central;FERM_CS;FERM_domain;FERM_N;FERM_PH-like_C;Moesin;PH_like_dom	BAND41;ERMFAMILY	FERM_1;FERM_2;FERM_3	67.819	28.0398	28.13	28.1638	28.1049	28.1837	28.231	28.0936	0	0
	0.0696555	0.0590696	Probable 18S rRNA (guanine-N(7))-methyltransferase	WBSCR22	O43709;O43709-3;H7C0G4;H7C170	O43709;O43709-3	1139	Color2 [A=255, R=169, G=169, B=169]	1	4	Methyltransf_11;Unchr_MeTrfase_Williams-Beuren			31.88	24.6957	24.7268	24.9784	24.4547	25.4075	24.5812	24.3302	0	0
	0.169463	0.0587071	L-lactate dehydrogenase B chain;L-lactate dehydrogenase	LDHB	P07195;A0A5F9ZHM4;A0A3B3IS95;A8MW50;C9J7H8;F5H793	P07195;A0A5F9ZHM4;A0A3B3IS95;A8MW50;C9J7H8	336	Color2 [A=255, R=169, G=169, B=169]	1	4	Lactate/malate_DH_C;Lactate/malate_DH_N;Lactate_DH/Glyco_Ohase_4_C;L-lactate/malate_DH;L-lactate_DH;L-lactate_DH_AS;NAD(P)-bd_dom	LLDHDRGNASE	L_LDH	36.638	28.037	28.0904	28.2971	28.36	28.07	28.2324	28.4621	0	0
	0.131179	0.0582771	Serine--tRNA ligase, cytoplasmic	SARS	P49591;Q5T5C7	P49591;Q5T5C7	1866	Color2 [A=255, R=169, G=169, B=169]	1	4	aa-tRNA-synt_IIb_cons-dom;aa-tRNA-synth_II;Ser-tRNA-ligase_type_1;Ser-tRNA-synth_1_N;tRNA-bd_arm	TRNASYNTHSER	AA_TRNA_LIGASE_II	58.777	24.1589	24.4919	24.0502	24.185	24.5644	24.192	24.0829	0	0
	0.100828	0.0577747	Arginine and glutamate-rich protein 1	ARGLU1	Q9NWB6;Q9NWB6-3;Q9NWB6-2	Q9NWB6;Q9NWB6-3;Q9NWB6-2	3363	Color2 [A=255, R=169, G=169, B=169]	1	4				33.216	25.5436	25.437	25.7303	25.5867	25.2789	26.0745	25.5432	0	0
	0.239018	0.0572707	26S protease regulatory subunit 8	PSMC5	P62195;P62195-2;J3QSA9;J3QQM1;J3QLH6;J3KRP2;J3QRW1;J3QSE0;J3QRR3;J3KTQ9	P62195;P62195-2;J3QSA9;J3QQM1;J3QLH6;J3KRP2	2036	Color2 [A=255, R=169, G=169, B=169]	1	4	26S_Psome_P45;AAA+_ATPase;ATPase_AAA_core;ATPase_AAA_CS;P-loop_NTPase		AAA	45.626	24.9092	24.8288	24.7663	24.8775	25.1037	24.8603	24.7441	0	0
	0.194841	0.0568104	39S ribosomal protein L47, mitochondrial	MRPL47	Q9HD33;Q9HD33-2;Q9HD33-3	Q9HD33;Q9HD33-2	3287	Color2 [A=255, R=169, G=169, B=169]	1	4	Ribosomal_L47_mit			29.45	23.9082	23.6235	23.5958	23.7492	23.9577	23.674	23.6963	0	0
	0.158847	0.0558058	Serine/threonine-protein phosphatase PGAM5, mitochondrial	PGAM5	Q96HS1;Q96HS1-2;F5GXG4	Q96HS1;Q96HS1-2	2986	Color2 [A=255, R=169, G=169, B=169]	1	4	His_Pase_superF_clade-1		PG_MUTASE	32.004	23.7765	24.3147	23.993	23.9413	24.0509	24.0493	24.0862	0	0
	0.281079	0.055339	UDP-glucose 6-dehydrogenase	UGDH	O60701;O60701-2;O60701-3;E7ER83;E7ETF4;E7EV97;E7ER95;D6RHF4;E9PBD2	O60701;O60701-2;O60701-3	1183	Color2 [A=255, R=169, G=169, B=169]	1	4	6-PGluconate_DH_C-like;NAD(P)-bd_dom;Nucleotide_sugar_DH;UDP-Glc/GDP-Man_DH_C;UDP-Glc/GDP-Man_DH_dimer;UDP-Glc/GDP-Man_DH_N			55.023	25.1972	25.2815	24.9673	25.1094	25.2203	25.1612	25.2012	0	0
	0.301517	0.055253	Trifunctional enzyme subunit beta, mitochondrial;3-ketoacyl-CoA thiolase	HADHB	P55084;P55084-2;F5GZQ3;B5MD38;C9JEY0;C9JE81;C9K0M0	P55084;P55084-2;F5GZQ3;B5MD38	1963	Color2 [A=255, R=169, G=169, B=169]	1	4	Thiolase;Thiolase_acyl_enz_int_AS;Thiolase_AS;Thiolase_C;Thiolase_CS;Thiolase_N;Thiolase-like;Thiolase-like_subgr		THIOLASE_1;THIOLASE_2;THIOLASE_3	51.294	25.4051	25.6176	25.6185	25.4952	25.537	25.5348	25.6963	0	0
	0.23124	0.0549954	78 kDa glucose-regulated protein	HSPA5	P11021	P11021	1459	Color2 [A=255, R=169, G=169, B=169]	1	4	Heat_shock_70_CS;Hsp_70_fam	HEATSHOCK70	ER_TARGET;HSP70_1;HSP70_2;HSP70_3	72.332	27.7148	27.9118	27.917	27.9207	27.8645	27.8048	28.0939	0	0
	0.0713775	0.0546611	COP9 signalosome complex subunit 1	GPS1	Q13098;Q13098-7;Q13098-5;C9JFE4;A8K070;A0A096LPJ3;A0A096LP07;Q13098-6;J3KRJ4;J3QS84;J3QQX0;J3KRE8;J3QLT0;J3QLE8;J3KTB0;J3QS88;J3KSA5;J3QL53	Q13098;Q13098-7;Q13098-5;C9JFE4;A8K070;A0A096LPJ3;A0A096LP07;Q13098-6	503	Color2 [A=255, R=169, G=169, B=169]	1	4	26S_proteasome_reg_su-Rpn7;PCI_dom;TPR-like_helical;WHTH_DNA-bd_dom			55.536	21.5238	22.427	22.0532	21.9263	21.7698	21.9375	22.4044	0	0
	0.141513	0.0545702	Nucleolar and spindle-associated protein 1	NUSAP1	Q9BXS6;Q9BXS6-2;Q9BXS6-3;Q9BXS6-5;Q9BXS6-7;Q9BXS6-4;Q9BXS6-6;H0YMD2;H0YKA7	Q9BXS6;Q9BXS6-2;Q9BXS6-3;Q9BXS6-5;Q9BXS6-7;Q9BXS6-4;Q9BXS6-6	3158	Color2 [A=255, R=169, G=169, B=169]	1	4	NuSAP			49.451	24.5795	24.4674	24.1319	24.3395	24.5075	24.5725	24.2225	0	0
	0.112876	0.0539807	Hydroxyacyl-coenzyme A dehydrogenase, mitochondrial	HADH	Q16836;E9PF18;Q16836-3;Q16836-2;A0A0A0MSE2;A0A0D9SFP2;A0A1W2PQV5;A0A1W2PNM1;A0A1W2PQC2;A0A1W2PRT2;A0A1W2PQ78;A0A1W2PP40;A0A1W2PQ55	Q16836;E9PF18;Q16836-3;Q16836-2;A0A0A0MSE2;A0A0D9SFP2;A0A1W2PQV5;A0A1W2PNM1;A0A1W2PQC2;A0A1W2PRT2	668	Color2 [A=255, R=169, G=169, B=169]	1	4	3HC_DH_C;3-OHacyl-CoA_DH;3-OHacyl-CoA_DH_CS;3-OHacyl-CoA_DH_NAD-bd;6-PGluconate_DH_C-like;DH_multihelical;NAD(P)-bd_dom		3HCDH	34.293	24.636	24.6755	24.614	25.1432	24.9981	24.8496	24.6158	0	0
	0.0696304	0.053944	Glioma tumor suppressor candidate region gene 2 protein	GLTSCR2	Q9NZM5;M0QZ34;M0QX73	Q9NZM5	3396	Color2 [A=255, R=169, G=169, B=169]	1	4	Gltscr2;P60-like			54.389	24.4926	24.3133	23.9035	23.7266	24.4741	24.255	23.7598	0	0
	0.0803488	0.0533859	39S ribosomal protein L1, mitochondrial	MRPL1	Q9BYD6;H0Y8N7	Q9BYD6;H0Y8N7	3169	Color2 [A=255, R=169, G=169, B=169]	1	4	Ribosomal_L1_2-a/b-sand;Ribosomal_L1_3-a/b-sand;Ribosomal_L1_chr;Ribosomal_L1_mit;Ribosomal_L1_SF			36.908	23.4054	23.0602	23.0376	23.0878	23.5683	23.3273	22.7078	0	0
	0.0515356	0.0523405	Transcription factor MafK	MAFK	O60675	O60675	1180	Color2 [A=255, R=169, G=169, B=169]	1	4	bZIP;bZIP_Maf;Euk_TF_DNA-bd;Transciption_factor_Maf		BZIP;BZIP_BASIC	17.523	24.6868	24.303	23.8891	24.4449	24.1765	25.0663	23.9071	0	0
	0.141634	0.0520368	Tight junction protein ZO-2	TJP2	Q9UDY2-7	Q9UDY2-7	3438	Color2 [A=255, R=169, G=169, B=169]	1	4	Guanylate_kin;Guanylate_kin/L-typ_Ca_channel;PDZ;P-loop_NTPase;SH3_2;SH3_domain;ZonOcculdens;ZonOcculS2	ZONOCCLUDNS;ZONOCCLUDNS2	GUANYLATE_KINASE_1;GUANYLATE_KINASE_2;PDZ;SH3	137.34	24.2808	24.2211	23.8626	23.9661	24.3038	24.0566	24.0437	0	0
	0.282846	0.0513986	U2 small nuclear ribonucleoprotein B	SNRPB2	P08579	P08579	1415	Color2 [A=255, R=169, G=169, B=169]	1	4	Nucleotide-bd_a/b_plait;RRM_dom;U1_snRNP_A/U2_snRNP_B''		RRM	25.486	24.5774	24.5886	24.5489	24.702	24.5067	24.7097	24.7504	0	0
	0.13449	0.0512495	40S ribosomal protein S25	RPS25	P62851	P62851	2067	Color2 [A=255, R=169, G=169, B=169]	1	4	Ribosomal_S25			13.742	28.635	28.4387	28.288	28.3968	28.5699	28.6766	28.226	0	0
	0.170697	0.0506016	26S protease regulatory subunit 10B	PSMC6	P62333;A0A087X2I1;H0YJC0;H0YJS8;H0YJX2;H0YJE9;H0YJT1	P62333;A0A087X2I1;H0YJC0	95	Color2 [A=255, R=169, G=169, B=169]	1	4	26S_Psome_P45;AAA+_ATPase;ATPase_AAA_core;ATPase_AAA_CS;P-loop_NTPase		AAA	44.172	24.081	23.9866	23.7412	24.1226	24.1534	24.003	23.944	0	0
	0.0362686	0.0504696	Ubiquitin-conjugating enzyme E2 variant 1	UBE2V1	Q13404;Q13404-8	Q13404;Q13404-8	2283	Color2 [A=255, R=169, G=169, B=169]	1	4	UBQ-conjugat_E2;UBQ-conjugating_enzyme/RWD		UBIQUITIN_CONJUGAT_1;UBIQUITIN_CONJUGAT_2	16.495	23.8402	24.4342	24.7994	24.7365	23.5498	24.9003	25.059	0	0
	0.143786	0.0499951	Golgin subfamily A member 2	GOLGA2	Q08379;A0A6Q8KRG2;Q08379-2;A0A1W2PQY5;B7ZC06;H0Y7B8;A0A087WYC0	Q08379;A0A6Q8KRG2;Q08379-2	357	Color2 [A=255, R=169, G=169, B=169]	1	4	Golgin_A			113.08	22.7663	22.7025	22.6261	22.3004	22.6321	22.7515	22.563	0	0
	0.0100578	0.0497807	Histone H1.0;Histone H1.0, N-terminally processed	H1F0	P07305;P07305-2	P07305;P07305-2	1391	Color2 [A=255, R=169, G=169, B=169]	1	4	Histone_H1/H5;Histone_H5;WHTH_DNA-bd_dom	HISTONEH5	H15	20.863	28.1617	27.6236	23.5574	26.847	27.8785	27.9686	23.9445	0	0
	0.235103	0.0494558	Vigilin	HDLBP	A0A024R4E5;Q00341;Q00341-2;H0Y394;H7C0A4;C9JIZ1;C9J5E5;C9JZI8;C9JHZ8;C9JES8;H7C2D1;H7BZC3;C9JHS7;C9JK79;C9JT62;C9JHN6;C9JEJ8;C9JBS3;C9JQ82;C9JMQ6;C9J739;H7C3D0;C9JHS9	A0A024R4E5;Q00341;Q00341-2;H0Y394	1	Color2 [A=255, R=169, G=169, B=169]	1	4	KH_dom;KH_dom_type_1		KH_TYPE_1	141.44	24.1715	24.2803	24.0795	24.0627	24.0552	24.2724	24.2662	0	0
	0.0494054	0.0493072	Transcription factor 20	TCF20	Q9UGU0;Q9UGU0-2;A0A6Q8PH68;A9JX13;Q7Z5J4;A0A1W2PQJ7;Q7Z5J4-3;Q7Z5J4-2	Q9UGU0;Q9UGU0-2	3446	Color2 [A=255, R=169, G=169, B=169]	1	4	Znf_PHD		ZF_PHD_1;ZF_PHD_2	211.77	24.411	23.7068	23.2908	23.3999	23.752	24.1169	23.3855	0	0
	0.109915	0.0488211	Pyrroline-5-carboxylate reductase 2;Pyrroline-5-carboxylate reductase	PYCR2	Q96C36;A0A087WTV6;A0A087WZR9;J3KR12	Q96C36;A0A087WTV6;A0A087WZR9;J3KR12	18	Color2 [A=255, R=169, G=169, B=169]	1	4	6-PGluconate_DH_C-like;NAD(P)-bd_dom;NADP_OxRdtase_F420;Pyrroline-COOH_reductase		P5CR	33.637	23.5001	23.8691	23.3556	23.2552	23.524	23.6238	23.4837	0	0
	0.161324	0.0480502	Spermidine synthase	SRM	P19623;K7ESL0;K7EKM4;K7EQ47;K7EL89	P19623	1575	Color2 [A=255, R=169, G=169, B=169]	1	4	Spermidine/spermine_synthase		SPERMIDINE_SYNTHASE_1;SPERMIDINE_SYNTHASE_2	33.824	25.733	25.7256	26.0154	25.7733	26.0351	25.7095	25.835	0	0
	0.0948722	0.0469988	40S ribosomal protein S4, X isoform	RPS4X	P62701;Q8TD47;P22090;C9JEH7	P62701	2058	Color2 [A=255, R=169, G=169, B=169]	1	4	KOW;Ribosomal_S4e;Ribosomal_S4e_central_region;Ribosomal_S4e_N;Ribosomal_S4e_N_CS;S4_RNA-bd		RIBOSOMAL_S4E;S4	29.597	28.9675	28.8648	28.7088	28.6058	29.181	28.7531	28.567	0	0
	0.0752399	0.0469891	TATA-binding protein-associated factor 2N	TAF15	Q92804;Q92804-2;A0A075B7D9;A0A075B7F4;A0A075B7F2;A0A075B7C1;A0A075B7E4	Q92804;Q92804-2;A0A075B7D9	2896	Color2 [A=255, R=169, G=169, B=169]	1	4	Nucleotide-bd_a/b_plait;RRM_dom;Znf_RanBP2		RRM;ZF_RANBP2_1;ZF_RANBP2_2	61.829	32.951	33.378	33.6227	33.2112	33.0822	33.258	33.6729	0	0
	0.120718	0.0468675	Protein SCAF11	SCAF11	Q99590;F8VXG7;Q99590-2;A0A0A0MTP7;A0A087WTB7	Q99590;F8VXG7;Q99590-2	768	Color2 [A=255, R=169, G=169, B=169]	1	4	Znf_RING;Znf_RING/FYVE/PHD;Znf_RING_CS		ZF_RING_1;ZF_RING_2	164.65	24.3067	24.3678	24.4411	24.3975	24.098	24.5314	24.6461	0	0
	0.177303	0.0467501	Rho-associated protein kinase 2	ROCK2	O75116;E9PF63;Q14DU5;D6REE7;C9JFJ0	O75116;E9PF63;Q14DU5	1199	Color2 [A=255, R=169, G=169, B=169]	1	4	AGC-kinase_C;HR1_rho-bd;Kinase-like_dom;PH_like_dom;Pkinase_C;Pleckstrin_homology;Prot_kinase_cat_dom;Prot_Kinase_C-like_PE/DAG-bd;Protein_kinase_ATP_BS;Rho-assoc_coiled-coil_kin;Rho-bd_dom;Ser/Thr_dual-sp_kinase_dom;Ser/Thr_kinase_AS		AGC_KINASE_CTER;PH_DOMAIN;PROTEIN_KINASE_ATP;PROTEIN_KINASE_DOM;PROTEIN_KINASE_ST;ZF_DAG_PE_1;ZF_DAG_PE_2	160.9	24.0301	24.2884	24.0753	24.2133	24.0279	24.2544	24.3133	0	0
	0.140185	0.0465631	LDLR chaperone MESD	MESDC2	Q14696;H0YLI4;Q14696-2	Q14696	2365	Color2 [A=255, R=169, G=169, B=169]	1	4	Mesoderm_development_cand-2		ER_TARGET	26.076	22.6911	23.0773	22.985	23.1014	23.1384	22.9777	22.9146	0	0
	0.0915556	0.0461375	40S ribosomal protein S12	RPS12	P25398	P25398	1631	Color2 [A=255, R=169, G=169, B=169]	1	4	Ribosomal_L7Ae/L30e/S12e/Gad45;Ribosomal_S12e	RIBSOMALS12E	RIBOSOMAL_S12E	14.515	26.4039	26.5709	26.3276	26.6626	26.2587	26.4563	26.8971	0	0
	0.0495833	0.0459369	Probable U3 small nucleolar RNA-associated protein 11	UTP11L	Q9Y3A2;Q9Y3A2-2	Q9Y3A2;Q9Y3A2-2	3565	Color2 [A=255, R=169, G=169, B=169]	1	4	SSU_processome_Utp11			30.446	24.6852	24.5509	23.7274	23.7693	24.3474	24.3949	23.9451	0	0
	0.123464	0.0456622	Mitochondrial ribonuclease P protein 1	TRMT10C	Q7L0Y3;C9JVB6	Q7L0Y3;C9JVB6	2655	Color2 [A=255, R=169, G=169, B=169]	1	4	Mt_RNase_P_1;tRNA_m1G_MeTrfase;tRNA_m1G_MeTrfase_euk		SAM_MT_TRM10;SAM_MT_TRM10_2	47.346	24.6063	24.7796	24.3716	24.3663	24.6733	24.412	24.6446	0	0
	0.0500901	0.0456343	RNA-binding protein 14	RBM14	Q96PK6;Q96PK6-2;A0A0A6YYI9;F8WDX3;A0A0A0MSL8;B8ZZ74;Q96PK6-3;Q96PK6-4	Q96PK6	3019	Color2 [A=255, R=169, G=169, B=169]	1	4	Nucleotide-bd_a/b_plait;RRM_dom		RRM	69.491	26.5157	26.1904	25.9067	25.8806	26.766	26.0451	25.6959	0	0
	0.360327	0.0451247	Structural maintenance of chromosomes protein 1A;Structural maintenance of chromosomes protein	SMC1A	Q14683;G8JLG1;A0A6Q8PHC3;V9GY57;V9GYN9	Q14683;G8JLG1;A0A6Q8PHC3	2361	Color2 [A=255, R=169, G=169, B=169]	1	4	P-loop_NTPase;RecF/RecN/SMC;SMC;SMC_hinge			143.23	25.9689	26.1822	26.1034	26.0652	26.147	26.1219	26.1063	0	0
	0.16665	0.0439663	26S proteasome non-ATPase regulatory subunit 14	PSMD14	O00487;C9JW37	O00487	1037	Color2 [A=255, R=169, G=169, B=169]	1	4	JAB1_Mov34_MPN_PAD1;Rpn11/EIF3F_C			34.577	23.704	23.7675	23.6422	23.4854	23.5622	23.8531	23.6659	0	0
	0.0694282	0.043798	DNA-directed RNA polymerase, mitochondrial	POLRMT	O00411;K7ESD1;K7EMH3	O00411	1026	Color2 [A=255, R=169, G=169, B=169]	1	4	DNA-dir_RNA_pol_helix_hairpin;DNA-dir_Rpol_phage-type		RNA_POL_PHAGE_1;RNA_POL_PHAGE_2	138.62	22.7618	23.5103	23.4098	23.0427	23.4438	23.1062	23.1249	0	0
	0.138166	0.0430717	Phenylalanine--tRNA ligase beta subunit	FARSB	Q9NSD9;Q9NSD9-2	Q9NSD9;Q9NSD9-2	3330	Color2 [A=255, R=169, G=169, B=169]	1	4	B3/B4_tRNA-bd;DNA-bd_dom_put;Phe-tRNA_synthase_B3/B4;Phe-tRNA-synth_IIc_bsu_arc;tRNA_synthase_B5-dom		B5	66.115	23.7629	23.9499	23.8164	23.8843	23.826	23.7198	24.1435	0	0
	0.149108	0.0422212	Profilin-2;Profilin	PFN2	P35080-2;G5E9Q6;C9J0J7;C9JQ45;C9J2N0	P35080-2;G5E9Q6;C9J0J7;C9JQ45;C9J2N0	810	Color2 [A=255, R=169, G=169, B=169]	1	4	Profilin_chordates;Profilin_CS;Profilin_eukaryotes/bac	PROFILIN;PROFILINMAML	PROFILIN	15.088	24.2008	24.358	24.1151	24.2826	24.3018	24.0914	24.4509	0	0
	0.054684	0.0420987	U4/U6 small nuclear ribonucleoprotein Prp31	PRPF31	Q8WWY3;E7EVX8;Q8WWY3-4;Q8WWY3-2;E7EU94;E7ESX0;E7EN72;Q8WWY3-3	Q8WWY3;E7EVX8;Q8WWY3-4;Q8WWY3-2;E7EU94;E7ESX0;E7EN72;Q8WWY3-3	2863	Color2 [A=255, R=169, G=169, B=169]	1	4	Nop_dom;NOSIC;Prp31;Prp31_C		NOP	55.455	24.0465	23.1229	23.7829	23.8555	24.0281	23.6867	23.5174	0	0
	0.16942	0.0417155	X-ray repair cross-complementing protein 5	XRCC5	P13010;C9JZ81;H7C0H9	P13010	1489	Color2 [A=255, R=169, G=169, B=169]	1	4	Ku_C;Ku_N;Ku_PK_bind;Ku70/Ku80_beta-barrel_dom;Ku80;SPOC_like_C_dom;VWF_A			82.704	26.0693	26.1691	26.4008	26.2225	26.3029	26.3218	26.1468	0	0
	0.0602181	0.0412752	Alpha-enolase	ENO1	P06733;A0A2R8Y6G6;P06733-2;K7EM90;A0A2R8YEM5;A0A2R8Y879;K7ERS8;A0A2R8Y6I8;A0A2R8Y798;A0A2R8YEG5	P06733;A0A2R8Y6G6;P06733-2	1381	Color2 [A=255, R=169, G=169, B=169]	1	4	Enolase;Enolase_C;Enolase_CS;Enolase_N	ENOLASE	ENOLASE	47.168	28.4841	28.6529	28.9612	28.9586	28.344	28.9678	29.1047	0	0
	0.13174	0.0408901	Peroxiredoxin-6	PRDX6	P30041	P30041	1674	Color2 [A=255, R=169, G=169, B=169]	1	4	AhpC/TSA;Peroxiredoxin_AhpC-typ;Peroxiredoxin_C;Thioredoxin-like_fold		THIOREDOXIN_2	25.035	26.5504	26.6403	26.4611	26.7777	26.4489	26.7318	26.7641	0	0
	0.180785	0.0407041	CTP synthase 1;CTP synthase	CTPS1	P17812;A0A3B3IRI2;B4E1E0;A0A3B3IRQ8;A0A3B3ITF6;P17812-2;A0A3B3ITB8;A0A3B3ISY3;A0A3B3ITH9	P17812;A0A3B3IRI2;B4E1E0;A0A3B3IRQ8;A0A3B3ITF6;P17812-2;A0A3B3ITB8	280	Color2 [A=255, R=169, G=169, B=169]	1	4	CTP_synthase;CTP_synthase_N;GATASE;P-loop_NTPase		GATASE_TYPE_1	66.69	24.3202	24.2777	24.0024	24.2289	24.3028	24.2302	24.2109	0	0
	0.121781	0.0404455	Ataxin-10	ATXN10	Q9UBB4;Q9UBB4-2;A0A1W2PQD2;B1AHE3;B1AHE4	Q9UBB4;Q9UBB4-2;A0A1W2PQD2	3421	Color2 [A=255, R=169, G=169, B=169]	1	4	ARM-like;ARM-type_fold;Ataxin-10_domain			53.488	23.2836	23.0732	22.9068	22.9865	22.9889	23.0355	23.2845	0	0
	0.0759704	0.0404116		HNRNPC	B4DY08;G3V4W0;G3V251;G3V3K6;G3V5X6;B7ZW38;A0A0G2JPF8;A0A0G2JNQ3;B4DSU6;O60812;P0DMR1;B2RXH8;G3V4M8;G3V2H6;E5RG71;B3KT61;Q86SE5;Q86SE5-3	B4DY08;G3V4W0;G3V251	451	Color2 [A=255, R=169, G=169, B=169]	1	4	hnRNP_C_Raly;Nucleotide-bd_a/b_plait;RRM_dom		RRM	31.971	30.8165	30.6435	31.1526	30.9727	30.6147	31.1694	31.0262	0	0
	0.025273	0.0395246	DNA topoisomerase 2-beta;DNA topoisomerase 2	TOP2B	Q02880-2;Q02880;E9PCY5;H7BZ82	Q02880-2;Q02880;E9PCY5	2178	Color2 [A=255, R=169, G=169, B=169]	1	4	Arg_repress_C-like;DTHCT;HATPase_ATP-bd;Ribosomal_S5_D2-typ_fold;Ribosomal_S5_D2-typ_fold_subgr;Topo_IIA;Topo_IIA_A/C;Topo_IIA_A/C_ab;Topo_IIA_A_a;Topo_IIA_bsu_dom2;Topo_IIA_cen_dom;Topo_IIA_like_dom;TopoIIA_CS;Toprim_domain	TPI2FAMILY	TOPOISOMERASE_II;TOPRIM	182.66	25.4414	24.9294	24.0862	24.8837	25.4398	25.296	23.8883	0	0
	0.0968004	0.0395112	Cold shock domain-containing protein E1	CSDE1	O75534-2;O75534;O75534-3;O75534-4;E9PLT0;E9PLD4;E9PNG3;E9PJK7;E9PKN4	O75534-2;O75534;O75534-3;O75534-4;E9PLT0	1233	Color2 [A=255, R=169, G=169, B=169]	1	4	Cold_shock_prot;Cold-shock_CS;CSP_DNA-bd;NA-bd_OB-fold;SUZ-C		COLD_SHOCK	85.746	24.1348	24.3143	24.5949	24.3011	24.1592	24.4195	24.5486	0	0
	0.183823	0.039008	Nuclear mitotic apparatus protein 1	NUMA1	Q14980-2;Q14980;A0A087WY61;Q14980-3;Q14980-4;H0YFY6;Q14980-5;F5H4J1;F5H6Y5;K4DIE0;F5H763;F5H0Z7;F5H2F3;F5H3L6;F5GZW1;F5H1L0;F5H073;F8W6T3;F5H068;F5GWK2	Q14980-2;Q14980;A0A087WY61;Q14980-3;Q14980-4;H0YFY6	2376	Color2 [A=255, R=169, G=169, B=169]	1	4				236.51	25.7562	25.6077	25.6338	25.5172	25.7164	25.7554	25.5312	0	0
	0.0663992	0.0385728	Kinectin	KTN1	Q86UP2;Q86UP2-4;Q86UP2-2;Q86UP2-3;G3V4Y7;B7Z6P3;H0YJZ8;G3V5G2;G3V5P0;H0YJP2;H0YJV5;Q9Y4F3;Q9Y4F3-5;G8JLP4;Q9Y4F3-3;Q9Y4F3-4	Q86UP2;Q86UP2-4;Q86UP2-2;Q86UP2-3	2699	Color2 [A=255, R=169, G=169, B=169]	1	4	Kinectin;Limkain_b1_cons_dom;Limkain-b1;Nucleotide-bd_a/b_plait;NYN_limkain-b1;OST-HTH/LOTUS_dom;RRM_dom;Spectrin_repeat		HTH_OST;RRM	156.27	26.1496	26.0093	25.7131	25.9207	25.9393	26.3689	25.6521	0	0
	0.088353	0.0376457	Transcription elongation factor B polypeptide 3	TCEB3	A0A024RAC6;Q14241	A0A024RAC6;Q14241	5	Color2 [A=255, R=169, G=169, B=169]	1	4	F-box_dom_cyclin-like;RNA_pol_II_trans_fac_SIII_A;TFIIS/CRSP70_N_sub;TFIIS_N		FBOX;TFIIS_N	87.229	24.8361	24.3903	24.5892	24.3599	24.4203	24.7566	24.5677	0	0
	0.0824837	0.0374839	2,4-dienoyl-CoA reductase, mitochondrial	DECR1	Q16698;Q16698-2;E5RJG7;E5RFV2;E5RJD2;E5RID6;H0YAW3	Q16698;Q16698-2;E5RJG7;E5RFV2;E5RJD2	2469	Color2 [A=255, R=169, G=169, B=169]	1	4	DH_sc/Rdtase_SDR;Glc/ribitol_DH;NAD(P)-bd_dom	GDHRDH	ADH_SHORT	36.067	24.9893	24.9816	24.5305	24.8134	25.1088	24.7614	24.7284	0	0
	0.155633	0.0374702	40S ribosomal protein S13	RPS13	P62277;J3KMX5;E9PS50	P62277;J3KMX5	2043	Color2 [A=255, R=169, G=169, B=169]	1	4	Ribosomal_S13/S15_N;Ribosomal_S15;Ribosomal_S15P;S15_NS1_RNA-bd		RIBOSOMAL_S15	17.222	28.2089	28.3901	28.3278	28.2049	28.3975	28.4189	28.1447	0	0
	0.0816334	0.0366308	Lamin-B receptor	LBR	Q14739;A0A494C1L1;C9JXK0;C9JES9	Q14739;A0A494C1L1;C9JXK0	2368	Color2 [A=255, R=169, G=169, B=169]	1	4	Ergosterol_biosynth_ERG4_ERG24;Lamin-B_rcpt_of_tudor;Sterol_reductase_CS;Tudor		STEROL_REDUCT_1;STEROL_REDUCT_2;TUDOR	70.702	25.917	25.9081	25.7093	25.6625	25.9653	26.039	25.5033	0	0
	0.185595	0.0358877	60S ribosomal protein L34	RPL34	P49207	P49207	1854	Color2 [A=255, R=169, G=169, B=169]	1	4	Ribosomal_L34Ae;Ribosomal_L34e_CS	RIBOSOMALL34	RIBOSOMAL_L34E	13.293	29.1428	29.2138	29.3757	29.1196	29.2969	29.2725	29.1771	0	0
	0.0696984	0.0352667	ADP-ribosylation factor 5	ARF5	P84085;C9J1Z8;F5H1V1;F5H6T5;F8WDB3	P84085;C9J1Z8	2138	Color2 [A=255, R=169, G=169, B=169]	1	4	P-loop_NTPase;Small_GTPase_ARF;Small_GTPase_ARF/SAR;Small_GTP-bd_dom	SAR1GTPBP	ARF	20.529	24.4795	24.0513	23.8203	24.3244	24.3172	24.1472	24.148	0	0
	0.0616627	0.0343321		CALM2;CALM1	P0DP25;P0DP24;P0DP23;E7EMB3;Q96HY3;G3V361;A0A590UJI2;A0A590UJC0;G3V226;M0QZ52;F8WBR5;G3V479;P27482	P0DP25;P0DP24;P0DP23;E7EMB3;Q96HY3;G3V361;A0A590UJI2	1445	Color2 [A=255, R=169, G=169, B=169]	1	4	EF_Hand_1_Ca_BS;EF_hand_dom;EF-hand-like_dom		EF_HAND_1;EF_HAND_2	16.837	25.3706	25.4318	25.1585	25.6941	25.1089	25.6879	25.5474	0	0
	0.0702385	0.0337947	Antigen KI-67	MKI67	P46013;P46013-2	P46013;P46013-2	1819	Color2 [A=255, R=169, G=169, B=169]	1	4	FHA_dom;K167R;SMAD_FHA_domain		FHA_DOMAIN	358.69	28.3503	28.0354	28.3544	28.2737	27.9735	28.5744	28.3139	0	0
	0.0392108	0.0334587	Histone H3.1	HIST1H3A	P68431	P68431	2112	Color2 [A=255, R=169, G=169, B=169]	1	4	Histone_core_D;Histone_H3;Histone-fold	HISTONEH3	HISTONE_H3_1;HISTONE_H3_2	15.404	32.9445	32.8147	32.3595	32.6557	33.2999	32.607	32.2743	0	0
	0.0438166	0.0331691	rRNA/tRNA 2-O-methyltransferase fibrillarin-like protein 1	FBLL1	A6NHQ2	A6NHQ2	395	Color2 [A=255, R=169, G=169, B=169]	1	4	Fibrillarin;Fibrillarin_CS	FIBRILLARIN	FIBRILLARIN	34.803	27.3141	27.8612	28.1027	28.0457	27.6048	27.773	28.2146	0	0
	0.0280099	0.0327004	rRNA 2-O-methyltransferase fibrillarin	FBL	P22087;M0QXL5;M0R299;M0R2Q4;M0R0P1;M0R2U2;M0R1H0;M0R2B0;M0QXC9	P22087;M0QXL5;M0R299;M0R2Q4;M0R0P1;M0R2U2;M0R1H0;M0R2B0	1602	Color2 [A=255, R=169, G=169, B=169]	1	4	Fibrillarin;Fibrillarin_CS	FIBRILLARIN	FIBRILLARIN	33.784	28.8239	28.9929	29.8109	29.3498	28.7271	29.149	29.955	0	0
	0.207313	0.0323939	Calcyclin-binding protein	CACYBP	Q9HB71;Q9HB71-3;B2ZWH1;Q9HB71-2	Q9HB71;Q9HB71-3	3274	Color2 [A=255, R=169, G=169, B=169]	1	4	CS_domain;CS-like_domain;HSP20-like_chaperone;SGS;Siah-Interact_N		CS;SGS	26.21	26.3557	26.4623	26.5176	26.4043	26.5718	26.3911	26.4391	0	0
	0.0788231	0.0307883	DNA-dependent protein kinase catalytic subunit	PRKDC	P78527;P78527-2;F5GX40;H0YG84	P78527;P78527-2	2123	Color2 [A=255, R=169, G=169, B=169]	1	4	ARM-like;ARM-type_fold;FATC;Kinase-like_dom;NUC194;PI3/4_kinase_cat_dom;PI3/4_kinase_CS;PIK_FAT;PIK-rel_kinase_FAT		FAT;FATC;HEAT_REPEAT;PI3_4_KINASE_1;PI3_4_KINASE_2;PI3_4_KINASE_3;TPR;TPR_REGION	469.08	25.7556	25.7961	25.4302	25.6763	25.8308	25.7987	25.4565	0	0
	0.170143	0.0307748	Cullin-4A	CUL4A	Q13619;A0A0A0MR50;Q13619-2;A0A087WWN2	Q13619;A0A0A0MR50;Q13619-2	2309	Color2 [A=255, R=169, G=169, B=169]	1	4	Cullin_CS;Cullin_homology;Cullin_N;Cullin_neddylation_domain;Cullin_repeat-like_dom;WHTH_DNA-bd_dom		CULLIN_1;CULLIN_2	87.679	23.7078	23.7336	23.7464	23.8595	23.8468	23.8735	23.6574	0	0
	0.0389211	0.0303342	Sorbin and SH3 domain-containing protein 2	SORBS2	O94875;O94875-11;O94875-12;O94875-8;O94875-9;O94875-3;O94875-2;O94875-10;O94875-4;O94875-7;O94875-5;H7BXR3;H7BZK1;H7C1R7;A0A3B3ITL8;H7BZX1;O94875-6;C9J3W4;C9IZ89;C9JL62	O94875;O94875-11;O94875-12;O94875-8;O94875-9;O94875-3;O94875-2;O94875-10;O94875-4;O94875-7;O94875-5;H7BXR3;H7BZK1	1269	Color2 [A=255, R=169, G=169, B=169]	1	4	p67phox;SH3_2;SH3_domain;Sorb;Znf_C2H2	P67PHOX;SH3DOMAIN	SH3;SOHO	124.11	23.8829	23.3831	23.0496	23.1063	23.0576	23.6483	23.4515	0	0
	0.0585204	0.0299695	Nucleolin	NCL	P19338;H7BY16;C9J1H7;C9JWL1;C9JYW2;C9JLB1	P19338;H7BY16	1571	Color2 [A=255, R=169, G=169, B=169]	1	4	Nucleotide-bd_a/b_plait;RRM_dom		RRM	76.613	27.3637	27.6019	27.6424	27.6022	27.2554	27.9291	27.5631	0	0
	0.0451401	0.0297745	SWI/SNF-related matrix-associated actin-dependent regulator of chromatin subfamily A member 5	SMARCA5	O60264	O60264	1159	Color2 [A=255, R=169, G=169, B=169]	1	4	DBINO;Helicase_ATP-bd;Helicase_C;Homeodomain-like;ISWI_HAND-dom;P-loop_NTPase;SANT/Myb;SANT_dom;SLIDE;SNF2_N		DEAH_ATP_HELICASE;HELICASE_ATP_BIND_1;HELICASE_CTER;SANT	121.9	25.7774	25.5419	25.2031	25.3385	25.7238	25.6803	25.0808	0	0
	0.0574503	0.0291662	Spliceosome RNA helicase DDX39B	DDX39B	Q13838;Q13838-2;Q5STU3;A0A0G2JJZ9;A0A140T9X3;F6WLT2;F6TRA5;A0A0A0MT12;F6S4E6;A0A140T9X9;A0A140TA18;F6UJC5;A0A140T996;A0A140T973;A0A140T9K1;A0A140T9L4;H0Y400;A0A0G2JJL7;F6R6M7;F6QYI9;H0YCC6;F6U6E2;F6S2B7;A0A0G2JHN7;F6SXL5;A0A140T9N3;A0A140T9K2	Q13838;Q13838-2;Q5STU3;A0A0G2JJZ9;A0A140T9X3;F6WLT2;F6TRA5;A0A0A0MT12;F6S4E6;A0A140T9X9;A0A140TA18;F6UJC5	2318	Color2 [A=255, R=169, G=169, B=169]	1	4	DNA/RNA_helicase_DEAD/DEAH_N;Helicase_ATP-bd;Helicase_C;P-loop_NTPase;RNA_helicase_DEAD_Q_motif		HELICASE_ATP_BIND_1;HELICASE_CTER;Q_MOTIF	48.991	24.9843	25.5338	25.5069	25.3542	25.3379	25.196	25.588	0	0
	0.127661	0.0288583	40S ribosomal protein S20	RPS20	P60866;P60866-2;E5RJX2;E5RIP1;G3XAN0	P60866;P60866-2;E5RJX2	1992	Color2 [A=255, R=169, G=169, B=169]	1	4	Ribosomal_S10;Ribosomal_S10_CS;Ribosomal_S10_dom;Ribosomal_S10_euk/arc	RIBOSOMALS10	RIBOSOMAL_S10	13.373	27.6935	27.6055	27.7672	27.8136	27.6442	27.7029	27.8994	0	0
	0.135482	0.0286172	Ras GTPase-activating-like protein IQGAP1	IQGAP1	P46940;A0A0J9YXZ5;H0YLE8;H0YKA5;A0A087X225;A0A087WWP1;E9PDT6	P46940;A0A0J9YXZ5;H0YLE8	1832	Color2 [A=255, R=169, G=169, B=169]	1	4	CH-domain;IQ_motif_EF-hand-BS;Myosin-like_IQ_dom;P-loop_NTPase;RasGAP;RasGAP_C;RasGAP_CS;Rho_GTPase_activation_prot;WW_dom		CH;IQ;RAS_GTPASE_ACTIV_1;RAS_GTPASE_ACTIV_2;WW_DOMAIN_1;WW_DOMAIN_2	189.25	27.2411	27.3833	27.46	27.4434	27.3991	27.3076	27.5249	0	0
	0.023897	0.02578	Forkhead box protein K1	FOXK1	P85037;P85037-2;U3KQ26;Q01167;P58012;E9PM37;E9PPI7;Q01167-2	P85037;P85037-2;U3KQ26	2143	Color2 [A=255, R=169, G=169, B=169]	1	4	FHA_dom;SMAD_FHA_domain;TF_fork_head;TF_fork_head_CS;WHTH_DNA-bd_dom	FORKHEAD	FHA_DOMAIN;FORK_HEAD_1;FORK_HEAD_2;FORK_HEAD_3	75.456	24.0618	23.895	22.9574	23.6491	23.9445	23.9267	23.1287	0	0
	0.0601227	0.025329	NEDD8-conjugating enzyme Ubc12	UBE2M	P61081;M0QX69;M0QYI6	P61081	2003	Color2 [A=255, R=169, G=169, B=169]	1	4	UBQ-conjugat_E2;UBQ-conjugating_AS;UBQ-conjugating_enzyme/RWD		UBIQUITIN_CONJUGAT_1;UBIQUITIN_CONJUGAT_2	20.9	23.6242	23.863	24.0229	23.7697	23.5941	23.9041	24.0377	0	0
	0.0603498	0.024127	Protein phosphatase 1 regulatory subunit 12A	PPP1R12A	O14974;O14974-4;O14974-5;O14974-3;O14974-2;F8VZN8;H0YIS4;H0YHI8;A0A3B3ISH4;A0A0U1RQZ1;H0YIM2;H0YHL8;H0YIS3;F8VW28	O14974;O14974-4;O14974-5;O14974-3;O14974-2;F8VZN8	1064	Color2 [A=255, R=169, G=169, B=169]	1	4	Ankyrin_rpt;Ankyrin_rpt-contain_dom;Pase-1_reg_su_12A/B/C_euk	ANKYRIN	ANK_REP_REGION;ANK_REPEAT	115.28	24.3111	24.0971	24.0879	24.1727	23.9578	24.4741	24.142	0	0
	0.0479893	0.0231547	MICOS complex subunit MIC60	IMMT	Q16891;Q16891-2;B9A067;Q16891-4;Q16891-3;C9J406;H7C463;A0A087WYS0;D6RAW4	Q16891;Q16891-2;B9A067;Q16891-4;Q16891-3;C9J406;H7C463	2478	Color2 [A=255, R=169, G=169, B=169]	1	4	Mt-IM_prot_Mitofilin			83.677	24.6131	24.6501	24.2927	24.439	24.6288	24.734	24.2028	0	0
	0.0741275	0.0229848	Poly(rC)-binding protein 1	PCBP1	Q15365;P57723;C9K0A2;F8WC71;C9IZV9;C9J7A9;C9JSA6;C9J5V4;C9JTY5;C9JZY3;C9J0A4;P57723-2	Q15365	2414	Color2 [A=255, R=169, G=169, B=169]	1	4	KH_dom;KH_dom_type_1		KH_TYPE_1	37.497	26.761	27.1955	27.0906	27.0491	27.0618	27.0503	27.0291	0	0
	0.0460539	0.0214434	Protein kinase C alpha type	PRKCA	P17252;J3KRN5;P05771;P05129;P05771-2;P05129-2;M0R0I9	P17252;J3KRN5	1546	Color2 [A=255, R=169, G=169, B=169]	1	4	AGC-kinase_C;C2_Ca/lipid-bd_dom_CaLB;C2_Ca-dep;C2_dom;C2_membr_targeting;DAG/PE-bd;Kinase-like_dom;Pkinase_C;Prot_kinase_cat_dom;Prot_Kinase_C-like_PE/DAG-bd;Protein_kinase_ATP_BS;Protein_kinase_C_a/b/g;Ser/Thr_dual-sp_kinase_dom;Ser/Thr_kinase_AS	C2DOMAIN;DAGPEDOMAIN	AGC_KINASE_CTER;C2;PROTEIN_KINASE_ATP;PROTEIN_KINASE_DOM;PROTEIN_KINASE_ST;ZF_DAG_PE_1;ZF_DAG_PE_2	76.749	24.6778	24.3558	24.2507	24.3578	24.4291	24.1884	24.6784	0	0
	0.060616	0.0203341	Up-regulated during skeletal muscle growth protein 5	USMG5	Q96IX5	Q96IX5	2994	Color2 [A=255, R=169, G=169, B=169]	1	4	DAPIT	DAPIT		6.4575	24.2777	24.4733	24.1939	24.3512	24.1409	24.3603	24.532	0	0
	0.0151537	0.0193001	Four and a half LIM domains protein 2	FHL2	Q14192;F8WDA8;U3KQT4;Q14192-2;C9J3S8	Q14192	2335	Color2 [A=255, R=169, G=169, B=169]	1	4	Znf_LIM		LIM_DOMAIN_1;LIM_DOMAIN_2	32.193	20.0467	20.4207	21.4391	20.9713	20.3134	20.6604	21.2424	0	0
	0.0498172	0.0192358	Host cell factor 1;HCF N-terminal chain 1;HCF N-terminal chain 2;HCF N-terminal chain 3;HCF N-terminal chain 4;HCF N-terminal chain 5;HCF N-terminal chain 6;HCF C-terminal chain 1;HCF C-terminal chain 2;HCF C-terminal chain 3;HCF C-terminal chain 4;HCF C-terminal chain 5;HCF C-terminal chain 6	HCFC1	P51610-4;A6NEM2;P51610;P51610-2;P51610-3;H7C1C4;Q9Y5Z7	P51610-4;A6NEM2;P51610;P51610-2	389	Color2 [A=255, R=169, G=169, B=169]	1	4	Fibronectin_type3;Gal_Oxidase_b-propeller;Ig-like_fold;Kelch_1;Kelch-typ_b-propeller		FN3	213.4	23.3745	23.7881	23.4532	23.4278	23.6206	23.6199	23.3499	0	0
	0.0279571	0.0185736	PDZ and LIM domain protein 7	PDLIM7	Q9NR12;Q9NR12-2;Q9NR12-6;D6RH06;Q9NR12-5;Q9NR12-4;D6RF83;H7BYK4;Q9NR12-3;D6RAN1;H0Y8W6	Q9NR12;Q9NR12-2;Q9NR12-6;D6RH06;Q9NR12-5;Q9NR12-4	3315	Color2 [A=255, R=169, G=169, B=169]	1	4	PDZ;Znf_LIM		LIM_DOMAIN_1;LIM_DOMAIN_2;PDZ	49.844	24.549	24.6164	23.9304	23.9946	24.2124	24.4701	24.1911	0	0
	0.0397636	0.0174154	60S ribosomal protein L36a	RPL36A;RPL36A-HNRNPH2	P83881;J3KQN4;H0Y5B4;H7BZ11;R4GN19;H7BY91;H0Y3V9	P83881;J3KQN4;H0Y5B4;H7BZ11	930	Color2 [A=255, R=169, G=169, B=169]	1	4	Ribosomal_L44e;Ribosomal_zn-bd_dom		RIBOSOMAL_L44E	12.441	30.8164	31.0034	30.9803	30.5882	30.6398	30.9106	31.0432	0	0
	0.0221813	0.0167224	SNW domain-containing protein 1	SNW1	Q13573;G3V3A4;G3V4X8;G3V5R3	Q13573;G3V3A4;G3V4X8	2303	Color2 [A=255, R=169, G=169, B=169]	1	4	SKI-int_prot_SKIP;SKI-int_prot_SKIP_SNW-dom			61.494	25.405	25.1658	24.8629	24.7832	25.4621	25.077	24.6738	0	0
	0.0293736	0.0156719	Leucine-rich repeat-containing protein 59	LRRC59	Q96AG4;I3L223	Q96AG4	2934	Color2 [A=255, R=169, G=169, B=169]	1	4	Leu-rich_rpt		LRR	34.93	28.2654	28.0966	27.8062	28.1332	28.1205	28.3671	27.7854	0	0
	0.0156603	0.015206	A-kinase anchor protein 8	AKAP8	O43823;M0QYL4	O43823	1147	Color2 [A=255, R=169, G=169, B=169]	1	4	AKAP95;Porin_LamB;Znf_C2H2-like			76.107	23.4838	23.403	23.257	22.7911	23.893	22.9324	22.9214	0	0
	0.0318653	0.0151939	Monocarboxylate transporter 1	SLC16A1	P53985;Q5T8R5;Q5T8R3;P53985-2	P53985;Q5T8R5	1948	Color2 [A=255, R=169, G=169, B=169]	1	4	MFS;MFS_dom;MFS_dom_general_subst_transpt;Monocarb_transpt		MFS	53.944	26.9276	26.9972	26.8544	26.7326	27.0579	27.0828	26.5387	0	0
	0.0294835	0.0149412	Transcription activator BRG1	SMARCA4	P51532;A0A2R8Y7S2;P51532-4;P51532-3;Q9HBD4;P51532-2;P51532-5;A0A2R8Y4P4;A0A0A0MT49;A0A2R8YGG3;A0A2R8Y440;A0A2R8YG32;A0A2R8Y7F3;A0A2R8Y4C5;A0A2R8Y6N0;A0A2R8YF58;A0A2R8Y6V2;A0A2R8YDA1;A0A2R8Y526;A0A2R8Y7Y7;A0A2R8YF80;A0A2R8YGP5;A0A2R8Y523;A0A2R8Y5K3;A0A2R8YFK5;K7EQF0;K7EP28;A0A2R8YCY3;A0A2R8YFV8;A0A2R8Y4R6;A0A0U1RRF5;B1ALG2;A0A0U1RRF8;F6T8Q0;B1ALG1;A0A0U1RR09;F6UH26;A0A0A0MSS5;A0A0U1RRD6;A0A2R8YF38…	P51532;A0A2R8Y7S2;P51532-4;P51532-3;Q9HBD4;P51532-2;P51532-5;A0A2R8Y4P4;A0A0A0MT49;A0A2R8YGG3;A0A2R8Y440;A0A2R8YG32;A0A2R8Y7F3;A0A2R8Y4C5;A0A2R8Y6N0;A0A2R8YF58;A0A2R8Y6V2;A0A2R8YDA1;A0A2R8Y526;A0A2R8Y7Y7;A0A2R8YF80;A0A2R8YGP5;A0A2R8Y523	246	Color2 [A=255, R=169, G=169, B=169]	1	4	BRK_domain;Bromodomain;Bromodomain_CS;Gln-Leu-Gln_QLQ;HAS_subgr;Helicase/SANT-assoc_DNA-bd;Helicase_ATP-bd;Helicase_C;HSA;P-loop_NTPase;SNF2_N	BROMODOMAIN	BROMODOMAIN_1;BROMODOMAIN_2;HELICASE_ATP_BIND_1;HELICASE_CTER;HSA;QLQ	184.64	24.8624	24.9001	24.6306	24.6885	24.9813	24.9576	24.4171	0	0
	0.0179652	0.0146755	SAFB-like transcription modulator	SLTM	Q9NWH9;H7C3F4;Q9NWH9-3;H7BXE3;H0YMM0;H0YL55;H0YLE6;H0YKH2;H0YKU6;H0YMW8;H0YNF3;H0YMR6;H0YLW7	Q9NWH9;H7C3F4;Q9NWH9-3	3365	Color2 [A=255, R=169, G=169, B=169]	1	4	Nucleotide-bd_a/b_plait;RRM_dom;SAP_dom		RRM;SAP	117.15	27.1219	26.9513	27.5892	27.4169	26.7682	27.5583	27.5269	0	0
	0.0458201	0.0142129	60S ribosomal protein L12	RPL12	P30050;P30050-2	P30050;P30050-2	1680	Color2 [A=255, R=169, G=169, B=169]	1	4	Ribosomal_L11;Ribosomal_L11_C;Ribosomal_L11_CS;Ribosomal_L11_N		RIBOSOMAL_L11	17.818	28.012	28.2758	28.4288	28.3138	28.215	28.2791	28.3213	0	0
	0.0236945	0.013995	LIM and SH3 domain protein 1	LASP1	Q14847;Q14847-2;C9J9W2;F6S2S5;Q14847-3;K7ESD6;O76041-2	Q14847;Q14847-2;C9J9W2	2370	Color2 [A=255, R=169, G=169, B=169]	1	4	Nebulin_35r-motif;SH3_domain;Znf_LIM	SH3DOMAIN	LIM_DOMAIN_1;LIM_DOMAIN_2;NEBULIN;SH3	29.717	24.0985	24.3763	23.8558	24.3496	23.9183	24.1467	24.4871	0	0
	0.0501308	0.0128457	Interleukin enhancer-binding factor 3	ILF3	Q12906-7;Q12906-4;Q12906-6	Q12906-7;Q12906-4;Q12906-6	2242	Color2 [A=255, R=169, G=169, B=169]	1	4	Ds-RNA-bd;dsRNA-bd-like_dom;DZF		DS_RBD	95.807	29.1714	28.9959	29.1788	29.17	29.0529	29.3138	29.059	0	0
	0.0993393	0.0117337	Nuclear pore complex protein Nup214	NUP214	P35658;P35658-3;P35658-4;P35658-2;A0A494C1F2;P35658-5;A0A0A0MSW3;A0A494BZU9;H0Y837;H0YF36;E9PKD2;B7ZAV2;A0A494C104	P35658;P35658-3;P35658-4;P35658-2;A0A494C1F2;P35658-5;A0A0A0MSW3	317	Color2 [A=255, R=169, G=169, B=169]	1	4	Nucleoporin;WD40/YVTN_repeat-like_dom;WD40_repeat			213.62	23.2523	23.2846	23.1798	23.1922	23.1642	23.2754	23.2774	0	0
	0.00768931	0.0114228	PH-interacting protein	PHIP	Q8WWQ0	Q8WWQ0	2862	Color2 [A=255, R=169, G=169, B=169]	1	4	Bromodomain;Bromodomain_CS;Quinonprotein_ADH-like_supfam;WD40/YVTN_repeat-like_dom;WD40_repeat;WD40_repeat_CS;WD40_repeat_dom	BROMODOMAIN	BROMODOMAIN_1;BROMODOMAIN_2;WD_REPEATS_1;WD_REPEATS_2;WD_REPEATS_REGION	206.69	25.7283	25.0333	24.4511	24.605	25.4222	25.37	24.1053	0	0
	0.0196587	0.011065	Cytochrome b-c1 complex subunit 2, mitochondrial	UQCRC2	P22695;H3BRG4;H3BSJ9;H3BP04;H3BUE4;H3BUI9;A0A087WVZ4	P22695;H3BRG4;H3BSJ9	1608	Color2 [A=255, R=169, G=169, B=169]	1	4	Metalloenz_LuxS/M16;Pept_M16_dom;Pept_M16_N;Pept_M16_Zn_BS;Peptidase_M16_C		INSULINASE	48.442	24.6117	24.7902	24.6743	24.9612	24.3824	24.8876	25.0413	0	0
	0.0323591	0.0105685	Acyl-coenzyme A thioesterase 13;Acyl-coenzyme A thioesterase 13, N-terminally processed	ACOT13	Q9NPJ3;Q9NPJ3-2	Q9NPJ3;Q9NPJ3-2	3303	Color2 [A=255, R=169, G=169, B=169]	1	4	PAAI_dom;Thioestr_supf			14.96	23.6689	24.0356	23.9619	23.7988	23.8705	23.7676	23.9925	0	0
	0.0150131	0.0103192	Methyl-CpG-binding protein 2	MECP2	P51608-2;P51608;B5MCB4;A0A0D9SFX7;A0A0D9SEX1;C9JH89	P51608-2;P51608	1908	Color2 [A=255, R=169, G=169, B=169]	1	4	AT_hook_DNA-bd_motif;DNA-bd_integrase-typ;Me_CpG-bd_MeCP2;Methyl_CpG_DNA-bd		MBD	53.323	24.4048	24.1889	23.9284	23.7823	24.1097	24.4106	23.7389	0	0
	0.014708	0.010046	Ran GTPase-activating protein 1	RANGAP1	P46060;H0Y4Q3;B0QYT5;B0QYT4;B0QYT6	P46060	1820	Color2 [A=255, R=169, G=169, B=169]	1	4	Ran_GTPase_activating_1_C;RanGap			63.541	23.6461	23.9646	23.8188	23.8989	23.3307	24.1077	24.088	0	0
	0.0300552	0.00966581	NADH dehydrogenase [ubiquinone] 1 alpha subcomplex subunit 8	NDUFA8	P51970	P51970	1915	Color2 [A=255, R=169, G=169, B=169]	1	4	CHCH;NADH_Ub_cplx-1_asu_su-8			20.105	22.3793	22.4454	22.2814	22.5227	22.4802	22.5662	22.2042	0	0
	0.0277613	0.00961288	Protein LSM12 homolog	LSM12	Q3MHD2;K7ELG9;Q3MHD2-2	Q3MHD2;K7ELG9;Q3MHD2-2	964	Color2 [A=255, R=169, G=169, B=169]	1	4	Anticodon-binding_dom			21.701	23.4464	23.5082	23.6595	23.7568	23.5006	23.5062	23.8004	0	0
	0.0139041	0.00932344	Hydroxysteroid dehydrogenase-like protein 2	HSDL2	Q6YN16;Q6YN16-2	Q6YN16;Q6YN16-2	2639	Color2 [A=255, R=169, G=169, B=169]	1	4	DH_sc/Rdtase_SDR;Glc/ribitol_DH;NAD(P)-bd_dom;Sc_DH/Rdtase_CS;SCP2_sterol-bd_dom	GDHRDH	ADH_SHORT	45.394	23.2307	22.315	22.6624	22.6884	22.7132	22.7795	22.7077	0	0
	0.0354472	0.00908264	Pescadillo homolog	PES1	O00541;B5MCF9;O00541-2;B3KXD6;H7C267	O00541;B5MCF9;O00541-2;B3KXD6	459	Color2 [A=255, R=169, G=169, B=169]	1	4	BRCT_dom;Pescadillo		BRCT	68.002	24.7013	24.7373	24.6037	24.6938	24.8784	24.551	24.6499	0	0
	0.0321574	0.00901159	RNA polymerase-associated protein CTR9 homolog	CTR9	Q6PD62;H0YCE8	Q6PD62	2618	Color2 [A=255, R=169, G=169, B=169]	1	4	TPR_2;TPR_repeat;TPR-1;TPR-contain_dom;TPR-like_helical		TPR;TPR_REGION	133.5	23.2217	22.8653	22.9578	22.9533	22.946	23.0137	23.0658	0	0
	0.0310111	0.00862296	Polypeptide N-acetylgalactosaminyltransferase 2;Polypeptide N-acetylgalactosaminyltransferase 2 soluble form	GALNT2	Q10471;Q10471-2;Q8N4A0;F8VUJ3;Q8N4A0-2	Q10471	2221	Color2 [A=255, R=169, G=169, B=169]	1	4	Glyco_trans_2;Ricin_B_lectin		RICIN_B_LECTIN	64.732	25.8412	25.9769	26.1851	25.9319	26.0838	25.9246	25.9688	0	0
	0.00886289	0.00773954	Serine/threonine-protein phosphatase 1 regulatory subunit 10	PPP1R10	Q96QC0	Q96QC0	3023	Color2 [A=255, R=169, G=169, B=169]	1	4	TFIIS/CRSP70_N_sub;TFIIS_N;Znf_CCCH		TFIIS_N;ZF_C3H1	99.057	24.7164	24.1768	23.8637	24.1062	24.4219	24.497	23.7515	0	0
	0.0151749	0.0066994	Adenosine kinase	ADK	P55263;P55263-2;A0A5K1VW54;A0A5K1VW94;P55263-3;P55263-4;A0A5F9ZH31;A0A5F9ZH72;A0A5F9ZHJ1;A0A5F9ZGZ8;A0A5F9ZH83;A0A5F9ZH76	P55263;P55263-2;A0A5K1VW54;A0A5K1VW94;P55263-3;P55263-4;A0A5F9ZH31;A0A5F9ZH72;A0A5F9ZHJ1	1966	Color2 [A=255, R=169, G=169, B=169]	1	4	Adenokinase;Carboh/pur_kinase_PfkB_CS;PfkB_dom	ADENOKINASE	PFKB_KINASES_1;PFKB_KINASES_2	40.545	24.8858	24.7053	24.5126	24.7665	24.8249	24.4505	24.8974	0	0
	0.00565745	0.00665092	Nitric oxide synthase-interacting protein	NOSIP	Q9Y314;M0R3B2;A0A075B6F9;A0A075B797;M0R1K2;M0QX85;M0R1T7	Q9Y314;M0R3B2;A0A075B6F9;A0A075B797;M0R1K2	3559	Color2 [A=255, R=169, G=169, B=169]	1	4	Nitric_oxide_synth-interacting;Znf_RING/FYVE/PHD			33.172	24.1441	23.9245	23.2377	23.9108	24.1327	24.2362	23.0639	0	0
	0.0107175	0.00562954	Nesprin-1	SYNE1	Q8NF91;Q8NF91-4;E7ENN3;A0A0C4DG40;Q8NF91-8;Q8NF91-2	Q8NF91;Q8NF91-4;E7ENN3;A0A0C4DG40;Q8NF91-8;Q8NF91-2	153	Color2 [A=255, R=169, G=169, B=169]	1	4	Actinin_actin-bd_CS;CH-domain;KASH;Spectrin/alpha-actinin;Spectrin_repeat		ACTININ_1;ACTININ_2;CH;KASH	1011.1	27.3336	27.8786	27.7064	27.6734	27.8967	27.4355	27.6286	0	0
	0.00346567	0.00505273	Eukaryotic initiation factor 4A-II;Eukaryotic initiation factor 4A-II, N-terminally processed	EIF4A2	Q14240;Q14240-2;E7EQG2;J3KSN7;E7EMV8;E9PBH4;F8WE11;C9JUF0	Q14240;Q14240-2;E7EQG2	2339	Color2 [A=255, R=169, G=169, B=169]	1	4	DNA/RNA_helicase_DEAD/DEAH_N;Helicase_ATP-bd;Helicase_C;P-loop_NTPase;RNA_helicase_DEAD_Q_motif;RNA-helicase_DEAD-box_CS		DEAD_ATP_HELICASE;HELICASE_ATP_BIND_1;HELICASE_CTER;Q_MOTIF	46.402	23.399	24.1369	24.4259	24.7497	23.8026	23.7475	24.9986	0	0
	0.00707941	0.00494226	Reticulocalbin-1	RCN1	Q15293;Q15293-2;E9PP27	Q15293;Q15293-2	2412	Color2 [A=255, R=169, G=169, B=169]	1	4	EF_Hand_1_Ca_BS;EF_hand_dom;EF-hand-like_dom;Rcn1		EF_HAND_1;EF_HAND_2;ER_TARGET	38.89	23.2818	23.5165	23.6178	23.8573	23.2166	23.9752	23.5281	0	0
	0.0132712	0.00463804	Ras-related protein Ral-A	RALA	P11233;H7C3P7;F8WEQ6;C9JPE8;C9JYR1	P11233;H7C3P7	1466	Color2 [A=255, R=169, G=169, B=169]	1	4	P-loop_NTPase;Small_GTPase;Small_GTPase_Ras;Small_GTP-bd_dom	RASTRNSFRMNG	RAS	23.567	24.7118	24.8569	25.0494	24.7821	24.7341	24.7887	25.0413	0	0
	0.00965884	0.00409619	BRCA1-A complex subunit RAP80	UIMC1	Q96RL1;Q96RL1-3;Q96RL1-2;D6RC40;D6RCQ3;Q96RL1-5;D6R9M3;D6RDZ5;Q96RL1-4	Q96RL1;Q96RL1-3;Q96RL1-2	3030	Color2 [A=255, R=169, G=169, B=169]	1	4	Ubiquitin-int_motif		UIM	79.727	22.403	22.4227	22.4195	22.7974	22.4482	22.7135	22.3826	0	0
	0.0125234	0.0036513	Double-stranded RNA-specific adenosine deaminase	ADAR	P55265;P55265-5;P55265-4;A0A3B3IRQ9;P55265-3;P55265-2;A0A3B3ISX1;A0A3B3ITG9;A0A3B3ISU1	P55265;P55265-5;P55265-4;A0A3B3IRQ9;P55265-3;P55265-2;A0A3B3ISX1	1967	Color2 [A=255, R=169, G=169, B=169]	1	4	A_deamin;dsRNA_A_deaminase;Ds-RNA-bd;dsRNA-bd-like_dom;WHTH_DNA-bd_dom		A_DEAMIN_EDITASE;DRADA_REPEAT;DS_RBD	136.06	24.2502	24.6095	24.5154	24.4616	24.45	24.3924	24.5462	0	0
	0.002102	0.00361776	Coiled-coil domain-containing protein 124	CCDC124	Q96CT7;M0R2F5	Q96CT7	2951	Color2 [A=255, R=169, G=169, B=169]	1	4	DUF1014;HMG_box_dom			25.835	25.3633	24.0697	24.2959	24.9619	24.3501	25.7192	23.9597	0	0
	0.0121969	0.0036033	mRNA export factor	RAE1	P78406;E9PQ57;E9PPG9;B0QZ36	P78406;E9PQ57;E9PPG9	707	Color2 [A=255, R=169, G=169, B=169]	1	4	G-protein_beta_WD-40_rep;WD40/YVTN_repeat-like_dom;WD40_repeat;WD40_repeat_CS;WD40_repeat_dom	GPROTEINBRPT	WD_REPEATS_1;WD_REPEATS_2;WD_REPEATS_REGION	40.968	23.7367	23.6261	23.5018	23.7537	23.6368	23.5236	23.8141	0	0
	0.0150667	0.00333881	Putative ATP-dependent RNA helicase DHX30	DHX30	Q7L2E3-2;Q7L2E3;H7BXY3;Q7L2E3-3	Q7L2E3-2;Q7L2E3;H7BXY3;Q7L2E3-3	2657	Color2 [A=255, R=169, G=169, B=169]	1	4	DNA/RNA_helicase_DEAD/DEAH_N;DNA/RNA_helicase_DEAH_CS;DUF1605;Helicase_ATP-bd;Helicase_C;Helicase-assoc_dom;P-loop_NTPase		DEAH_ATP_HELICASE;DS_RBD;HELICASE_ATP_BIND_1;HELICASE_CTER	136.11	23.9032	23.9875	23.9678	23.7808	24.0167	23.9121	23.8107	0	0
	0.00854877	0.00308084	Retinol dehydrogenase 11	RDH11	Q8TC12;Q8TC12-3;Q8TC12-2;G3V2G6;G3V234;H0YJ46;H0YIZ8	Q8TC12;Q8TC12-3;Q8TC12-2;G3V2G6;G3V234;H0YJ46	2832	Color2 [A=255, R=169, G=169, B=169]	1	4	DH_sc/Rdtase_SDR;Glc/ribitol_DH;NAD(P)-bd_dom	GDHRDH;SDRFAMILY	ADH_SHORT	35.386	23.6055	23.4003	23.1971	23.3431	23.2593	23.5323	23.3772	0	0
	0.00173031	0.00267013	Protein FAM98A	FAM98A	Q8NCA5;E9PH82;C9J3G8	Q8NCA5;E9PH82	2793	Color2 [A=255, R=169, G=169, B=169]	1	4	Uncharacterised_FAM98			55.272	26.1889	26.2772	24.7028	25.3373	26.2352	25.3398	25.3126	0	0
	0.00301452	0.00216103	Ensconsin	MAP7	Q14244;Q14244-3;Q14244-6;Q14244-7;A0A087WZ40;Q14244-2;Q14244-5;Q14244-4	Q14244;Q14244-3;Q14244-6;Q14244-7;A0A087WZ40;Q14244-2;Q14244-5;Q14244-4	2340	Color2 [A=255, R=169, G=169, B=169]	1	4	E-MAP-115			84.051	26.5318	26.441	25.9019	26.0142	26.4582	26.3427	25.8723	0	0
	0.00462428	0.00168705	Farnesyl pyrophosphate synthase	FDPS	P14324;P14324-2;A0A087X090;A0A087WVN4;A0A087X1D8;A0A087WTP2	P14324;P14324-2;A0A087X090;A0A087WVN4	1503	Color2 [A=255, R=169, G=169, B=169]	1	4	Polyprenyl_synt;Terpenoid_synth		POLYPRENYL_SYNTHASE_1;POLYPRENYL_SYNTHASE_2	48.275	25.0088	25.102	24.9642	25.16	24.8223	25.088	25.271	0	0
	0.000869171	0.000691255	CLIP-associating protein 2	CLASP2	E3W994;A0A0U1RQI6;E7ERI8;E7EW49;O75122-3;O75122;J3KR49;C9J668;H7C4X8;H7C5M8;D6RBU8;B3KR06;E7ENG2;O75122-2	E3W994;A0A0U1RQI6;E7ERI8;E7EW49;O75122-3;O75122;J3KR49	197	Color2 [A=255, R=169, G=169, B=169]	1	4	ARM-like;ARM-type_fold;CLASP_N_dom;HEAT_type_2		HEAT_REPEAT	138.86	22.8535	22.4894	22.2963	22.1467	22.8252	22.4775	22.0388	0	0
	0.00060824	0.000499884	RNA-binding motif protein, X chromosome;RNA-binding motif protein, X chromosome, N-terminally processed	RBMX	P38159;P38159-2;H3BT71;H0Y6E7;H3BUY5;H3BR27;P38159-3;O75526;H3BNC1;Q8N7X1;Q8IZ40	P38159;P38159-2;H3BT71;H0Y6E7;H3BUY5	1766	Color2 [A=255, R=169, G=169, B=169]	1	4	ELM2_dom;Homeodomain-like;Nucleotide-bd_a/b_plait;RBM1CTR;RRM_dom;SANT/Myb;SANT_dom		ELM2;RRM;SANT	42.331	30.8502	30.654	31.5092	30.9964	30.6468	31.32	31.0422	0	0
	0.000379729	0.000295162	Proteasome subunit alpha type-2;Proteasome subunit alpha type	PSMA2	P25787;A0A024RA52;C9JCK5;H3BT36;H7C402	P25787;A0A024RA52	4	Color2 [A=255, R=169, G=169, B=169]	1	4	Proteasome_asu_N;Proteasome_sua/b;Proteasome_suA-type		PROTEASOME_A_1;PROTEASOME_A_2	25.898	23.1607	23.1663	24.0532	23.6057	23.5614	23.5471	23.3818	0	0
	6.93065e-05	6.27836e-05	RNA demethylase ALKBH5	ALKBH5	Q6P6C2;Q6P6C2-1;Q6P6C2-3;K7ER58	Q6P6C2;Q6P6C2-1;Q6P6C2-3	2616	Color2 [A=255, R=169, G=169, B=169]	1	4	AlkB-like			44.255	23.5967	23.6871	22.7649	22.7858	23.2788	23.2065	23.1407	0	0
	0.000648132	-0.000392278	60S ribosomal protein L35	RPL35	P42766;F2Z388	P42766	1806	Color2 [A=255, R=169, G=169, B=169]	1	4	Ribosomal_L29;Ribosomal_L29_CS		RIBOSOMAL_L29	14.551	29.465	29.2229	28.7581	28.8198	29.0997	29.0708	29.0278	0	0
	0.00443156	-0.00156609	Purine nucleoside phosphorylase	PNP	P00491;G3V5M2;G3V2H3;G3V393	P00491;G3V5M2	1333	Color2 [A=255, R=169, G=169, B=169]	1	4	Nucleoside_phosphorylase_d;PNP/MTAP;Pur_Nuc_Pase_Ino/Guo-sp;Purine_phosphorylase;Purine_phosphorylase-2_CS		PNP_MTAP_2	32.118	23.9626	23.9442	24.1285	24.3019	23.9484	24.0918	24.208	0	0
	0.0169434	-0.00442012	Bifunctional purine biosynthesis protein PURH;Phosphoribosylaminoimidazolecarboxamide formyltransferase;IMP cyclohydrolase	ATIC	P31939;P31939-2;H7C1S2;C9JLK0;F8WEF0	P31939;P31939-2	1703	Color2 [A=255, R=169, G=169, B=169]	1	4	AICAR_Tfase_dom;AICAR_Tfase_insert_dom;AICARFT_IMPCHas;Cytidine_deaminase-like;MGS-like_dom			64.615	25.2186	25.369	25.3012	25.427	25.1676	25.3541	25.4518	0	0
	0.00724547	-0.00450977	G patch domain-containing protein 8	GPATCH8	Q9UKJ3;Q9UKJ3-2	Q9UKJ3;Q9UKJ3-2	3485	Color2 [A=255, R=169, G=169, B=169]	1	4	G_patch_dom;Znf_C2H2;Znf_C2H2_jaz;Znf_C2H2-like		G_PATCH;ZINC_FINGER_C2H2_1;ZINC_FINGER_C2H2_2	164.2	22.2251	21.9879	21.8937	21.9684	21.6225	22.0163	22.4039	0	0
	0.00451341	-0.00537475	DNA damage-binding protein 2	DDB2	Q92466;Q92466-5;A0A087X0X5;Q92466-2;Q92466-4;A0A087WYT8;A0A087WW71;Q92466-3;A0A087WTQ7;A0A087WV56	Q92466;Q92466-5;A0A087X0X5;Q92466-2;Q92466-4	2870	Color2 [A=255, R=169, G=169, B=169]	1	4	WD40/YVTN_repeat-like_dom;WD40_repeat;WD40_repeat_CS;WD40_repeat_dom		WD_REPEATS_1;WD_REPEATS_2;WD_REPEATS_REGION	47.863	25.1871	24.343	24.2371	24.6543	24.5457	25.2538	24.0004	0	0
	0.0205711	-0.0065012	Myb-binding protein 1A	MYBBP1A	Q9BQG0;Q9BQG0-2;I3L1L3;I3L2H8;I3L311	Q9BQG0;Q9BQG0-2;I3L1L3	3094	Color2 [A=255, R=169, G=169, B=169]	1	4	ARM-type_fold;DNA_pol_V			148.85	25.1323	25.1119	24.9239	24.9768	25.0741	25.1855	24.8295	0	0
	0.00567867	-0.00663789	Something about silencing protein 10	UTP3	Q9NQZ2	Q9NQZ2	3314	Color2 [A=255, R=169, G=169, B=169]	1	4	Sas10/Utp3/C1D;Sas10_C_dom			54.557	23.6113	23.4733	23.6317	23.236	24.3257	23.3054	22.8133	0	0
	0.0156143	-0.00687043	Elongation factor 1-alpha 1;Putative elongation factor 1-alpha-like 3;Elongation factor 1-alpha	EEF1A1;EEF1A1P5	P68104;Q5VTE0;A0A087WVQ9;A0A087WV01;Q5JR01;A6PW80;A0A6Q8PFK6	P68104;Q5VTE0;A0A087WVQ9;A0A087WV01	2107	Color2 [A=255, R=169, G=169, B=169]	1	4	EF_GTP-bd_dom;P-loop_NTPase;Transl_elong_EF1A/Init_IF2_C;Transl_elong_EF1A_euk/arc;Transl_elong_EFTu/EF1A_2;Transl_elong_EFTu/EF1A_C;Transl_elong_init/rib_B-barrel	ELONGATNFCT	EFACTOR_GTP	50.14	31.8148	31.8002	31.4803	31.6244	31.9419	31.5768	31.5006	0	0
	0.0180345	-0.00811911	Transketolase	TKT	P29401;P29401-2;A0A0B4J1R6;E9PFF2;F8W888;F8WAX4	P29401;P29401-2;A0A0B4J1R6	1670	Color2 [A=255, R=169, G=169, B=169]	1	4	Transketo_C/Pyr-ferredox_oxred;Transketolase_BS;Transketolase_C;Transketolase_N;Transketolase-like_C;Transketolase-like_Pyr-bd		TRANSKETOLASE_1;TRANSKETOLASE_2	67.877	28.5962	28.8361	29.0066	28.9947	28.6436	28.8469	29.0604	0	0
	0.017848	-0.00830285	NADH dehydrogenase [ubiquinone] 1 alpha subcomplex subunit 9, mitochondrial	NDUFA9	Q16795;A0A3B3ISG8;F5H0J3;H3BRM9;F5GY40	Q16795;A0A3B3ISG8	2475	Color2 [A=255, R=169, G=169, B=169]	1	4	3Beta_OHSteriod_DH/Estase;Epimerase_deHydtase;NAD(P)-bd_dom			42.509	23.808	23.7483	23.4595	23.5252	23.7743	23.7673	23.3392	0	0
	0.014887	-0.00849438	Aspartyl/asparaginyl beta-hydroxylase	ASPH	Q12797;Q12797-10;E5RHK2;A0A087WW51;E5RG29;E5RG56;Q12797-9;Q12797-6;Q12797-11;Q12797-5;Q12797-8;Q12797-2;E5RHJ2;G3XAN5;A0A087WUJ2;Q12797-7	Q12797;Q12797-10	2231	Color2 [A=255, R=169, G=169, B=169]	1	4	Asp_Arg_b-Hydrxlase;Asp-B-hydro/Triadin_dom;IPNS-like;TPR_repeat;TPR-contain_dom;TPR-like_helical		TPR;TPR_REGION	85.862	25.633	25.4725	25.0794	25.2366	25.559	25.4212	25.0604	0	0
	0.0085055	-0.00990915	M-phase phosphoprotein 8	MPHOSPH8	Q99549;Q99549-2;A0A0A0MT47;H0Y6J1	Q99549;Q99549-2	3063	Color2 [A=255, R=169, G=169, B=169]	1	4	Ankyrin_rpt;Ankyrin_rpt-contain_dom;Chromo_domain;Chromo_domain/shadow;Chromodomain_CS;Chromodomain-like		ANK_REP_REGION;ANK_REPEAT;CHROMO_1;CHROMO_2	97.181	24.2325	23.8898	23.3815	23.4726	23.9528	24.2384	23.0114	0	0
	0.0129267	-0.00992044	Lipase maturation factor 2	LMF2	Q9BU23;Q9BU23-2;Q9BU23-3	Q9BU23;Q9BU23-2;Q9BU23-3	3125	Color2 [A=255, R=169, G=169, B=169]	1	4	LMF			79.697	23.3141	22.8094	22.6285	22.7849	23.286	22.8186	22.5183	0	0
	0.0408942	-0.00996383	Ribose-phosphate pyrophosphokinase 1	PRPS1	P60891;B1ALA9;P60891-2;A0A2R8Y7H4;A0A6Q8PGP2;A0A6Q8PEU0;A0A6Q8PG82;A0A6Q8PHK9;B1ALA7;A0A6Q8PHI4;A0A0A0MRQ9;A0A6Q8PG13;A0A6Q8PGX9	P60891;B1ALA9;P60891-2;A0A2R8Y7H4	426	Color2 [A=255, R=169, G=169, B=169]	1	4	PRib_PP_synth_CS;PRibTrfase_dom;Rib-P_diPkinase		PRPP_SYNTHASE	34.834	24.9323	25.0401	24.8081	24.8104	24.8419	24.8105	25.011	0	0
	0.0167737	-0.0105535	4F2 cell-surface antigen heavy chain	SLC3A2	P08195;P08195-3;F5GZS6;J3KPF3;P08195-4;P08195-2;F5H0E2;H0YFS2;F5H867;F5GZI0;H0YFX4;F5GZR9	P08195;P08195-3;F5GZS6;J3KPF3;P08195-4;P08195-2	731	Color2 [A=255, R=169, G=169, B=169]	1	4	DUF3459;Glyco_hydro_13;Glyco_hydro_13_b;Glyco_hydro_13_cat_dom;Glyco_hydro_catalytic_dom;Glycoside_hydrolase_SF			67.993	26.2745	26.5086	26.4936	26.7028	26.0766	26.5438	26.8326	0	0
	0.0199549	-0.0107905	Splicing factor 3A subunit 1	SF3A1	Q15459;Q15459-2;H7C1L2	Q15459;Q15459-2	2431	Color2 [A=255, R=169, G=169, B=169]	1	4	PRP21-like;Surp;Ubiquitin;Ubiquitin_supergroup		SURP;UBIQUITIN_2	88.885	23.9987	24.3287	24.2061	24.2928	23.8397	24.2532	24.4944	0	0
	0.0297373	-0.0114972	Transcription intermediary factor 1-beta	TRIM28	Q13263;Q13263-2;M0R0K9;M0R3C0;M0R2I3	Q13263;Q13263-2	2276	Color2 [A=255, R=169, G=169, B=169]	1	4	Bbox_C;Bromodomain;Zinc_finger_PHD-type_CS;Znf_B-box;Znf_FYVE_PHD;Znf_PHD;Znf_PHD-finger;Znf_RING;Znf_RING/FYVE/PHD		BROMODOMAIN_1;BROMODOMAIN_2;ZF_BBOX;ZF_PHD_1;ZF_PHD_2;ZF_RING_1;ZF_RING_2	88.549	25.0129	25.2049	24.7472	25.0933	24.8553	25.0456	25.1083	0	0
	0.0297756	-0.0118987	Probable ribosome biogenesis protein RLP24	RSL24D1	Q9UHA3;H3BMQ2	Q9UHA3;H3BMQ2	3449	Color2 [A=255, R=169, G=169, B=169]	1	4	Ribosomal_L24e_CS;Ribosomal_L24e_dom;Ribosomal_L24e_rel;Ribosome_biogen_RLP24;TRASH_dom		RIBOSOMAL_L24E	19.621	25.6891	25.4458	25.1403	25.3532	25.405	25.3481	25.4325	0	0
	0.0169598	-0.0120249	ATP-dependent RNA helicase DHX36	DHX36	Q9H2U1;Q9H2U1-3;Q9H2U1-2;E7EWK3;A0A0G2JQU7;A0A0G2JRP3;H7C5F5	Q9H2U1;Q9H2U1-3;Q9H2U1-2;E7EWK3	3215	Color2 [A=255, R=169, G=169, B=169]	1	4	DNA/RNA_helicase_DEAD/DEAH_N;DNA/RNA_helicase_DEAH_CS;DUF1605;Helicase_ATP-bd;Helicase_C;Helicase-assoc_dom;P-loop_NTPase		DEAH_ATP_HELICASE;HELICASE_ATP_BIND_1;HELICASE_CTER	114.76	24.1277	23.8388	23.5544	23.3868	24.0146	23.6939	23.4362	0	0
	0.0357504	-0.0120598	Exportin-1	XPO1	O14980;C9JKM9;C9J673;C9IZS4;C9JQ02;C9JV99;F8WF71;C9JF49;C9IYM2;H7BZC5	O14980	1068	Color2 [A=255, R=169, G=169, B=169]	1	4	ARM-like;ARM-type_fold;CRM1_C_dom;Exportin-1/Importin-b-like;Importin-beta_N		HEAT_REPEAT;IMPORTIN_B_NT	123.38	24.9099	24.9019	24.612	24.8077	24.923	24.6044	24.8601	0	0
	0.0137133	-0.0131661	Prostaglandin E synthase 3	PTGES3	Q15185;Q15185-4;A0A087WYT3;Q15185-3;B4DDC6;Q15185-2	Q15185;Q15185-4;A0A087WYT3;Q15185-3;B4DDC6;Q15185-2	2409	Color2 [A=255, R=169, G=169, B=169]	1	4	CS_domain;CS-like_domain;HSP20-like_chaperone		CS	18.697	25.5156	25.9999	26.2952	26.0348	25.3924	25.9965	26.4557	0	0
	0.0372764	-0.0132688	Tubulin gamma-1 chain;Tubulin gamma-2 chain	TUBG1;TUBG2	P23258;Q9NRH3;K7EKE5;K7EIS0	P23258;Q9NRH3	1613	Color2 [A=255, R=169, G=169, B=169]	1	4	Gamma_tubulin;Tub_FtsZ_C;Tubulin;Tubulin/FtsZ_2-layer-sand-dom;Tubulin_C;Tubulin_CS;Tubulin_FtsZ_GTPase	GAMMATUBULIN;TUBULIN	TUBULIN	51.169	25.3401	24.8728	25.1185	25.1356	25.114	25.0032	25.1933	0	0
	0.0417457	-0.0141821	39S ribosomal protein L27, mitochondrial	MRPL27	Q9P0M9;D6RAN8;H7C5U8	Q9P0M9;D6RAN8;H7C5U8	586	Color2 [A=255, R=169, G=169, B=169]	1	4	Ribosomal_L27	RIBOSOMALL27	RIBOSOMAL_L27	16.073	25.4229	25.5761	25.4204	25.5815	25.6782	25.253	25.527	0	0
	0.0858149	-0.0143197	Leucine--tRNA ligase, cytoplasmic	LARS	Q9P2J5;A0A6I8PIV1;A0A6I8PIT3;A0A6I8PRS0;A0A6I8PL42;B4DER1;Q9P2J5-2;A0A6I8PLB8;A0A6I8PS05;A0A6I8PLB3;A0A6I8PIP7;A0A6I8PTV8;Q9P2J5-3;A0A6I8PRU9;A0A6I8PRP1	Q9P2J5;A0A6I8PIV1;A0A6I8PIT3;A0A6I8PRS0;A0A6I8PL42;B4DER1;Q9P2J5-2;A0A6I8PLB8;A0A6I8PS05;A0A6I8PLB3;A0A6I8PIP7;A0A6I8PTV8	353	Color2 [A=255, R=169, G=169, B=169]	1	4	aa-tRNA-synth_I_CS;aa-tRNA-synth_Ia;Leu-tRNA-synth_Ia_arc/euk;Rossmann-like_a/b/a_fold;tRNAsynth_1a_anticodon-bd;V/L/I-tRNA-synth_anticodon-bd;Val/Leu/Ile-tRNA-synth_edit		AA_TRNA_LIGASE_I	134.46	25.4878	25.4645	25.3571	25.3534	25.4364	25.4677	25.3	0	0
	0.0216463	-0.0145144	14-3-3 protein gamma;14-3-3 protein gamma, N-terminally processed	YWHAG	P61981	P61981	2029	Color2 [A=255, R=169, G=169, B=169]	1	4	14-3-3;14-3-3_CS;14-3-3_domain	1433ZETA	1433_1;1433_2	28.302	24.9677	25.2832	25.1307	25.3638	24.7543	25.1729	25.5883	0	0
	0.0263121	-0.0145399	Transforming protein RhoA	RHOA	P61586;C9JX21;C9JNR4;C9JRM1	P61586;C9JX21;C9JNR4	2019	Color2 [A=255, R=169, G=169, B=169]	1	4	P-loop_NTPase;Small_GTPase;Small_GTPase_Rho;Small_GTP-bd_dom	RASTRNSFRMNG	RHO	21.768	25.9018	26.1616	26.4594	26.3557	26.1036	26.026	26.4857	0	0
	0.0372786	-0.0148047	39S ribosomal protein L41, mitochondrial	MRPL41	Q8IXM3	Q8IXM3	2737	Color2 [A=255, R=169, G=169, B=169]	1	4	Ribosomal_L27/L41_mit			15.383	23.7041	23.8621	23.7414	23.8613	24.0037	23.8411	23.4875	0	0
	0.0307372	-0.0148433	Prolyl 4-hydroxylase subunit alpha-2	P4HA2	O15460;O15460-2;C9JX45;A8MXE0;E7ERI1;E7ENX0;E7EPI9;C9JCP0;C9JN43;C9JIG4	O15460;O15460-2	1106	Color2 [A=255, R=169, G=169, B=169]	1	4	Oxoglu/Fe-dep_dioxygenase;Pro_4_hyd_alph;Pro_4_hyd_alph_N;TPR_repeat;TPR-contain_dom;TPR-like_helical		FE2OG_OXY;TPR;TPR_REGION	60.901	27.8875	28.3016	28.483	28.0075	28.0923	28.2363	28.1366	0	0
	0.0494286	-0.0164671	Nucleolar complex protein 2 homolog	NOC2L	Q9Y3T9	Q9Y3T9	3582	Color2 [A=255, R=169, G=169, B=169]	1	4	ARM-type_fold;Noc2			84.918	23.1383	23.3087	23.15	22.8643	23.1907	23.0558	23.05	0	0
	0.0366831	-0.0166376	60S ribosomal protein L31	RPL31	P62899;P62899-3;P62899-2;H7C2W9;C9JU56;B7Z4E3;B7Z4C8;B8ZZK4	P62899;P62899-3;P62899-2;H7C2W9;C9JU56;B7Z4E3;B7Z4C8;B8ZZK4	2076	Color2 [A=255, R=169, G=169, B=169]	1	4	Ribosomal_L31e;Ribosomal_L31e_CS;Ribosomal_L31e_dom		RIBOSOMAL_L31E	14.463	29.6113	29.678	29.2166	29.2772	29.4048	29.5902	29.2924	0	0
	0.0474122	-0.0170867	Zinc finger CCCH domain-containing protein 11A	ZC3H11A	O75152;E9PQ61;E9PBY7;A0A1W2PPR9;A0A1B0GTU1;A0A494C0C4	O75152;E9PQ61;E9PBY7	1204	Color2 [A=255, R=169, G=169, B=169]	1	4	Znf_CCCH		ZF_C3H1	89.13	24.5011	24.2107	24.1269	24.3001	24.1097	24.444	24.2491	0	0
	0.0198165	-0.0173291	Reticulon-4;Reticulon	RTN4	Q9NQC3;Q9NQC3-2;Q9NQC3-5;F8W914;Q9NQC3-4;H7C106;Q9NQC3-3;Q9NQC3-6	Q9NQC3;Q9NQC3-2;Q9NQC3-5;F8W914;Q9NQC3-4	3307	Color2 [A=255, R=169, G=169, B=169]	1	4	Reticulon		RETICULON	129.93	23.9514	23.879	24.0379	24.4165	23.818	24.6665	23.677	0	0
	0.0306584	-0.0177377	Flotillin-1	FLOT1	O75955;O75955-2;A0A140T9R1;A0A140T9W4;A2AB09;A0A140T9X0;A0A140T974;A2AB10;A2AB12;A0A140T9C3;A0A140T959;A0A0G2JJQ6;A2AB13;A2AB11;A0A140T905;A0A140T910;A2ABJ5;A0A140T957;A0A140T9B1;A0A140T907	O75955;O75955-2;A0A140T9R1;A0A140T9W4;A2AB09;A0A140T9X0	1254	Color2 [A=255, R=169, G=169, B=169]	1	4	Band_7			47.355	23.9973	23.6432	24.0125	23.9312	24.0434	24.1149	23.4767	0	0
	0.0218944	-0.0182918	Zinc finger CCCH domain-containing protein 14	ZC3H14	G3V5I6;Q6PJT7;H0YJA2;Q6PJT7-11;Q6PJT7-10;Q6PJT7-9;G3V256;Q6PJT7-2;Q6PJT7-5;Q6PJT7-3;Q6PJT7-4;A0A087WTC9;A0A3B3IT62;H0YJ87;G3V411;Q6PJT7-6;G3V3Y4;H0YJ51;Q6PJT7-8	G3V5I6;Q6PJT7;H0YJA2;Q6PJT7-11;Q6PJT7-10;Q6PJT7-9;G3V256;Q6PJT7-2;Q6PJT7-5;Q6PJT7-3;Q6PJT7-4	803	Color2 [A=255, R=169, G=169, B=169]	1	4	Znf_CCCH		ZF_C3H1	47.76	23.712	23.9142	24.0781	24.3768	23.462	24.3378	24.2061	0	0
	0.0572719	-0.0191531	60S ribosomal protein L13a	RPL13A;RPL13a	P40429;M0QYS1;Q8J015;Q6NVV1;M0QZU1;A0A096LPE0	P40429;M0QYS1;Q8J015	1779	Color2 [A=255, R=169, G=169, B=169]	1	4	Ribosomal_L13;Ribosomal_L13_CS;Ribosomal_L13_dom;Ribosomal_L13_euk/arc		RIBOSOMAL_L13	23.577	28.9568	28.9563	28.822	28.7715	29.0783	28.8409	28.6534	0	0
	0.0668169	-0.0192691	40S ribosomal protein S23	RPS23	P62266;D6RD47;D6RDJ2;D6RIX0;D6R9I7	P62266;D6RD47	2041	Color2 [A=255, R=169, G=169, B=169]	1	4	NA-bd_OB-fold;Ribosomal_S12/S23;Ribosomal_S23_euk/arc		RIBOSOMAL_S12	15.807	28.716	28.6188	28.8149	28.7419	28.5292	28.6823	28.8995	0	0
	0.0966617	-0.0200462	26S proteasome non-ATPase regulatory subunit 3	PSMD3	O43242;O43242-2;H0YGV8	O43242;O43242-2	1117	Color2 [A=255, R=169, G=169, B=169]	1	4	26S_Psome_reg_C;PAM;PCI_dom;TPR-like_helical;WHTH_DNA-bd_dom			60.977	25.6654	25.574	25.5088	25.4586	25.6378	25.5405	25.4167	0	0
	0.0446915	-0.0201329	Suppressor of G2 allele of SKP1 homolog	SUGT1	Q9Y2Z0;Q9Y2Z0-2	Q9Y2Z0;Q9Y2Z0-2	3555	Color2 [A=255, R=169, G=169, B=169]	1	4	CS_domain;CS-like_domain;HSP20-like_chaperone;SGS;TPR_repeat;TPR-contain_dom;TPR-like_helical		CS;SGS;TPR;TPR_REGION	41.024	23.674	23.4875	23.4446	23.4333	23.1535	23.6368	23.6788	0	0
	0.1604	-0.0204099	Protein SON	SON	P18583-5;P18583;P18583-2;P18583-7;P18583-9;P18583-10;P18583-4;P18583-3;P18583-6;H7C1M2;J3QSZ5;P18583-8;H7C2G8;H7C1S4;H7C257	P18583-5;P18583;P18583-2;P18583-7;P18583-9;P18583-10;P18583-4;P18583-3;P18583-6;H7C1M2	1564	Color2 [A=255, R=169, G=169, B=169]	1	4	Ds-RNA-bd;dsRNA-bd-like_dom;G_patch_dom		DS_RBD;G_PATCH	267.03	25.1519	25.2093	25.0953	25.0523	25.1315	25.1457	25.0432	0	0
	0.0446311	-0.0207292	26S proteasome non-ATPase regulatory subunit 13	PSMD13	Q9UNM6;Q9UNM6-2;A0A087WUL9;J3KNQ3;E9PL38;H0YD73	Q9UNM6;Q9UNM6-2;A0A087WUL9;J3KNQ3;E9PL38;H0YD73	3510	Color2 [A=255, R=169, G=169, B=169]	1	4	PCI_dom			42.945	23.1273	23.4166	23.5921	23.2919	23.2077	23.1999	23.6012	0	0
	0.0339962	-0.0216521	RNA-binding protein EWS	EWSR1	Q01844;B0QYK0;Q01844-6;Q01844-3;Q01844-5;A0A0D9SFL3;C9JGE3;Q01844-2;Q01844-4	Q01844;B0QYK0;Q01844-6;Q01844-3;Q01844-5;A0A0D9SFL3;C9JGE3;Q01844-2	417	Color2 [A=255, R=169, G=169, B=169]	1	4	Nucleotide-bd_a/b_plait;RRM_dom;Znf_RanBP2		IQ;RRM;ZF_RANBP2_1;ZF_RANBP2_2	68.477	31.3007	31.6324	31.9764	31.5352	31.5349	31.3283	31.9054	0	0
	0.26603	-0.0219156	Structural maintenance of chromosomes protein 4;Structural maintenance of chromosomes protein	SMC4	Q9NTJ3;E9PD53;Q9NTJ3-2;C9JR83;C9J9E4;C9J578;C9JVD8;C9JWF0;C9IYK2;C9JJ64	Q9NTJ3;E9PD53;Q9NTJ3-2	665	Color2 [A=255, R=169, G=169, B=169]	1	4	P-loop_NTPase;RecF/RecN/SMC;SMC;SMC_hinge			147.18	24.7621	24.7164	24.7964	24.7476	24.6867	24.796	24.7184	0	0
	0.0422964	-0.0222006	Nuclear export mediator factor NEMF	NEMF	O60524;O60524-4;O60524-5;O60524-3;G3V5V3;O60524-2;G3V4D9;G3V547	O60524;O60524-4;O60524-5;O60524-3;G3V5V3	1173	Color2 [A=255, R=169, G=169, B=169]	1	4	DUF3441;DUF814;Fibro-bd_N			122.95	24.072	24.2229	24.0693	24.2559	24.0882	24.508	23.8022	0	0
	0.0929186	-0.0224757	60S ribosomal protein L28	RPL28	P46779;H0YKD8;P46779-2;P46779-3;H0YMF4;P46779-4;P46779-5;H0YLP6	P46779;H0YKD8;P46779-2;P46779-3;H0YMF4;P46779-4;P46779-5;H0YLP6	1828	Color2 [A=255, R=169, G=169, B=169]	1	4	Ribosomal_L28e			15.747	28.6698	28.7317	28.7481	28.4293	28.6095	28.6307	28.6265	0	0
	0.0821034	-0.0236905	Transcription factor BTF3	BTF3	P20290-2;P20290;D6RDG3;H0Y9Y1	P20290-2;P20290;D6RDG3	1580	Color2 [A=255, R=169, G=169, B=169]	1	4	Nas_poly-pep-assoc_cplx_dom		NAC_AB	17.699	26.6461	26.4353	26.3212	26.4154	26.4398	26.5586	26.294	0	0
	0.0689019	-0.0244625	GTPase-activating protein and VPS9 domain-containing protein 1	GAPVD1	Q14C86;Q14C86-6;Q14C86-3;Q14C86-5;Q14C86-2;F8W9S7;Q14C86-4;C9IZ08;B4DGD8;H0Y7I9;B0QZ65;A0A0A0MQV8;H0Y4E7	Q14C86;Q14C86-6;Q14C86-3;Q14C86-5;Q14C86-2;F8W9S7;Q14C86-4;C9IZ08	2377	Color2 [A=255, R=169, G=169, B=169]	1	4	RasGAP;Rho_GTPase_activation_prot;VPS9;VPS9_subgr		RAS_GTPASE_ACTIV_1;RAS_GTPASE_ACTIV_2;VPS9	164.98	23.1558	23.4278	23.1216	23.2744	23.1411	23.0751	23.4451	0	0
	0.0247967	-0.0255715	Thioredoxin reductase 1, cytoplasmic	TXNRD1	Q16881;Q16881-3;Q16881-4;A0A087WSY9;A0A087WSW9;A0A182DWI3;Q16881-5;Q16881-2;Q16881-6;F8W809;E9PIR7;Q16881-7;E2QRB9;E9PKD3;A0A0B4J225;E9PKI4;E9PLT3;E9PIZ5;E9PQI3;E9PRI8;E7EWK1;A0A096LPD9;Q9NNW7;A0A182DWF2;D3YTF8;A0A182DWF3;Q9NNW7-2;A0A096LPK7	Q16881;Q16881-3;Q16881-4;A0A087WSY9;A0A087WSW9;A0A182DWI3;Q16881-5;Q16881-2;Q16881-6;F8W809;E9PIR7;Q16881-7;E2QRB9	10	Color2 [A=255, R=169, G=169, B=169]	1	4	FAD/NAD-linked_Rdtase_dimer;FAD_pyr_nucl-diS_OxRdtase;Glutaredoxin;Pyr_nucl-diS_OxRdtase_dimer;Pyr_nucl-diS_OxRdtase_FAD/NAD;Pyr_OxRdtase_I_AS;Pyr_OxRdtase_NAD-bd_dom;Thioredoxin/glutathione_Rdtase;Thioredoxin-like_fold	FADPNR	GLUTAREDOXIN_1;GLUTAREDOXIN_2;PYRIDINE_REDOX_1	70.905	23.6477	23.3381	24.3427	24.2794	23.4762	23.8678	24.2852	0	0
	0.116063	-0.0266479	tRNA (cytosine(34)-C(5))-methyltransferase	NSUN2	Q08J23;Q08J23-2;Q08J23-3;A0A140T9Y7	Q08J23;Q08J23-2;Q08J23-3	2216	Color2 [A=255, R=169, G=169, B=169]	1	4	Fmu/NOL1/Nop2p;RCMT;RCMT_NCL1	RCMTFAMILY;RCMTNCL1	NOL1_NOP2_SUN	86.47	25.0085	25.2481	25.3063	25.1627	25.223	25.0756	25.1656	0	0
	0.0554964	-0.0268815	Developmentally-regulated GTP-binding protein 1	DRG1	Q9Y295;H0YI06;F8WEE0	Q9Y295	3538	Color2 [A=255, R=169, G=169, B=169]	1	4	GTP_binding_domain;GTP1-OBG_CS;P-loop_NTPase;Small_GTP-bd_dom;TGS;TGS-like	GTP1OBG	GTP1_OBG	40.542	23.9709	24.0206	23.885	23.8049	24.1601	23.9966	23.5237	0	0
	0.0608873	-0.0269221	Serpin B5	SERPINB5	P36952;P36952-2;C9JLM5	P36952;P36952-2	1759	Color2 [A=255, R=169, G=169, B=169]	1	4	Protease_inhib_I4_serpin_CS;Serpin_B9/Maspin;Serpin_dom;Serpin_fam	MASPIN	SERPIN	42.1	24.4047	24.5292	24.5596	24.6585	24.2444	24.4611	24.8278	0	0
	0.0326092	-0.0271982	Microtubule-associated protein;Microtubule-associated protein 4	MAP4	E7EVA0;P27816;P27816-6;P27816-2;P27816-4;B5MEG9;H0Y2V1;F8W9U4;H7C456;A0A0J9YVV8;A0A0J9YW37;P27816-7	E7EVA0;P27816;P27816-6;P27816-2	647	Color2 [A=255, R=169, G=169, B=169]	1	4	MAP2/MAP4/Tau;MAP4;Tau/MAP_tubulin-bd_rpt		TAU_MAP_1;TAU_MAP_2	245.44	28.3899	28.0016	27.5951	27.9732	27.9602	28.3997	27.5283	0	0
	0.136043	-0.0272398	DnaJ homolog subfamily A member 2	DNAJA2	O60884;A0A087WT48	O60884	1195	Color2 [A=255, R=169, G=169, B=169]	1	4	DnaJ;DnaJ_C;DnaJ_domain;DnaJ_domain_CS;HSP_DnaJ_Cys-rich_dom;HSP40/DnaJ_pept-bd	JDOMAIN	DNAJ_1;DNAJ_2;ZF_CR	45.745	24.8526	25.0997	24.9959	25.0451	25.0556	24.9718	24.8859	0	0
	0.24657	-0.0273118	RNA-binding protein 25	RBM25	P49756;P49756-2;P49756-3;E9PQU5;H0YE46;E9PSE8;P49756-4	P49756;P49756-2;P49756-3	1874	Color2 [A=255, R=169, G=169, B=169]	1	4	Nucleotide-bd_a/b_plait;PWI_dom;RRM_dom		PWI;RRM	100.18	26.0325	26.0747	26.057	25.9543	25.9454	26.0738	25.9877	0	0
	0.0606793	-0.0278203	Protein transport protein Sec16A	SEC16A	O15027;O15027-5;F1T0I1;O15027-2;O15027-4;O15027-3;A0A3F2YNX0;A0A3F2YNZ0;X6RGP5;A0A0C4DH09;Q8N9G1	O15027;O15027-5;F1T0I1;O15027-2;O15027-4;O15027-3;A0A3F2YNX0;A0A3F2YNZ0;X6RGP5;A0A0C4DH09	716	Color2 [A=255, R=169, G=169, B=169]	1	4	Sec16;Sec16_CCD			251.89	22.4217	22.9311	22.9942	22.7994	22.6354	22.7879	22.8531	0	0
	0.1265	-0.0282078	Isocitrate dehydrogenase [NAD] subunit beta, mitochondrial;Isocitrate dehydrogenase [NAD] subunit, mitochondrial	IDH3B	O43837;A0A087WZN1;O43837-2;A0A087X2E5;A0A0D9SG66;O43837-3	O43837;A0A087WZN1;O43837-2;A0A087X2E5	64	Color2 [A=255, R=169, G=169, B=169]	1	4	IsoCit/isopropylmalate_DH_CS;Isocitrate/isopropylmalate_DH;Isocitrate_DH_NAD;IsoPropMal-DH-like_dom		IDH_IMDH	42.183	23.3657	23.0993	23.0557	23.1831	23.1805	23.1517	23.1111	0	0
	0.0819942	-0.0289993	Tripeptidyl-peptidase 1	TPP1	O14773;A0A2R8YD45;A0A2R8Y7U1;A0A2R8YGD1;O14773-2;A0A2R8Y7I4;A0A2R8YD72;A0A2R8YDY1;A0A2R8YE64	O14773;A0A2R8YD45;A0A2R8Y7U1;A0A2R8YGD1;O14773-2	1056	Color2 [A=255, R=169, G=169, B=169]	1	4	Peptidase_S53_propep;Peptidase_S8/S53_dom;Prot_inh_propept			61.247	24.2468	24.6228	24.4507	24.3982	24.6086	24.2821	24.3113	0	0
	0.066352	-0.0291231	Lymphoid-specific helicase	HELLS	Q9NRZ9;A0A0B4J1V9;Q9NRZ9-6;Q9NRZ9-5;Q9NRZ9-3;Q9NRZ9-2;F6XU50;A0A087WSW7;Q9NRZ9-4;Q9NW36;Q9NRZ9-8;Q9NRZ9-7;B1ALG6	Q9NRZ9;A0A0B4J1V9;Q9NRZ9-6;Q9NRZ9-5;Q9NRZ9-3;Q9NRZ9-2;F6XU50;A0A087WSW7;Q9NRZ9-4	144	Color2 [A=255, R=169, G=169, B=169]	1	4	Helicase_ATP-bd;Helicase_C;P-loop_NTPase;SNF2_N		HELICASE_ATP_BIND_1;HELICASE_CTER	97.073	23.4727	23.8869	23.4711	23.6693	23.789	23.3719	23.6268	0	0
	0.0300025	-0.0293573	Collagen alpha-1(V) chain	COL5A1	P20908;P20908-2;H7BY82;P13942-3;A0A140T9N1;A0A140T9I7;A0A140TA43;A0A0C4DFS1;A0A0G2JL35;P12107-3;Q4VXY6;H0YIS1;P12107;P13942;P13942-5;P13942-4;P13942-7;P13942-6;P13942-8;P12107-4;A0A140TA54;P12107-2;P13942-2	P20908;P20908-2	1588	Color2 [A=255, R=169, G=169, B=169]	1	4	Collagen;ConA-like_lec_gl_sf;ConA-like_subgrp;Fib_collagen_C;Laminin_G		LAM_G_DOMAIN;NC1_FIB	183.56	28.7429	27.9918	27.6921	28.1488	28.3377	28.3849	27.6209	0	0
	0.104769	-0.0301045	Electron transfer flavoprotein subunit alpha, mitochondrial	ETFA	P13804;H0YLU7;P13804-2;H0YL12;H0YNX6;H0YKF0;H0YK49;H0YL83;J3KN60	P13804;H0YLU7;P13804-2;H0YL12;H0YNX6;H0YKF0;H0YK49	1496	Color2 [A=255, R=169, G=169, B=169]	1	4	ETF_a;ETF_a/b_N;ETF_asu_C;ETF_asu_C_CS;Rossmann-like_a/b/a_fold		ETF_ALPHA	35.079	24.2497	24.37	24.0541	24.2496	24.1032	24.3694	24.1297	0	0
	0.0870995	-0.0310095	RNA binding protein fox-1 homolog 2;RNA binding protein fox-1 homolog;RNA binding protein fox-1 homolog 1	RBFOX2;RBFOX1	O43251;S4R469;B0QYV1;B0QYY4;A0A0G2JRA5;O43251-6;O43251-5;O43251-2;O43251-8;O43251-4;O43251-7;O43251-9;O43251-10;Q9NWB1-5;B7Z1U7;B0QYY7;I3L1D4;A0A6Q8PHA3;A0A286YEU2;Q9NWB1;A0A0G2JSB3;A0A6Q8PH77;A0A087X2B1;J3KNW3;A0A6Q8PFM4;F8VZG9;O43251-3;Q9NWB1-2;Q9NWB1-4;A0A6Q8PGE0;Q9NWB1-3;F8VR27;A0A0G2JRD1;F8VZY7;S4R3K7;A6NFN3-2;J3QQZ2;J3QRF4;A6NFN3;B0QYY6;F8VRS4;A0A3B3ITL7	O43251;S4R469;B0QYV1;B0QYY4;A0A0G2JRA5;O43251-6;O43251-5;O43251-2;O43251-8;O43251-4;O43251-7;O43251-9;O43251-10;Q9NWB1-5;B7Z1U7;B0QYY7;I3L1D4;A0A6Q8PHA3;A0A286YEU2;Q9NWB1;A0A0G2JSB3;A0A6Q8PH77;A0A087X2B1;J3KNW3;A0A6Q8PFM4;F8VZG9;O43251-3;Q9NWB1-2;Q9NWB1-4;A0A6Q8PGE0;Q9NWB1-3;F8VR27;A0A0G2JRD1;F8VZY7;S4R3K7	190	Color2 [A=255, R=169, G=169, B=169]	1	4	Fox-1_C_dom;Nucleotide-bd_a/b_plait;RNA-bd_Fox-1;RRM_dom		RRM	41.373	23.0859	22.9311	23.003	23.0774	22.7439	22.9927	23.2435	0	0
	0.0586862	-0.0310535	Treacle protein	TCOF1	Q13428;Q13428-4;Q13428-2	Q13428;Q13428-4;Q13428-2	2289	Color2 [A=255, R=169, G=169, B=169]	1	4	LisH_dimerisation;TCS_treacle;Treacle-like_TCS	TREACLE	LISH	152.1	26.337	26.1816	25.8931	26.032	25.9432	26.4285	25.868	0	0
	0.152705	-0.0310626	ATP-binding cassette sub-family E member 1	ABCE1	P61221;D6R9I9;D6RGF4;H0Y990	P61221;D6R9I9	2010	Color2 [A=255, R=169, G=169, B=169]	1	4	4Fe4S_Fe_S_CS;4Fe4S_Fe-S-bd;4Fe4S-bd_dom;AAA+_ATPase;ABC_E;ABC_transporter_CS;ABC_transporter-like;P-loop_NTPase;RNaseL-inhib_metal-bd_dom	ABCEFAMILY	4FE4S_FER_1;4FE4S_FER_2;ABC_TRANSPORTER_1;ABC_TRANSPORTER_2	67.314	25.3362	25.311	25.3147	25.2662	25.4451	25.2434	25.1395	0	0
	0.0995284	-0.0313902	RNA-binding protein 3	RBM3	P98179	P98179	2147	Color2 [A=255, R=169, G=169, B=169]	1	4	Nucleotide-bd_a/b_plait;RRM_dom		RRM	17.17	29.0872	28.7072	29.0483	28.7878	28.896	28.8138	28.9189	0	0
	0.264555	-0.0319727	Bifunctional glutamate/proline--tRNA ligase;Glutamate--tRNA ligase;Proline--tRNA ligase	EPRS	P07814;V9GYZ6;V9GZ76	P07814;V9GYZ6	1399	Color2 [A=255, R=169, G=169, B=169]	1	4	aa-tRNA-synt_IIb_cons-dom;aa-tRNA-synth_I_CS;aa-tRNA-synth_II;Anticodon-bd;Glu/Gln-tRNA-synth_Ib;Glu/Gln-tRNA-synth_Ib_a-bdl;Glu/Gln-tRNA-synth_Ib_cat-dom;Glu/Gln-tRNA-synth_Ib_codon-bd;Glutathione-S-Trfase_C-like;Glu-tRNA-synth_Ib_arc/euk;Pro-tRNA_ligase_II_C;Pro-tRNA_synth_II;Pro-tRNA-ligase_IIa_arc-type;Rbsml_L25/Gln-tRNA_synth_b-brl;Ribosomal_L25/Gln-tRNA_synth;Rossmann-like_a/b/a_fold;S15_NS…	TRNASYNTHGLU	AA_TRNA_LIGASE_I;AA_TRNA_LIGASE_II;WHEP_TRS_1;WHEP_TRS_2	170.59	26.4802	26.5183	26.3553	26.3912	26.3839	26.452	26.3769	0	0
	0.0447928	-0.0320555	Growth arrest and DNA damage-inducible proteins-interacting protein 1	GADD45GIP1	Q8TAE8	Q8TAE8	2824	Color2 [A=255, R=169, G=169, B=169]	1	4	Damage-induce-interacting_prot			25.384	24.1294	24.0237	23.6382	23.9099	24.3909	23.7433	23.5455	0	0
	0.0487841	-0.0322482	Solute carrier family 35 member E1	SLC35E1	Q96K37;H7C1I0;Q96K37-2	Q96K37;H7C1I0;Q96K37-2	3001	Color2 [A=255, R=169, G=169, B=169]	1	4	DMT;DUF250			44.772	23.8058	24.0859	23.5579	23.8204	23.9563	24.0658	23.3336	0	0
	0.101764	-0.0337229	NADH dehydrogenase [ubiquinone] 1 beta subcomplex subunit 11, mitochondrial	NDUFB11	Q9NX14;Q9NX14-2	Q9NX14;Q9NX14-2	3369	Color2 [A=255, R=169, G=169, B=169]	1	4	NADH_UbQ_OxRdtase_ESSS_su			17.316	23.7572	23.9967	23.5641	23.7705	23.5981	23.7824	23.8347	0	0
	0.224107	-0.0337443	Trifunctional enzyme subunit alpha, mitochondrial;Long-chain enoyl-CoA hydratase;Long chain 3-hydroxyacyl-CoA dehydrogenase	HADHA	P40939;H0YFD6;A0A2R8Y4F5;A0A2R8YG21;A0A2R8Y688	P40939;H0YFD6;A0A2R8Y4F5;A0A2R8YG21	844	Color2 [A=255, R=169, G=169, B=169]	1	4	3HC_DH_C;3-OHacyl-CoA_DH_CS;3-OHacyl-CoA_DH_NAD-bd;6-PGluconate_DH_C-like;Crotonase_core_superfam;DH_multihelical;Enoyl-CoA_hyd/isom_CS;Fa_ox_alpha_mit;NAD(P)-bd_dom		3HCDH;ENOYL_COA_HYDRATASE	82.999	25.6184	25.6729	25.6167	25.6437	25.6861	25.6594	25.4671	0	0
	0.0729477	-0.0341039	ADP-ribosylation factor-like protein 6-interacting protein 4	ARL6IP4	Q66PJ3;Q66PJ3-2;Q66PJ3-7;Q66PJ3-3;A0A0C4DG62;F8WCT1;F5GYV5;H7BZV4;Q66PJ3-4;F8WEP2;A0A0C4DH18;F5H7X4;Q66PJ3-5	Q66PJ3;Q66PJ3-2;Q66PJ3-7;Q66PJ3-3;A0A0C4DG62;F8WCT1;F5GYV5;H7BZV4;Q66PJ3-4;F8WEP2;A0A0C4DH18;F5H7X4;Q66PJ3-5	155	Color2 [A=255, R=169, G=169, B=169]	1	4	Nucl_RNA-splicing_assoc_SR-25			44.915	25.3323	25.5456	25.6751	25.5697	25.1584	25.6274	25.7039	0	0
	0.0803998	-0.0341527	Nucleolar protein 16	NOP16	Q9Y3C1;Q9Y3C1-3;Q9Y3C1-2;D6RIC3;A0A0C4DGU5;A0A087X2G6;D6RC60;A0A087WU10	Q9Y3C1;Q9Y3C1-3;Q9Y3C1-2;D6RIC3;A0A0C4DGU5;A0A087X2G6	3570	Color2 [A=255, R=169, G=169, B=169]	1	4	Ribosome_biogenesis_Nop16			21.188	25.3035	25.2909	24.9736	25.1863	25.3096	25.2909	24.8626	0	0
	0.0320665	-0.0350018	SUMO-conjugating enzyme UBC9	UBE2I	P63279;H3BQQ9;B0QYN7;H3BPC4;H3BRD1	P63279;H3BQQ9;B0QYN7;H3BPC4	2099	Color2 [A=255, R=169, G=169, B=169]	1	4	Ubc9;UBQ-conjugat_E2;UBQ-conjugating_AS;UBQ-conjugating_enzyme/RWD		UBIQUITIN_CONJUGAT_1;UBIQUITIN_CONJUGAT_2	18.007	24.0418	24.2995	24.5078	24.815	23.7122	24.4005	25.0304	0	0
	0.0583049	-0.0354048	60S ribosomal protein L4	RPL4	P36578;H3BM89;H3BTP7;H3BU31	P36578;H3BM89;H3BTP7	1757	Color2 [A=255, R=169, G=169, B=169]	1	4	Ribos_L4_C_dom;Ribosomal_L4/L1e;Ribosomal_L4/L1e_euk/arc_CS;Ribosomal_L4_dom		RIBOSOMAL_L1E	47.697	30.9886	30.9461	30.5202	30.6668	30.6101	31.136	30.4889	0	0
	0.0382602	-0.0355279	KRR1 small subunit processome component homolog	KRR1	Q13601;Q13601-2	Q13601;Q13601-2	2306	Color2 [A=255, R=169, G=169, B=169]	1	4	KH_dom;KH_dom_type_1;rRNA_assembly_KRR1		KH_TYPE_1	43.664	25.3666	24.618	24.4139	24.7857	24.6921	25.2203	24.3692	0	0
	0.203228	-0.0360022	Phenylalanine--tRNA ligase alpha subunit	FARSA	Q9Y285;K7ER00;Q9Y285-2;K7ER16;K7EPH2;K7EK06;K7ERS0	Q9Y285;K7ER00;Q9Y285-2;K7ER16;K7EPH2	3537	Color2 [A=255, R=169, G=169, B=169]	1	4	aa-tRNA-synth_II;HTH_11;Phenylalanyl-tRNA_Synthase;Phe-tRNA-synth_IIc_asu;WHTH_DNA-bd_dom		AA_TRNA_LIGASE_II	57.563	25.0646	25.024	25.0769	24.9796	25.1234	25.0186	24.8588	0	0
	0.0632979	-0.0369708	Stomatin-like protein 2, mitochondrial	STOML2	Q9UJZ1;A0A087WYB4;Q9UJZ1-2;F2Z2I8	Q9UJZ1;A0A087WYB4;Q9UJZ1-2	3479	Color2 [A=255, R=169, G=169, B=169]	1	4	Band_7;Stomatin	STOMATIN		38.534	23.7345	23.9416	24	23.99	23.5058	23.8354	24.2975	0	0
	0.0916062	-0.0370552	Inositol 1,4,5-trisphosphate receptor type 3	ITPR3	Q14573;Q14571-2	Q14573	2356	Color2 [A=255, R=169, G=169, B=169]	1	4	Ca-rel_channel;Ins145_P3_rcpt;InsP3_rcpt-bd;Ion_trans_dom;MIR_motif;RIH_assoc-dom;Ryanodine_recept-rel	INSP3RECEPTR	MIR	304.1	23.4086	23.6189	23.2328	23.1935	23.3033	23.5235	23.1524	0	0
	0.0532498	-0.0376844	RNA binding motif protein, X-linked-like-1	RBMXL1	Q96E39;A0A1B0GUK8	Q96E39	2963	Color2 [A=255, R=169, G=169, B=169]	1	4	Nucleotide-bd_a/b_plait;RBM1CTR;RRM_dom		RRM	42.141	25.7468	25.5276	26.1734	25.8214	25.333	26.0629	25.9429	0	0
	0.289049	-0.0377162	Heterogeneous nuclear ribonucleoprotein M	HNRNPM	P52272;P52272-2;A0A087X0X3;M0R2T0;M0R019;M0R0N3;M0R2I7;M0QYQ7;M0R0Y6;M0QY96;M0QYL3	P52272;P52272-2;A0A087X0X3	1919	Color2 [A=255, R=169, G=169, B=169]	1	4	HnRNP_M;HnRNP_M_PY-NLS;Nucleotide-bd_a/b_plait;RRM_dom		RRM	77.515	27.5729	27.5814	27.5798	27.598	27.4525	27.6675	27.5159	0	0
	0.091064	-0.0383248	Eukaryotic translation initiation factor 2A;Eukaryotic translation initiation factor 2A, N-terminally processed	EIF2A	Q9BY44;Q9BY44-3;F8WAE5;Q9BY44-4;Q9BY44-2;C9IZE1;H7C5Q3;H7C5R5;F8WF18;F8WAT3	Q9BY44;Q9BY44-3;F8WAE5;Q9BY44-4;Q9BY44-2	3162	Color2 [A=255, R=169, G=169, B=169]	1	4	TIF_beta_prop-like;TIF2A;WD40/YVTN_repeat-like_dom;WD40_repeat_dom		WD_REPEATS_1;WD_REPEATS_2;WD_REPEATS_REGION	64.989	25.4575	25.4203	25.6393	25.4726	25.1265	25.6674	25.5834	0	0
	0.0398939	-0.0387408	Pre-mRNA-splicing factor ATP-dependent RNA helicase PRP16	DHX38	Q92620;Q92620-2;H3BQT9;H3BV01;J3KRT1;J3KTG2;H3BMS7	Q92620	2886	Color2 [A=255, R=169, G=169, B=169]	1	4	DNA/RNA_helicase_DEAD/DEAH_N;DNA/RNA_helicase_DEAH_CS;DUF1605;Helicase_ATP-bd;Helicase_C;Helicase-assoc_dom;P-loop_NTPase		DEAH_ATP_HELICASE;HELICASE_ATP_BIND_1;HELICASE_CTER	140.5	24.3727	24.1528	23.9882	23.9898	24.6173	24.2893	23.3547	0	0
	0.0445823	-0.0394945	Signal peptidase complex catalytic subunit SEC11A;Signal peptidase complex catalytic subunit SEC11;Signal peptidase I	SEC11A	P67812;H0YNG3;P67812-4;P67812-3;H0YNX5;H0YKT4;H0YNA5;P67812-2	P67812;H0YNG3;P67812-4;P67812-3;H0YNX5;H0YKT4;H0YNA5;P67812-2	856	Color2 [A=255, R=169, G=169, B=169]	1	4	Pept_S26A_signal_pept_1_CS;Pept_S26A_signal_pept_1_Ser-AS;Peptidase_S24_S26;Peptidase_S24_S26A/B/C;Peptidase_S24_S26A/B/C_b-rbn;Peptidase_S26B	SIGNALPTASE	SPASE_I_1;SPASE_I_3	20.625	23.7209	23.4972	23.1575	23.8109	23.9783	23.601	22.942	0	0
	0.0702597	-0.0399365	39S ribosomal protein L23, mitochondrial	MRPL23	Q16540;H7C2P7;A6NJD9;A8MVT4;A8MYK1	Q16540;H7C2P7;A6NJD9;A8MVT4;A8MYK1	2462	Color2 [A=255, R=169, G=169, B=169]	1	4	Nucleotide-bd_a/b_plait;Ribosomal_L23/L15e_core_dom;Ribosomal_L25/23			17.781	22.8658	23.082	22.7195	22.7094	23.0683	22.9483	22.3962	0	0
	0.123204	-0.0400036	Cytospin-B	SPECC1	Q5M775;Q5M775-4;Q5M775-3;Q5M775-5;Q5M775-2;J3KSG2;J3KRN9;J3QQM0	Q5M775;Q5M775-4;Q5M775-3;Q5M775-5;Q5M775-2;J3KSG2	2532	Color2 [A=255, R=169, G=169, B=169]	1	4	CH-domain		CH	118.58	23.6452	23.32	23.6065	23.5012	23.4117	23.6757	23.3472	0	0
	0.105813	-0.040573	ATP-dependent RNA helicase DDX42	DDX42	Q86XP3;Q86XP3-2;A0A0A0MSJ0;J3QRI2;J3KTK9;J3KRE3	Q86XP3;Q86XP3-2;A0A0A0MSJ0	2715	Color2 [A=255, R=169, G=169, B=169]	1	4	DNA/RNA_helicase_DEAD/DEAH_N;Helicase_ATP-bd;Helicase_C;P-loop_NTPase;RNA_helicase_DEAD_Q_motif;RNA-helicase_DEAD-box_CS		DEAD_ATP_HELICASE;HELICASE_ATP_BIND_1;HELICASE_CTER;Q_MOTIF	102.97	23.9789	23.698	23.6288	23.571	23.5256	23.6225	23.8876	0	0
	0.0593994	-0.0410492	Eukaryotic translation initiation factor 5B	EIF5B	O60841;A0A087WUT6	O60841;A0A087WUT6	31	Color2 [A=255, R=169, G=169, B=169]	1	4	EF_GTP-bd_dom;P-loop_NTPase;Small_GTP-bd_dom;TIF_IF2;TIF_IF2_dom3;Transl_elong_EFTu/EF1A_2;Transl_elong_init/rib_B-barrel	ELONGATNFCT	IF2	138.83	27.4223	27.0406	26.871	27.0572	26.9695	27.507	26.6938	0	0
	1.60687	-0.0416242	Pyruvate kinase PKM;Pyruvate kinase	PKM	P14618;P14618-3;B4DNK4;H3BU13;H3BN34;H3BQZ3;P30613;P30613-2	P14618;P14618-3;B4DNK4	1506	Color2 [A=255, R=169, G=169, B=169]	1	4	Pyr_Knase;Pyrv/PenolPyrv_Kinase-like_dom;Pyrv_Knase_a/b;Pyrv_Knase_AS;Pyrv_Knase_brl;Pyrv_Knase_C;Pyrv_Knase_insert_dom;Pyrv_Knase-like_insert_dom	PYRUVTKNASE	PYRUVATE_KINASE	57.936	30.6092	30.6189	30.6016	30.6012	30.595	30.5539	30.5493	0	0
	0.0536566	-0.0426405	40S ribosomal protein S15	RPS15	P62841;K7ELC2;K7EM56;A0A0B4J2B4;K7EJ78;S4R417;K7EQJ5;S4R456	P62841;K7ELC2;K7EM56;A0A0B4J2B4;K7EJ78;S4R417;K7EQJ5;S4R456	963	Color2 [A=255, R=169, G=169, B=169]	1	4	Ribosomal_S19;Ribosomal_S19_CS;Ribosomal_S19_SF;Ribosomal_S19A/S15e	RIBOSOMALS19	RIBOSOMAL_S19	17.04	27.7705	27.3895	27.2935	27.4192	27.9947	27.2867	26.9953	0	0
	0.12298	-0.0431271	60S ribosomal protein L36a-like	RPL36AL	Q969Q0	Q969Q0	2919	Color2 [A=255, R=169, G=169, B=169]	1	4	Ribosomal_L44e;Ribosomal_zn-bd_dom		RIBOSOMAL_L44E	12.469	25.2446	25.1681	25.5115	25.1605	25.0228	25.3233	25.3381	0	0
	0.163106	-0.0433078	60S ribosomal protein L26	RPL26	P61254;J3QRI7;J3QQQ9;J3QQV1;J3QRC4;J3KSS0	P61254;J3QRI7;J3QQQ9;J3QQV1;J3QRC4;J3KSS0	2013	Color2 [A=255, R=169, G=169, B=169]	1	4	KOW;Rib_L2_dom2;Ribosomal_L24/26_CS;Ribosomal_L26/L24P_euk/arc;Translation_prot_SH3-like		RIBOSOMAL_L24	17.258	29.036	28.8061	28.7332	28.7068	28.7543	28.8888	28.6885	0	0
	0.220989	-0.0434831	60S ribosomal protein L11	RPL11	P62913;P62913-2;Q5VVC8	P62913;P62913-2;Q5VVC8	2078	Color2 [A=255, R=169, G=169, B=169]	1	4	Ribosomal_L5;Ribosomal_L5_CS;Ribosomal_L5_domain		RIBOSOMAL_L5	20.252	28.2848	28.4734	28.4241	28.3802	28.2675	28.279	28.495	0	0
	0.0696251	-0.0436246	Nicotinamide phosphoribosyltransferase	NAMPT	P43490;A0A0C4DFS8	P43490;A0A0C4DFS8	1812	Color2 [A=255, R=169, G=169, B=169]	1	4	Nic_PRibTrfase-like;Nicotinamide_PRibTrfase;Quinolinate_PRibosylTrfase_C			55.52	22.9147	23.2924	23.1178	23.2784	22.9368	22.8148	23.5701	0	0
	0.0485298	-0.0437843	Probable ATP-dependent RNA helicase DDX17	DDX17	Q92841;A0A1X7SBZ2;A0A5H1ZRQ2;Q92841-3;Q92841-1;Q92841-2;A0A0U1RQJ0	Q92841;A0A1X7SBZ2;A0A5H1ZRQ2;Q92841-3;Q92841-1;Q92841-2	235	Color2 [A=255, R=169, G=169, B=169]	1	4	DNA/RNA_helicase_DEAD/DEAH_N;Helicase_ATP-bd;Helicase_C;P-loop_NTPase;RNA_helicase_DEAD_Q_motif;RNA-helicase_DEAD-box_CS		DEAD_ATP_HELICASE;HELICASE_ATP_BIND_1;HELICASE_CTER;Q_MOTIF	80.272	28.342	28.0502	27.4167	27.671	28.2334	27.8366	27.4085	0	0
	0.041178	-0.0438029	Cell death regulator Aven	AVEN	Q9NQS1;H0YKR0	Q9NQS1	3310	Color2 [A=255, R=169, G=169, B=169]	1	4	Aven			38.506	23.8893	23.5378	23.0098	23.4964	23.9343	23.6351	22.7492	0	0
	0.155321	-0.044483	RelA-associated inhibitor	PPP1R13L	Q8WUF5;K7EPP1;K7EN03	Q8WUF5	2849	Color2 [A=255, R=169, G=169, B=169]	1	4	Ankyrin_rpt;Ankyrin_rpt-contain_dom;SH3_domain	SH3DOMAIN	ANK_REP_REGION;ANK_REPEAT;SH3	89.09	23.6758	23.3931	23.3163	23.3728	23.5069	23.3885	23.2897	0	0
	0.161231	-0.0445061	C-1-tetrahydrofolate synthase, cytoplasmic;Methylenetetrahydrofolate dehydrogenase;Methenyltetrahydrofolate cyclohydrolase;Formyltetrahydrofolate synthetase;C-1-tetrahydrofolate synthase, cytoplasmic, N-terminally processed	MTHFD1	P11586;V9GYY3;A0A384N5Y3;F5H2F4;V9GZ78;A0A494C1T2;V9GY75	P11586;V9GYY3;A0A384N5Y3;F5H2F4;V9GZ78;A0A494C1T2	1474	Color2 [A=255, R=169, G=169, B=169]	1	4	Formate_THF_ligase;Formate_THF_ligase_CS;NAD(P)-bd_dom;P-loop_NTPase;THF_DH/CycHdrlase;THF_DH/CycHdrlase_cat_dom;THF_DH/CycHdrlase_CS;THF_DH/CycHdrlase_NAD-bd_dom	THFDHDRGNASE	FTHFS_1;FTHFS_2;THF_DHG_CYH_1;THF_DHG_CYH_2	101.56	25.3753	25.5839	25.2531	25.4685	25.2364	25.3874	25.5032	0	0
	0.0860638	-0.0448151	40S ribosomal protein S7	RPS7	P62081;A0A2R8Y623;B5MCP9	P62081;A0A2R8Y623;B5MCP9	2032	Color2 [A=255, R=169, G=169, B=169]	1	4	Ribosomal_S7e		RIBOSOMAL_S7E	22.127	28.8324	28.3921	28.6585	28.2856	28.6669	28.6008	28.2243	0	0
	0.0801185	-0.0460531	Heat shock protein HSP 90-beta	HSP90AB1	P08238;Q58FF7	P08238	1409	Color2 [A=255, R=169, G=169, B=169]	1	4	HATPase_ATP-bd;Heat_shock_protein_90_CS;Hsp90;Hsp90_N;Ribosomal_S5_D2-typ_fold	HEATSHOCK90	HSP90	83.263	29.1005	29.4002	29.68	29.5254	29.1021	29.3398	29.6995	0	0
	0.110202	-0.0464799	C-X-C chemokine receptor type 4	CXCR4	P61073;P61073-2	P61073;P61073-2	2002	Color2 [A=255, R=169, G=169, B=169]	1	4	Chemokine_CXCR4;Chemokine_CXCR4_N_dom;Chemokine_rcpt;GPCR_Rhodpsn;GPCR_Rhodpsn_7TM	CCCHEMOKINER;CXCCHMKINER4;GPCRRHODOPSN	G_PROTEIN_RECEP_F1_1;G_PROTEIN_RECEP_F1_2	39.745	23.0676	23.219	23.4127	23.5566	23.4784	23.1658	23.1583	0	0
	0.052409	-0.0474413	39S ribosomal protein L15, mitochondrial	MRPL15	Q9P015;E5RIZ4;E5RHF4	Q9P015;E5RIZ4;E5RHF4	3401	Color2 [A=255, R=169, G=169, B=169]	1	4	Ribosomal_L15_bac-type;Ribosomal_L18e/L15P		RIBOSOMAL_L15	33.419	25.4504	25.2988	24.6298	24.8692	25.445	25.0678	24.5311	0	0
	0.159386	-0.0493652	Twinfilin-2	TWF2	Q6IBS0;D6RG15;H0Y858;H7C5I2;Q9NR96-4	Q6IBS0;D6RG15;H0Y858	2598	Color2 [A=255, R=169, G=169, B=169]	1	4	Actin-bd_cofilin/tropomyosin;Leu-rich_rpt;Leu-rich_rpt_typical-subtyp;TIR_dom;TLR9		ADF_H;LRR;TIR	39.548	24.7004	24.807	24.6528	24.4863	24.4052	24.742	24.6897	0	0
	0.0225931	-0.0495208	Poly [ADP-ribose] polymerase 1	PARP1	P09874;Q5VX84;Q5VX85	P09874	1439	Color2 [A=255, R=169, G=169, B=169]	1	4	BRCT_dom;NAD_ADPRT;PADR1;Poly(ADP-ribose)pol_cat_dom;Poly(ADP-ribose)pol_reg_dom;WGR_domain;Znf_PARP		BRCT;PARP_ALPHA_HD;PARP_CATALYTIC;PARP_ZN_FINGER_1;PARP_ZN_FINGER_2	113.08	30.7337	30.2456	28.5571	30.1946	30.1943	30.6924	28.7631	0	0
	0.0477675	-0.0506226	Ribosome-binding protein 1	RRBP1	Q9P2E9;Q9P2E9-3;A0A087WVV2;F8W7S5;A0A087WU26;A2A2S5;V9GY78;E9PN67;Q8N4C6-6	Q9P2E9;Q9P2E9-3;A0A087WVV2;F8W7S5	3416	Color2 [A=255, R=169, G=169, B=169]	1	4	EF_hand_dom;EF-hand-like_dom;Rib_rcpt_KP		EF_HAND_2	152.45	26.8267	26.2882	25.613	25.9996	26.4023	26.3591	25.6324	0	0
	0.145961	-0.0510152	Uncharacterized protein C11orf98	C11orf98	E9PRG8;E9PLD3;A0A494BXY3	E9PRG8	713	Color2 [A=255, R=169, G=169, B=169]	1	4				14.234	24.8032	24.9396	24.8698	25.0701	24.6164	25.0786	24.914	0	0
	0.282073	-0.0510472	26S protease regulatory subunit 4	PSMC1	P62191;P62191-2;G3V4X1	P62191;P62191-2	2035	Color2 [A=255, R=169, G=169, B=169]	1	4	26S_Psome_P45;AAA+_ATPase;ATPase_AAA_core;ATPase_AAA_CS;P-loop_NTPase		AAA	49.184	25.6975	25.6325	25.5471	25.5785	25.6594	25.6151	25.4141	0	0
	0.109848	-0.051233	Signal peptidase complex subunit 2	SPCS2	Q15005;A0A087WUC6;E9PI68;E9PL01;E9PRB9;H0YE04	Q15005;A0A087WUC6;E9PI68;E9PL01	26	Color2 [A=255, R=169, G=169, B=169]	1	4	SigPept_cplx_su2			25.003	25.0573	24.7831	24.9495	24.7391	25.0553	24.953	24.4847	0	0
	0.0540576	-0.0515941	Clusterin;Clusterin beta chain;Clusterin alpha chain;Clusterin	CLU	P10909;P10909-4;P10909-6;P10909-5;P10909-2;P10909-3;H0YC35;H0YLK8;H0YAS8;E7ERK6;E5RG36;E5RGB0;E5RH61;E5RJZ5;E7ETB4	P10909;P10909-4;P10909-6;P10909-5;P10909-2;P10909-3;H0YC35;H0YLK8	1458	Color2 [A=255, R=169, G=169, B=169]	1	4	Clusterin;Clusterin_C;Clusterin_N;Clusterin-like		CLUSTERIN_1;CLUSTERIN_2	52.494	24.2987	24.4106	24.5964	24.9838	23.8832	24.6522	25.027	0	0
	0.100059	-0.0516095	Actin-related protein 2	ACTR2	P61160;P61160-2;F5H6T1;A0A1B0GWD0;A0A1B0GWH0	P61160;P61160-2;F5H6T1	2008	Color2 [A=255, R=169, G=169, B=169]	1	4	Actin/actin-like_CS;Actin-related;Arp2	ACTIN	ACTINS_ACT_LIKE	44.76	24.7246	24.8007	24.5763	24.9412	24.5729	24.4576	25.0968	0	0
	0.230372	-0.0517573	Unconventional myosin-Ic	MYO1C	O00159;O00159-3;F5H6E2;I3L501	O00159;O00159-3;F5H6E2	748	Color2 [A=255, R=169, G=169, B=169]	1	4	IQ_motif_EF-hand-BS;Myosin_head_motor_dom;Myosin_tail_2;P-loop_NTPase	MYOSINHEAVY	IQ	121.68	26.921	26.7752	26.6734	26.7392	26.6583	26.6385	26.8796	0	0
	0.0121042	-0.0520155	Histone H1.1	HIST1H1A	Q02539	Q02539	2172	Color2 [A=255, R=169, G=169, B=169]	1	4	Histone_H1/H5;Histone_H5;WHTH_DNA-bd_dom	HISTONEH5	H15	21.842	29.2651	28.8129	25.2461	28.2652	28.8528	29.1148	25.5684	0	0
	0.0782232	-0.0524332	THO complex subunit 2	THOC2	Q8NI27;A0A0C4DG98;H0Y815;Q8NI27-2;H0Y7U4;B7ZBA0;H0Y594;H7C477;F2Z2V2;B7ZB98	Q8NI27;A0A0C4DG98	2822	Color2 [A=255, R=169, G=169, B=169]	1	4	THO_THOC2_C;THO_THOC2_N			182.77	25.408	24.9714	24.5954	24.9947	25.0267	25.1689	24.6241	0	0
	0.0914452	-0.0529113	Bifunctional 3-phosphoadenosine 5-phosphosulfate synthase 1;Sulfate adenylyltransferase;Adenylyl-sulfate kinase	PAPSS1	O43252	O43252	1118	Color2 [A=255, R=169, G=169, B=169]	1	4	APS_kinase;ATP-Sase_PUA-like_dom;P-loop_NTPase;PUA-like_domain;Rossmann-like_a/b/a_fold;Sulfurylase_cat_dom;Sulphate_adenylyltransferase			70.832	24.7095	24.101	24.6175	24.0398	24.4065	24.2269	24.3086	0	0
	0.110827	-0.0531737	Calpain-1 catalytic subunit	CAPN1	P07384;E9PRM1;E9PLX0;E9PJJ3;E9PLC9;E9PMC6;E9PJA6;E9PSA6;E9PQB3;E9PIA9;E9PL37	P07384	1393	Color2 [A=255, R=169, G=169, B=169]	1	4	Calpain_cysteine_protease;Calpain_domain_III;Calpain_III;EF_Hand_1_Ca_BS;EF_hand_dom;EF-hand-like_dom;Pept_cys_AS;Peptidase_C2_calpain_cat	CALPAIN	CALPAIN_CAT;EF_HAND_1;EF_HAND_2;THIOL_PROTEASE_ASN;THIOL_PROTEASE_CYS;THIOL_PROTEASE_HIS	81.889	22.8627	22.8866	23.3736	23.0137	22.7244	23.1027	23.1159	0	0
	0.0541611	-0.0534395	E3 ubiquitin-protein ligase RNF213	RNF213	Q63HN8;A0A0A0MTR7;A0A0A0MTC1;Q63HN8-4;Q63HN8-5;Q63HN8-6;I3L3H9	Q63HN8;A0A0A0MTR7;A0A0A0MTC1;Q63HN8-4	139	Color2 [A=255, R=169, G=169, B=169]	1	4	AAA+_ATPase;P-loop_NTPase;Znf_C3HC4_RING-type;Znf_RING;Znf_RING/FYVE/PHD		ZF_RING_1;ZF_RING_2	591.4	21.8716	21.068	20.7139	21.0708	21.1662	21.492	20.7248	0	0
	0.152726	-0.0545227	Dual specificity mitogen-activated protein kinase kinase 1	MAP2K1	Q02750;Q02750-2	Q02750;Q02750-2	2174	Color2 [A=255, R=169, G=169, B=169]	1	4	Kinase-like_dom;Prot_kinase_cat_dom;Protein_kinase_ATP_BS;Ser/Thr_dual-sp_kinase_dom;Ser/Thr_kinase_AS		PROTEIN_KINASE_ATP;PROTEIN_KINASE_DOM;PROTEIN_KINASE_ST	43.439	23.3098	22.9043	23.0604	23.2856	23.119	22.9218	23.2157	0	0
	0.133	-0.0552924	60S ribosomal protein L23	RPL23	P62829;J3KT29;C9JD32;B9ZVP7;J3KTJ3;J3QQT9	P62829;J3KT29;C9JD32;B9ZVP7	2065	Color2 [A=255, R=169, G=169, B=169]	1	4	Ribosomal_L14_CS;Ribosomal_L14_dom;Ribosomal_L14b/L23e		RIBOSOMAL_L14	14.865	28.8908	28.5163	28.4186	28.4643	28.7166	28.477	28.3581	0	0
	0.195323	-0.0566463	N-alpha-acetyltransferase 50	NAA50	Q9GZZ1;Q9GZZ1-2;A0A087WWJ2;C9J5D1;E7EQ69;B0AZT5;C9J5J3;A0A0D9SF32;F8WCK0;C9JZU6	Q9GZZ1;Q9GZZ1-2;A0A087WWJ2;C9J5D1;E7EQ69;B0AZT5;C9J5J3;A0A0D9SF32	45	Color2 [A=255, R=169, G=169, B=169]	1	4	Acyl_CoA_acyltransferase;GNAT_dom		GNAT	19.398	23.6162	23.7667	23.8196	23.9223	23.7662	23.533	23.8744	0	0
	0.0680653	-0.0567961	Methyl-CpG-binding domain protein 1	MBD1	Q9UIS9;Q9UIS9-5;Q9UIS9-10;Q9UIS9-9;Q9UIS9-7;Q9UIS9-12;A0A0A0MS90;Q9UIS9-8;Q9UIS9-4;Q9UIS9-11;Q9UIS9-2;Q9UIS9-6;K7EN65;K7EPZ6;K7EIN3	Q9UIS9;Q9UIS9-5;Q9UIS9-10;Q9UIS9-9;Q9UIS9-7;Q9UIS9-12;A0A0A0MS90;Q9UIS9-8;Q9UIS9-4;Q9UIS9-11;Q9UIS9-2;Q9UIS9-6	3472	Color2 [A=255, R=169, G=169, B=169]	1	4	DNA-bd_integrase-typ;Methyl_CpG_DNA-bd;Znf_CXXC		MBD;ZF_CXXC	66.606	23.3037	23.1579	22.7661	23.0437	23.1168	23.494	22.4224	0	0
	0.11953	-0.0582323	Condensin complex subunit 2	NCAPH	Q15003;E9PHA2;Q15003-2;C9J470;H7C415;C9JZP1	Q15003;E9PHA2;Q15003-2;C9J470	683	Color2 [A=255, R=169, G=169, B=169]	1	4	Condensin_barren_su2			82.562	23.5554	23.3827	23.1194	23.1962	23.4747	23.3584	22.9325	0	0
	0.0532743	-0.0583051	Tight junction protein ZO-1	TJP1	Q07157;Q07157-2;A0A087X0K9;G5E9E7;G3V1L9;H0YKB1;H0YLT6;H0Y3R8	Q07157;Q07157-2;A0A087X0K9;G5E9E7;G3V1L9	72	Color2 [A=255, R=169, G=169, B=169]	1	4	Guanylate_kin;Guanylate_kin/L-typ_Ca_channel;PDZ;P-loop_NTPase;SH3_2;SH3_domain;ZonOcculdens;ZonOcculS1;ZU5	ZONOCCLUDNS;ZONOCCLUDNS1	GUANYLATE_KINASE_1;GUANYLATE_KINASE_2;PDZ;SH3;ZU5	195.46	23.9287	23.1229	23.2718	23.3013	23.7725	23.6813	22.5898	0	0
	0.105406	-0.0584777	MAP7 domain-containing protein 1	MAP7D1	Q3KQU3;Q3KQU3-4;Q3KQU3-2;Q3KQU3-3;C9JIR3;E9PLH3;H0YF21	Q3KQU3;Q3KQU3-4;Q3KQU3-2	2490	Color2 [A=255, R=169, G=169, B=169]	1	4	E-MAP-115			92.819	24.9656	24.5443	24.6105	24.6713	24.6925	24.9623	24.2635	0	0
	0.173181	-0.0588365	Protein transport protein Sec61 subunit alpha isoform 1	SEC61A1	P61619;B4DR61;P61619-3;Q9H9S3;Q9H9S3-3;F8W776;Q8TC24;Q9H9S3-2;H7C1Q9;C9JXC6;H7C069;A6NK38;F2Z2C7;A6NIF9;C9JJV4;H7C1S8	P61619;B4DR61;P61619-3	448	Color2 [A=255, R=169, G=169, B=169]	1	4	SecY/SEC61-alpha;SecY_su_dom;Translocon_Sec61/SecY_plug_dom		SECY_1;SECY_2	52.264	25.7216	25.5542	25.4728	25.331	25.537	25.593	25.2532	0	0
	0.0964592	-0.0593017	CD44 antigen	CD44	P16070;P16070-16;H0YD13;P16070-8;P16070-7;P16070-5;P16070-12;P16070-4;P16070-17;P16070-3;P16070-10;P16070-6;P16070-11;P16070-13;P16070-14;P16070-18;H0Y2P0;H0YE40;P16070-9;P16070-15;H0YCV9;H0YDW7;H0Y5E4;H0YDX6;E9PKC6;P16070-19;H0YD17;J3KN83;Q86UZ1	P16070;P16070-16;H0YD13;P16070-8;P16070-7;P16070-5;P16070-12;P16070-4;P16070-17;P16070-3;P16070-10;P16070-6;P16070-11;P16070-13;P16070-14;P16070-18;H0Y2P0;H0YE40	838	Color2 [A=255, R=169, G=169, B=169]	1	4	CD44_antigen;C-type_lectin_fold;C-type_lectin-like;Link	CD44;LINKMODULE	LINK_1;LINK_2	81.537	25.1792	25.3047	25.3444	25.5409	24.8244	25.3657	25.6589	0	0
	0.0948758	-0.0603399	Heterogeneous nuclear ribonucleoprotein K	HNRNPK	P61978-2;P61978;S4R457;S4R359	P61978-2;P61978	2027	Color2 [A=255, R=169, G=169, B=169]	1	4	KH_dom;KH_dom_type_1;ROK_N		KH_TYPE_1	51.028	29.5667	29.3038	29.2773	29.3349	29.0675	29.8275	29.036	0	0
	0.109107	-0.0603447	Pachytene checkpoint protein 2 homolog	TRIP13	Q15645;H0YAL2;Q15645-2	Q15645	2440	Color2 [A=255, R=169, G=169, B=169]	1	4	AAA+_ATPase;ATPase_AAA_core;ATPase_AAA_CS;Chaprnin_ClpA/B;P-loop_NTPase	CLPPROTEASEA	AAA	48.55	23.7644	24.1881	23.9236	24.1378	23.6296	23.8892	24.3106	0	0
	0.138546	-0.0619849	Casein kinase I isoform alpha;Casein kinase I isoform alpha-like	CSNK1A1;CSNK1A1L	P48729;U3KPX3;A0A590UJ43;P48729-3;P48729-2;A0A5F9W493;D6REM4;Q8N752;E7ETM0;A0A590UK94;A0A590UJQ7;E5RG27;D6RGE5;H0Y9X2;U3KQK7;U3KQ83	P48729;U3KPX3;A0A590UJ43;P48729-3;P48729-2;A0A5F9W493;D6REM4;Q8N752;E7ETM0	326	Color2 [A=255, R=169, G=169, B=169]	1	4	Kinase-like_dom;Prot_kinase_cat_dom;Protein_kinase_ATP_BS;Ser/Thr_kinase_AS		PROTEIN_KINASE_ATP;PROTEIN_KINASE_DOM;PROTEIN_KINASE_ST	38.914	23.7278	23.3589	23.6395	23.795	23.8536	23.3596	23.4918	0	0
	0.100176	-0.0623806	F-actin-capping protein subunit alpha-1	CAPZA1	P52907	P52907	1933	Color2 [A=255, R=169, G=169, B=169]	1	4	F-actin_cap_asu_CS;WASH_F-actin_cap_alpha	FACTINCAPA	F_ACTIN_CAPPING_A_1;F_ACTIN_CAPPING_A_2	32.922	25.9295	26.4456	26.3684	26.3433	25.9035	26.0999	26.6245	0	0
	0.110484	-0.0624226	Heterogeneous nuclear ribonucleoprotein Q	SYNCRIP	O60506;O60506-2;F6UXX1	O60506;O60506-2	1169	Color2 [A=255, R=169, G=169, B=169]	1	4	HnRNP_R/Q_splicing_fac;Nucleotide-bd_a/b_plait;RRM_dom		RRM	69.602	29.2405	29.0555	29.4978	29.1866	28.8261	29.5536	29.1683	0	0
	0.308393	-0.0632083	U2 small nuclear ribonucleoprotein A	SNRPA1	P09661;H0YKK0;H0YMA0;H0YLR3	P09661;H0YKK0;H0YMA0	1437	Color2 [A=255, R=169, G=169, B=169]	1	4	Leu-rich_rpt;U2A'_phosphoprotein32A_C		LRR	28.415	25.3504	25.2579	25.0451	25.1829	25.1124	25.2356	25.0897	0	0
	0.355339	-0.0632119	Prolyl 3-hydroxylase 3	LEPREL2	Q8IVL6;Q8IVL6-2	Q8IVL6;Q8IVL6-2	2725	Color2 [A=255, R=169, G=169, B=169]	1	4	Oxoglu/Fe-dep_dioxygenase;Pro_4_hyd_alph;TPR-like_helical		ER_TARGET;FE2OG_OXY;TPR;TPR_REGION	81.836	22.2605	22.1037	22.3692	22.2998	22.2483	22.1101	22.2269	0	0
	0.119925	-0.0635899	Integrin beta-1	ITGB1	P05556;P05556-2;P05556-5;P05556-4;P05556-3;C9JPK5;H7C4N8;Q5T3E6;E9PLR6;E7EUI6;E7EQW5;E7ERX5	P05556;P05556-2;P05556-5;P05556-4;P05556-3	1375	Color2 [A=255, R=169, G=169, B=169]	1	4	EGF_extracell;Integrin_beta-1;Integrin_bsu;Integrin_bsu_cyt_dom;Integrin_bsu_N;Integrin_bsu_tail;Plexin-like;Plexin-like_fold;VWF_A	INTEGRINB	EGF_1;INTEGRIN_BETA;VWFA	88.414	24.2764	24.4693	24.5024	24.6228	24.001	24.4972	24.7142	0	0
	0.102412	-0.0636385	Bromodomain-containing protein 3	BRD3	Q15059;Q15059-2;O60885;O60885-2;A9J571;O60885-3;Q58F21;M0QZD9;Q58F21-5;Q58F21-4;Q58F21-3;Q58F21-2	Q15059;Q15059-2	2395	Color2 [A=255, R=169, G=169, B=169]	1	4	Bromodomain;Bromodomain_CS;NET_dom	BROMODOMAIN	BROMODOMAIN_1;BROMODOMAIN_2;NET	79.541	25.2188	25.2045	24.8069	24.7148	24.9417	25.2532	24.573	0	0
	0.118834	-0.0653162	39S ribosomal protein L2, mitochondrial	MRPL2	Q5T653;A0A669KAX9;C9IY40	Q5T653;A0A669KAX9;C9IY40	344	Color2 [A=255, R=169, G=169, B=169]	1	4	NA-bd_OB-fold;Rbsml_prot_L2_RNA-bd_dom;Rib_L2_dom2;Ribosomal_L2;Ribosomal_L2_C;Ribosomal_L2_dom3;Translation_prot_SH3-like			33.3	25.6025	25.5206	25.1586	24.9527	25.4124	25.2806	25.0368	0	0
	0.628568	-0.0653443	Septin-9	2023-09-09	Q9UHD8;Q9UHD8-5;Q9UHD8-7;Q9UHD8-2;Q9UHD8-3;Q9UHD8-9;Q9UHD8-4;Q9UHD8-8;A0A6Q8PHC2;K7EL40;K7EK18;K7EIE4;K7ER52;K7EQD7;K7EJZ2;K7ER14;K7EKN4;K7EJ51;K7EPY1;K7ENQ5;K7EJV0;K7EN52;K7ENL0;K7EQ08	Q9UHD8;Q9UHD8-5;Q9UHD8-7;Q9UHD8-2;Q9UHD8-3;Q9UHD8-9;Q9UHD8-4;Q9UHD8-8;A0A6Q8PHC2	3454	Color2 [A=255, R=169, G=169, B=169]	1	4	Cell_div_GTP-bd;P-loop_NTPase;Septin;Small_GTP-bd_dom			65.401	24.68	24.6921	24.6903	24.572	24.526	24.5866	24.6671	0	0
	0.0776159	-0.0653515	Heterogeneous nuclear ribonucleoprotein U	HNRNPU	Q00839;Q00839-2;A0A1W2PPS1;A0A1X7SBS1;A0A1W2PP35;A0A1W2PPH7;A0A1W2PPL4;A0A1W2PP34;A0A1W2PQL0;A0A1W2PQ74;A0A1W2PRZ7;A0A1W2PQD4;A0A1W2PRI6;A0A087WZF3;A0A1W2PPE9;A0A1W2PNG3;A0A1W2PP22;A0A087WVI9	Q00839;Q00839-2;A0A1W2PPS1;A0A1X7SBS1;A0A1W2PP35;A0A1W2PPH7;A0A1W2PPL4;A0A1W2PP34;A0A1W2PQL0;A0A1W2PQ74;A0A1W2PRZ7;A0A1W2PQD4	2153	Color2 [A=255, R=169, G=169, B=169]	1	4	B30.2/SPRY;ConA-like_lec_gl_sf;hnRNP_U;P-loop_NTPase;SAP_dom;SPla/RYanodine_receptor_subgr;SPRY_rcpt		B302_SPRY;SAP	90.583	33.1753	33.0998	33.8716	33.4626	32.8349	33.4696	33.7065	0	0
	0.0525368	-0.0657746	Myc-associated zinc finger protein	MAZ	P56270;P56270-2;I3L2Z5;A0A087WWR2;P56270-3;H3BQI4;H3BQS2;Q9HBE1;Q9HBE1-4;Q9HBE1-2;Q9HBE1-3;I3L411;I3L4Y2;H3BPU3;I3L0M3;P56270-4	P56270;P56270-2;I3L2Z5;A0A087WWR2;P56270-3;H3BQI4;H3BQS2	47	Color2 [A=255, R=169, G=169, B=169]	1	4	AT_hook_DNA-bd_motif;BTB/POZ_fold;BTB/POZ-like;BTB_POZ;HMGI/Y_DNA-bd_CS;Znf_C2H2;Znf_C2H2/integrase_DNA-bd;Znf_C2H2-like		BTB;HMGI_Y;ZINC_FINGER_C2H2_1;ZINC_FINGER_C2H2_2	48.607	24.3942	24.6039	23.2496	24.426	24.2785	24.4806	23.549	0	0
	0.0618902	-0.0658838	Lamin-B1	LMNB1	P20700;E9PBF6;A0A0D9SFE5;A0A0D9SFY5	P20700;E9PBF6;A0A0D9SFE5	1586	Color2 [A=255, R=169, G=169, B=169]	1	4	F;IF;Intermediate_filament_CS;Lamin_tail_dom		IF	66.408	29.6211	29.1165	29.8259	29.7105	28.7467	30.0389	29.7223	0	0
	0.296022	-0.0676816	Protein mago nashi homolog 2	MAGOHB	Q96A72;F5H6P7;F5H6N1;F5H3U9;F5H124	Q96A72;F5H6P7;F5H6N1	2931	Color2 [A=255, R=169, G=169, B=169]	1	4	Mago_nashi			17.276	24.1696	24.1268	24.2652	24.3611	24.0696	24.3335	24.0859	0	0
	0.303706	-0.0679178	Medium-chain specific acyl-CoA dehydrogenase, mitochondrial	ACADM	P11310;Q5T4U5;P11310-2;B7Z9I1;E9PJM9;E9PRX4;H0YDT5	P11310;Q5T4U5;P11310-2;B7Z9I1	1469	Color2 [A=255, R=169, G=169, B=169]	1	4	AcylCo_DH/oxidase_C;AcylCoA_DH/ox_N;AcylCoA_DH/oxidase;Acyl-CoA_DH_CS;Acyl-CoA_DH_N;Acyl-CoA_Oxase/DH_1;Acyl-CoA_Oxase/DH_cen-dom		ACYL_COA_DH_1;ACYL_COA_DH_2	46.588	24.6384	24.7878	24.4472	24.5441	24.4998	24.4892	24.6204	0	0
	0.275388	-0.0681736	Glycogen synthase kinase-3 beta	GSK3B	P49841;P49841-2;A0A3B3ITW1	P49841;P49841-2;A0A3B3ITW1	297	Color2 [A=255, R=169, G=169, B=169]	1	4	Kinase-like_dom;Prot_kinase_cat_dom;Protein_kinase_ATP_BS;Ser/Thr_dual-sp_kinase_dom;Ser/Thr_kinase_AS		PROTEIN_KINASE_ATP;PROTEIN_KINASE_DOM;PROTEIN_KINASE_ST	46.744	23.5336	23.7115	23.6381	23.7443	23.3915	23.728	23.6466	0	0
	0.279706	-0.0684849	Eukaryotic translation initiation factor 3 subunit C;Eukaryotic translation initiation factor 3 subunit C-like protein	EIF3C;EIF3CL	Q99613;Q99613-2;B5ME19;H3BPE4;H3BPE3	Q99613;Q99613-2;B5ME19	3068	Color2 [A=255, R=169, G=169, B=169]	1	4	EIF3C;EIF3C_N_dom;PCI_dom;WHTH_DNA-bd_dom			105.34	24.5238	24.841	24.601	24.7174	24.4646	24.6814	24.661	0	0
	0.125743	-0.0686782	Ceruloplasmin	CP	P00450;E9PFZ2;H7C5R1;D6RE86;H7C5N5	P00450;E9PFZ2;H7C5R1	674	Color2 [A=255, R=169, G=169, B=169]	1	4	CP;Cu_oxidase_Cu_BS;Cu-oxidase;Cu-oxidase_2;Cu-oxidase_3;Cupredoxin		MULTICOPPER_OXIDASE1;MULTICOPPER_OXIDASE2	122.2	26.2506	26.3948	26.1064	25.8831	26.4203	25.7733	26.0765	0	0
	0.120971	-0.0690487	Aldehyde dehydrogenase X, mitochondrial	ALDH1B1	P30837;P47895;P00352;H0YKF9;H0Y2X5	P30837	1692	Color2 [A=255, R=169, G=169, B=169]	1	4	Ald_DH/histidinol_DH;Ald_DH_C;Ald_DH_CS;Ald_DH_N;Aldehyde_DH_dom		ALDEHYDE_DEHYDR_CYS;ALDEHYDE_DEHYDR_GLU	57.206	23.8707	23.9946	23.8028	24.1963	23.6225	23.7348	24.3339	0	0
	0.0370373	-0.0692191	Replication factor C subunit 1	RFC1	P35251;P35251-2;A0A1W2PP02;H0Y8U4;E0CX09;D6RAD2;H0Y9P8	P35251;P35251-2	1736	Color2 [A=255, R=169, G=169, B=169]	1	4	AAA+_ATPase;ATPase_AAA_core;BRCT_dom;DNA_pol3_clamp-load_cplx_C;DNA_replication_fac_C_lsu;DNA_replication_fac_RFC1_C;P-loop_NTPase		BRCT	128.25	26.5288	26.0199	24.6373	25.8505	26.1513	26.259	24.6594	0	0
	0.209571	-0.0700479	Band 4.1-like protein 2	EPB41L2	O43491;O43491-4;O43491-3;E9PHY5;O43491-2;E9PK52;E9PII3;A0A2R8Y5B3;H0Y5B0;Q6ZSX4;Q6R5J7;E9PPC9;E9PQD2;E9PMV8;E9PJP4;E9PIG0;E9PRG1;E9PQN0;E9PN54	O43491;O43491-4;O43491-3;E9PHY5;O43491-2;E9PK52;E9PII3;A0A2R8Y5B3	1129	Color2 [A=255, R=169, G=169, B=169]	1	4	Band_4.1_C;Band_41_domain;Band_41_fam;Band_41_protein;Ez/rad/moesin_like;FERM/acyl-CoA-bd_prot_3-hlx;FERM_central;FERM_CS;FERM_domain;FERM_N;FERM_PH-like_C;FERM-adjacent;PH_like_dom;SAB_dom	BAND41;ERMFAMILY	FERM_1;FERM_2;FERM_3	112.59	23.2736	23.5036	23.2334	23.1968	23.467	23.0504	23.178	0	0
	0.273438	-0.0702496	ADP-ribosylation factor-like protein 2	ARL2;ARL2-SNX15	P36404;V9GYD0;P36404-2	P36404;V9GYD0;P36404-2	1751	Color2 [A=255, R=169, G=169, B=169]	1	4	P-loop_NTPase;Small_GTPase_ARF;Small_GTPase_ARF/SAR;Small_GTP-bd_dom	SAR1GTPBP	ARF	20.878	23.1122	23.3457	23.0344	22.9495	23.0187	22.9934	23.1085	0	0
	0.153504	-0.0708335	60S ribosomal protein L15;Ribosomal protein L15	RPL15	P61313;A0A2R8YEM3;E7EQV9;E7ENU7;E7EX53;A0A2R8Y738;P61313-2;E7ERA2	P61313;A0A2R8YEM3;E7EQV9;E7ENU7;E7EX53;A0A2R8Y738	2015	Color2 [A=255, R=169, G=169, B=169]	1	4	Rbsml_L15e_core_dom;Ribosomal_L15e;Ribosomal_L15e_CS;Ribosomal_L23/L15e_core_dom		RIBOSOMAL_L15E	24.146	29.3472	28.9714	29.5254	29.1167	28.9409	29.2404	29.3266	0	0
	0.326716	-0.0714593	Signal recognition particle subunit SRP68	SRP68	Q9UHB9;Q9UHB9-4;Q9UHB9-2;Q9UHB9-3	Q9UHB9;Q9UHB9-4;Q9UHB9-2	3452	Color2 [A=255, R=169, G=169, B=169]	1	4	SRP68			70.729	24.127	23.9965	23.9131	24.1145	24.1012	23.9819	23.8159	0	0
	0.391316	-0.0731651	Aldo-keto reductase family 1 member C1	AKR1C1	Q04828;H0Y804;A6NHU4;P17516	Q04828;H0Y804	2188	Color2 [A=255, R=169, G=169, B=169]	1	4	Aldo/ket_red;Aldo/ket_reductase_CS;Aldo/keto_reductase_subgr;NADP_OxRdtase_dom	ALDKETRDTASE	ALDOKETO_REDUCTASE_1;ALDOKETO_REDUCTASE_2;ALDOKETO_REDUCTASE_3	36.788	28.3172	28.3518	28.4528	28.4039	28.2636	28.1853	28.4759	0	0
	0.301216	-0.0734418	Coronin-1B;Coronin	CORO1B	Q9BR76;A0A087WW53;F5H390;F5H0D2	Q9BR76;A0A087WW53;F5H390	3096	Color2 [A=255, R=169, G=169, B=169]	1	4	Coro1b;Coronin;DUF1899;DUF1900;WD40/YVTN_repeat-like_dom;WD40_repeat;WD40_repeat_CS;WD40_repeat_dom		WD_REPEATS_1;WD_REPEATS_2;WD_REPEATS_REGION	54.234	24.5046	24.767	24.6251	24.4637	24.4013	24.4979	24.6508	0	0
	0.0786501	-0.0738157	Cysteine-rich protein 2	CRIP2	P52943;P52943-2;H0YFA4;H0YHD8	P52943;P52943-2;H0YFA4	1934	Color2 [A=255, R=169, G=169, B=169]	1	4	Znf_LIM		LIM_DOMAIN_1;LIM_DOMAIN_2	22.492	23.9762	24.2231	24.8504	24.3884	23.6856	24.6719	24.4997	0	0
	0.576189	-0.0765432	Alkyldihydroxyacetonephosphate synthase, peroxisomal	AGPS	O00116;A0A1B0GWA2;A0A2R8YEL0;B8ZZ81	O00116;A0A1B0GWA2;A0A2R8YEL0	1005	Color2 [A=255, R=169, G=169, B=169]	1	4	Alkyl-DHAP_Synthase;CO_DH_flavot_FAD-bd_sub2;FAD-bd_2;FAD-bd_2_sub1;FAD-linked_Oxase-like_C;FAD-linked_oxidase_C;Oxid_FAD_bind_N		FAD_PCMH	72.911	24.4983	24.5775	24.4613	24.544	24.3256	24.5429	24.4627	0	0
	0.159015	-0.0771397	ATP-dependent 6-phosphofructokinase, liver type	PFKL	P17858;P17858-2;F8WEU2	P17858;P17858-2	1555	Color2 [A=255, R=169, G=169, B=169]	1	4	6-phosphofructokinase_euk;Phosphofructokinase;Phosphofructokinase_CS;Phosphofructokinase_dom	PHFRCTKINASE	PHOSPHOFRUCTOKINASE	85.018	24.0798	24.3071	23.7974	24.0594	24.2326	23.6738	24.0449	0	0
	0.435515	-0.0781306	40S ribosomal protein S3a	RPS3A	P61247;D6RAT0;E9PFI5;H0Y8L7;H0Y9Y4;D6R9B6;D6RAS7;D6RI02	P61247;D6RAT0;E9PFI5;H0Y8L7;H0Y9Y4;D6R9B6	2012	Color2 [A=255, R=169, G=169, B=169]	1	4	Ribosomal_S1/3_euk;Ribosomal_S3Ae;Ribosomal_S3Ae_CS		RIBOSOMAL_S3AE	29.945	29.1239	29.0562	28.9159	28.9606	29.0354	28.9639	28.8088	0	0
	0.142281	-0.078417	U4/U6.U5 small nuclear ribonucleoprotein 27 kDa protein	SNRNP27	Q8WVK2;B8ZZ98	Q8WVK2;B8ZZ98	2855	Color2 [A=255, R=169, G=169, B=169]	1	4	DUF1777			18.86	25.1246	25.0227	25.3838	25.0035	24.6874	25.048	25.4304	0	0
	0.336822	-0.080507	40S ribosomal protein S16	RPS16	P62249;M0R210;M0R3H0;M0R1M5;M0QX76;Q6IPX4	P62249;M0R210;M0R3H0;M0R1M5	2039	Color2 [A=255, R=169, G=169, B=169]	1	4	Ribosomal_S5_D2-typ_fold;Ribosomal_S5_D2-typ_fold_subgr;Ribosomal_S9;Ribosomal_S9_CS		RIBOSOMAL_S9	16.445	28.7788	28.8645	28.529	28.6534	28.7426	28.5994	28.5358	0	0
	0.137801	-0.0808754	Sister chromatid cohesion protein PDS5 homolog A	PDS5A	Q29RF7;Q29RF7-3;H0Y9L9;H0Y9L6	Q29RF7	2482	Color2 [A=255, R=169, G=169, B=169]	1	4	ARM-like;ARM-type_fold		HEAT_REPEAT	150.83	24.5182	24.2534	24.2006	24.2649	24.3237	24.5933	23.7682	0	0
	0.208815	-0.0808924	Apoptotic chromatin condensation inducer in the nucleus	ACIN1	S4R3H4;Q9UKV3;E7EQT4;Q9UKV3-2;Q9UKV3-3;G3V3B0	S4R3H4;Q9UKV3;E7EQT4;Q9UKV3-2;Q9UKV3-3;G3V3B0	3690	Color2 [A=255, R=169, G=169, B=169]	1	4	Nucleotide-bd_a/b_plait;RRM_dom;SAP_dom		SAP	145.44	25.9696	25.6967	25.7239	25.6298	25.6716	25.9333	25.4176	0	0
	0.250396	-0.0811507	Ribosomal RNA-processing protein 7 homolog A	RRP7A	Q9Y3A4;Q9NSQ0	Q9Y3A4	3566	Color2 [A=255, R=169, G=169, B=169]	1	4	Nucleotide-bd_a/b_plait;RRM_dom;RRP7		RRM	32.334	24.3732	24.6863	24.1936	24.3346	24.3852	24.2117	24.3504	0	0
	0.199759	-0.0811906	A-kinase anchor protein 8-like	AKAP8L	Q9ULX6;Q9ULX6-2;V9GZ50;M0R1Y5;M0R010;M0QYT7	Q9ULX6;Q9ULX6-2;V9GZ50	3501	Color2 [A=255, R=169, G=169, B=169]	1	4	AKAP95;Znf_C2H2-like			71.639	23.7235	23.8999	23.8155	23.9569	23.9748	23.9104	23.418	0	0
	0.140714	-0.0815048	Alcohol dehydrogenase [NADP(+)]	AKR1A1	P14550;Q5T621;V9GYG2;V9GYP9	P14550	1505	Color2 [A=255, R=169, G=169, B=169]	1	4	Aldo/ket_red;Aldo/ket_reductase_CS;Aldo/keto_reductase_subgr;NADP_OxRdtase_dom	ALDKETRDTASE	ALDOKETO_REDUCTASE_1;ALDOKETO_REDUCTASE_2;ALDOKETO_REDUCTASE_3	36.573	25.703	25.717	25.6108	25.8986	25.1605	25.9216	25.8705	0	0
	0.103629	-0.082085	Mediator of DNA damage checkpoint protein 1	MDC1	Q14676;Q14676-2;Q14676-3;Q14676-4;H0Y6Z8;A2AB05	Q14676;Q14676-2;Q14676-3	2358	Color2 [A=255, R=169, G=169, B=169]	1	4	BRCT_dom;FHA_dom;SMAD_FHA_domain		BRCT;FHA_DOMAIN	226.66	26.3029	25.8244	25.5151	25.9347	25.6724	26.3116	25.4526	0	0
	0.156573	-0.0821773	TBC1 domain family member 10B	TBC1D10B	Q4KMP7;Q4KMP7-2;H3BSE1	Q4KMP7	2499	Color2 [A=255, R=169, G=169, B=169]	1	4	Rab-GTPase-TBC_dom		TBC_RABGAP	87.198	25.272	24.7759	24.619	24.9213	24.7924	25.0573	24.5949	0	0
	0.0918598	-0.0823674	Rho guanine nucleotide exchange factor 2	ARHGEF2	A0A5F9ZI21;V9GYM8;Q92974;Q92974-2;Q92974-3;V9GYG5;V9GZ14;V9GYF0;Q5VY93;V9GYF5;V9GY94	A0A5F9ZI21;V9GYM8;Q92974;Q92974-2;Q92974-3	338	Color2 [A=255, R=169, G=169, B=169]	1	4	DH-domain;PH_like_dom;Pleckstrin_homology;Prot_Kinase_C-like_PE/DAG-bd;RhoGEF-like		DH_1;DH_2;PH_DOMAIN;ZF_DAG_PE_1;ZF_DAG_PE_2	126.64	24.3445	23.8615	23.2273	23.9959	24.0866	23.8424	23.3958	0	0
	0.0200677	-0.0828832	Histone H1.2	HIST1H1C	P16403;P22492	P16403	1535	Color2 [A=255, R=169, G=169, B=169]	1	4	Histone_H1/H5;Histone_H5;WHTH_DNA-bd_dom	HISTONEH5	H15	21.364	34.9983	34.5897	31.2699	34.1089	34.7159	34.9194	31.3411	0	0
	0.21629	-0.0832976	Lariat debranching enzyme	DBR1	Q9UK59;Q9UK59-2;F8WAY1	Q9UK59;Q9UK59-2	3480	Color2 [A=255, R=169, G=169, B=169]	1	4	DBR1_C;Metallo_PEstase_dom			61.554	23.4849	23.4003	23.0201	23.3196	23.1842	23.0506	23.434	0	0
	0.130895	-0.0846071	Aldehyde dehydrogenase, dimeric NADP-preferring	ALDH3A1	P30838;C9JMC5;A8MYB8;E9PNN6;I3L3I9;C9JKT2;I3L4E5;I3L1H6;I3L3W9	P30838;C9JMC5;A8MYB8;E9PNN6;I3L3I9;C9JKT2	1693	Color2 [A=255, R=169, G=169, B=169]	1	4	Ald_DH/histidinol_DH;Ald_DH_C;Ald_DH_CS;Ald_DH_N;Aldehyde_DH_dom;Aldehyde_DH_NAD(P)		ALDEHYDE_DEHYDR_CYS;ALDEHYDE_DEHYDR_GLU	50.394	23.402	23.9193	23.101	23.792	23.3564	23.3519	23.6987	0	0
	0.374879	-0.0848177	Retrotransposon-derived protein PEG10	PEG10	A0A087WUL4;A0A087WX23;Q86TG7;A0A087WXK2;A0A087WZG9;B4DSP0;Q86TG7-2	A0A087WUL4;A0A087WX23;Q86TG7;A0A087WXK2;A0A087WZG9;B4DSP0;Q86TG7-2	29	Color2 [A=255, R=169, G=169, B=169]	1	4	Peptidase_aspartic;Retrotrans_gag;RVP_2;Znf_CCHC		ZF_CCHC	83.607	24.4465	24.5717	24.2823	24.2819	24.2499	24.4298	24.2526	0	0
	0.124878	-0.0851493	G-protein coupled receptor 56;GPR56 N-terminal fragment;GPR56 C-terminal fragment	GPR56;ADGRG1	Q9Y653;Q9Y653-3;Q9Y653-2;Q9Y653-5;A0A5F9ZH94;A0A5F9ZHT7;H3BRH0;Q9Y653-4;H3BSJ6;H3BNH4;H3BV52;H3BS94;H3BMY9;H3BP67;H3BUU6;H3BVD3;H3BQJ9;H3BVA0;H3BQZ1;H3BRI7;H3BTH7;H3BVE9;H3BRZ4;H3BUI6;H3BTK9;H3BSP5;H3BSN7;H3BM73;H3BV72;H3BT88;A0A1B0GX62;H3BQ46;H3BNN3;H3BRI2;H3BMF8;H3BUH2;H3BPA6;H3BSB8;H3BRA1	Q9Y653;Q9Y653-3;Q9Y653-2;Q9Y653-5;A0A5F9ZH94;A0A5F9ZHT7;H3BRH0;Q9Y653-4	3622	Color2 [A=255, R=169, G=169, B=169]	1	4	GPCR_2_orphan_rcpt_GPR56;GPCR_2_secretin-like;GPCR_2-like;GPS_dom	GPCRSECRETIN;GPR56ORPHANR	G_PROTEIN_RECEP_F2_2;G_PROTEIN_RECEP_F2_4;GPS	77.737	23.9978	23.8004	23.6676	23.6748	23.772	24.1484	23.1795	0	0
	0.71193	-0.0855107	DnaJ homolog subfamily A member 1	DNAJA1	P31689;P31689-2	P31689;P31689-2	1700	Color2 [A=255, R=169, G=169, B=169]	1	4	DnaJ;DnaJ_C;DnaJ_domain;DnaJ_domain_CS;HSP_DnaJ_Cys-rich_dom;HSP40/DnaJ_pept-bd	JDOMAIN	DNAJ_1;DNAJ_2;ZF_CR	44.868	27.1621	27.0953	27.027	27.0993	27.0925	27.035	26.9037	0	0
	0.226659	-0.0863709	60S ribosomal protein L26-like 1	RPL26L1	Q9UNX3;E5RIT6;E5RHH1;J3KS10	Q9UNX3;E5RIT6;E5RHH1	3513	Color2 [A=255, R=169, G=169, B=169]	1	4	KOW;Rib_L2_dom2;Ribosomal_L24/26_CS;Ribosomal_L26/L24P_euk/arc;Translation_prot_SH3-like		RIBOSOMAL_L24	17.256	24.5695	24.7401	24.402	24.5091	24.4072	24.7557	24.2434	0	0
	0.326145	-0.0865006	Glutaminase kidney isoform, mitochondrial	GLS	O94925-3;O94925;H7BZD1;B8ZZA8;B8ZZC5;O94925-2;C9JIJ6	O94925-3;O94925	1274	Color2 [A=255, R=169, G=169, B=169]	1	4	Ankyrin_rpt;Ankyrin_rpt-contain_dom;Beta-lactam/transpept-like;Glutaminase		ANK_REP_REGION;ANK_REPEAT	65.459	25.355	25.4398	25.2522	25.4378	25.077	25.2944	25.4827	0	0
	0.33504	-0.0872811	Radixin	RDX	P35241;A0A2R8Y5S7;P35241-5;A0A2R8Y7M3;P35241-4;P35241-2;E9PNV3;A0A2R8Y5P0;E9PQ82;A0A2R8Y4H6	P35241;A0A2R8Y5S7;P35241-5;A0A2R8Y7M3;P35241-4	1732	Color2 [A=255, R=169, G=169, B=169]	1	4	Band_41_domain;Band_41_fam;ERM;ERM_C_dom;Ez/rad/moesin_like;FERM/acyl-CoA-bd_prot_3-hlx;FERM_central;FERM_CS;FERM_domain;FERM_N;FERM_PH-like_C;Moesin;PH_like_dom	BAND41;ERMFAMILY	FERM_1;FERM_2;FERM_3	68.563	24.8132	24.6403	24.4373	24.6112	24.457	24.6842	24.4735	0	0
	0.578249	-0.0880605	Cyclin-dependent kinase 11B;Cyclin-dependent kinase 11A	CDK11B;CDK11A	P21127;P21127-10;P21127-9;P21127-3;P21127-2;P21127-8;P21127-6;A0A0D9SEN2;A0A0D9SER5;P21127-5;A0A0D9SEI3;Q5QPR3;Q9UQ88-3;Q5QPR4;Q9UQ88-4;P21127-4;Q9UQ88;Q9UQ88-2;P21127-12;Q9UQ88-10;Q9UQ88-5;Q9UQ88-9;Q9UQ88-8;E7ESP2;J3KS35	P21127;P21127-10;P21127-9;P21127-3;P21127-2;P21127-8;P21127-6;A0A0D9SEN2;A0A0D9SER5;P21127-5;A0A0D9SEI3;Q5QPR3;Q9UQ88-3;Q5QPR4;Q9UQ88-4;P21127-4;Q9UQ88;Q9UQ88-2;P21127-12;Q9UQ88-10;Q9UQ88-5;Q9UQ88-9	172	Color2 [A=255, R=169, G=169, B=169]	1	4	Kinase-like_dom;Prot_kinase_cat_dom;Ser/Thr_dual-sp_kinase_dom;Ser/Thr_kinase_AS		PROTEIN_KINASE_ATP;PROTEIN_KINASE_DOM;PROTEIN_KINASE_ST	92.619	23.1509	22.9396	23.0266	22.9579	22.8842	22.8787	23.0291	0	0
	0.360694	-0.088366	Nucleolar protein 56	NOP56	O00567;A0A494C128;Q5JXT2;H0YDU4;H0Y653	O00567;A0A494C128;Q5JXT2	1041	Color2 [A=255, R=169, G=169, B=169]	1	4	Nop_dom;NOP5_N;NOSIC		NOP	66.049	26.023	25.912	25.7054	25.9172	25.7807	25.9522	25.6702	0	0
	0.21992	-0.0884447	Mitochondrial import receptor subunit TOM22 homolog	TOMM22	Q9NS69	Q9NS69	3329	Color2 [A=255, R=169, G=169, B=169]	1	4	Tom22			15.521	24.1919	24.8229	24.4913	24.6037	24.4319	24.5148	24.3703	0	0
	0.339872	-0.0884638	Ras-related protein Rab-1B	RAB1B	Q9H0U4;E9PLD0;Q92928	Q9H0U4;E9PLD0	3200	Color2 [A=255, R=169, G=169, B=169]	1	4	P-loop_NTPase;Small_GTPase;Small_GTPase_Rab_type;Small_GTP-bd_dom	RASTRNSFRMNG	RAB	22.171	25.2228	25.217	25.4075	25.3914	25.3165	25.343	25.0041	0	0
	0.100005	-0.0887	Protein ELYS	AHCTF1	Q8WYP5;Q8WYP5-2;Q8WYP5-3;H7C4S1	Q8WYP5;Q8WYP5-2;Q8WYP5-3	2869	Color2 [A=255, R=169, G=169, B=169]	1	4	AT_hook_DNA-bd_motif;ELYS_dom			252.5	25.5143	25.0178	24.6136	24.9314	25.1422	25.276	24.3735	0	0
	0.213942	-0.0889101	Protein phosphatase methylesterase 1	PPME1	Q9Y570;Q9Y570-4;Q9Y570-2;Q9Y570-3	Q9Y570;Q9Y570-4;Q9Y570-2	3602	Color2 [A=255, R=169, G=169, B=169]	1	4	PPase_methylesterase_euk		LIPASE_SER	42.315	23.107	23.3872	22.8943	23.0066	23.2177	22.7791	23.0328	0	0
	0.400943	-0.0906563	Exosome complex component RRP41	EXOSC4	Q9NPD3;E9PPI9;E9PI41	Q9NPD3;E9PPI9	3298	Color2 [A=255, R=169, G=169, B=169]	1	4	ExoRNase_PH_dom1;ExoRNase_PH_dom2;PNPase/RNase_PH_dom;Ribosomal_S5_D2-typ_fold			26.383	23.62	23.9755	23.9051	23.7699	23.7607	23.7677	23.6525	0	0
	0.0989464	-0.0909917	CCAAT/enhancer-binding protein beta	CEBPB	P17676;P17676-2	P17676;P17676-2	1551	Color2 [A=255, R=169, G=169, B=169]	1	4	bZIP;CCAAT/enhancer-binding		BZIP;BZIP_BASIC	36.105	26.5886	26.0905	25.4337	26.32	25.999	26.3621	25.6905	0	0
	0.289168	-0.0910252	6-phosphogluconate dehydrogenase, decarboxylating	PGD	P52209;P52209-2;K7EM49;K7EPF6;K7EMN2;K7ELN9	P52209;P52209-2	1918	Color2 [A=255, R=169, G=169, B=169]	1	4	6PGDH_C;6PGDH_decarbox;6PGDH_NADP-bd;6PGdom_BS;6-PGluconate_DH_C-like;DH_multihelical;Fibritin/6PGD_C-extension;NAD(P)-bd_dom		6PGD	53.139	25.4997	25.7196	25.8437	25.7613	25.4549	25.5524	25.8379	0	0
	0.273569	-0.0923198	40S ribosomal protein S21	RPS21	P63220;Q8WVC2;Q9BYK1;Q9BYK2	P63220;Q8WVC2;Q9BYK1	2095	Color2 [A=255, R=169, G=169, B=169]	1	4	Ribosomal_S21e;Ribosomal_S21e_CS		RIBOSOMAL_S21E	9.1113	25.912	26.2704	26.0376	25.9994	25.8875	25.7949	26.2051	0	0
	0.994492	-0.0936294	ATP synthase subunit gamma, mitochondrial	ATP5C1	P36542;P36542-2	P36542;P36542-2	1755	Color2 [A=255, R=169, G=169, B=169]	1	4	ATPase_F1_gsu_CS;ATPase_F1_gsu_dom;ATPase_F1-cplx_gsu	ATPASEGAMMA	ATPASE_GAMMA	32.996	26.4539	26.3555	26.4975	26.4716	26.3637	26.2859	26.4033	0	0
	0.256248	-0.0938743	Tumor suppressor ARF	CDKN2A	Q8N726;Q8N726-2	Q8N726;Q8N726-2	2770	Color2 [A=255, R=169, G=169, B=169]	1	4	Cyclin_kinase-Inhib_2A			13.903	27.2144	27.1377	27.3167	26.8904	27.2822	26.9803	26.8753	0	0
	0.15605	-0.0948725	Platelet-activating factor acetylhydrolase IB subunit beta	PAFAH1B2	P68402;P68402-4;J3KNE3;P68402-3;P68402-2	P68402;P68402-4;J3KNE3;P68402-3;P68402-2	2111	Color2 [A=255, R=169, G=169, B=169]	1	4	SGNH_hydro-type_esterase_dom		LIPASE_GDSL_SER	25.569	22.6644	22.8733	23.0836	23.1701	22.9692	23.1709	22.4188	0	0
	0.381611	-0.0951999	Ras-related C3 botulinum toxin substrate 1;Ras-related C3 botulinum toxin substrate 2;Ras-related C3 botulinum toxin substrate 3	RAC1;RAC2;RAC3	P63000;P63000-2;P15153;P60763;B1AH77;B1AH78;B1AH80;J3KSC4;J3QLK0	P63000;P63000-2;P15153;P60763	2085	Color2 [A=255, R=169, G=169, B=169]	1	4	P-loop_NTPase;Small_GTPase;Small_GTPase_Rho;Small_GTP-bd_dom	RASTRNSFRMNG	RHO	21.45	26.2946	26.4328	26.6228	26.487	26.2194	26.3595	26.5133	0	0
	0.275861	-0.0968812	Elongation factor 2	EEF2	P13639;M0R0I6	P13639	1493	Color2 [A=255, R=169, G=169, B=169]	1	4	EF_GTP-bd_dom;EFG_III-V;EFG_V;P-loop_NTPase;Ribosomal_S5_D2-typ_fold;Ribosomal_S5_D2-typ_fold_subgr;Small_GTP-bd_dom;Transl_elong_EFG/EF2_IV;Transl_elong_EFTu/EF1A_2;Transl_elong_init/rib_B-barrel	ELONGATNFCT	EFACTOR_GTP	95.337	27.5436	27.7828	28.0408	27.8648	27.6734	27.5772	27.8827	0	0
	0.383946	-0.0969164	Cell division control protein 42 homolog	CDC42	P60953;P60953-1;A0A590UJK8;Q5JYX0;A0A494C1M1;A0A494BZX6;A0A3B3IRV0;P17081;Q9H4E5;F8WET9;B1AH79;G3V4H1;G3V476;Q9H4E5-2	P60953;P60953-1;A0A590UJK8;Q5JYX0	1994	Color2 [A=255, R=169, G=169, B=169]	1	4	P-loop_NTPase;Small_GTPase;Small_GTPase_Rho;Small_GTP-bd_dom	RASTRNSFRMNG	RHO	21.258	26.5699	26.3019	26.4682	26.5863	26.3483	26.5576	26.2482	0	0
	0.218882	-0.0969489	Eukaryotic translation initiation factor 4B	EIF4B	P23588;E7EX17;P23588-2;F8VP89;F8VX11;F8W0K0;F8VSC7;F8VYE9;F8VRU1;REV__F8VX11;REV__P23588-2;REV__P23588;REV__E7EX17	P23588;E7EX17;P23588-2;F8VP89	652	Color2 [A=255, R=169, G=169, B=169]	1	4	Nucleotide-bd_a/b_plait;RRM_dom		RRM	69.15	27.2455	26.9956	27.0509	26.9084	26.7218	27.3158	26.8219	0	0
	0.257663	-0.0978327	Na(+)/H(+) exchange regulatory cofactor NHE-RF2	SLC9A3R2	Q15599;Q15599-2;Q15599-3;H3BN50;H3BQS0;H3BUQ9;H3BMF5	Q15599;Q15599-2;Q15599-3;H3BN50;H3BQS0;H3BUQ9	2437	Color2 [A=255, R=169, G=169, B=169]	1	4	EBP50_C-term;NaH_exchngr_reg_CF_NHE-RF;PDZ		PDZ	37.413	25.1672	25.5476	25.0804	25.3096	25.1555	24.9939	25.3858	0	0
	0.570346	-0.0983728	Clathrin heavy chain 1;Clathrin heavy chain	CLTC	Q00610;A0A087WVQ6;Q00610-2;J3KS13;K7EJJ5;J3KRF5;J3KSQ2;J3QL20;F5H5N6;A0A087WV74;A0A087WXH4	Q00610;A0A087WVQ6;Q00610-2	37	Color2 [A=255, R=169, G=169, B=169]	1	4	ARM-type_fold;Clathrin_H-chain/VPS_repeat;Clathrin_H-chain_link/propller;Clathrin_H-chain_linker_core;Clathrin_H-chain_propeller_N;Clathrin_H-chain_propeller_rpt;Clathrin_heavy_chain;TPR-like_helical		CHCR	191.61	26.736	26.8915	26.8604	26.9538	26.7498	26.6492	26.887	0	0
	0.542365	-0.0983941	Actin-related protein 2/3 complex subunit 4	ARPC4;ARPC4-TTLL3	P59998;F8WCF6;F8WDD7;A0A0A6YYG9;P59998-3;P59998-2;H7C0A3;F8WDW3;F8WE39;R4GN08;P59998-4	P59998;F8WCF6;F8WDD7;A0A0A6YYG9;P59998-3;P59998-2;H7C0A3	785	Color2 [A=255, R=169, G=169, B=169]	1	4	ARPC4			19.667	25.5097	25.6301	25.5356	25.4271	25.3187	25.3821	25.5809	0	0
	0.612889	-0.0987458	Hypoxia up-regulated protein 1	HYOU1	Q9Y4L1;A0A087X054;A0A494C039;E9PJ21;A0A087WWI4;K7EQK2;Q9Y4L1-2;J3KTF1;J3QL06;Q9BST8;J3QQH7;J3QLE9;A0A087X214;A0A087WW13	Q9Y4L1;A0A087X054;A0A494C039;E9PJ21;A0A087WWI4;K7EQK2;Q9Y4L1-2	69	Color2 [A=255, R=169, G=169, B=169]	1	4	Heat_shock_70_CS;Hsp_70_fam	HEATSHOCK70	HSP70_1;HSP70_2;HSP70_3	111.33	24.5098	24.4004	24.3375	24.3534	24.3517	24.3905	24.1624	0	0
	0.567137	-0.0988251	Coactosin-like protein	COTL1	Q14019;H3BT58	Q14019;H3BT58	2326	Color2 [A=255, R=169, G=169, B=169]	1	4	Actin-bd_cofilin/tropomyosin		ADF_H	15.945	25.3506	25.4017	25.2981	25.5974	25.3064	25.2754	25.3577	0	0
	0.218019	-0.0992212	RNA-binding protein with serine-rich domain 1	RNPS1	Q15287;H3BTC0;H3BMM9;H3BV80;Q15287-2;Q15287-3;H3BPG5;H3BMS0;H3BNU7;H3BUL0;H3BRK4;H3BTV0;H3BUG0;H3BTR6;H3BP82;H3BNI3;H3BTY0	Q15287;H3BTC0;H3BMM9;H3BV80;Q15287-2;Q15287-3;H3BPG5;H3BMS0	861	Color2 [A=255, R=169, G=169, B=169]	1	4	Nucleotide-bd_a/b_plait;REJ-like;RRM_dom		REJ;RRM	34.208	27.9225	27.6623	28.1127	27.9113	27.4633	27.9374	28.0082	0	0
	0.277375	-0.0996224	DNA-(apurinic or apyrimidinic site) lyase;DNA-(apurinic or apyrimidinic site) lyase, mitochondrial	APEX1	P27695;G3V3M6;G3V5Q1;G3V3C7;A0A0C4DGK8;H7C4A8;G3V5M0;G3V359;G3V5D9;G3V3Y6	P27695;G3V3M6;G3V5Q1;G3V3C7;A0A0C4DGK8;H7C4A8;G3V5M0;G3V359	1655	Color2 [A=255, R=169, G=169, B=169]	1	4	AP_endonuclease_F1_BS;AP_endonuclease_F1_CS;Endo/exonuclease/phosphatase;ExoDNase_III		AP_NUCLEASE_F1_1;AP_NUCLEASE_F1_2;AP_NUCLEASE_F1_3;AP_NUCLEASE_F1_4	35.554	25.843	25.6207	25.6875	25.7598	25.3054	25.817	25.762	0	0
	0.21165	-0.101183	Actin-like protein 6A	ACTL6A	O96019;O96019-2;H7C5S0;C9JQT2;O94805	O96019;O96019-2	1321	Color2 [A=255, R=169, G=169, B=169]	1	4	Actin_CS;Actin-related	ACTIN	ACTINS_1;ACTINS_2	47.46	23.4532	23.9774	24.1519	24.064	23.7908	23.8846	23.7558	0	0
	0.264358	-0.101439	28S ribosomal protein S34, mitochondrial	MRPS34	P82930;C9JJ19	P82930;C9JJ19	509	Color2 [A=255, R=169, G=169, B=169]	1	4				25.65	24.1615	24.1174	23.9414	23.8638	24.0188	24.1284	23.6116	0	0
	0.164633	-0.101808	Dihydrolipoyllysine-residue succinyltransferase component of 2-oxoglutarate dehydrogenase complex, mitochondrial	DLST	P36957;P36957-2;Q86SW4;H0YJF9;G3V3F0;G3V5M3	P36957;P36957-2;Q86SW4	1760	Color2 [A=255, R=169, G=169, B=169]	1	4	2-oxoA_DH_lipoyl-BS;2-oxoacid_DH_actylTfrase;Biotin_lipoyl;CAT-like_dom;Single_hybrid_motif;SucB		BIOTINYL_LIPOYL;LIPOYL	48.755	23.5579	24.0408	23.7262	23.8691	23.2921	23.6686	24.1294	0	0
	0.166562	-0.102227	NHP2-like protein 1;NHP2-like protein 1, N-terminally processed	NHP2L1	P55769;B1AHD1;A0A3B3IUA2;A0A3B3IRU2;A0A3B3ISH1	P55769;B1AHD1;A0A3B3IUA2;A0A3B3IRU2	299	Color2 [A=255, R=169, G=169, B=169]	1	4	H/ACA_rnp_Nhp2_euk;Ribosomal_L7Ae/L30e/S12e/Gad45;Ribosomal_L7Ae/L8/Nhp2;Ribosomal_L7Ae_CS	L7ARS6FAMILY;NUCLEARHMG	RIBOSOMAL_L7AE	14.173	24.3056	24.6706	24.6139	24.7014	24.1643	24.2828	24.9649	0	0
	0.298786	-0.102893	Uroporphyrinogen decarboxylase	UROD	P06132;A0A494C085;A0A1B0GVN9;A0A1B0GVZ4;A0A494C0Q8;Q5T446;A0A494BZY8;H0Y5R6;A0A494C0S8;A0A494C007;A0A494C1D8;A0A494C1T3;A0A494C0P4	P06132;A0A494C085;A0A1B0GVN9;A0A1B0GVZ4;A0A494C0Q8;Q5T446;A0A494BZY8;H0Y5R6;A0A494C0S8	1378	Color2 [A=255, R=169, G=169, B=169]	1	4	Uroporphyrinogen_deCO2ase_HemE;Uroporphyrinogen_deCOase		UROD_1;UROD_2	40.786	25.6096	25.8559	25.5521	25.4728	25.7405	25.5065	25.3121	0	0
	0.478846	-0.103973	GTP-binding nuclear protein Ran	RAN	P62826;B5MDF5;J3KQE5;F5H018;H0YFC6;B4DV51;A0A087X0W0	P62826;B5MDF5;J3KQE5;F5H018	462	Color2 [A=255, R=169, G=169, B=169]	1	4	P-loop_NTPase;Ran_GTPase;Small_GTPase;Small_GTP-bd_dom	GTPRANTC4;RASTRNSFRMNG	RAN	24.423	29.3154	29.4669	29.6767	29.4705	29.3063	29.3571	29.4718	0	0
	0.282336	-0.104536	Transferrin receptor protein 1;Transferrin receptor protein 1, serum form	TFRC	P02786;G3V0E5;H7C3V5;F8WBE5;Q9UP52;Q9UP52-2;Q9UP52-3	P02786;G3V0E5	1346	Color2 [A=255, R=169, G=169, B=169]	1	4	Peptidase_M28;Protease-assoc_domain;TFR-like_dimer_dom			84.87	25.8276	25.9748	26.2118	25.8881	25.8011	25.6768	26.1353	0	0
	0.358441	-0.104743	40S ribosomal protein SA	RPSA	P08865;C9J9K3;A0A0C4DG17;F8WD59	P08865;C9J9K3;A0A0C4DG17	151	Color2 [A=255, R=169, G=169, B=169]	1	4	40S_ribosomal_SA;Ribosomal_S2;Ribosomal_S2_CS;Ribosomal_S2_euk;Ribosomal_S2_euk/arc;Ribosomal_S2_flav_dom	RIBOSOMALS2	RIBOSOMAL_S2_1;RIBOSOMAL_S2_2	32.854	26.8077	27.0705	26.8033	27.0713	26.6633	26.8219	27.0152	0	0
	0.225257	-0.105039	Heterogeneous nuclear ribonucleoprotein U-like protein 1	HNRNPUL1	Q9BUJ2;Q9BUJ2-2;A0A0A0MRA5;B7Z4B8;Q9BUJ2-4;M0R3F1;Q9BUJ2-3;M0QYZ0;M0QYI8;M0R0K8;M0QZV6;M0R203;M0QYM5;Q9BUJ2-5;M0R247;A0A087X1I2	Q9BUJ2;Q9BUJ2-2;A0A0A0MRA5;B7Z4B8;Q9BUJ2-4;M0R3F1;Q9BUJ2-3;M0QYZ0	3130	Color2 [A=255, R=169, G=169, B=169]	1	4	B30.2/SPRY;ConA-like_lec_gl_sf;hnRNP_U_like_1;P-loop_NTPase;SAP_dom;SPla/RYanodine_receptor_subgr;SPRY_rcpt		B302_SPRY;SAP	95.737	28.177	28.0558	28.0584	27.8696	28.3361	27.7839	27.6855	0	0
	0.278814	-0.105995	AP-2 complex subunit sigma	AP2S1	P53680;M0R0N4;X6R390;M0QYZ2;P53680-2;M0QZ21;M0R1S0	P53680;M0R0N4;X6R390;M0QYZ2;P53680-2;M0QZ21	991	Color2 [A=255, R=169, G=169, B=169]	1	4	AP_complex_ssu;AP_mu_sigma_su;APS2;Clathrin_sm-chain_CS;Longin-like_dom		CLAT_ADAPTOR_S	17.018	22.7872	22.4769	22.7163	22.4359	22.3409	22.3766	22.7768	0	0
	0.348348	-0.106131	BRCA2 and CDKN1A-interacting protein	BCCIP	Q9P287;Q9P287-2;Q9P287-4;Q9P287-3	Q9P287;Q9P287-2;Q9P287-4;Q9P287-3	3414	Color2 [A=255, R=169, G=169, B=169]	1	4	BCP1_family			35.979	26.5302	26.9222	26.6211	26.8508	26.7723	26.6102	26.4923	0	0
	0.505499	-0.106667	60S ribosomal protein L17	RPL17;RPL17-C18orf32	P18621;A0A087WXM6;J3QQT2;J3KRX5;A0A0A6YYL6;P18621-3;J3QLC8;A0A0A0MRF8;P18621-2;J3KRB3;A0A087WWH0;J3QS96;A0A087WY81;J3KSJ0	P18621;A0A087WXM6;J3QQT2;J3KRX5;A0A0A6YYL6;P18621-3;J3QLC8;A0A0A0MRF8;P18621-2;J3KRB3;A0A087WWH0;J3QS96;A0A087WY81	51	Color2 [A=255, R=169, G=169, B=169]	1	4	Ribosomal_L22;Ribosomal_L22/L17_CS;Ribosomal_L22/L17_euk/arc		RIBOSOMAL_L22	21.397	29.6053	29.4779	29.2738	29.395	29.3088	29.4377	29.2475	0	0
	0.127408	-0.107232	U3 small nucleolar RNA-associated protein 14 homolog A	UTP14A	Q9BVJ6;Q9BVJ6-3;Q9BVJ6-2;Q5TAP6;X6RJY0	Q9BVJ6;Q9BVJ6-3;Q9BVJ6-2	3139	Color2 [A=255, R=169, G=169, B=169]	1	4	SSU_processome_Utp14			87.977	24.5877	24.5383	23.6156	23.8285	24.12	24.2135	23.7723	0	0
	0.15882	-0.107619	Serum paraoxonase/arylesterase 2	PON2	Q15165;A0A0J9YXF2;Q15165-3;Q15165-1;G3XAK4;A0A2Q2SAK4;A0A0J9YXM1;A0A0J9YYJ1;A0A0J9YYF0;A0A0J9YYF3;A0A0J9YXU7	Q15165;A0A0J9YXF2;Q15165-3;Q15165-1;G3XAK4	194	Color2 [A=255, R=169, G=169, B=169]	1	4	6-blade_b-propeller_TolB-like;Arylesterase;Paraoxonase2	PARAOXONASE;PARAOXONASE2		39.38	23.8579	23.6276	23.652	24.0172	23.4549	23.3516	24.2365	0	0
	0.22642	-0.107885	Kinesin-like protein KIF23;Kinesin-like protein	KIF23	Q02241;Q02241-2;A0A2U3TZL8;H7BYN4;Q02241-3;A0A2R8Y531;H0YME6;H0YMJ4	Q02241;Q02241-2;A0A2U3TZL8;H7BYN4;Q02241-3	276	Color2 [A=255, R=169, G=169, B=169]	1	4	Kinesin_motor_CS;Kinesin_motor_dom;P-loop_NTPase	KINESINHEAVY	KINESIN_MOTOR_DOMAIN1;KINESIN_MOTOR_DOMAIN2	110.06	24.5092	23.9033	23.8601	24.0539	24.0412	24.075	23.8051	0	0
	0.189747	-0.107939	NAD(P)H dehydrogenase [quinone] 1	NQO1	P15559;P15559-2;B4DLR8;P15559-3;H3BNV2;H3BRK3	P15559;P15559-2;B4DLR8;P15559-3;H3BNV2;H3BRK3	1523	Color2 [A=255, R=169, G=169, B=169]	1	4	Flavodoxin_fold			30.867	26.5909	26.9221	27.16	27.0201	26.4801	26.79	27.1759	0	0
	1.13244	-0.109419	Serpin H1	SERPINH1	P50454;E9PJH8;E9PPV6;E9PR70;E9PKH2;E9PK86;E9PMI5;E9PNX1;E9PIG2;E9PRS3;E9PQ34;E9PLA6;H0YEP8	P50454;E9PJH8;E9PPV6;E9PR70;E9PKH2	1887	Color2 [A=255, R=169, G=169, B=169]	1	4	Protease_inhib_I4_serpin_CS;Serpin_dom;Serpin_fam		ER_TARGET;SERPIN	46.44	26.8961	26.9788	27.0496	27.0502	26.8358	26.9255	26.8915	0	0
	0.720013	-0.10968	40S ribosomal protein S15a	RPS15A	P62244;I3L3P7;I3L246;H3BN98;H3BV27;H3BT37;I3L303;H3BVC7	P62244;I3L3P7;I3L246;H3BN98	2038	Color2 [A=255, R=169, G=169, B=169]	1	4	Reticulon;Ribosomal_S8		RIBOSOMAL_S8	14.839	28.3545	28.3353	28.2994	28.1311	28.2664	28.1184	28.1264	0	0
	0.542845	-0.110447	Coronin-1C;Coronin	CORO1C	Q9ULV4;Q9ULV4-2;Q9ULV4-3;B4E3S0;H0YHL7;F8VUX3;F8W1H8;F8VVB7;F8VTT6;F8VRE9;F8VSA4;J3KSS5;Q6QEF8-4;Q6QEF8-2;Q6QEF8-5;Q6QEF8-3;Q6QEF8;J3QLV6;F8VV53	Q9ULV4;Q9ULV4-2;Q9ULV4-3;B4E3S0;H0YHL7	3497	Color2 [A=255, R=169, G=169, B=169]	1	4	CORO1C;CORO6;Coronin;DUF1899;DUF1900;WD40/YVTN_repeat-like_dom;WD40_repeat;WD40_repeat_CS;WD40_repeat_dom		WD_REPEATS_1;WD_REPEATS_2;WD_REPEATS_REGION	53.248	25.217	25.1538	25.1868	24.9249	25.0764	24.8938	25.0603	0	0
	0.30756	-0.111167	Fragile X mental retardation protein 1	FMR1	A8MQB8;G3V0J0;Q06787-2;Q06787-8;Q06787-9;A0A087WXI3;Q06787-11;R9WNI0;Q8IXW7;A0A087WY29;A0A087WWR6;A0A087X1M7;A0A087WWU4	A8MQB8;G3V0J0;Q06787-2;Q06787-8;Q06787-9;A0A087WXI3;Q06787-11;R9WNI0	405	Color2 [A=255, R=169, G=169, B=169]	1	4	Agenet-like_dom;Frag_X_MRP_fam;KH_dom;KH_dom_type_1		AGENET_LIKE;KH_TYPE_1;TUDOR	65.821	25.6317	25.2742	25.5875	25.4714	25.101	25.5275	25.5116	0	0
	0.172549	-0.111804	Multifunctional methyltransferase subunit TRM112-like protein	TRMT112	Q9UI30;F5GX77;Q9UI30-2;F5GYQ2	Q9UI30;F5GX77;Q9UI30-2;F5GYQ2	3466	Color2 [A=255, R=169, G=169, B=169]	1	4	UPF0434/Trm112			14.199	23.3465	23.1177	23.2864	23.4772	22.6388	23.4737	23.473	0	0
	0.236458	-0.111957	Mitotic interactor and substrate of PLK1	MISP	Q8IVT2	Q8IVT2	2727	Color2 [A=255, R=169, G=169, B=169]	1	4				75.356	23.7231	23.8543	23.5424	23.6249	23.3094	23.4344	23.9788	0	0
	0.430511	-0.113182	Nuclear speckle splicing regulatory protein 1	NSRP1;CCDC55	Q9H0G5;A0A024QZ33;K7ERM9;K7EMD8;K7EK40	Q9H0G5;A0A024QZ33	3198	Color2 [A=255, R=169, G=169, B=169]	1	4	DUF2040			66.389	24.5345	24.8598	24.6637	24.4315	24.4219	24.5443	24.5613	0	0
	0.284675	-0.113566	Elongation factor Ts, mitochondrial	TSFM	P43897;P43897-2;C9JT21;C9JG32;F8VPA7;F8VS27;P43897-4;F8WCK2;A0A494C1M9;P43897-3	P43897;P43897-2	1814	Color2 [A=255, R=169, G=169, B=169]	1	4	Transl_elong_EFTs/EF1B;Transl_elong_EFTs/EF1B_dimer;Transl_elong_Ts_CS;UBA/transl_elong_EF1B_N;UBA-like		EF_TS_1;EF_TS_2	35.39	24.5937	24.518	24.2182	24.4164	24.6207	24.0797	24.2686	0	0
	0.270952	-0.114141	DnaJ homolog subfamily A member 3, mitochondrial	DNAJA3	Q96EY1;Q96EY1-2;Q96EY1-3;I3L1T6	Q96EY1;Q96EY1-2;Q96EY1-3	2969	Color2 [A=255, R=169, G=169, B=169]	1	4	DnaJ;DnaJ_C;DnaJ_domain;DnaJ_domain_CS;HSP_DnaJ_Cys-rich_dom;HSP40/DnaJ_pept-bd	JDOMAIN	DNAJ_1;DNAJ_2;ZF_CR	52.488	24.6782	24.0293	24.1806	24.2689	24.29	24.1501	24.0852	0	0
	0.225086	-0.114341	S-methyl-5-thioadenosine phosphorylase;Purine nucleoside phosphorylase	MTAP	Q13126;B4DUC8;Q13126-4;Q13126-3;Q13126-2;J3QSB7;Q13126-7;Q13126-6;Q13126-5;F2Z2F3;A0A2R8Y4K0;F8WES2;J3KRN1	Q13126;B4DUC8;Q13126-4;Q13126-3;Q13126-2;J3QSB7;Q13126-7;Q13126-6;Q13126-5	450	Color2 [A=255, R=169, G=169, B=169]	1	4	MTAP;Nucleoside_phosphorylase_d;PNP/MTAP;Purine_phosphorylase-2_CS		PNP_MTAP_2	31.236	24.6042	24.8098	25.2985	25.0006	24.715	24.6722	25.0546	0	0
	1.48731	-0.114898	Glutamine--tRNA ligase	QARS	P47897;P47897-2;A0A0U1RQT0;C9J165;A0A0U1RQM8;A0A0U1RQE9;A0A0U1RQU2;A0A0U1RRI9;F2Z2V6;A0A0U1RQC3	P47897;P47897-2	1838	Color2 [A=255, R=169, G=169, B=169]	1	4	aa-tRNA-synth_I_CS;Gln-tRNA-synth_Ib;Gln-tRNA-synth_Ib_RNA-bd_2;Gln-tRNA-synth_Ib_RNA-bd_N;Glu/Gln-tRNA-synth_Ib;Glu/Gln-tRNA-synth_Ib_a-bdl;Glu/Gln-tRNA-synth_Ib_cat-dom;Glu/Gln-tRNA-synth_Ib_codon-bd;Rbsml_L25/Gln-tRNA_synth_b-brl;Ribosomal_L25/Gln-tRNA_synth;Rossmann-like_a/b/a_fold	TRNASYNTHGLU	AA_TRNA_LIGASE_I	87.798	24.9759	24.9875	24.9794	24.8923	24.8338	24.9083	24.7895	0	0
	0.252491	-0.115453	Ras-related protein Rab-5A	RAB5A	P20339;P20339-2;F8WCY6;F8WD79;F8VPW9;F8VSF8;F8VWZ7	P20339;P20339-2	1582	Color2 [A=255, R=169, G=169, B=169]	1	4	P-loop_NTPase;Small_GTPase;Small_GTPase_Rab_type;Small_GTP-bd_dom	RASTRNSFRMNG	RAB	23.658	24.1874	23.7313	24.3964	24.0016	23.8119	23.9444	24.1348	0	0
	0.285488	-0.117113	Proteasome assembly chaperone 1	PSMG1	O95456;O95456-2;F8WBH7	O95456;O95456-2	1300	Color2 [A=255, R=169, G=169, B=169]	1	4	Proteasome_assmbl_chp_1			32.854	24.3181	24.2554	24.3807	24.1488	24.1788	24.4754	23.8217	0	0
	0.947204	-0.117721	Metastasis-associated protein MTA2	MTA2	O94776;O94776-2;F6RRE2	O94776;O94776-2	1264	Color2 [A=255, R=169, G=169, B=169]	1	4	BAH_dom;ELM2_dom;Homeodomain-like;SANT/Myb;SANT_dom;Znf_GATA		BAH;ELM2;GATA_ZN_FINGER_1;GATA_ZN_FINGER_2;SANT	75.022	25.1828	25.1466	25.0714	25.0239	25.0777	24.8949	24.9927	0	0
	0.362911	-0.118081	Tryptophan--tRNA ligase, cytoplasmic;T1-TrpRS;T2-TrpRS	WARS	P23381;P23381-2;H0YJP3;G3V3Y5;G3V3H8;G3V277;G3V227;G3V3P2;G3V3R3;G3V2Y7;G3V456;G3V5U1;G3V2F2;G3V3X0;G3V3S7;G3V5W1;G3V4N8;G3V4C7;G3V2C0;G3V339;G3V313;G3V4S4;G3V423	P23381;P23381-2	1615	Color2 [A=255, R=169, G=169, B=169]	1	4	aa-tRNA-synth_I_CS;aa-tRNA-synth_Ic;Glu/Gln-tRNA-synth_Ib;Rossmann-like_a/b/a_fold;S15_NS1_RNA-bd;Trp-tRNA-ligase;WHEP-TRS	TRNASYNTHTRP	AA_TRNA_LIGASE_I;WHEP_TRS_1;WHEP_TRS_2	53.165	24.3395	24.4981	24.3429	24.4095	24.4397	24.4337	23.9649	0	0
	0.372333	-0.118205	Cytochrome b-c1 complex subunit 1, mitochondrial	UQCRC1	P31930	P31930	1701	Color2 [A=255, R=169, G=169, B=169]	1	4	Metalloenz_LuxS/M16;Pept_M16_dom;Pept_M16_N;Peptidase_M16_C		INSULINASE	52.645	24.966	25.1438	25.2248	25.2786	24.8164	25.0207	25.2682	0	0
	0.209872	-0.118527	Mortality factor 4-like protein 2	MORF4L2	Q15014;Q5JXX1;Q5JXX2;Q5JXX6	Q15014;Q5JXX1;Q5JXX2	2379	Color2 [A=255, R=169, G=169, B=169]	1	4	MRG;MRG_dom		MRG	32.307	25.1354	24.9428	24.669	24.8707	24.6291	25.2355	24.4933	0	0
	0.441584	-0.118711	Serine/threonine-protein kinase PAK 2;PAK-2p27;PAK-2p34	PAK2	Q13177;H7C1X3;O75914;O75914-3;A0A087X294;O75914-2;O75914-4;Q13153;H0YCG5;E9PM17;B3KNX7;Q13153-2;B1AKS5	Q13177	2265	Color2 [A=255, R=169, G=169, B=169]	1	4	Kinase-like_dom;PAK_box_Rho-bd;Prot_kinase_cat_dom;Protein_kinase_ATP_BS;Ser/Thr_dual-sp_kinase_dom;Ser/Thr_kinase_AS		CRIB;PROTEIN_KINASE_ATP;PROTEIN_KINASE_DOM;PROTEIN_KINASE_ST	58.042	23.7268	23.7159	23.5235	23.7036	23.4261	23.4235	23.7965	0	0
	0.401198	-0.118834	Heterogeneous nuclear ribonucleoprotein U-like protein 2	HNRNPUL2;HNRNPUL2-BSCL2	Q1KMD3;H3BQZ7	Q1KMD3;H3BQZ7	2481	Color2 [A=255, R=169, G=169, B=169]	1	4	B30.2/SPRY;ConA-like_lec_gl_sf;hnRNP_U_like_2;P-loop_NTPase;SAP_dom;SPla/RYanodine_receptor_subgr;SPRY_rcpt		B302_SPRY;SAP	85.104	29.0941	29.0754	29.0106	29.3135	28.8507	29.2453	28.9177	0	0
	0.528382	-0.121286	Probable ATP-dependent RNA helicase DDX47	DDX47	Q9H0S4;Q9H0S4-2;F5H1N9	Q9H0S4;Q9H0S4-2	3199	Color2 [A=255, R=169, G=169, B=169]	1	4	DNA/RNA_helicase_DEAD/DEAH_N;Helicase_ATP-bd;Helicase_C;P-loop_NTPase;RNA_helicase_DEAD_Q_motif;RNA-helicase_DEAD-box_CS		DEAD_ATP_HELICASE;HELICASE_ATP_BIND_1;HELICASE_CTER;Q_MOTIF	50.646	24.7926	24.6861	24.6288	24.3932	24.4347	24.5365	24.5405	0	0
	0.116937	-0.122314	DNA mismatch repair protein Msh6	MSH6	P52701;A0A494C0M1;P52701-4;P52701-3;A0A087WWJ1;P52701-2;A0A087WYT6;F8WAX8;C9JH55;C9J8Y8;C9J7Y7	P52701;A0A494C0M1;P52701-4;P52701-3;A0A087WWJ1;P52701-2	1926	Color2 [A=255, R=169, G=169, B=169]	1	4	DNA_mismatch_repair_Msh6;DNA_mismatch_repair_MSH6_C;DNA_mismatch_repair_MutS_C;DNA_mismatch_repair_MutS_clamp;DNA_mismatch_repair_MutS_core;DNA_mismatch_repair_MutS_N;DNA_mismatch_repair_MutS-lik_N;DNA_mmatch_repair_MutS_con_dom;P-loop_NTPase;PWWP		DNA_MISMATCH_REPAIR_2;PWWP	152.78	24.8338	24.6997	23.9443	24.3378	24.7731	24.6131	23.6085	0	0
	0.676065	-0.122407	Twinfilin-1	TWF1	Q12792;Q12792-3;Q12792-4;F8VS81;F8W1Q9;F8VRG3	Q12792;Q12792-3;Q12792-4;F8VS81	2230	Color2 [A=255, R=169, G=169, B=169]	1	4	Actin-bd_cofilin/tropomyosin		ADF_H	40.282	24.184	24.3927	24.3873	24.2909	24.1287	24.1053	24.3399	0	0
	0.188361	-0.123692	Serine/threonine-protein kinase TAO1	TAOK1	Q7L7X3;Q7L7X3-3;Q7L7X3-2;F5H5C7;J3QS76;H0YF68	Q7L7X3;Q7L7X3-3	2666	Color2 [A=255, R=169, G=169, B=169]	1	4	Kinase-like_dom;Prot_kinase_cat_dom;Protein_kinase_ATP_BS;Ser/Thr_dual-sp_kinase_dom;Ser/Thr_kinase_AS		PROTEIN_KINASE_ATP;PROTEIN_KINASE_DOM;PROTEIN_KINASE_ST	116.07	25.0432	24.6518	24.4689	24.6874	24.5736	25.035	24.1588	0	0
	0.254734	-0.124023	Heterogeneous nuclear ribonucleoprotein A3	HNRNPA3	P51991;H7C1J8	P51991	1916	Color2 [A=255, R=169, G=169, B=169]	1	4	HnRNPA1;Nucleotide-bd_a/b_plait;RRM_dom		RRM	39.594	30.7522	30.4634	31.1036	30.7868	30.4025	30.9051	30.6499	0	0
	0.367799	-0.124372	Serine hydroxymethyltransferase, cytosolic	SHMT1	P34896;P34896-2;P34896-3;P34896-4;J3KRZ5;J3KRK5;A0A087WTD8	P34896;P34896-2;P34896-3;P34896-4	1725	Color2 [A=255, R=169, G=169, B=169]	1	4	Josephin;PyrdxlP-dep_Trfase;PyrdxlP-dep_Trfase_major_sub1;PyrdxlP-dep_Trfase_major_sub2;Ser_HO-MeTrfase;Ser_HO-MeTrfase_PLP_BS		JOSEPHIN;SHMT	53.082	24.6083	24.8258	24.9724	24.8357	24.784	24.4174	24.8571	0	0
	0.22225	-0.124457	Acetyl-CoA acetyltransferase, cytosolic	ACAT2	Q9BWD1;Q9BWD1-2	Q9BWD1;Q9BWD1-2	3148	Color2 [A=255, R=169, G=169, B=169]	1	4	Thiolase;Thiolase_AS;Thiolase_C;Thiolase_CS;Thiolase_N;Thiolase-like;Thiolase-like_subgr		THIOLASE_1;THIOLASE_2;THIOLASE_3	41.35	22.7582	23.0195	22.9585	23.1448	22.6965	23.3151	22.5258	0	0
	0.166211	-0.124954	Y-box-binding protein 3	YBX3	P16989;P16989-3;A0A0D9SEI8	P16989;P16989-3	1539	Color2 [A=255, R=169, G=169, B=169]	1	4	Cold_shock_prot;Cold-shock_CS;CSP_DNA-bd;NA-bd_OB-fold	COLDSHOCK	COLD_SHOCK	40.089	29.4105	29.6007	30.1907	29.6777	29.1722	29.5747	30.0379	0	0
	0.212677	-0.125837	Calcium-binding mitochondrial carrier protein Aralar2	SLC25A13	Q9UJS0;Q9UJS0-2;R4GN64	Q9UJS0;Q9UJS0-2	3475	Color2 [A=255, R=169, G=169, B=169]	1	4	EF_hand_dom;EF-hand-like_dom;Mit_carrier;Mitochondrial_sb/sol_carrier;Mt_carrier_dom	MITOCARRIER	EF_HAND_1;EF_HAND_2;SOLCAR	74.175	24.3118	24.1513	23.8751	23.9247	24.2429	24.1084	23.4684	0	0
	0.657731	-0.127219	Interferon-induced, double-stranded RNA-activated protein kinase	EIF2AK2	P19525;P19525-2;C9JZT2;F8WBH4	P19525;P19525-2	1574	Color2 [A=255, R=169, G=169, B=169]	1	4	Ds-RNA-bd;dsRNA-bd-like_dom;Kinase-like_dom;Prot_kinase_cat_dom;Protein_kinase_ATP_BS;Ser/Thr_kinase_AS		DS_RBD;PROTEIN_KINASE_ATP;PROTEIN_KINASE_DOM;PROTEIN_KINASE_ST	62.094	25.6625	25.3773	25.6951	25.52	25.3815	25.4296	25.4985	0	0
	1.50761	-0.127284	Leucine-rich repeat-containing protein 47	LRRC47	Q8N1G4	Q8N1G4	2754	Color2 [A=255, R=169, G=169, B=169]	1	4	B3/B4_tRNA-bd;Leu-rich_rpt;Leu-rich_rpt_4;Leu-rich_rpt_typical-subtyp		LRR	63.472	24.841	24.8278	24.9786	24.8967	24.7781	24.772	24.726	0	0
	0.197424	-0.127346	Lysophospholipid acyltransferase 7	MBOAT7	Q96N66;Q96N66-2;Q96N66-3;M0R1Z5;A9C4B8	Q96N66;Q96N66-2;Q96N66-3	3012	Color2 [A=255, R=169, G=169, B=169]	1	4	MBOAT_fam			52.764	24.9068	24.9042	24.4464	24.509	24.978	24.5835	24.1312	0	0
	0.261518	-0.127651	Very-long-chain enoyl-CoA reductase	TECR	Q9NZ01;M0R2N5;M0R3C3;Q9NZ01-2;M0R329	Q9NZ01;M0R2N5	3388	Color2 [A=255, R=169, G=169, B=169]	1	4	3-oxo-5_a-steroid_4-DH_C		S5A_REDUCTASE	36.034	27.2109	27.1344	26.8841	26.8484	27.1053	27.0769	26.4931	0	0
	0.262376	-0.129132	ATP-dependent RNA helicase DDX19A	DDX19A	Q9NUU7;I3L0H8;H3BTB3;H3BP36;H3BP50;J3QRH0;H3BSL8	Q9NUU7;I3L0H8	3346	Color2 [A=255, R=169, G=169, B=169]	1	4	DNA/RNA_helicase_DEAD/DEAH_N;Helicase_ATP-bd;Helicase_C;P-loop_NTPase;RNA_helicase_DEAD_Q_motif		HELICASE_ATP_BIND_1;HELICASE_CTER;Q_MOTIF	53.974	24.6368	24.4906	23.8849	24.4593	24.1472	24.2682	24.301	0	0
	0.196236	-0.129239	Eukaryotic translation initiation factor 3 subunit M	EIF3M	Q7L2H7;Q7L2H7-2;J3KNJ2;H0YCQ8;E9PN86;E7ESM3;E9PRI2	Q7L2H7;Q7L2H7-2;J3KNJ2;H0YCQ8	2658	Color2 [A=255, R=169, G=169, B=169]	1	4	eIF3m;PCI_dom;WHTH_DNA-bd_dom			42.502	22.16	23.0713	22.748	23.0283	22.6406	22.7498	22.4776	0	0
	0.364601	-0.12988	Nuclear fragile X mental retardation-interacting protein 2	NUFIP2	Q7Z417;Q7Z417-2	Q7Z417	2677	Color2 [A=255, R=169, G=169, B=169]	1	4				76.12	25.5923	25.5362	25.1082	25.2804	25.1596	25.4223	25.1663	0	0
	0.0814517	-0.129937	Helicase SRCAP	SRCAP	Q6ZRS2;A0A0A0MS59;A0A0C4DFX4;Q6ZRS2-3;Q6ZRS2-2	Q6ZRS2;A0A0A0MS59;A0A0C4DFX4;Q6ZRS2-3;Q6ZRS2-2	124	Color2 [A=255, R=169, G=169, B=169]	1	4	AT_hook_DNA-bd_motif;AT_hook-like;Helicase/SANT-assoc_DNA-bd;Helicase_ATP-bd;Helicase_C;HSA;P-loop_NTPase;SNF2_N	ATHOOK	HELICASE_ATP_BIND_1;HELICASE_CTER;HSA	343.55	24.3774	23.2704	23.1905	23.1529	23.6555	24.1272	22.3209	0	0
	0.679096	-0.130599	60S ribosomal protein L18a	RPL18A	Q02543;M0R3D6;M0R1A7;M0R117;M0R0P7	Q02543;M0R3D6;M0R1A7;M0R117;M0R0P7	2173	Color2 [A=255, R=169, G=169, B=169]	1	4	Ribosomal_L18a;Ribosomal_L18a/LX			20.762	28.6742	28.7885	28.9545	28.7303	28.5234	28.7215	28.7239	0	0
	0.350482	-0.131101	Prefoldin subunit 5	PFDN5	Q99471;H3BMQ1;H3BPF6;Q99471-2;Q99471-3;F8VNW6;F8VQZ2	Q99471;H3BMQ1;H3BPF6;Q99471-2;Q99471-3	3058	Color2 [A=255, R=169, G=169, B=169]	1	4	PFD_alpha;PFDN5;Prefoldin;Prefoldin_subunit			17.328	22.04	21.9437	22.2755	22.2557	21.8789	22.2966	21.8173	0	0
	0.443691	-0.131263	Peptidyl-prolyl cis-trans isomerase C	PPIC	P45877	P45877	1815	Color2 [A=255, R=169, G=169, B=169]	1	4	Cyclophilin-like_PPIase_dom;Cyclophilin-type_PPIase;Cyclophilin-type_PPIase_CS	CSAPPISMRASE	CSA_PPIASE_1;CSA_PPIASE_2	22.763	23.2807	23.0697	23.1634	23.1866	23.3232	22.9588	22.8495	0	0
	0.261484	-0.131264	BAG family molecular chaperone regulator 2	BAG2	O95816;O95816-2	O95816;O95816-2	1314	Color2 [A=255, R=169, G=169, B=169]	1	4	BAG_domain		BAG	23.772	23.3868	23.2959	23.7127	23.9208	23.5347	23.6193	23.1893	0	0
	0.248094	-0.131371	Heterogeneous nuclear ribonucleoprotein R	HNRNPR	O43390;O43390-3;B4DT28;A0A6Q8PH35;A0A6Q8PH31;A0A6Q8PEX7;A0A6Q8PHG0;A0A286YEZ8	O43390;O43390-3;B4DT28;A0A6Q8PH35;A0A6Q8PH31;A0A6Q8PEX7	1124	Color2 [A=255, R=169, G=169, B=169]	1	4	HnRNP_R/Q_splicing_fac;Nucleotide-bd_a/b_plait;RRM_dom		RRM	70.942	30.3045	30.0058	30.6221	30.3524	29.843	30.4583	30.2683	0	0
	0.499673	-0.131849	ADP/ATP translocase 3;ADP/ATP translocase 3, N-terminally processed	SLC25A6	P12236	P12236	1482	Color2 [A=255, R=169, G=169, B=169]	1	4	Aden_trnslctor;Mit_carrier;Mitochondrial_sb/sol_carrier;Mt_carrier_dom	ADPTRNSLCASE;MITOCARRIER	SOLCAR	32.866	29.078	29.0062	28.7701	28.8738	28.907	28.8998	28.5938	0	0
	0.763832	-0.131869	GTPase NRas;GTPase HRas;GTPase HRas, N-terminally processed	NRAS;HRAS	P01111;P01112;P01112-2;G3V4K2;G3V5T7	P01111;P01112;P01112-2	1340	Color2 [A=255, R=169, G=169, B=169]	1	4	P-loop_NTPase;Small_GTPase;Small_GTPase_Ras;Small_GTP-bd_dom	RASTRNSFRMNG	RAS	21.229	25.8089	25.7769	25.7237	25.5846	25.6539	25.452	25.669	0	0
	0.410302	-0.13189	Solute carrier family 35 member F6	SLC35F6	Q8N357;F8WCT7	Q8N357;F8WCT7	2756	Color2 [A=255, R=169, G=169, B=169]	1	4	DUF914_euk;UCP036436			40.214	21.9302	22.2484	22.4324	22.2475	21.9608	22.2294	22.058	0	0
	0.105078	-0.132009	Major vault protein	MVP	Q14764;H3BQK6;H3BRL2;H3BUK7;H3BNF6;H3BP76;I3L155;H3BPZ2;H3BNF2;H3BUP3;H3BQE7	Q14764	2369	Color2 [A=255, R=169, G=169, B=169]	1	4	MVP_shoulder;Vault_N		MVP	99.326	24.2633	23.7905	22.8876	23.6475	24.0028	23.7563	22.7864	0	0
	0.175412	-0.132913	Adenylyl cyclase-associated protein 1	CAP1	Q01518;Q01518-2;Q5T0R1;Q5T0R7;Q5T0R6;Q5T0R5;Q5T0R4;Q5T0R3;Q5T0R2;Q5T0R9;Q5T0S3;Q5T0R8;P40123;A0A087WZ15;A0A087X0J3;E9PDI2;P40123-3;P40123-2;B7Z385	Q01518;Q01518-2	2159	Color2 [A=255, R=169, G=169, B=169]	1	4	Adenylate_cyclase-assoc_CAP;Adenylate_cyclase-assoc_CAP_C;Adenylate_cyclase-assoc_CAP_N;CAP/MinC_C;CAP_CS;CARP_motif;C-CAP_CF_C-like		C_CAP_COFACTOR_C;CAP_1;CAP_2	51.901	24.9713	25.1285	25.532	25.5598	24.6051	25.4557	25.4342	0	0
	0.215433	-0.133243	E3 ubiquitin-protein ligase RBBP6	RBBP6	Q7Z6E9;Q7Z6E9-2;A0A2R8Y880;H3BSK8;Q7Z6E9-4;I3L3Y2;H3BUN0	Q7Z6E9;Q7Z6E9-2;A0A2R8Y880;H3BSK8	263	Color2 [A=255, R=169, G=169, B=169]	1	4	DWNN_domain;Znf_CCHC;Znf_RING;Znf_RING/FYVE/PHD		DWNN;ZF_CCHC;ZF_RING_1;ZF_RING_2	201.56	24.6822	24.1499	24.2881	24.7371	24.0095	24.2631	24.7206	0	0
	0.15826	-0.134439	Heterochromatin protein 1-binding protein 3	HP1BP3	Q5SSJ5;Q5SSJ5-2;Q5SSJ5-3;B0QZK4;Q5SWC8;B0QZK9;B0QZK8;Q5SSJ5-5	Q5SSJ5;Q5SSJ5-2;Q5SSJ5-3;B0QZK4;Q5SWC8	2539	Color2 [A=255, R=169, G=169, B=169]	1	4	Histone_H1/H5;Histone_H5;WHTH_DNA-bd_dom	HISTONEH5	H15	61.206	26.7304	26.5255	25.7894	26.2906	26.4374	26.4792	25.682	0	0
	0.0717371	-0.134843	Heterogeneous nuclear ribonucleoproteins C1/C2	HNRNPC	P07910;G3V2Q1;G3V576;P07910-3;G3V555;G3V575;G3V5V7	P07910;G3V2Q1;G3V576;P07910-3;G3V555;G3V575	1402	Color2 [A=255, R=169, G=169, B=169]	1	4	hnRNP_C_Raly;Nucleotide-bd_a/b_plait;RRM_dom		RRM	33.67	25.9506	24.461	26.1124	25.1118	25.2638	26.2885	24.27	0	0
	0.44229	-0.135865	60S ribosomal protein L32	RPL32	P62910;D3YTB1;F8W727;D3YTI8	P62910;D3YTB1;F8W727	581	Color2 [A=255, R=169, G=169, B=169]	1	4	Ribosomal_L32e;Ribosomal_L32e_CS		RIBOSOMAL_L32E	15.86	28.9494	29.04	28.9813	28.9362	28.5263	29.0293	28.9669	0	0
	0.418554	-0.136113	U4/U6 small nuclear ribonucleoprotein Prp3	PRPF3	O43395;O43395-3	O43395	1126	Color2 [A=255, R=169, G=169, B=169]	1	4	DUF1115;Pre-mRNA_splic_Prp3;Prp3;PWI_dom		PWI	77.528	24.0855	24.1534	24.3955	23.9437	23.8561	24.2089	23.9602	0	0
	0.373655	-0.136294	V-type proton ATPase subunit B, brain isoform	ATP6V1B2	P21281;H0YC04;P15313;C9JL73;C9JNS9;H0YC45;E5RGH6	P21281;H0YC04	1590	Color2 [A=255, R=169, G=169, B=169]	1	4	ATPase_a/bsu_AS;ATPase_a/bsu_N;ATPase_F1/V1/A1_a/bsu_nucl-bd;ATPase_F1/V1/A1-cplx_a/bsu_C;ATPase_V1-cplx_bsu;P-loop_NTPase;V-ATPase_su_B/beta		ATPASE_ALPHA_BETA	56.5	23.523	23.4931	23.5915	23.4486	23.6717	23.4164	23.0452	0	0
	0.467956	-0.138079	T-complex protein 1 subunit zeta	CCT6A	P40227;P40227-2;J3KRI6	P40227;P40227-2	1777	Color2 [A=255, R=169, G=169, B=169]	1	4	Chap_CCT_zeta;Chaperone_TCP-1;Chaperonin_TCP-1_CS;Cpn60/TCP-1;GroEL-like_apical_dom;GROEL-like_equatorial;TCP-1-like_intermed	TCOMPLEXTCP1	TCP1_1;TCP1_2;TCP1_3	58.024	26.4136	26.6499	26.7078	26.7676	26.2943	26.515	26.6807	0	0
	0.298226	-0.139463	40S ribosomal protein S9	RPS9	P46781;B5MCT8;C9JM19;F2Z3C0;A8MXK4	P46781;B5MCT8;C9JM19	1829	Color2 [A=255, R=169, G=169, B=169]	1	4	Ribosomal_S4/S9;Ribosomal_S4/S9_euk/arc;Ribosomal_S4/S9_N;Ribosomal_S4_CS;S4_RNA-bd		RIBOSOMAL_S4;S4	22.591	28.939	29.0494	28.6285	28.6642	29.0259	28.5931	28.4234	0	0
	0.20807	-0.140213	Splicing factor 3A subunit 2	SF3A2	Q15428;K7EMT0	Q15428;K7EMT0	2430	Color2 [A=255, R=169, G=169, B=169]	1	4	Cactin_C;Znf_C2H2_matrin;Znf_C2H2-like;Znf_U1		ZF_MATRIN	49.255	24.9495	24.7336	25.3846	25.2423	24.4669	25.2556	25.0894	0	0
	0.376867	-0.140292	60S ribosomal protein L38	RPL38	P63173;J3KT73;J3QL01;J3KSP2	P63173;J3KT73;J3QL01;J3KSP2	2093	Color2 [A=255, R=169, G=169, B=169]	1	4	Ribosomal_L38e			8.2178	27.7742	27.5515	27.3234	27.3579	27.4742	27.4926	27.1175	0	0
	0.295921	-0.140783	Cleavage and polyadenylation specificity factor subunit 7	CPSF7	Q8N684;Q8N684-2;Q8N684-3;F5H669;F5H6M0;F5H047;J3QT54;C9J286;C9J323;C9JM38;F5H5B7;F5H1W4;F5H2K8;F5H6P5;F5H6A8;F5GXA3	Q8N684;Q8N684-2;Q8N684-3;F5H669	2767	Color2 [A=255, R=169, G=169, B=169]	1	4	Nucleotide-bd_a/b_plait;RRM_dom		RRM	52.049	25.0752	24.9552	24.6735	24.5356	24.8252	24.8247	24.3573	0	0
	0.351728	-0.140791	Heat shock protein 75 kDa, mitochondrial	TRAP1	Q12931;Q12931-2;I3L0K7;I3L239;I3L2D5	Q12931;Q12931-2;I3L0K7	2244	Color2 [A=255, R=169, G=169, B=169]	1	4	HATPase_ATP-bd;Hsp90;Hsp90_N;Ribosomal_S5_D2-typ_fold	HEATSHOCK90	HSP90	80.109	25.0616	25.4429	25.5387	25.5151	25.0023	25.3098	25.4342	0	0
	0.835807	-0.140826	ADP-ribosylation factor 1;ADP-ribosylation factor 3	ARF1;ARF3	P84077;P61204;F5H423;F5H0C7;P61204-2;H0YGG7	P84077;P61204;F5H423	2137	Color2 [A=255, R=169, G=169, B=169]	1	4	P-loop_NTPase;Small_GTPase_ARF;Small_GTPase_ARF/SAR;Small_GTP-bd_dom	SAR1GTPBP	ARF	20.697	26.9855	26.976	26.9394	27.1382	27.0116	26.8409	26.7544	0	0
	0.347324	-0.141383	Muscleblind-like protein 1	MBNL1	Q9NR56;C9JP00;A0A0A0MQX8;Q86VM6;Q9NR56-7;Q5VZF2;O95205;Q5VZF2-3;Q5VZF2-2;Q9NUK0;C9JCX1;H7C4Y1;B1AKI6;Q9NUK0-2	Q9NR56;C9JP00;A0A0A0MQX8;Q86VM6;Q9NR56-7	107	Color2 [A=255, R=169, G=169, B=169]	1	4	Znf_CCCH		ZF_C3H1	41.817	24.3181	23.7256	23.7815	23.7407	23.6868	23.7352	23.8282	0	0
	0.443292	-0.142172	Aconitate hydratase, mitochondrial	ACO2	Q99798;A2A274	Q99798;A2A274	381	Color2 [A=255, R=169, G=169, B=169]	1	4	Acnase/IPM_dHydase_lsu_aba_1/3;Acoase/IPM_deHydtase;Acoase/IPM_deHydtase_lsu_aba;Aconitase/3IPM_dehydase_swvl;Aconitase/IPMdHydase_lsu_aba_2;Aconitase_4Fe-4S_BS;Aconitase_mito-like;AconitaseA/IPMdHydase_ssu_swvl	ACONITASE	ACONITASE_1;ACONITASE_2	85.424	24.313	24.6834	24.6466	24.4725	24.2008	24.3539	24.6054	0	0
	0.03203	-0.142797	Histone H1.5	HIST1H1B	P16401	P16401	1533	Color2 [A=255, R=169, G=169, B=169]	1	4	Histone_H1/H5;Histone_H5;WHTH_DNA-bd_dom	HISTONEH5	H15	22.58	34.0959	33.893	30.0941	33.7655	33.7502	34.2952	30.4127	0	0
	0.208111	-0.142948	Survival motor neuron protein	SMN1;SMN2	Q16637;A0A1W2PRV5;E7EQZ4;Q16637-4;Q16637-2;Q16637-3;B4DP61;A0A0G2JRX5;A0A0G2JRY6;A0A0G2JQN8;H0YBZ9	Q16637;A0A1W2PRV5;E7EQZ4;Q16637-4;Q16637-2;Q16637-3;B4DP61	233	Color2 [A=255, R=169, G=169, B=169]	1	4	Survival_motor_neuron;Tudor		TUDOR	31.848	24.6384	24.8531	24.3616	24.0383	24.3357	24.6821	23.972	0	0
	0.60373	-0.143983	60S ribosomal protein L27a	RPL27A	P46776;E9PJD9;E9PLL6;E9PLX7	P46776;E9PJD9;E9PLL6	1825	Color2 [A=255, R=169, G=169, B=169]	1	4	Ribosomal_L15_CS;Ribosomal_L18e/L15P		RIBOSOMAL_L15	16.561	29.9845	29.9575	29.6051	29.7884	29.7223	29.7463	29.6012	0	0
	0.983819	-0.143994	Pre-mRNA-splicing factor ATP-dependent RNA helicase DHX15	DHX15	O43143	O43143	1110	Color2 [A=255, R=169, G=169, B=169]	1	4	AAA+_ATPase;DNA/RNA_helicase_DEAD/DEAH_N;DNA/RNA_helicase_DEAH_CS;DUF1605;Helicase_ATP-bd;Helicase_C;Helicase-assoc_dom;P-loop_NTPase		DEAH_ATP_HELICASE;HELICASE_ATP_BIND_1;HELICASE_CTER	90.932	25.6508	25.7212	25.7519	25.6182	25.6296	25.3926	25.6024	0	0
	0.676551	-0.144821	Succinyl-CoA:3-ketoacid coenzyme A transferase 1, mitochondrial	OXCT1	P55809;E9PDW2;P55809-2;Q9BYC2	P55809;E9PDW2	1971	Color2 [A=255, R=169, G=169, B=169]	1	4	3-oxoacid_CoA-transf_A;3-oxoacid_CoA-transf_B;3-oxoacid_CoA-transferase;CoA_trans_fam_I;CoA_transf_AS;CoA_transf_BS		COA_TRANSF_1;COA_TRANSF_2	56.157	25.6568	25.7	25.4493	25.7082	25.4226	25.3779	25.6508	0	0
	0.161575	-0.145709	PHD finger protein 3	PHF3	Q92576;Q92576-2;E7ER40;E7EVH3;D6R9X2;E9PE34;A0A1B0GX99;D6RBF0;H0Y8L0	Q92576;Q92576-2;E7ER40	2879	Color2 [A=255, R=169, G=169, B=169]	1	4	SPOC_C;TFIIS_cen_dom;TFS2M;Zinc_finger_PHD-type_CS;Znf_FYVE_PHD;Znf_PHD;Znf_PHD-finger;Znf_RING/FYVE/PHD		TFIIS_CENTRAL;ZF_PHD_1;ZF_PHD_2	229.48	24.493	24.2595	23.5485	23.8791	24.1033	24.2611	23.3336	0	0
	0.296944	-0.145915	pre-mRNA 3 end processing protein WDR33	WDR33	Q9C0J8;Q9C0J8-3;Q9C0J8-2;C9J8B4;B9A053	Q9C0J8	3184	Color2 [A=255, R=169, G=169, B=169]	1	4	Collagen;WD40/YVTN_repeat-like_dom;WD40_repeat;WD40_repeat_dom		WD_REPEATS_1;WD_REPEATS_2;WD_REPEATS_REGION	145.89	25.2483	25.2111	25.6004	25.3412	24.874	25.1485	25.5904	0	0
	0.467796	-0.146572	Splicing factor U2AF 65 kDa subunit	U2AF2	P26368;P26368-2;K7ENG2;K7ELP8	P26368;P26368-2;K7ENG2	1643	Color2 [A=255, R=169, G=169, B=169]	1	4	Nucleotide-bd_a/b_plait;RRM_dom;U2AF_lg		RRM	53.5	27.0584	26.8717	27.2383	26.8614	26.7975	27.072	26.7131	0	0
	0.251993	-0.146883	Lysine-rich nucleolar protein 1	KNOP1	Q1ED39;H3BMC9;H3BPL4;H3BNU8	Q1ED39	2480	Color2 [A=255, R=169, G=169, B=169]	1	4				51.588	26.2788	26.2864	25.6848	25.6366	25.9203	25.9676	25.5863	0	0
	0.424178	-0.147172	Golgi-specific brefeldin A-resistance guanine nucleotide exchange factor 1	GBF1	Q92538;Q92538-2;A0A669KB10;A0A669KBG8;Q92538-3	Q92538;Q92538-2;A0A669KB10;A0A669KBG8;Q92538-3	346	Color2 [A=255, R=169, G=169, B=169]	1	4	Sec7;SEC7_alpha_orthog		SEC7	206.44	22.9293	22.7175	22.5085	22.5566	22.4297	22.3892	22.7734	0	0
	0.600174	-0.147801	CAAX prenyl protease 1 homolog	ZMPSTE24	O75844;A0A6Q8PHG9;A0A6Q8PF67;A0A6Q8PH40	O75844	1248	Color2 [A=255, R=169, G=169, B=169]	1	4	CAXX_Prtase_1;Peptidase_M48		ZINC_PROTEASE	54.812	23.428	23.4671	23.6598	23.5489	23.5976	23.2073	23.3295	0	0
	0.281654	-0.149153	Probable global transcription activator SNF2L2	SMARCA2	P51531;P51531-2;F6VDE0;A0A0U1RQZ9;A0A0U1RRG6;A0A0U1RQE1;A0A0U1RR26;B1ALF6;B4DNT1;A0A1W2PS06;A0A0U1RQX3;A0A0U1RR83;A0A0U1RRN2;A0A0U1RQW7;F6XE55;A0A0U1RQU0;A0A0A0MT03;A0A1B0GWA8;A0A1B0GU54;A0A0U1RRJ4;F6RS74;A0A0U1RRJ8	P51531;P51531-2;F6VDE0;A0A0U1RQZ9	1903	Color2 [A=255, R=169, G=169, B=169]	1	4	BRK_domain;Bromodomain;Bromodomain_CS;Gln-Leu-Gln_QLQ;HAS_subgr;Helicase/SANT-assoc_DNA-bd;Helicase_ATP-bd;Helicase_C;HSA;P-loop_NTPase;SNF2_N	BROMODOMAIN	BROMODOMAIN_1;BROMODOMAIN_2;HELICASE_ATP_BIND_1;HELICASE_CTER;HSA;QLQ	181.28	24.2864	24.2224	24.0627	23.6573	23.9435	24.1755	23.6051	0	0
	0.445187	-0.149761	RRP12-like protein	RRP12	Q5JTH9;Q5JTH9-2;Q5JTH9-3;A0A087X1U8;A0A087X0G0;H7C1M8	Q5JTH9;Q5JTH9-2;Q5JTH9-3	2524	Color2 [A=255, R=169, G=169, B=169]	1	4	ARM-like;ARM-type_fold;Uncharacterised_NUC173			143.7	24.5353	24.662	24.2295	24.2524	24.1767	24.4565	24.1769	0	0
	0.215872	-0.149957	Thyroid hormone receptor-associated protein 3	THRAP3	Q9Y2W1;A0A3B3ITZ9	Q9Y2W1;A0A3B3ITZ9	3551	Color2 [A=255, R=169, G=169, B=169]	1	4	THRAP3			108.66	28.7448	28.9071	29.3555	28.9991	28.3488	28.921	29.2852	0	0
	0.176399	-0.150076	DNA (cytosine-5)-methyltransferase 1	DNMT1	P26358-2;P26358;P26358-3;K7ENW7;K7EJL0;K7EMU8;K7EIZ6;K7ELB1;K7ENQ6;K7ERQ1;K7ER10	P26358-2;P26358;P26358-3	1642	Color2 [A=255, R=169, G=169, B=169]	1	4	BAH_dom;C5_DNA_meth_AS;C5_MeTfrase;Cytosine_MeTrfase1_RFD;DMAP1-bd;DNA_C5-MeTrfase_1_euk;Znf_CXXC	C5METTRFRASE	BAH;C5_MTASE_1;C5_MTASE_2;ZF_CXXC	184.82	25.9755	25.5506	25.12	25.3431	25.6915	25.5904	24.7597	0	0
	1.16646	-0.150216	Eukaryotic translation initiation factor 3 subunit G	EIF3G	O75821;K7EL20;K7ENA8;K7ER90;K7EP16;K7EL60;K7ENH0	O75821;K7EL20;K7ENA8;K7ER90	1246	Color2 [A=255, R=169, G=169, B=169]	1	4	eIF3_g;eIF3g_N;Nucleotide-bd_a/b_plait;RRM_dom		RRM	35.611	26.133	26.3752	26.2418	26.1788	26.0525	26.0701	26.1234	0	0
	0.445209	-0.150942	39S ribosomal protein L9, mitochondrial	MRPL9	Q9BYD2;Q5SZR1;A0A1W2PPE5;A0A1W2PQB6;A0A1W2PS92;A0A1W2PRK9	Q9BYD2;Q5SZR1	3168	Color2 [A=255, R=169, G=169, B=169]	1	4	Ribosomal_L9;Ribosomal_L9/RNase_H1_N;Ribosomal_L9_N			30.243	23.969	23.7834	23.8516	23.7152	23.9953	23.5753	23.4659	0	0
	0.495295	-0.151326	Nucleosome assembly protein 1-like 4	NAP1L4	Q99733;Q99733-2;C9J6D1;C9JZI7;E9PNW0;E9PJJ2;E9PS34;E9PNJ7;A8MXH2;E9PKT8;E9PKI2;E9PP22;C9J1B1;H0YCI4	Q99733;Q99733-2;C9J6D1;C9JZI7;E9PNW0;E9PJJ2;E9PS34;E9PNJ7;A8MXH2;E9PKT8	3073	Color2 [A=255, R=169, G=169, B=169]	1	4	NAP_family			42.823	24.0599	24.0872	24.2664	24.3184	23.7695	24.2267	24.0988	0	0
	0.419989	-0.151737	Small nuclear ribonucleoprotein Sm D3	SNRPD3	P62318;P62318-2;H3BT13	P62318;P62318-2;H3BT13	2050	Color2 [A=255, R=169, G=169, B=169]	1	4	LSM_dom;LSm4/Sm_D1/D3;Ribonucl_LSM;Ribonucl_LSM_euk/arc			13.916	28.114	28.1854	27.9443	27.8537	28.1793	27.7558	27.6827	0	0
	0.444124	-0.15251	Activity-dependent neuroprotector homeobox protein	ADNP	Q9H2P0;A0A669KBJ7;A0A2R8Y6X0;A0A2R8YCL6	Q9H2P0;A0A669KBJ7;A0A2R8Y6X0	3213	Color2 [A=255, R=169, G=169, B=169]	1	4	Homeodomain;Homeodomain-like;Znf_C2H2;Znf_C2H2-like		HOMEOBOX_1;HOMEOBOX_2;ZINC_FINGER_C2H2_1;ZINC_FINGER_C2H2_2	123.56	23.4418	23.1896	23.0473	23.0688	23.2895	22.8993	22.9143	0	0
	0.806129	-0.152539	C-terminal-binding protein 2	CTBP2	P56545;P56545-2;P56545-3;A0A087WYL1	P56545;P56545-2;P56545-3	1978	Color2 [A=255, R=169, G=169, B=169]	1	4	D-isomer_2_OHA_DH_cat_dom;D-isomer_2_OHA_DH_NAD-bd;NAD(P)-bd_dom		D_2_HYDROXYACID_DH_1;D_2_HYDROXYACID_DH_2;D_2_HYDROXYACID_DH_3	48.944	24.2321	24.1171	24.0781	23.9063	23.8267	23.9633	24.0026	0	0
	1.01489	-0.152903	Coatomer subunit alpha;Xenin;Proxenin	COPA	P53621;P53621-2;A0A3B3IT15;A0A3B3IS84;A0A3B3ISC6;A0A3B3IU89;A0A3B3ITV3;A0A3B3ISK1;A0A3B3ITI7;A0A3B3ITX2;A0A3B3IU78;A0A3B3IS23;A0A3B3IU84	P53621;P53621-2;A0A3B3IT15;A0A3B3IS84;A0A3B3ISC6;A0A3B3IU89	1945	Color2 [A=255, R=169, G=169, B=169]	1	4	Coatomer_asu;Coatomer_asu_C;Coatomer_WD-assoc_reg;G-protein_beta_WD-40_rep;WD40/YVTN_repeat-like_dom;WD40_repeat;WD40_repeat_CS;WD40_repeat_dom	GPROTEINBRPT	WD_REPEATS_1;WD_REPEATS_2;WD_REPEATS_REGION	138.34	25.6515	25.7117	25.5414	25.48	25.542	25.41	25.3776	0	0
	0.220499	-0.154178	Insulin-like growth factor 2 mRNA-binding protein 1	IGF2BP1	Q9NZI8;Q9NZI8-2;Q9Y6M1;F8W930;Q9Y6M1-5;Q9Y6M1-6;Q9Y6M1-3;Q9Y6M1-4;Q9Y6M1-1	Q9NZI8;Q9NZI8-2	3393	Color2 [A=255, R=169, G=169, B=169]	1	4	KH_dom;KH_dom_type_1;Nucleotide-bd_a/b_plait;RRM_dom		KH_TYPE_1;RRM	63.48	25.0362	24.9184	24.2229	24.5755	24.5286	24.8936	24.18	0	0
	0.367698	-0.156191	Small nuclear ribonucleoprotein Sm D2	SNRPD2	P62316;P62316-2;K7ERG4;K7EJB5	P62316;P62316-2;K7ERG4	2049	Color2 [A=255, R=169, G=169, B=169]	1	4	LSM_dom;Ribonucl_LSM;Ribonucl_LSM_euk/arc;Sm_D2			13.527	28.7109	28.8208	28.4268	28.4037	28.7474	28.3336	28.2221	0	0
	0.134466	-0.156496	Vesicular integral-membrane protein VIP36	LMAN2	Q12907;D6RBV2;D6RIU4;D6RDX1;D6RBH1	Q12907;D6RBV2;D6RIU4;D6RDX1	2243	Color2 [A=255, R=169, G=169, B=169]	1	4	ConA-like_lec_gl_sf;ConA-like_subgrp;Lectin_leg		L_LECTIN_LIKE	40.228	23.3119	23.7823	24.7439	24.5443	23.5068	24.0935	24.217	0	0
	0.437113	-0.156643	Hsp90 co-chaperone Cdc37;Hsp90 co-chaperone Cdc37, N-terminally processed	CDC37	Q16543;K7EQA9;K7EIU0;K7EL68;K7EKQ2	Q16543;K7EQA9	2463	Color2 [A=255, R=169, G=169, B=169]	1	4	Cdc37;Cdc37_C;Cdc37_Hsp90-bd;Cdc37_N_dom			44.468	23.7812	23.9791	23.7233	23.4902	23.4924	23.831	23.437	0	0
	0.367282	-0.15772	TIP41-like protein	TIPRL	O75663;O75663-2	O75663;O75663-2	1239	Color2 [A=255, R=169, G=169, B=169]	1	4	TIP41-like			31.444	22.6893	22.5658	22.6784	22.4221	22.6759	22.0329	22.5847	0	0
	0.645188	-0.158371	Translation initiation factor eIF-2B subunit delta	EIF2B4	Q9UI10;A0A087WTA5;Q9UI10-3;Q9UI10-2;E7ERK9;F8W8L6;A0A087WW69;F8WEV6;H7C2L8	Q9UI10;A0A087WTA5;Q9UI10-3;Q9UI10-2;E7ERK9;F8W8L6	14	Color2 [A=255, R=169, G=169, B=169]	1	4	IF-2B-related			57.557	23.2747	23.2077	23.2041	23.0711	23.0085	23.2549	22.8296	0	0
	0.426189	-0.15865	Nucleolar protein 14	NOP14	P78316;E9PFK5;P78316-2	P78316;E9PFK5;P78316-2	2113	Color2 [A=255, R=169, G=169, B=169]	1	4	Nop14			97.667	23.573	23.6797	23.2275	23.2243	23.3163	23.413	23.0731	0	0
	0.252293	-0.159118	Nuclease-sensitive element-binding protein 1	YBX1	P67809;H0Y449;C9J5V9;Q9Y2T7	P67809;H0Y449;C9J5V9	2102	Color2 [A=255, R=169, G=169, B=169]	1	4	Cold_shock_prot;Cold-shock_CS;CSP_DNA-bd;NA-bd_OB-fold	COLDSHOCK	COLD_SHOCK	35.924	30.0089	30.2077	30.753	30.1158	29.7578	30.1516	30.4273	0	0
	0.263423	-0.159269	Targeting protein for Xklp2	TPX2	Q9ULW0;Q9ULW0-2	Q9ULW0;Q9ULW0-2	3498	Color2 [A=255, R=169, G=169, B=169]	1	4	Aurora-A-bd;TPX2_central_dom;TPX2_dom_C;TPX2_fam			85.652	25.2103	24.832	24.4378	24.6547	24.8554	24.7501	24.2678	0	0
[truncated: 690 more rows]

## Sheet: Fig. 1e
USP53								USP54
time (min)	fluorescence (a.u.)							time (min)	fluorescence (a.u.)
[truncated: 121 more rows]
