# Supplementary material for: Discovery and mechanism of K63-linkage-directed deubiquitinase activity in USP53
Source: Nat Chem Biol. 2024 Nov 25;21(5):746–57. doi: 10.1038/s41589-024-01777-0 (PMC12037411; doi:10.1038/s41589-024-01777-0)
Supplement: Supplementary file 5 — Numerical source data. [file 41589_2024_1777_MOESM5_ESM.xlsx]

## Sheet: Fig. 2c
	USP53 WT		USP53 R99S		USP53 G31S		USP53 C303Y		USP53 H132Y
enzyme conc. (nM)	kobs / s-1		kobs / s-1		kobs / s-1		kobs / s-1		kobs / s-1
	Value	S.E.M	Value	S.E.M	Value	S.E.M	Value	S.E.M	Value	S.E.M
2000	0.00361878	4.8956e-05	2.9517e-06	4.821e-08	5.6778e-06	4.8121e-08	0.00046046	3.7333e-06	0.00043912	1.4708e-06
1000	0.00170393	8.1657e-06	1.7838e-06	4.6461e-08	2.8286e-06	5.5217e-08	0.00023292	9.6673e-07	0.00022527	4.8907e-07
500	0.00094124	3.6606e-06	9.0353e-07	4.5562e-08	1.4334e-06	3.2422e-08	0.00011374	2.6208e-07	0.00011942	2.5496e-07
250	0.00045701	2.2646e-06	1.0386e-06	4.0917e-08	1.1943e-06	4.3153e-08	5.3356e-05	1.0779e-07	4.935e-05	3.72e-07
125	0.00023157	2.8267e-06	9.2573e-07	4.5588e-08	8.9579e-07	3.9523e-08	2.4659e-05	5.8252e-08	2.5123e-05	6.8163e-08
62.5	0.00011682	3.6218e-06	9.9851e-07	3.9832e-08	7.3877e-07	4.4103e-08	1.1991e-05	6.8702e-08	1.1849e-05	5.5222e-08
31.25	8.1321e-05	5.4003e-06	8.3904e-07	3.9251e-08	7.7351e-07	4.0463e-08	5.7555e-06	4.5599e-08	5.1856e-06	5.3502e-08
15.625	8.3256e-05	6.504e-06	6.6474e-07	5.268e-08	7.6261e-07	3.702e-08	3.2928e-06	4.487e-08	2.9417e-06	5.1314e-08
	USP53 WT		USP53 R99S		USP53 G31S		USP53 C303Y		USP53 H132Y
	cat. eff. / M-1s-1		cat. eff. / M-1s-1		cat. eff. / M-1s-1		cat. eff. / M-1s-1		cat. eff. / M-1s-1
	Value	S.E.M	Value	S.E.M	Value	S.E.M	Value	S.E.M	Value	S.E.M
	1781	25.77	1.069	0.09882	2.469	0.1115	232	1.14	221.6	2.752

## Sheet: Fig. 2g
USP53												USP54
	triUb-TMR (K63) + USP53 WT			diUb-TMR (K63) + USP53 WT			Ub-KG-TMR + USP53 WT						triUb-TMR (K63) + USP54 WT			diUb-TMR (K63) + USP54 WT			Ub-KG-TMR + USP54 WT
enzyme conc. (µM)	kobs (s-1)	+ error	- error	kobs (s-1)	+ error	- error	kobs (s-1)	+ error	- error			enzyme conc. (µM)	kobs (s-1)	+ error	- error	kobs (s-1)	+ error	- error	kobs (s-1)	+ error	- error
4				7.919e-05	3.031e-05	1.013e-05	0.0002134	6.7e-06	9.5e-06			4							0.000119	3.2e-06	2.6e-06
2	0.000605	9.13e-05	0.0001315	4.823e-05	1.38e-05	1.166e-05	0.0001117	4.4e-06	2.5e-06			2							5.97e-05	1.68e-06	1.64e-06
1	0.0003024	2.23e-05	2.17e-05	3.684e-05	9.58e-06	9.54e-06	5.453e-05	2.02e-06	1.86e-06			1				0.000764	0.00011	7.21e-05	2.9e-05	1.67e-06	1.66e-06
0.5	0.0001139	2.28e-05	1.43e-05	1.89e-05			2.651e-05	1.62e-06	1.61e-06			0.5	0.001355	0.000338	0.000338	0.000363	3.97e-05	3.68e-05	1.61e-05	1.5e-06	1.49e-06
0.25	5.866e-05	1.235e-05	1.208e-05	9.902e-06			1.371e-05	1.37e-06	1.37e-06			0.25	0.0006827	7.83e-05	7.83e-05	0.000172	1.82e-05	1.76e-05	7.58e-06	1.56e-06	1.56e-06
												0.125	0.0003621	2.64e-05	2.64e-05	7.79e-05	1.68e-05	2.01e-05
												0.0625	0.0001596	1.7e-05	1.7e-05	4.43e-05	2.16e-05	1.7e-05
												0.03125	8.837e-05	1.18e-05	1.18e-05
												0.015625	3.848e-05	9.16e-06	9.16e-06
	USP53 WT												USP54 WT
	cat. effficiency (102M-1s-1)	S.E.M.											cat. effficiency (103M-1s-1)	S.E.M.
Ub-KG-TMR	0.5349	0.008081										Ub-KG-TMR	0.02965	0.00026
diUb-TMR (K63)	0.175	0.01961										diUb-TMR (K63)	0.7747	0.01267
triUb-TMR (K63)	3.181	0.1187										triUb-TMR (K63)	2.714	0.03044
