# Supplementary material for: Discovery and mechanism of K63-linkage-directed deubiquitinase activity in USP53
Source: Nat Chem Biol. 2024 Nov 25;21(5):746–57. doi: 10.1038/s41589-024-01777-0 (PMC12037411; doi:10.1038/s41589-024-01777-0)
Supplement: Supplementary file 7 — Numerical source data. [file 41589_2024_1777_MOESM7_ESM.xlsx]

## Sheet: Fig. 3e
Significant	–LOG(P-value)	log2(Difference)	PG.ProteinAccessions	PG.Genes	PG.ProteinDescriptions	PTM.CollapseKey	PTM.Group	PTM.FlankingRegion	PTM.SiteLocation	Symbol color	Symbol type	Symbol size	Show label	PTM.ModificationTitle	PTM.SiteAA	PTM.Multiplicity	PTM.SiteProbability	Ct.1	Ct.2	Dox.1	Dox.2	Ct.3	Ct.4	Dox.3	Dox.4
+	1.36748	1.76937	Q86X29;Q86X29-2;Q86X29-3;Q86X29-4;Q86X29-5;Q86X29-6;S4R3V8	LSR	Lipolysis-stimulated lipoprotein receptor;Isoform of Q86X29, Isoform 2 of Lipolysis-stimulated lipoprotein receptor;Isoform of Q86X29, Isoform 3 of Lipolysis-stimulated lipoprotein receptor;Isoform of Q86X29, Isoform 4 of Lipolysis-stimulated lipoprotein receptor;Isoform of Q86X29, Isoform 5 of Lipolysis-stimulated lipoprotein receptor;Isoform of Q86X29, Isoform 6 of Lipolysis-stimulated lipoprot…	Q86X29_K638_M1 | Q86X29-2_K580_M1 | Q86X29-3_K618_M1 | Q86X29-4_K619_M1 | Q86X29-5_K570_M1 | Q86X29-6_K482_M1 | S4R3V8_K590_M1	_K[GlyGly (K)]NLALSR_.2	SRERRLKKNLALSRE | SRERRLKKNLALSRE | SRERRLKKNLALSRE | SRERRLKKNLALSRE | SRERRLKKNLALSRE | SRERRLKKNLALSRE | SRERRLKKNLALSRE	482 | 570 | 580 | 590 | 618 | 619 | 638	Color2 [A=255, R=169, G=169, B=169]	1	4		GlyGly (K)	K	1	1	12.1366	12.426	12.5054	15.0358	13.1683	11.0995	13.9033	14.4633
+	1.11601	1.47611	Q9UI14	RABAC1	Prenylated Rab acceptor protein 1	Q9UI14_K9_M1	_DQQK[GlyGly (K)]DAEAEGLSGTTLLPK_.3	AAQKDQQKDAEAEGL	9	Color2 [A=255, R=169, G=169, B=169]	1	4		GlyGly (K)	K	1	1	10.077	10.3052	10.9147	11.4427	11.5432	8.50485	12.3526	11.6247
+	1.45312	1.15282	Q2VWP7	PRTG	Protogenin	Q2VWP7_K982_M1	_SSASK[GlyGly (K)]TAQNGTQQLPR_.2;_SSASK[GlyGly (K)]TAQNGTQQLPR_.3	ARKSSASKTAQNGTQ	982	Color2 [A=255, R=169, G=169, B=169]	1	4		GlyGly (K)	K	1	1	11.2573	10.6277	12.3098	12.8582	11.6901	10.2988	11.6533	11.6638
+	1.55467	1.11145	A0A0G2JN23;A0A0G2JQ38;A1BQX2;D6RA09;Q8N4S9;Q8N4S9-2	MARVELD2	Isoform of Q8N4S9, MARVEL domain-containing protein 2 (Fragment);Isoform of Q8N4S9, MARVEL domain-containing protein 2;Isoform of Q8N4S9, MARVEL domain-containing protein 2;Isoform of Q8N4S9, MARVEL domain-containing protein 2 (Fragment);MARVEL domain-containing protein 2;Isoform of Q8N4S9, Isoform 2 of MARVEL domain-containing protein 2	A0A0G2JN23_K412_M1 | A0A0G2JQ38_K296_M1 | A1BQX2_K296_M1 | D6RA09_K412_M1 | Q8N4S9_K412_M1 | Q8N4S9-2_K412_M1	_DSEVNFK[GlyGly (K)]ELR_.2;_DSEVNFK[GlyGly (K)]ELR_.3	RDSEVNFKELRTAKM | RDSEVNFKELRTAKM | RDSEVNFKELRTAKM | RDSEVNFKELRTAKM | RDSEVNFKELRTAKM | RDSEVNFKELRTAKM	296 | 296 | 412 | 412 | 412 | 412	Color2 [A=255, R=169, G=169, B=169]	1	4		GlyGly (K)	K	1	1	11.2354	11.0376	12.3511	12.8162	12.5908	11.1536	12.8422	12.4536
	0.674605	2.36881	P31431	SDC4	Syndecan-4	P31431_K174_M2 | P31431_K175_M2	_K[GlyGly (K)]K[GlyGly (K)]DEGSYDLGK_.3	LLMYRMKKKDEGSYD | LMYRMKKKDEGSYDL	174 | 175	Color2 [A=255, R=169, G=169, B=169]	1	4		GlyGly (K)	K	2	1	6.71755	8.53057	7.65823	11.206	11.3758	9.73376	13.7546	13.2141
	0.702273	1.98406	Q13838;Q13838-2	DDX39B	Spliceosome RNA helicase DDX39B;Isoform of Q13838, Isoform 2 of Spliceosome RNA helicase DDX39B	Q13838_K36_M1 | Q13838-2_K36_M1	_DVK[GlyGly (K)]GSYVSIHSSGFR_.2;_DVK[GlyGly (K)]GSYVSIHSSGFR_.3;_DVK[GlyGly (K)]GSYVSIHSSGFR_.4	APAKKDVKGSYVSIH | APAKKDVKGSYVSIH	36 | 36	Color2 [A=255, R=169, G=169, B=169]	1	4		GlyGly (K)	K	1	1	13.0349	13.4225	17.7965	17.9978	14.1775	13.6579	13.2743	13.1605
	0.849608	1.77419	P22732	SLC2A5	Solute carrier family 2, facilitated glucose transporter member 5	P22732_K488_M1	_VSEVYPEK[GlyGly (K)]EELK_.2;_VSEVYPEK[GlyGly (K)]EELK_.3	VSEVYPEKEELKELP	488	Color2 [A=255, R=169, G=169, B=169]	1	4		GlyGly (K)	K	1	1	10.7525	9.22695	12.7198	12.5843	13.6376	12.5519	14.0433	13.9183
	0.475173	1.72299	Q99877;U3KQK0	H2BC15	Histone H2B type 1-N;Isoform of Q99877, Histone H2B	Q99877_K6_M1 | U3KQK0_K6_M1	_PEPSK[GlyGly (K)]SAPAPK_.2;_PEPSK[GlyGly (K)]SAPAPK_.3	__MPEPSKSAPAPKK | __MPEPSKSAPAPKK	6 | 6	Color2 [A=255, R=169, G=169, B=169]	1	4		GlyGly (K)	K	1	1	11.404	11.08	12.547	16.3877	16.6068	12.7549	13.2357	16.5672
	0.737653	1.4482	P06733	ENO1	Alpha-enolase	P06733_K233_M1	_TAIGK[GlyGly (K)]AGYTDK_.2;_TAIGK[GlyGly (K)]AGYTDK_.3	LLKTAIGKAGYTDKV	233	Color2 [A=255, R=169, G=169, B=169]	1	4		GlyGly (K)	K	1	1	11.8493	11.1358	12.6364	14.5776	14.6017	13.6094	14.8223	14.9526
	0.456962	1.34893	P05783	KRT18	Keratin, type I cytoskeletal 18	P05783_K372_M1	_VK[GlyGly (K)]LEAEIATYR_.2;_VK[GlyGly (K)]LEAEIATYR_.3	ALLNIKVKLEAEIAT	372	Color2 [A=255, R=169, G=169, B=169]	1	4		GlyGly (K)	K	1	1	9.07217	14.6734	14.7125	14.8115	14.1527	13.8536	13.871	13.7526
	0.344904	1.22638	Q03252	LMNB2	Lamin-B2	Q03252_K81_M1	_ISEK[GlyGly (K)]EEVTTR_.2;_ISEK[GlyGly (K)]EEVTTR_.3	LLLKISEKEEVTTRE	81	Color2 [A=255, R=169, G=169, B=169]	1	4		GlyGly (K)	K	1	1	9.53487	9.16444	9.36016	14.0727	13.6835	11.654	11.619	13.8904
	0.410048	1.16829	P10809	HSPD1	60 kDa heat shock protein, mitochondrial	P10809_K292_M1	_LK[GlyGly (K)]VGLQVVAVK_.2;_LK[GlyGly (K)]VGLQVVAVK_.3	TLVLNRLKVGLQVVA	292	Color2 [A=255, R=169, G=169, B=169]	1	4		GlyGly (K)	K	1	1	13.4079	13.1133	13.4081	18.4906	14.6842	13.6262	13.997	13.6091
	0.419604	1.16258	E7ETZ4;Q9Y6E2	BZW2	Isoform of Q9Y6E2, eIF5-mimic protein 1 (Fragment);eIF5-mimic protein 1	E7ETZ4_K260_M1 | Q9Y6E2_K260_M1	_ELQK[GlyGly (K)]ELQER_.2;_ELQK[GlyGly (K)]ELQER_.3	GTRKELQKELQERLS | GTRKELQKELQERLS	260 | 260	Color2 [A=255, R=169, G=169, B=169]	1	4		GlyGly (K)	K	1	1	11.1977	10.8544	10.8154	13.9814	13.5504	12.3115	15.6781	12.0895
	0.436244	1.14672	P09874	PARP1	Poly [ADP-ribose] polymerase 1	P09874_K579_M1	_LQLLEDDK[GlyGly (K)]ENR_.2;_LQLLEDDK[GlyGly (K)]ENR_.3	LQLLEDDKENRYWIF	579	Color2 [A=255, R=169, G=169, B=169]	1	4		GlyGly (K)	K	1	1	9.65657	9.39927	10.601	12.4911	13.7435	11.8101	13.1359	12.9683
	0.731012	1.10317	A0A3B3ITD2;Q8N5G2	MACO1	Isoform of Q8N5G2, Macoilin;Macoilin	A0A3B3ITD2_K349_M1 | Q8N5G2_K349_M1	_SHSATNGSIPSSSSK[GlyGly (K)]NEK_.3;_SHSATNGSIPSSSSK[GlyGly (K)]NEK_.4	SIPSSSSKNEKKQKC | SIPSSSSKNEKKQKC	349 | 349	Color2 [A=255, R=169, G=169, B=169]	1	4		GlyGly (K)	K	1	1	9.276	8.89538	11.9785	9.89408	11.5876	10.1442	11.1719	11.2714
	0.637168	1.0984	Q9BRK3;Q9BRK3-3;Q9BRK3-4	MXRA8	Matrix remodeling-associated protein 8;Isoform of Q9BRK3, Isoform 3 of Matrix remodeling-associated protein 8;Isoform of Q9BRK3, Isoform 4 of Matrix remodeling-associated protein 8	Q9BRK3_K376_M1 | Q9BRK3-3_K367_M1 | Q9BRK3-4_K275_M1	_GGYEYSDQK[GlyGly (K)]SGK_.2;_GGYEYSDQK[GlyGly (K)]SGK_.3	GYEYSDQKSGKSKGK | GYEYSDQKSGKSKGK | GYEYSDQKSGKSKGK	275 | 367 | 376	Color2 [A=255, R=169, G=169, B=169]	1	4		GlyGly (K)	K	1	1	12.2752	12.2334	12.3901	14.2546	14.5428	13.2197	15.1221	14.8979
	0.310075	1.09679	D6RAT0;P61247	RPS3A	Isoform of P61247, 40S ribosomal protein S3a;40S ribosomal protein S3a	D6RAT0_K19_M1 | P61247_K56_M1	_TQGTK[GlyGly (K)]IASDGLK_.2;_TQGTK[GlyGly (K)]IASDGLK_.3	VTRTQGTKIASDGLK | VTRTQGTKIASDGLK	19 | 56	Color2 [A=255, R=169, G=169, B=169]	1	4		GlyGly (K)	K	1	1	9.85952	10.5784	11.8791	14.317	15.3587	14.4117	14.1363	14.2631
	0.452532	1.09604	Q9UPT9;Q9UPT9-2	USP22	Ubiquitin carboxyl-terminal hydrolase 22;Isoform of Q9UPT9, Isoform 2 of Ubiquitin carboxyl-terminal hydrolase 22	Q9UPT9_K159_M1 | Q9UPT9-2_K147_M1	_ELELLK[GlyGly (K)]HNPK_.2;_ELELLK[GlyGly (K)]HNPK_.3	KRELELLKHNPKRRK | KRELELLKHNPKRRK	147 | 159	Color2 [A=255, R=169, G=169, B=169]	1	4		GlyGly (K)	K	1	1	8.09842	8.67996	10.8294	12.2393	11.9438	9.97605	8.96489	11.0488
	0.438873	1.02391	Q9UPN4-2;Q9UPN4-3	CEP131	Isoform of Q9UPN4, Isoform 2 of Centrosomal protein of 131 kDa;Isoform of Q9UPN4, Isoform 3 of Centrosomal protein of 131 kDa	Q9UPN4-2_K346_M1 | Q9UPN4-3_K346_M1	_AAIQELQQK[GlyGly (K)]R_.2;_AAIQELQQK[GlyGly (K)]R_.3	AIQELQQKRALRAQK | AIQELQQKRALRAQK	346 | 346	Color2 [A=255, R=169, G=169, B=169]	1	4		GlyGly (K)	K	1	1	10.3022	11.5618	12.08	14.3449	14.4198	13.3933	13.898	13.4498
	0.534243	0.968843	Q9BWF3	RBM4	RNA-binding protein 4	Q9BWF3_K139_M1	_GLDNTEFQGK[GlyGly (K)]R_.2;_GLDNTEFQGK[GlyGly (K)]R_.3	DNTEFQGKRMHVQLS	139	Color2 [A=255, R=169, G=169, B=169]	1	4		GlyGly (K)	K	1	1	11.323	9.0403	11.7429	12.5015	12.2866	12.4281	12.9718	11.7372
	0.27936	0.95967	Q99880	H2BC13	Histone H2B type 1-L	Q99880_K6_M1	_PELAK[GlyGly (K)]SAPAPK_.2;_PELAK[GlyGly (K)]SAPAPK_.3	__MPELAKSAPAPKK	6	Color2 [A=255, R=169, G=169, B=169]	1	4		GlyGly (K)	K	1	1	12.9484	12.5025	14.8099	16.0059	17.9013	13.5921	13.4117	16.5554
	0.558076	0.958223	Q09666	AHNAK	Neuroblast differentiation-associated protein AHNAK	Q09666_K2696_M1 | Q09666_K2952_M1 | Q09666_K3080_M1 | Q09666_K3208_M1 | Q09666_K3660_M1 | Q09666_K3862_M1 | Q09666_K3990_M1 | Q09666_K4246_M1 | Q09666_K4374_M1 | Q09666_K4448_M1 | Q09666_K807_M1 | Q09666_K935_M1	_FK[GlyGly (K)]MPEMNIK_.2	KLKGPKFKMPEMNIK | KLKGPKFKMPEMNIK | KLKGPKFKMPEMNIK | KLKGPKFKMPEMNIK | KLKGPKFKMPEMNIK | KLKGPKFKMPEMNIK | KLKGPKFKMPEMNIK | KLKGPKFKMPEMNIK | KLKGPKFKMPEMNIK | KLKGPKFKMPEMNIK | KLKGPKFKMPEMNIK | KLKGPKFKMPEMNIK	807 | 935 | 2696 | 2952 | 3080 | 3208 | 3660 | 3862 | 3990 | 4246 | 4374 | 4448	Color2 [A=255, R=169, G=169, B=169]	1	4		GlyGly (K)	K	1	1	13.4272	11.0993	12.9877	13.0534	13.9364	11.2764	14.3879	13.1433
	0.327749	0.955211	Q96BN8	OTULIN	Ubiquitin thioesterase otulin	Q96BN8_K66_M1	_EK[GlyGly (K)]ELLIHER_.2;_EK[GlyGly (K)]ELLIHER_.3	ADEIEKEKELLIHER	66	Color2 [A=255, R=169, G=169, B=169]	1	4		GlyGly (K)	K	1	1	11.8701	15.3719	15.9423	16.41	17.363	16.7884	16.3068	16.5551
	0.262553	0.945981	P37268	FDFT1	Squalene synthase	P37268_K358_M1	_IPDSDPSSSK[GlyGly (K)]TR_.2;_IPDSDPSSSK[GlyGly (K)]TR_.3	DSDPSSSKTRQIIST	358	Color2 [A=255, R=169, G=169, B=169]	1	4		GlyGly (K)	K	1	1	9.68926	10.8942	10.8537	13.7347	14.8258	13.9963	14.1118	14.4892
	0.357106	0.937933	B8ZZG1;Q9NZW5	PALS2	Isoform of Q9NZW5, Membrane protein, palmitoylated 6 (MAGUK p55 subfamily member 6), isoform CRA_a;Protein PALS2	B8ZZG1_K403_M1 | Q9NZW5_K515_M1	_AYNHYFDLIIINDNLDK[GlyGly (K)]AFEK_.3;_AYNHYFDLIIINDNLDK[GlyGly (K)]AFEK_.4	IINDNLDKAFEKLQT | IINDNLDKAFEKLQT	403 | 515	Color2 [A=255, R=169, G=169, B=169]	1	4		GlyGly (K)	K	1	1	15.3051	15.2156	15.2428	15.5646	15.3113	10.823	15.0237	14.5756
	0.169607	0.934161	P30041	PRDX6	Peroxiredoxin-6	P30041_K125_M1	_DEK[GlyGly (K)]GM[Oxidation (M)]PVTAR_.2;_DEK[GlyGly (K)]GMPVTAR_.2;_DEK[GlyGly (K)]GMPVTAR_.3	DPAEKDEKGMPVTAR	125	Color2 [A=255, R=169, G=169, B=169]	1	4		GlyGly (K)	K	1	1	12.8149	8.63189	14.5128	14.0566	17.4874	16.6972	16.7425	14.0561
	0.224052	0.928168	P52298	NCBP2	Nuclear cap-binding protein subunit 2	P52298_K34_M1	_GDNEEQEK[GlyGly (K)]LLK_.2;_GDNEEQEK[GlyGly (K)]LLK_.3	GDNEEQEKLLKKSCT	34	Color2 [A=255, R=169, G=169, B=169]	1	4		GlyGly (K)	K	1	1	8.99621	7.51967	8.48304	12.349	13.823	11.1161	12.4475	11.888
	0.456883	0.919239	P29966	MARCKS	Myristoylated alanine-rich C-kinase substrate	P29966_K263_M1	_AAEEPSK[GlyGly (K)]VEEK_.2;_AAEEPSK[GlyGly (K)]VEEK_.3	KAAEEPSKVEEKKAE	263	Color2 [A=255, R=169, G=169, B=169]	1	4		GlyGly (K)	K	1	1	11.9315	11.8299	12.0366	13.1995	14.323	13.158	15.0391	14.6441
	0.464318	0.914573	P29966	MARCKS	Myristoylated alanine-rich C-kinase substrate	P29966_K69_M1	_EELQANGSAPAADK[GlyGly (K)]EEPAAAGSGAASPSAAEK_.4	GSAPAADKEEPAAAG	69	Color2 [A=255, R=169, G=169, B=169]	1	4		GlyGly (K)	K	1	1	8.5777	10.411	10.8613	11.2732	12.5482	11.0349	12.4581	11.6375
	0.449591	0.911843	F5GZH1;P78380;P78380-2;P78380-3	OLR1	Isoform of P78380, Oxidized low-density lipoprotein receptor 1;Oxidized low-density lipoprotein receptor 1;Isoform of P78380, Isoform 2 of Oxidized low-density lipoprotein receptor 1;Isoform of P78380, Isoform 3 of Oxidized low-density lipoprotein receptor 1	F5GZH1_K12_M1 | P78380_K12_M1 | P78380-2_K12_M1 | P78380-3_K12_M1	_IQTVK[GlyGly (K)]DQPDEK_.2;_IQTVK[GlyGly (K)]DQPDEK_.3	DLKIQTVKDQPDEKS | DLKIQTVKDQPDEKS | DLKIQTVKDQPDEKS | DLKIQTVKDQPDEKS	12 | 12 | 12 | 12	Color2 [A=255, R=169, G=169, B=169]	1	4		GlyGly (K)	K	1	1	9.71693	9.06221	10.5566	12.2978	12.6462	11.5549	12.0551	11.7181
	0.318883	0.910426	I3L2S9;P07306	ASGR1	Isoform of P07306, Asialoglycoprotein receptor 1 (Fragment);Asialoglycoprotein receptor 1	I3L2S9_K3_M1 | P07306_K3_M1	_TK[GlyGly (K)]EYQDLQHLDNEESDHHQLR_.4;_TK[GlyGly (K)]EYQDLQHLDNEESDHHQLR_.5	_____MTKEYQDLQH | _____MTKEYQDLQH	3 | 3	Color2 [A=255, R=169, G=169, B=169]	1	4		GlyGly (K)	K	1	1	14.7837	10.5414	14.2735	14.9104	15.7775	15.0102	15.508	15.0626
	0.319615	0.904843	Q9BRK3;Q9BRK3-3;Q9BRK3-4	MXRA8	Matrix remodeling-associated protein 8;Isoform of Q9BRK3, Isoform 3 of Matrix remodeling-associated protein 8;Isoform of Q9BRK3, Isoform 4 of Matrix remodeling-associated protein 8	Q9BRK3_K415_M1 | Q9BRK3-3_K406_M1 | Q9BRK3-4_K314_M1	_NNILK[GlyGly (K)]ER_.2	DYKNNILKERAELAH | DYKNNILKERAELAH | DYKNNILKERAELAH	314 | 406 | 415	Color2 [A=255, R=169, G=169, B=169]	1	4		GlyGly (K)	K	1	1	10.4812	11.0006	11.5518	11.3693	14.0128	12.8048	14.6095	14.3882
	1.10416	0.899231	P37837;P37837-2	TALDO1	Transaldolase;Isoform of P37837, Isoform 2 of Transaldolase	P37837_K307_M1 | P37837-2_K297_M1	_WLHNEDQMAVEK[GlyGly (K)]LSDGIR_.3;_WLHNEDQMAVEK[GlyGly (K)]LSDGIR_.4	EDQMAVEKLSDGIRK | EDQMAVEKLSDGIRK	297 | 307	Color2 [A=255, R=169, G=169, B=169]	1	4		GlyGly (K)	K	1	1	12.0693	11.6651	13.093	12.4362	12.9775	12.6099	13.8921	13.4974
	0.247216	0.874782	P20700	LMNB1	Lamin-B1	P20700_K49_M1	_LAVYIDK[GlyGly (K)]VR_.2	RLAVYIDKVRSLETE	49	Color2 [A=255, R=169, G=169, B=169]	1	4		GlyGly (K)	K	1	1	11.7285	8.52622	10.468	13.9173	14.1209	13.089	13.2975	13.281
	0.487737	0.865525	Q969E2;Q969E2-2	SCAMP4	Secretory carrier-associated membrane protein 4;Isoform of Q969E2, Isoform 2 of Secretory carrier-associated membrane protein 4	Q969E2_K4_M1 | Q969E2-2_K4_M1	_[Acetyl (Protein N-term)]SEK[GlyGly (K)]ENNFPPLPK_.2	____MSEKENNFPPL | ____MSEKENNFPPL	4 | 4	Color2 [A=255, R=169, G=169, B=169]	1	4		GlyGly (K)	K	1	1	11.0523	11.4575	14.7623	12.754	13.2311	13.0224	12.7014	12.0077
	0.272502	0.856772	Q9UQE7	SMC3	Structural maintenance of chromosomes protein 3	Q9UQE7_K1059_M1	_K[GlyGly (K)]GDVEGSQSQDEGEGSGESER_.3	KATLVMKKGDVEGSQ	1059	Color2 [A=255, R=169, G=169, B=169]	1	4		GlyGly (K)	K	1	1	9.27401	9.76468	10.0337	12.2163	13.5735	12.6542	13.2049	13.2385
	0.488411	0.853732	Q5H909;Q9UNF1;Q9UNF1-2	MAGED2	Isoform of Q9UNF1, Melanoma-associated antigen D2;Melanoma-associated antigen D2;Isoform of Q9UNF1, Isoform 2 of Melanoma-associated antigen D2	Q5H909_K243_M1 | Q9UNF1_K261_M1 | Q9UNF1-2_K243_M1	_AAK[GlyGly (K)]LQSSQEPEAPPPR_.2;_AAK[GlyGly (K)]LQSSQEPEAPPPR_.3	KARRRAAKLQSSQEP | KARRRAAKLQSSQEP | KARRRAAKLQSSQEP	243 | 243 | 261	Color2 [A=255, R=169, G=169, B=169]	1	4		GlyGly (K)	K	1	1	12.7281	12.6494	12.9507	13.2484	14.1632	10.382	13.6579	13.4806
	0.324973	0.839894	P31431	SDC4	Syndecan-4	P31431_K175_M1	_K[GlyGly (K)]DEGSYDLGK_.2;_K[GlyGly (K)]DEGSYDLGK_.3	LMYRMKKKDEGSYDL	175	Color2 [A=255, R=169, G=169, B=169]	1	4		GlyGly (K)	K	1	1	15.1172	15.1634	15.6409	16.8574	18.0831	17.9403	18.6745	18.4907
	0.323549	0.836868	P48163	ME1	NADP-dependent malic enzyme	P48163_K26_M1	_NPHLNK[GlyGly (K)]DLAFTLEER_.3;_NPHLNK[GlyGly (K)]DLAFTLEER_.4	TRNPHLNKDLAFTLE	26	Color2 [A=255, R=169, G=169, B=169]	1	4		GlyGly (K)	K	1	1	13.1126	9.69355	13.4732	13.7451	14.6538	13.879	13.5554	13.9127
	0.829279	0.832958	A0A0U1RQM0;H0YMA4;Q15004	;PCLAF;PCLAF	readthrough, PCNA-associated factor;Isoform of Q15004, PCNA-associated factor;PCNA-associated factor	A0A0U1RQM0_K93_M1 | H0YMA4_K93_M1 | Q15004_K93_M1	_ENQIPEEAGSSGLGK[GlyGly (K)]AK_.2;_ENQIPEEAGSSGLGK[GlyGly (K)]AK_.3	AGSSGLGKAKRKACP | AGSSGLGKAKRKLQD | AGSSGLGKAKRNQEP	93 | 93 | 93	Color2 [A=255, R=169, G=169, B=169]	1	4		GlyGly (K)	K	1	1	12.4802	12.3403	13.5251	13.8882	13.8536	11.7233	12.8147	13.5012
	0.246965	0.831938	P46779	RPL28	60S ribosomal protein L28	P46779_K47_M1	_K[GlyGly (K)]TVGVEPAADGK_.2;_K[GlyGly (K)]TVGVEPAADGK_.3	YNGLIHRKTVGVEPA	47	Color2 [A=255, R=169, G=169, B=169]	1	4		GlyGly (K)	K	1	1	10.4669	10.0982	11.0695	12.4397	14.9395	13.0575	14.3416	14.039
	0.263767	0.825482	P78310;P78310-7	CXADR	Coxsackievirus and adenovirus receptor;Isoform of P78310, Isoform 7 of Coxsackievirus and adenovirus receptor	P78310_K268_M2 | P78310_K271_M2 | P78310-7_K227_M2 | P78310-7_K230_M2	_EEK[GlyGly (K)]YEK[GlyGly (K)]EVHHDIR_.3;_EEK[GlyGly (K)]YEK[GlyGly (K)]EVHHDIR_.4	RKKRREEKYEKEVHH | RKKRREEKYEKEVHH | RREEKYEKEVHHDIR | RREEKYEKEVHHDIR	227 | 230 | 268 | 271	Color2 [A=255, R=169, G=169, B=169]	1	4		GlyGly (K)	K	2	1	13.7033	9.59172	13.4985	14.037	15.2584	14.454	14.7465	14.0273
	0.564058	0.814378	A0A2R8Y4U4;A0A2R8Y7R1;A0A2R8YFL3;A0A8Q3WLI6;P15260;Q5TFC9	IFNGR1	Isoform of P15260, Interferon gamma receptor 1;Isoform of P15260, Interferon gamma receptor 1;Isoform of P15260, Interferon gamma receptor 1;Isoform of P15260, Interferon gamma receptor 1 (Fragment);Interferon gamma receptor 1;Isoform of P15260, Interferon gamma receptor 1	A0A2R8Y4U4_K289_M1 | A0A2R8Y7R1_K280_M1 | A0A2R8YFL3_K258_M1 | A0A8Q3WLI6_K281_M1 | P15260_K299_M1 | Q5TFC9_K265_M1	_SATLETK[GlyGly (K)]PESK_.2;_SATLETK[GlyGly (K)]PESK_.3	RSATLETKPESKYVS | RSATLETKPESKYVS | RSATLETKPESKYVS | RSATLETKPESKYVS | RSATLETKPESKYVS | RSATLETKPESKYVS	258 | 265 | 280 | 281 | 289 | 299	Color2 [A=255, R=169, G=169, B=169]	1	4		GlyGly (K)	K	1	1	13.3884	13.4234	13.7345	15.49	15.4778	14.3753	14.8701	15.8278
	0.298941	0.813416	Q6PJT7;Q6PJT7-2;Q6PJT7-9	ZC3H14	Zinc finger CCCH domain-containing protein 14;Isoform of Q6PJT7, Isoform 2 of Zinc finger CCCH domain-containing protein 14;Isoform of Q6PJT7, Isoform 9 of Zinc finger CCCH domain-containing protein 14	Q6PJT7_K424_M2 | Q6PJT7-2_K424_M2 | Q6PJT7-9_K424_M2	_EEETK[GlyGly (K)]GDSVEK[GlyGly (K)]NQGTQQR_.3;_EEETK[GlyGly (K)]GDSVEK[GlyGly (K)]NQGTQQR_.4	TKGDSVEKNQGTQQR | TKGDSVEKNQGTQQR | TKGDSVEKNQGTQQR	424 | 424 | 424	Color2 [A=255, R=169, G=169, B=169]	1	4		GlyGly (K)	K	2	1	9.16368	10.3951	10.8288	12.0126	13.5334	12.6591	13.0881	13.0755
	0.523241	0.810723	Q03252	LMNB2	Lamin-B2	Q03252_K150_M1	_VK[GlyGly (K)]DLESLFHR_.2;_VK[GlyGly (K)]DLESLFHR_.3	TVAQGRVKDLESLFH	150	Color2 [A=255, R=169, G=169, B=169]	1	4		GlyGly (K)	K	1	1	14.0736	12.7314	13.8446	13.757	14.091	13.0223	16.1339	13.4257
	0.457749	0.806377	Q99653	CHP1	Calcineurin B homologous protein 1	Q99653_K182_M1	_VLEK[GlyGly (K)]VDVEQK_.2;_VLEK[GlyGly (K)]VDVEQK_.3	EFVKVLEKVDVEQKM	182	Color2 [A=255, R=169, G=169, B=169]	1	4		GlyGly (K)	K	1	1	12.6319	11.6142	13.1459	14.0386	14.9909	12.2599	14.3235	13.2144
	0.234611	0.801651	A0A5H1ZRS1;Q15154;Q15154-5	PCM1	Isoform of Q15154, Pericentriolar material 1 protein;Pericentriolar material 1 protein;Isoform of Q15154, Isoform 5 of Pericentriolar material 1 protein	A0A5H1ZRS1_K51_M1 | Q15154_K51_M1 | Q15154-5_K51_M1	_K[GlyGly (K)]FGVESDK_.2	SSEKNKKKFGVESDK | SSEKNKKKFGVESDK | SSEKNKKKFGVESDK	51 | 51 | 51	Color2 [A=255, R=169, G=169, B=169]	1	4		GlyGly (K)	K	1	1	10.8416	11.1988	11.0353	12.6132	15.2994	12.8169	14.6923	15.0225
	0.196008	0.794297	P40926	MDH2	Malate dehydrogenase, mitochondrial	P40926_K239_M1	_IQEAGTEVVK[GlyGly (K)]AK_.2;_IQEAGTEVVK[GlyGly (K)]AK_.3	EAGTEVVKAKAGAGS	239	Color2 [A=255, R=169, G=169, B=169]	1	4		GlyGly (K)	K	1	1	9.98831	9.48055	8.72208	13.4747	12.8621	13.7602	13.7281	13.3434
	0.445321	0.788112	Q6UX53	METTL7B	Thiol S-methyltransferase METTL7B	Q6UX53_K63_M1	_ELFSQIK[GlyGly (K)]GLTGASGK_.2;_ELFSQIK[GlyGly (K)]GLTGASGK_.3	RELFSQIKGLTGASG	63	Color2 [A=255, R=169, G=169, B=169]	1	4		GlyGly (K)	K	1	1	12.7957	10.2165	13.0114	13.5005	13.4363	13.5953	13.4851	13.1992
	0.29994	0.787734	Q9Y696	CLIC4	Chloride intracellular channel protein 4	Q9Y696_K199_M1	_LHIVK[GlyGly (K)]VVAK_.2	LPKLHIVKVVAKKYR	199	Color2 [A=255, R=169, G=169, B=169]	1	4		GlyGly (K)	K	1	1	11.5895	9.10958	11.5798	13.8478	13.7929	12.595	12.3996	12.4106
	0.493394	0.784372	P50443	SLC26A2	Sulfate transporter	P50443_K6_M1	_[Acetyl (Protein N-term)]SSESK[GlyGly (K)]EQHNVSPR_.2;_[Acetyl (Protein N-term)]SSESK[GlyGly (K)]EQHNVSPR_.3	__MSSESKEQHNVSP	6	Color2 [A=255, R=169, G=169, B=169]	1	4		GlyGly (K)	K	1	1	15.4805	15.0254	15.6069	16.8629	17.4109	16.6203	17.8591	17.3457
	0.255208	0.7671	P24666	ACP1	Low molecular weight phosphotyrosine protein phosphatase	P24666_K29_M1	_K[GlyGly (K)]LVTDQNISENWR_.2;_K[GlyGly (K)]LVTDQNISENWR_.3	IAEAVFRKLVTDQNI	29	Color2 [A=255, R=169, G=169, B=169]	1	4		GlyGly (K)	K	1	1	11.248	7.98541	11.6205	11.8703	13.2675	12.8015	12.9467	11.9333
	0.705599	0.767038	Q96GF1	RNF185	E3 ubiquitin-protein ligase RNF185	Q96GF1_K105_M1	_EK[GlyGly (K)]TPPRPQGQRPEPENR_.3;_EK[GlyGly (K)]TPPRPQGQRPEPENR_.4;_EK[GlyGly (K)]TPPRPQGQRPEPENR_.5	GQQDPREKTPPRPQG	105	Color2 [A=255, R=169, G=169, B=169]	1	4		GlyGly (K)	K	1	1	15.7766	15.3883	15.9918	17.103	17.144	16.6144	17.5644	17.3323
	0.969733	0.765343	P50454	SERPINH1	Serpin H1	P50454_K39_M1	_LSPK[GlyGly (K)]AATLAER_.2;_LSPK[GlyGly (K)]AATLAER_.3	TAEKLSPKAATLAER	39	Color2 [A=255, R=169, G=169, B=169]	1	4		GlyGly (K)	K	1	1	16.6499	16.0442	17.0388	17.1559	15.8668	15.0977	16.138	16.3872
	0.169201	0.754653	A0A8C8KBL6;P23229-2;P23229-4;P23229-6;P23229-7;P23229-9	ITGA6	Isoform of P23229, Integrin alpha-6;Isoform of P23229, Isoform Alpha-6X1A of Integrin alpha-6;Isoform of P23229, Isoform Alpha-6X2A of Integrin alpha-6;Isoform of P23229, Isoform Alpha-6X1X2A of Integrin alpha-6;Isoform of P23229, Isoform 7 of Integrin alpha-6;Isoform of P23229, Isoform 9 of Integrin alpha-6	A0A8C8KBL6_K1041_M1 | P23229-2_K1056_M1 | P23229-4_K1051_M1 | P23229-6_K1095_M1 | P23229-7_K937_M1 | P23229-9_K1080_M1	_DHYDATYHK[GlyGly (K)]AEIHAQPSDK_.4	HYDATYHKAEIHAQP | HYDATYHKAEIHAQP | HYDATYHKAEIHAQP | HYDATYHKAEIHAQP | HYDATYHKAEIHAQP | HYDATYHKAEIHAQP	937 | 1041 | 1051 | 1056 | 1080 | 1095	Color2 [A=255, R=169, G=169, B=169]	1	4		GlyGly (K)	K	1	1	10.5839	4.71205	10.1606	10.2854	12.3165	11.3959	10.9723	10.6088
	0.268873	0.754287	P13639	EEF2	Elongation factor 2	P13639_K275_M1	_FSK[GlyGly (K)]SATSPEGK_.2;_FSK[GlyGly (K)]SATSPEGK_.3	PANGKFSKSATSPEG	275	Color2 [A=255, R=169, G=169, B=169]	1	4		GlyGly (K)	K	1	1	11.3214	10.862	11.8547	14.2498	14.5941	14.3459	14.6094	13.4268
	0.408564	0.744404	Q9UMX0;Q9UMX0-2	UBQLN1	Ubiquilin-1;Isoform of Q9UMX0, Isoform 2 of Ubiquilin-1	Q9UMX0_K83_M1 | Q9UMX0-2_K83_M1	_SHTDQLVLIFAGK[GlyGly (K)]ILK_.3;_SHTDQLVLIFAGK[GlyGly (K)]ILK_.4	LVLIFAGKILKDQDT | LVLIFAGKILKDQDT	83 | 83	Color2 [A=255, R=169, G=169, B=169]	1	4		GlyGly (K)	K	1	1	15.0973	12.009	15.4961	15.316	14.8619	13.9918	14.1839	13.9417
	0.374178	0.742752	P50991	CCT4	T-complex protein 1 subunit delta	P50991_K489_M1	_HAQGEK[GlyGly (K)]TAGINVR_.3	NRHAQGEKTAGINVR	489	Color2 [A=255, R=169, G=169, B=169]	1	4		GlyGly (K)	K	1	1	10.3666	10.2375	10.9365	12.6633	13.2565	12.2603	12.8278	12.6642
	0.395629	0.734673	D6RAB5;O75121;O75121-2;P55082;P55082-2	MFAP3L;MFAP3L;MFAP3L;MFAP3;MFAP3	Isoform of O75121, Microfibrillar-associated protein 3-like (Fragment);Microfibrillar-associated protein 3-like;Isoform of O75121, Isoform 2 of Microfibrillar-associated protein 3-like;Microfibril-associated glycoprotein 3;Isoform of P55082, Isoform 2 of Microfibril-associated glycoprotein 3	D6RAB5_K81_M1 | O75121_K184_M1 | O75121-2_K81_M1 | P55082_K182_M1 | P55082-2_K36_M1	_TEK[GlyGly (K)]AINEFFR_.2	SHLKKTEKAINEFFR | SHLKKTEKAINEFFR | SHLKKTEKAINEFFR | SHLRKTEKAINEFFR | SHLRKTEKAINEFFR	36 | 81 | 81 | 182 | 184	Color2 [A=255, R=169, G=169, B=169]	1	4		GlyGly (K)	K	1	1	10.5584	12.197	12.3957	13.4456	14.3521	12.0181	12.9509	13.2721
	0.617089	0.730011	H0YEG4;O15374;O15374-2;O15374-4;O15374-5	SLC16A4	Isoform of O15374, Monocarboxylate transporter 5 (Fragment);Monocarboxylate transporter 5;Isoform of O15374, Isoform 2 of Monocarboxylate transporter 5;Isoform of O15374, Isoform 4 of Monocarboxylate transporter 5;Isoform of O15374, Isoform 5 of Monocarboxylate transporter 5	H0YEG4_K17_M1 | O15374_K250_M1 | O15374-2_K188_M1 | O15374-4_K140_M1 | O15374-5_K202_M1	_AGLPSK[GlyGly (K)]NLTVSQNQSEEFYNGPNR_.3	QKAGLPSKNLTVSQN | QKAGLPSKNLTVSQN | QKAGLPSKNLTVSQN | QKAGLPSKNLTVSQN | QKAGLPSKNLTVSQN	17 | 140 | 188 | 202 | 250	Color2 [A=255, R=169, G=169, B=169]	1	4		GlyGly (K)	K	1	1	10.8118	9.59168	11.3415	11.404	10.7972	9.87794	11.6374	9.61577
	0.200509	0.724567	P29966	MARCKS	Myristoylated alanine-rich C-kinase substrate	P29966_K175_M2 | P29966_K176_M2	_NK[GlyGly (K)]K[GlyGly (K)]EAGEGGEAEAPAAEGGK_.3;_NK[GlyGly (K)]K[GlyGly (K)]EAGEGGEAEAPAAEGGK_.4	FSFKKNKKEAGEGGE | GFSFKKNKKEAGEGG	175 | 176	Color2 [A=255, R=169, G=169, B=169]	1	4		GlyGly (K)	K	2	1	10.3185	10.3722	12.6037	13.5096	15.1421	14.6147	14.8596	12.3728
	1.31221	0.708318	P07814	EPRS1	Bifunctional glutamate/proline--tRNA ligase	P07814_K725_M1	_VEATK[GlyGly (K)]NETSAPFK_.2;_VEATK[GlyGly (K)]NETSAPFK_.3	KTKVEATKNETSAPF	725	Color2 [A=255, R=169, G=169, B=169]	1	4		GlyGly (K)	K	1	1	10.162	9.55421	10.6373	11.0826	10.312	10.8403	11.1213	10.8607
	0.224537	0.7045	P12277	CKB	Creatine kinase B-type	P12277_K304_M1	_LPNLGK[GlyGly (K)]HEK_.2	IKLPNLGKHEKFSEV	304	Color2 [A=255, R=169, G=169, B=169]	1	4		GlyGly (K)	K	1	1	12.5884	10.904	12.449	14.7698	15.9683	14.5975	14.8696	14.7878
	0.269592	0.698719	P20962	PTMS	Parathymosin	P20962_K92_M1	_AAEEEDEADPK[GlyGly (K)]R_.2;_AAEEEDEADPK[GlyGly (K)]R_.3	EEDEADPKRQKTENG	92	Color2 [A=255, R=169, G=169, B=169]	1	4		GlyGly (K)	K	1	1	12.947	13.1117	12.9412	15.0141	16.1209	15.0982	16.195	15.9222
	0.204029	0.695564	Q8WW12	PCNP	PEST proteolytic signal-containing nuclear protein	Q8WW12_K29_M1	_AGAAGGPEEEAEK[GlyGly (K)]PVK_.3	GPEEEAEKPVKTKTV	29	Color2 [A=255, R=169, G=169, B=169]	1	4		GlyGly (K)	K	1	1	8.66601	9.63647	10.4981	11.4867	13.6755	12.9158	13.0075	12.6837
	0.450912	0.687553	Q9UHB7;Q9UHB7-2	AFF4	AF4/FMR2 family member 4;Isoform of Q9UHB7, Isoform 2 of AF4/FMR2 family member 4	Q9UHB7_K344_M1 | Q9UHB7-2_K344_M1	_TEPSK[GlyGly (K)]FPFPTK_.2	PCKTEPSKFPFPTKE | PCKTEPSKFPFPTKE	344 | 344	Color2 [A=255, R=169, G=169, B=169]	1	4		GlyGly (K)	K	1	1	10.9369	10.9373	11.8646	13.3072	13.0245	13.0531	12.5047	13.0254
	1.01857	0.686893	Q5T2W1	PDZK1	Na(+)/H(+) exchange regulatory cofactor NHE-RF3	Q5T2W1_K375_M1	_EAPAPTPTSLEVSSPPDTTEEVDHK[GlyGly (K)]PK_.4	TTEEVDHKPKLCRLA	375	Color2 [A=255, R=169, G=169, B=169]	1	4		GlyGly (K)	K	1	1	9.60429	9.31929	10.2337	9.97421	8.50051	9.22685	10.0945	9.09609
	0.247496	0.685284	A0A1W2PQ75;O15488;O15488-2;O15488-3;O15488-4;O15488-6	GYG2	Isoform of O15488, Glycogenin-2;Glycogenin-2;Isoform of O15488, Isoform Beta of Glycogenin-2;Isoform of O15488, Isoform Gamma of Glycogenin-2;Isoform of O15488, Isoform Delta of Glycogenin-2;Isoform of O15488, Isoform Zeta of Glycogenin-2	A0A1W2PQ75_K394_M1 | O15488_K465_M1 | O15488-2_K434_M1 | O15488-3_K425_M1 | O15488-4_K394_M1 | O15488-6_K429_M1	_VK[GlyGly (K)]ELSPEEER_.2;_VK[GlyGly (K)]ELSPEEER_.3	ISIEEKVKELSPEEE | ISIEEKVKELSPEEE | ISIEEKVKELSPEEE | ISIEEKVKELSPEEE | ISIEEKVKELSPEEE | ISIEEKVKELSPEEE	394 | 394 | 425 | 429 | 434 | 465	Color2 [A=255, R=169, G=169, B=169]	1	4		GlyGly (K)	K	1	1	12.6263	11.1266	12.5061	14.617	15.4982	14.5966	14.9179	14.5479
	0.279492	0.681116	P08238	HSP90AB1	Heat shock protein HSP 90-beta	P08238_K69_M1	_LDSGK[GlyGly (K)]ELK_.2	PSKLDSGKELKIDII	69	Color2 [A=255, R=169, G=169, B=169]	1	4		GlyGly (K)	K	1	1	14.3546	14.1252	14.7992	15.5421	17.5048	16	16.7069	17.6608
	0.355394	0.678908	Q6NUQ4;Q6NUQ4-2	TMEM214	Transmembrane protein 214;Isoform of Q6NUQ4, Isoform 2 of Transmembrane protein 214	Q6NUQ4_K4_M1 | Q6NUQ4-2_K4_M1	_[Acetyl (Protein N-term)]ATK[GlyGly (K)]TAGVGR_.2	____MATKTAGVGRW | ____MATKTAGVGRW	4 | 4	Color2 [A=255, R=169, G=169, B=169]	1	4		GlyGly (K)	K	1	1	11.771	12.0886	12.3958	13.7434	14.4603	13.9492	14.5638	14.2818
	0.41132	0.678523	F5GZP6;Q86W92;Q86W92-2;Q86W92-3;Q86W92-4	PPFIBP1	Isoform of Q86W92, Liprin-beta-1 (Fragment);Liprin-beta-1;Isoform of Q86W92, Isoform 2 of Liprin-beta-1;Isoform of Q86W92, Isoform 3 of Liprin-beta-1;Isoform of Q86W92, Isoform 4 of Liprin-beta-1	F5GZP6_K446_M1 | Q86W92_K615_M1 | Q86W92-2_K609_M1 | Q86W92-3_K462_M1 | Q86W92-4_K584_M1	_SQSTTFNPDDMSEPEFK[GlyGly (K)]R_.3	DMSEPEFKRGGTRAT | DMSEPEFKRGGTRAT | DMSEPEFKRGGTRAT | DMSEPEFKRGGTRAT | DMSEPEFKRGGTRAT	446 | 462 | 584 | 609 | 615	Color2 [A=255, R=169, G=169, B=169]	1	4		GlyGly (K)	K	1	1	11.7596	10.7367	12.1061	12.2827	13.3571	12.9257	13.95	13.1544
	0.227389	0.669896	P22234;P22234-2	PAICS	Bifunctional phosphoribosylaminoimidazole carboxylase/phosphoribosylaminoimidazole succinocarboxamide synthetase;Isoform of P22234, Isoform 2 of Bifunctional phosphoribosylaminoimidazole carboxylase/phosphoribosylaminoimidazole succinocarboxamide synthetase	P22234_K304_M1 | P22234-2_K311_M1	_VTSAHK[GlyGly (K)]GPDETLR_.3	LRVTSAHKGPDETLR | LRVTSAHKGPDETLR	304 | 311	Color2 [A=255, R=169, G=169, B=169]	1	4		GlyGly (K)	K	1	1	10.2689	9.29312	10.1591	12.2528	13.5041	12.5927	13.0254	12.901
	0.221771	0.666466	P30154;P30154-2	PPP2R1B	Serine/threonine-protein phosphatase 2A 65 kDa regulatory subunit A beta isoform;Isoform of P30154, Isoform 2 of Serine/threonine-protein phosphatase 2A 65 kDa regulatory subunit A beta isoform	P30154_K284_M1 | P30154-2_K284_M1	_FSELQK[GlyGly (K)]AM[Oxidation (M)]GPK_.2;_FSELQK[GlyGly (K)]AMGPK_.2;_FSELQK[GlyGly (K)]AMGPK_.3	DRFSELQKAMGPKIT | DRFSELQKAMGPKIT	284 | 284	Color2 [A=255, R=169, G=169, B=169]	1	4		GlyGly (K)	K	1	1	11.1534	8.70454	12.317	12.9091	14.4078	11.7593	11.6678	11.7971
	0.248732	0.655188	O96005;O96005-4	CLPTM1	Putative lipid scramblase CLPTM1;Isoform of O96005, Isoform 3 of Putative lipid scramblase CLPTM1	O96005_K460_M1 | O96005-4_K446_M1	_DK[GlyGly (K)]STYIESSTK_.2;_DK[GlyGly (K)]STYIESSTK_.3	PRLSFKDKSTYIESS | PRLSFKDKSTYIESS	446 | 460	Color2 [A=255, R=169, G=169, B=169]	1	4		GlyGly (K)	K	1	1	11.262	11.3353	12.2913	14.0609	14.9875	14.2912	14.2318	13.9128
	0.292674	0.651232	Q00839	HNRNPU	Heterogeneous nuclear ribonucleoprotein U	Q00839_K234_M1	_AEGGGGGGRPGAPAAGDGK[GlyGly (K)]TEQK_.3;_AEGGGGGGRPGAPAAGDGK[GlyGly (K)]TEQK_.4;_PGAPAAGDGK[GlyGly (K)]TEQK_.2;_PGAPAAGDGK[GlyGly (K)]TEQK_.3	APAAGDGKTEQKGGD	234	Color2 [A=255, R=169, G=169, B=169]	1	4		GlyGly (K)	K	1	1	10.3083	10.334	10.5154	12.069	12.7613	12.1644	13.8276	11.761
	0.252376	0.650664	F8W8D4;Q8TBC4;Q8TBC4-2	UBA3	Isoform of Q8TBC4, NEDD8-activating enzyme E1 catalytic subunit;NEDD8-activating enzyme E1 catalytic subunit;Isoform of Q8TBC4, Isoform 2 of NEDD8-activating enzyme E1 catalytic subunit	F8W8D4_K266_M1 | Q8TBC4_K307_M1 | Q8TBC4-2_K293_M1	_LTQGVVK[GlyGly (K)]R_.2	RLTQGVVKRIIPAVA | RLTQGVVKRIIPAVA | RLTQGVVKRIIPAVA	266 | 293 | 307	Color2 [A=255, R=169, G=169, B=169]	1	4		GlyGly (K)	K	1	1	12.5007	12.1292	11.5976	13.3482	15.0834	12.5627	14.8426	15.0902
	0.244086	0.650643	P10599	TXN	Thioredoxin	P10599_K85_M1	_GQK[GlyGly (K)]VGEFSGANK_.2;_GQK[GlyGly (K)]VGEFSGANK_.3	QFFKKGQKVGEFSGA	85	Color2 [A=255, R=169, G=169, B=169]	1	4		GlyGly (K)	K	1	1	11.8717	11.2237	12.2514	13.9344	14.8325	14.6967	14.6913	14.3501
	0.273524	0.648489	Q13618;Q13618-3	CUL3	Cullin-3;Isoform of Q13618, Isoform 3 of Cullin-3	Q13618_K6_M1 | Q13618-3_K6_M1	_[Acetyl (Protein N-term)]SNLSK[GlyGly (K)]GTGSR_.2	__MSNLSKGTGSRKD | __MSNLSKGTGSRKD	6 | 6	Color2 [A=255, R=169, G=169, B=169]	1	4		GlyGly (K)	K	1	1	10.688	11.6457	11.2627	12.7041	13.9288	13.1312	14.0946	13.9262
	0.226239	0.647304	Q14240;Q14240-2	EIF4A2	Eukaryotic initiation factor 4A-II;Isoform of Q14240, Isoform 2 of Eukaryotic initiation factor 4A-II	Q14240_K370_M1 | Q14240-2_K371_M1	_K[GlyGly (K)]GVAINFVTEEDK_.2	RGGRFGRKGVAINFV | RGGRFGRKGVAINFV	370 | 371	Color2 [A=255, R=169, G=169, B=169]	1	4		GlyGly (K)	K	1	1	9.2294	10.0285	10.3994	12.4324	13.7505	12.1813	12.5161	12.431
	0.253176	0.6462	P25786;P25786-2	PSMA1	Proteasome subunit alpha type-1;Isoform of P25786, Isoform Long of Proteasome subunit alpha type-1	P25786_K243_M1 | P25786-2_K249_M1	_K[GlyGly (K)]AQPAQPADEPAEK_.2;_K[GlyGly (K)]AQPAQPADEPAEK_.3	LEERPQRKAQPAQPA | LEERPQRKAQPAQPA	243 | 249	Color2 [A=255, R=169, G=169, B=169]	1	4		GlyGly (K)	K	1	1	13.037	12.9096	13.2155	15.0518	16.0903	15.4893	16.0691	15.7746
	0.286739	0.640405	A0A0A6YYB9;C9JPH1;C9JYS5;J3KS67;J3QL47;J3QL63;K7EK95;K7ENL4;Q96ET8;Q96ET8-2;Q96ET8-3;Q9NYZ1	TVP23C-CDRT4;TVP23C;TVP23C;TVP23B;TVP23C;TVP23B;TVP23C;TVP23B;TVP23C;TVP23C;TVP23C;TVP23B	Isoform of Q96ET8, Golgi apparatus membrane protein TVP23 homolog;Isoform of Q96ET8, Golgi apparatus membrane protein TVP23 homolog (Fragment);Isoform of Q96ET8, Golgi apparatus membrane protein TVP23 homolog;Isoform of Q96ET8, Golgi apparatus membrane protein TVP23 homolog;Isoform of Q96ET8, Golgi apparatus membrane protein TVP23 homolog;Isoform of Q96ET8, Golgi apparatus membrane protein TVP23 …	A0A0A6YYB9_K117_M1 | C9JPH1_K53_M1 | C9JYS5_K117_M1 | J3KS67_K117_M1 | J3QL47_K53_M1 | J3QL63_K53_M1 | K7EK95_K7_M1 | K7ENL4_K53_M1 | Q96ET8_K117_M1 | Q96ET8-2_K117_M1 | Q96ET8-3_K117_M1 | Q9NYZ1_K117_M1	_ESSQENK[GlyGly (K)]TVSEAESR_.3	_ESSQENKTVSEAES | KESSQENKTVSEAES | KESSQENKTVSEAES | KESSQENKTVSEAES | KESSQENKTVSEAES | KESSQENKTVSEAES | KESSQENKTVSEAES | KESSQENKTVSEAES | KESSQENKTVSEAES | KESSQENKTVSEAES | KESSQENKTVSEAES | KESSQENKTVSEAES	7 | 53 | 53 | 53 | 53 | 117 | 117 | 117 | 117 | 117 | 117 | 117	Color2 [A=255, R=169, G=169, B=169]	1	4		GlyGly (K)	K	1	1	9.85523	10.278	10.2636	12.7111	12.8195	12.3071	12.5812	12.2655
	0.70462	0.640177	P78310;P78310-7	CXADR	Coxsackievirus and adenovirus receptor;Isoform of P78310, Isoform 7 of Coxsackievirus and adenovirus receptor	P78310_K339_M1 | P78310-7_K298_M1	_TPQSPTLPPAK[GlyGly (K)]VAAPNLSR_.3	SPTLPPAKVAAPNLS | SPTLPPAKVAAPNLS	298 | 339	Color2 [A=255, R=169, G=169, B=169]	1	4		GlyGly (K)	K	1	1	15.5689	14.3672	15.7551	16.1369	16.3597	15.6824	16.5047	16.1422
	0.210745	0.637984	Q9Y6N9;Q9Y6N9-2;Q9Y6N9-3;Q9Y6N9-5	USH1C	Harmonin;Isoform of Q9Y6N9, Isoform 2 of Harmonin;Isoform of Q9Y6N9, Isoform 3 of Harmonin;Isoform of Q9Y6N9, Isoform 5 of Harmonin	Q9Y6N9_K348_M1 | Q9Y6N9-2_K317_M1 | Q9Y6N9-3_K348_M1 | Q9Y6N9-5_K348_M1	_EIAQK[GlyGly (K)]AAEENER_.2;_EIAQK[GlyGly (K)]AAEENER_.3	RRKEIAQKAAEENER | RRKEIAQKAAEENER | RRKEIAQKAAEENER | RRKEIAQKAAEENER	317 | 348 | 348 | 348	Color2 [A=255, R=169, G=169, B=169]	1	4		GlyGly (K)	K	1	1	10.5087	10.9513	10.4935	13.8596	14.2366	13.2723	13.7735	13.3942
	0.278771	0.636597	P34932	HSPA4	Heat shock 70 kDa protein 4	P34932_K477_M1	_VTPQSDGSSSK[GlyGly (K)]VK_.2;_VTPQSDGSSSK[GlyGly (K)]VK_.3	QSDGSSSKVKVKVRV	477	Color2 [A=255, R=169, G=169, B=169]	1	4		GlyGly (K)	K	1	1	11.564	10.5826	11.1929	11.7433	13.6077	12.338	13.9647	13.7377
	0.160975	0.632652	J3KSS7;Q9NZ52;Q9NZ52-4	GGA3	Isoform of Q9NZ52, ADP-ribosylation factor-binding protein GGA3;ADP-ribosylation factor-binding protein GGA3;Isoform of Q9NZ52, Isoform 4 of ADP-ribosylation factor-binding protein GGA3	J3KSS7_K113_M1 | Q9NZ52_K185_M1 | Q9NZ52-4_K113_M1	_SK[GlyGly (K)]NPDDLQEANK_.2;_SK[GlyGly (K)]NPDDLQEANK_.3	LAKLLKSKNPDDLQE | LAKLLKSKNPDDLQE | LAKLLKSKNPDDLQE	113 | 113 | 185	Color2 [A=255, R=169, G=169, B=169]	1	4		GlyGly (K)	K	1	1	9.35203	8.90031	9.29362	12.3485	13.9908	12.6306	12.9006	12.8617
	0.290772	0.631157	Q9H3M7	TXNIP	Thioredoxin-interacting protein	Q9H3M7_K26_M1	_VYGSGEK[GlyGly (K)]VAGR_.2;_VYGSGEK[GlyGly (K)]VAGR_.3	KVYGSGEKVAGRVIV	26	Color2 [A=255, R=169, G=169, B=169]	1	4		GlyGly (K)	K	1	1	17.3313	17.4267	17.5935	19.6109	20.1156	19.5523	19.8333	19.9127
	0.300382	0.629997	Q9BXS5;Q9BXS5-2	AP1M1	AP-1 complex subunit mu-1;Isoform of Q9BXS5, Isoform 2 of AP-1 complex subunit mu-1	Q9BXS5_K326_M1 | Q9BXS5-2_K338_M1	_FK[GlyGly (K)]TTVGSVK_.2	DADSPKFKTTVGSVK | DADSPKFKTTVGSVK	326 | 338	Color2 [A=255, R=169, G=169, B=169]	1	4		GlyGly (K)	K	1	1	10.66	10.1684	12.0345	12.6637	13.8471	12.7248	12.7095	12.5126
	0.152931	0.629716	A0A0C4DG17;A0A8V8TLA4;A0A8V8TMX1;C9J9K3;P08865	RPSA	Isoform of P08865, 40S ribosomal protein SA;Isoform of P08865, 40S ribosomal protein SA;Isoform of P08865, 40S ribosomal protein SA;Isoform of P08865, 40S ribosomal protein SA (Fragment);40S ribosomal protein SA	A0A0C4DG17_K225_M1 | A0A8V8TLA4_K220_M1 | A0A8V8TMX1_K220_M1 | C9J9K3_K220_M1 | P08865_K220_M1	_EEQAAAEK[GlyGly (K)]AVTK_.2;_EEQAAAEK[GlyGly (K)]AVTK_.3	EEQAAAEKAVTKEEF | EEQAAAEKAVTKEEF | EEQAAAEKAVTKEEF | EEQAAAEKAVTKEEF | EEQAAAEKAVTKEEF	220 | 220 | 220 | 220 | 225	Color2 [A=255, R=169, G=169, B=169]	1	4		GlyGly (K)	K	1	1	9.19288	8.4017	8.30475	11.0942	13.4513	11.5628	12.7852	12.9434
	0.343589	0.629209	Q9HCM4;Q9HCM4-3;Q9HCM4-4	EPB41L5	Band 4.1-like protein 5;Isoform of Q9HCM4, Isoform 3 of Band 4.1-like protein 5;Isoform of Q9HCM4, Isoform 4 of Band 4.1-like protein 5	Q9HCM4_K350_M1 | Q9HCM4-3_K350_M1 | Q9HCM4-4_K350_M1	_YSGK[GlyGly (K)]TEYQTTK_.2;_YSGK[GlyGly (K)]TEYQTTK_.3	SRFRYSGKTEYQTTK | SRFRYSGKTEYQTTK | SRFRYSGKTEYQTTK	350 | 350 | 350	Color2 [A=255, R=169, G=169, B=169]	1	4		GlyGly (K)	K	1	1	11.4408	11.1866	11.4332	13.2423	13.5504	12.975	13.0411	13.953
	0.290899	0.627765	A0A8V8TNX9;P14618	PKM	Isoform of P14618, Pyruvate kinase PKM;Pyruvate kinase PKM	A0A8V8TNX9_K215_M1 | P14618_K141_M1	_GATLK[GlyGly (K)]ITLDNAYMEK_.2;_GATLK[GlyGly (K)]ITLDNAYMEK_.3	LKKGATLKITLDNAY | LKKGATLKITLDNAY	141 | 215	Color2 [A=255, R=169, G=169, B=169]	1	4		GlyGly (K)	K	1	1	12.7589	9.75128	12.7206	13.3256	12.3559	10.8391	11.0654	11.1048
	0.603014	0.624413	P22087	FBL	rRNA 2'-O-methyltransferase fibrillarin	P22087_K158_M1	_LAAAILGGVDQIHIK[GlyGly (K)]PGAK_.3	GVDQIHIKPGAKVLY	158	Color2 [A=255, R=169, G=169, B=169]	1	4		GlyGly (K)	K	1	1	11.3461	10.9483	11.6737	12.1581	12.5751	10.2985	11.9736	11.8604
	0.126283	0.619829	Q8IVM0	CCDC50	Coiled-coil domain-containing protein 50	Q8IVM0_K232_M1	_K[GlyGly (K)]QDPEWK_.2	KSSLDKRKQDPEWKP	232	Color2 [A=255, R=169, G=169, B=169]	1	4		GlyGly (K)	K	1	1	10.3892	9.92406	10.3113	11.2241	14.7609	14.4851	15.3138	15.1894
	0.344699	0.612894	Q15014	MORF4L2	Mortality factor 4-like protein 2	Q15014_K116_M1	_ADPTVESEEAFK[GlyGly (K)]NR_.2;_ADPTVESEEAFK[GlyGly (K)]NR_.3	VESEEAFKNRMEVKV	116	Color2 [A=255, R=169, G=169, B=169]	1	4		GlyGly (K)	K	1	1	12.6924	12.4565	12.7023	13.6052	14.1613	10.6156	13.3562	12.7138
	0.142897	0.611414	H0YMW4;P07355;P07355-2	ANXA2	Isoform of P07355, Annexin;Annexin A2;Isoform of P07355, Isoform 2 of Annexin A2	H0YMW4_K180_M1 | P07355_K152_M1 | P07355-2_K170_M1	_EM[Oxidation (M)]YK[GlyGly (K)]TDLEK_.2;_EMYK[GlyGly (K)]TDLEK_.2;_EMYK[GlyGly (K)]TDLEK_.3	RVYKEMYKTDLEKDI | RVYKEMYKTDLEKDI | RVYKEMYKTDLEKDI	152 | 170 | 180	Color2 [A=255, R=169, G=169, B=169]	1	4		GlyGly (K)	K	1	1	11.5491	9.60216	11.5064	12.5497	16.2494	13.5294	14.6903	14.6292
	0.539733	0.602678	Q9UBE0	SAE1	SUMO-activating enzyme subunit 1	Q9UBE0_K4_M1	_VEK[GlyGly (K)]EEAGGGISEEEAAQYDR_.3	____MVEKEEAGGGI	4	Color2 [A=255, R=169, G=169, B=169]	1	4		GlyGly (K)	K	1	1	9.60842	10.4429	9.39508	11.6606	10.4253	9.83649	10.9432	10.7249
	0.372674	0.602121	E9PMH5;Q13490;Q13490-2	BIRC2	Isoform of Q13490, Baculoviral IAP repeat-containing protein 2;Baculoviral IAP repeat-containing protein 2;Isoform of Q13490, Isoform 2 of Baculoviral IAP repeat-containing protein 2	E9PMH5_K427_M1 | Q13490_K448_M1 | Q13490-2_K399_M1	_EK[GlyGly (K)]QAEEM[Oxidation (M)]ASDDLSLIR_.3;_EK[GlyGly (K)]QAEEMASDDLSLIR_.3	KREEEKEKQAEEMAS | KREEEKEKQAEEMAS | KREEEKEKQAEEMAS	399 | 427 | 448	Color2 [A=255, R=169, G=169, B=169]	1	4		GlyGly (K)	K	1	1	12.5426	12.6708	12.1288	12.4859	13.7282	11.5129	14.3323	13.916
	0.399535	0.601571	G5EA30;Q92879;Q92879-2;Q92879-3	CELF1	Isoform of Q92879, CUG triplet repeat, RNA binding protein 1, isoform CRA_c;CUGBP Elav-like family member 1;Isoform of Q92879, Isoform 2 of CUGBP Elav-like family member 1;Isoform of Q92879, Isoform 3 of CUGBP Elav-like family member 1	G5EA30_K128_M1 | Q92879_K101_M1 | Q92879-2_K101_M1 | Q92879-3_K101_M1	_PADSEK[GlyGly (K)]NNAVEDR_.3	MKPADSEKNNAVEDR | MKPADSEKNNAVEDR | MKPADSEKNNAVEDR | MKPADSEKNNAVEDR	101 | 101 | 101 | 128	Color2 [A=255, R=169, G=169, B=169]	1	4		GlyGly (K)	K	1	1	9.98946	10.4821	10.6617	11.8127	12.5326	11.0951	11.5997	12.4314
	0.329213	0.601532	A0A2R8Y4T4;A0A2R8Y765;A0A2R8Y7I9;A0A2R8Y7U4;A0A2R8Y855;A0A2R8YES3;A0A2U3TZQ7;B4DGM3;Q969G3;Q969G3-2;Q969G3-3;Q969G3-4;Q969G3-5;Q969G3-6	SMARCE1	Isoform of Q969G3, SWI/SNF-related matrix-associated actin-dependent regulator of chromatin subfamily E member 1;Isoform of Q969G3, SWI/SNF-related matrix-associated actin-dependent regulator of chromatin subfamily E member 1;Isoform of Q969G3, SWI/SNF-related matrix-associated actin-dependent regulator of chromatin subfamily E member 1;Isoform of Q969G3, SWI/SNF-related matrix-associated actin-d…	A0A2R8Y4T4_K201_M1 | A0A2R8Y765_K201_M1 | A0A2R8Y7I9_K236_M1 | A0A2R8Y7U4_K201_M1 | A0A2R8Y855_K271_M1 | A0A2R8YES3_K207_M1 | A0A2U3TZQ7_K236_M1 | B4DGM3_K253_M1 | Q969G3_K271_M1 | Q969G3-2_K271_M1 | Q969G3-3_K201_M1 | Q969G3-4_K236_M1 | Q969G3-5_K236_M1 | Q969G3-6_K201_M1	_FLESTDSFNNELK[GlyGly (K)]R_.2;_FLESTDSFNNELK[GlyGly (K)]R_.3	DSFNNELKRLCGLKV | DSFNNELKRLCGLKV | DSFNNELKRLCGLKV | DSFNNELKRLCGLKV | DSFNNELKRLCGLKV | DSFNNELKRLCGLKV | DSFNNELKRLCGLKV | DSFNNELKRLCGLKV | DSFNNELKRLCGLKV | DSFNNELKRLCGLKV | DSFNNELKRLCGLKV | DSFNNELKRLCGLKV | DSFNNELKRLCGLKV | DSFNNELKRLCGLKV	201 | 201 | 201 | 201 | 201 | 207 | 236 | 236 | 236 | 236 | 253 | 271 | 271 | 271	Color2 [A=255, R=169, G=169, B=169]	1	4		GlyGly (K)	K	1	1	11.5115	11.6853	12.0943	12.1597	13.1512	9.3893	11.8375	12.0518
	0.187409	0.600935	F5GZH1;P78380;P78380-2;P78380-3	OLR1	Isoform of P78380, Oxidized low-density lipoprotein receptor 1;Oxidized low-density lipoprotein receptor 1;Isoform of P78380, Isoform 2 of Oxidized low-density lipoprotein receptor 1;Isoform of P78380, Isoform 3 of Oxidized low-density lipoprotein receptor 1	F5GZH1_K7_M1 | P78380_K7_M1 | P78380-2_K7_M1 | P78380-3_K7_M1	_TFDDLK[GlyGly (K)]IQTVK_.2;_TFDDLK[GlyGly (K)]IQTVK_.3	_MTFDDLKIQTVKDQ | _MTFDDLKIQTVKDQ | _MTFDDLKIQTVKDQ | _MTFDDLKIQTVKDQ	7 | 7 | 7 | 7	Color2 [A=255, R=169, G=169, B=169]	1	4		GlyGly (K)	K	1	1	8.01716	10.0491	12.4008	11.3204	13.484	12.4468	11.197	11.4825
	0.718436	0.59695	A0A7I2V428;C9JLB1;P19338	NCL	Isoform of P19338, Nucleolin;Isoform of P19338, Nucleolin;Nucleolin	A0A7I2V428_K370_M1 | C9JLB1_K354_M1 | P19338_K370_M1	_ALELTGLK[GlyGly (K)]VFGNEIK_.2;_ALELTGLK[GlyGly (K)]VFGNEIK_.3	ALELTGLKVFGNEIK | ALELTGLKVFGNEIK | ALELTGLKVFGNEIK	354 | 370 | 370	Color2 [A=255, R=169, G=169, B=169]	1	4		GlyGly (K)	K	1	1	12.5371	12.7227	13.4057	14.0492	13.65	12.9307	14.071	12.7026
	0.851459	0.594879	O95832	CLDN1	Claudin-1	O95832_K208_M1	_PAPSSGK[GlyGly (K)]DYV_.2	KPAPSSGKDYV____	208	Color2 [A=255, R=169, G=169, B=169]	1	4		GlyGly (K)	K	1	1	15.175	15.059	16.0881	15.5545	16.3112	15.537	16.5312	16.288
	0.375748	0.594196	A0A7I2V4Z0;A0A7I2YQN2;O60506;O60506-2;O60506-3;O60506-4	SYNCRIP	Isoform of O60506, Heterogeneous nuclear ribonucleoprotein Q;Isoform of O60506, Heterogeneous nuclear ribonucleoprotein Q;Heterogeneous nuclear ribonucleoprotein Q;Isoform of O60506, Isoform 2 of Heterogeneous nuclear ribonucleoprotein Q;Isoform of O60506, Isoform 3 of Heterogeneous nuclear ribonucleoprotein Q;Isoform of O60506, Isoform 4 of Heterogeneous nuclear ribonucleoprotein Q	A0A7I2V4Z0_K371_M1 | A0A7I2YQN2_K371_M1 | O60506_K371_M1 | O60506-2_K336_M1 | O60506-3_K371_M1 | O60506-4_K336_M1	_LK[GlyGly (K)]DYAFIHFDER_.2;_LK[GlyGly (K)]DYAFIHFDER_.3	LERVKKLKDYAFIHF | LERVKKLKDYAFIHF | LERVKKLKDYAFIHF | LERVKKLKDYAFIHF | LERVKKLKDYAFIHF | LERVKKLKDYAFIHF	336 | 336 | 371 | 371 | 371 | 371	Color2 [A=255, R=169, G=169, B=169]	1	4		GlyGly (K)	K	1	1	10.0365	11.6537	11.0161	13.0992	12.259	10.5838	11.5233	11.2712
	0.312162	0.591026	P61981	YWHAG	14-3-3 protein gamma	P61981_K10_M1	_EQLVQK[GlyGly (K)]AR_.2	DREQLVQKARLAEQA	10	Color2 [A=255, R=169, G=169, B=169]	1	4		GlyGly (K)	K	1	1	14.4721	14.2198	13.708	15.7022	16.4638	14.1961	16.1925	16.1132
	0.229311	0.588592	O00233	PSMD9	26S proteasome non-ATPase regulatory subunit 9	O00233_K123_M1	_K[GlyGly (K)]LGQSESQGPPR_.2;_K[GlyGly (K)]LGQSESQGPPR_.3	HKEAMSRKLGQSESQ	123	Color2 [A=255, R=169, G=169, B=169]	1	4		GlyGly (K)	K	1	1	13.6251	13.9802	13.9355	15.9201	16.9423	16.1941	16.616	16.6243
	0.224365	0.588295	Q9H040	SPRTN	DNA-dependent metalloprotease SPRTN	Q9H040_K435_M1	_SSGNDPK[GlyGly (K)]YSTTTAQNSSSSSSQSK_.3	KSSGNDPKYSTTTAQ	435	Color2 [A=255, R=169, G=169, B=169]	1	4		GlyGly (K)	K	1	1	10.1151	9.44166	10.221	12.0987	13.1032	12.4755	12.4869	12.682
	0.35821	0.58746	Q9BW19	KIFC1	Kinesin-like protein KIFC1	Q9BW19_K107_M1	_NQK[GlyGly (K)]PVPAVPVQK_.2;_NQK[GlyGly (K)]PVPAVPVQK_.3	ATGLKNQKPVPAVPV	107	Color2 [A=255, R=169, G=169, B=169]	1	4		GlyGly (K)	K	1	1	11.9756	11.1424	12.0862	13.3106	13.972	12.6006	13.8707	12.773
	0.35712	0.587447	A0A7I2YQC0;P06748;P06748-2	NPM1	Isoform of P06748, Nucleophosmin;Nucleophosmin;Isoform of P06748, Isoform 2 of Nucleophosmin	A0A7I2YQC0_K150_M1 | P06748_K150_M1 | P06748-2_K150_M1	_SAPGGGSK[GlyGly (K)]VPQK_.2;_SAPGGGSK[GlyGly (K)]VPQK_.3	SAPGGGSKVPQKKVK | SAPGGGSKVPQKKVK | SAPGGGSKVPQKKVK	150 | 150 | 150	Color2 [A=255, R=169, G=169, B=169]	1	4		GlyGly (K)	K	1	1	12.8641	12.901	13.2623	13.3788	14.9828	13.3946	15.4211	14.4302
	0.289782	0.586879	E9PHX8;H7C3L9;Q12866	MERTK	Isoform of Q12866, receptor protein-tyrosine kinase;Isoform of Q12866, Tyrosine-protein kinase Mer (Fragment);Tyrosine-protein kinase Mer	E9PHX8_K747_M1 | H7C3L9_K247_M1 | Q12866_K923_M1	_AAISVVTAEVHDSK[GlyGly (K)]PHEGR_.3;_AAISVVTAEVHDSK[GlyGly (K)]PHEGR_.4	TAEVHDSKPHEGRYI | TAEVHDSKPHEGRYI | TAEVHDSKPHEGRYI	247 | 747 | 923	Color2 [A=255, R=169, G=169, B=169]	1	4		GlyGly (K)	K	1	1	10.9409	8.70483	10.2219	11.5983	11.0118	10.7655	12.379	9.57129
	0.528264	0.582721	F5H6E2;O00159;O00159-2;O00159-3	MYO1C	Isoform of O00159, Unconventional myosin-Ic;Unconventional myosin-Ic;Isoform of O00159, Isoform 2 of Unconventional myosin-Ic;Isoform of O00159, Isoform 3 of Unconventional myosin-Ic	F5H6E2_K380_M1 | O00159_K404_M1 | O00159-2_K369_M1 | O00159-3_K385_M1	_SLASK[GlyGly (K)]DVESPSWR_.2;_SLASK[GlyGly (K)]DVESPSWR_.3	INRSLASKDVESPSW | INRSLASKDVESPSW | INRSLASKDVESPSW | INRSLASKDVESPSW	369 | 380 | 385 | 404	Color2 [A=255, R=169, G=169, B=169]	1	4		GlyGly (K)	K	1	1	12.364	12.7115	14.1859	13.4979	14.5922	13.2662	13.7927	13.7883
	0.252793	0.582356	Q9NW97	TMEM51	Transmembrane protein 51	Q9NW97_K214_M1	_LHLK[GlyGly (K)]DFR_.2	KSEKLHLKDFRINLP	214	Color2 [A=255, R=169, G=169, B=169]	1	4		GlyGly (K)	K	1	1	12.5628	9.94348	11.759	13.5657	13.8546	12.7442	13.6048	12.5051
	0.253779	0.579359	P05455	SSB	Lupus La protein	P05455_K191_M1	_DDYFAK[GlyGly (K)]K_.2	FKDDYFAKKNEERKQ	191	Color2 [A=255, R=169, G=169, B=169]	1	4		GlyGly (K)	K	1	1	10.3467	10.5075	10.5983	12.9892	13.5564	12.1361	12.6157	12.661
	0.425543	0.574906	P06733	ENO1	Alpha-enolase	P06733_K64_M1	_GVSK[GlyGly (K)]AVEHINK_.2;_GVSK[GlyGly (K)]AVEHINK_.3	YMGKGVSKAVEHINK	64	Color2 [A=255, R=169, G=169, B=169]	1	4		GlyGly (K)	K	1	1	13.5047	13.0068	13.263	15.1085	13.9465	12.7459	12.733	14.3989
	0.354624	0.573445	Q9P258	RCC2	Protein RCC2	Q9P258_K92_M1	_AGGAAVVITEPEHTK[GlyGly (K)]ER_.3	ITEPEHTKERVKLEG	92	Color2 [A=255, R=169, G=169, B=169]	1	4		GlyGly (K)	K	1	1	10.1263	9.00879	10.1241	11.0111	12.0606	9.92953	11.4327	10.8511
	0.184257	0.572702	Q14974	KPNB1	Importin subunit beta-1	Q14974_K211_M1	_ANFDK[GlyGly (K)]ESER_.2	FTKANFDKESERHFI	211	Color2 [A=255, R=169, G=169, B=169]	1	4		GlyGly (K)	K	1	1	9.2896	9.36096	9.6834	10.8659	13.4419	11.3647	12.5797	12.619
	0.177663	0.572047	A0A2R8Y3X7;C9JQV6;G3V328;G3V3R7;P54252;P54252-1;P54252-3;P54252-4	ATXN3	Isoform of P54252, ubiquitinyl hydrolase 1;Isoform of P54252, ubiquitinyl hydrolase 1;Isoform of P54252, ubiquitinyl hydrolase 1 (Fragment);Isoform of P54252, ubiquitinyl hydrolase 1 (Fragment);Ataxin-3;Isoform of P54252, Isoform 1 of Ataxin-3;Isoform of P54252, Isoform 3 of Ataxin-3;Isoform of P54252, Isoform 4 of Ataxin-3	A0A2R8Y3X7_K291_M1 | C9JQV6_K221_M1 | G3V328_K221_M1 | G3V3R7_K290_M1 | P54252_K291_M1 | P54252-1_K291_M1 | P54252-3_K236_M1 | P54252-4_K276_M1	_EAYFEK[GlyGly (K)]QQQK_.2;_EAYFEK[GlyGly (K)]QQQK_.3	RREAYFEKQQQKQQQ | RREAYFEKQQQKQQQ | RREAYFEKQQQKQQQ | RREAYFEKQQQKQQQ | RREAYFEKQQQKQQQ | RREAYFEKQQQKQQQ | RREAYFEKQQQKQQQ | RREAYFEKQQQKQQQ	221 | 221 | 236 | 276 | 290 | 291 | 291 | 291	Color2 [A=255, R=169, G=169, B=169]	1	4		GlyGly (K)	K	1	1	10.358	12.3047	11.5371	14.2244	15.086	14.2372	14.1689	14.3437
	0.238325	0.571924	Q9Y287	ITM2B	Integral membrane protein 2B	Q9Y287_K13_M3 | Q9Y287_K16_M3 | Q9Y287_K17_M3	_VTFNSALAQK[GlyGly (K)]EAK[GlyGly (K)]K[GlyGly (K)]DEPK_.3;_VTFNSALAQK[GlyGly (K)]EAK[GlyGly (K)]K[GlyGly (K)]DEPK_.4	ALAQKEAKKDEPKSG | FNSALAQKEAKKDEP | LAQKEAKKDEPKSGE	13 | 16 | 17	Color2 [A=255, R=169, G=169, B=169]	1	4		GlyGly (K)	K	3	1	14.3275	14.2779	15.731	15.7915	17.9848	16.5149	17.2404	16.6299
	0.363982	0.566752	A0A7I2V3W3;A0A7I2V4B3;Q13443	ADAM9	Isoform of Q13443, Disintegrin and metalloproteinase domain-containing protein 9;Isoform of Q13443, Disintegrin and metalloproteinase domain-containing protein 9;Disintegrin and metalloproteinase domain-containing protein 9	A0A7I2V3W3_K676_M1 | A0A7I2V4B3_K772_M1 | Q13443_K741_M1	_SQTYESDGK[GlyGly (K)]NQANPSR_.3	QTYESDGKNQANPSR | QTYESDGKNQANPSR | QTYESDGKNQANPSR	676 | 741 | 772	Color2 [A=255, R=169, G=169, B=169]	1	4		GlyGly (K)	K	1	1	13.4814	13.2348	13.3715	14.8415	15.1839	14.7791	15.4935	15.2397
	0.193917	0.561748	P29966	MARCKS	Myristoylated alanine-rich C-kinase substrate	P29966_K176_M1	_K[GlyGly (K)]EAGEGGEAEAPAAEGGK_.2;_K[GlyGly (K)]EAGEGGEAEAPAAEGGK_.3	FSFKKNKKEAGEGGE	176	Color2 [A=255, R=169, G=169, B=169]	1	4		GlyGly (K)	K	1	1	16.3552	16.5543	16.5221	18.2822	19.8277	19.0323	19.6971	19.515
	0.216702	0.558478	O76003	GLRX3	Glutaredoxin-3	O76003_K110_M1	_LDGAHAPELTK[GlyGly (K)]K_.2;_LDGAHAPELTK[GlyGly (K)]K_.3	AHAPELTKKVQRHAS	110	Color2 [A=255, R=169, G=169, B=169]	1	4		GlyGly (K)	K	1	1	11.5979	9.72981	11.6843	13.1116	14.1254	13.2442	13.088	13.0471
	0.319394	0.551033	O95816	BAG2	BAG family molecular chaperone regulator 2	O95816_K200_M1	_GAGSK[GlyGly (K)]TLQQNAESR_.2;_GAGSK[GlyGly (K)]TLQQNAESR_.3	HSKGAGSKTLQQNAE	200	Color2 [A=255, R=169, G=169, B=169]	1	4		GlyGly (K)	K	1	1	13.3417	13.3808	13.7464	15.3088	15.5622	15.3189	15.1397	15.6128
	0.208426	0.549658	Q6PJT7;Q6PJT7-2;Q6PJT7-9	ZC3H14	Zinc finger CCCH domain-containing protein 14;Isoform of Q6PJT7, Isoform 2 of Zinc finger CCCH domain-containing protein 14;Isoform of Q6PJT7, Isoform 9 of Zinc finger CCCH domain-containing protein 14	Q6PJT7_K418_M2 | Q6PJT7-2_K418_M2 | Q6PJT7-9_K418_M2	_EEETK[GlyGly (K)]GDSVEK[GlyGly (K)]NQGTQQR_.3;_EEETK[GlyGly (K)]GDSVEK[GlyGly (K)]NQGTQQR_.4;_ISPPIK[GlyGly (K)]EEETK[GlyGly (K)]GDSVEK_.3;_ISPPIK[GlyGly (K)]EEETK[GlyGly (K)]GDSVEK_.4	PIKEEETKGDSVEKN | PIKEEETKGDSVEKN | PIKEEETKGDSVEKN	418 | 418 | 418	Color2 [A=255, R=169, G=169, B=169]	1	4		GlyGly (K)	K	2	1	9.76285	11.7801	11.5866	12.4559	14.054	13.2283	13.6293	13.3521
	0.282121	0.54919	A0A0C4DFY5;J9JIE0;Q9NQ84;Q9NQ84-2	GPRC5C	Isoform of Q9NQ84, G-protein-coupled receptor family C group 5 member C;Isoform of Q9NQ84, G-protein-coupled receptor family C group 5 member C;G-protein coupled receptor family C group 5 member C;Isoform of Q9NQ84, Isoform 2 of G-protein coupled receptor family C group 5 member C	A0A0C4DFY5_K377_M1 | J9JIE0_K17_M1 | Q9NQ84_K332_M1 | Q9NQ84-2_K344_M1	_EQK[GlyGly (K)]GQSM[Oxidation (M)]FVENK_.2;_EQK[GlyGly (K)]GQSM[Oxidation (M)]FVENK_.3;_EQK[GlyGly (K)]GQSMFVENK_.2;_EQK[GlyGly (K)]GQSMFVENK_.3	ETILKEQKGQSMFVE | ETILKEQKGQSMFVE | ETILKEQKGQSMFVE | ETILKEQKGQSMFVE	17 | 332 | 344 | 377	Color2 [A=255, R=169, G=169, B=169]	1	4		GlyGly (K)	K	1	1	12.5042	13.5822	14.5258	15.4555	14.7279	15.4283	15.1942	13.2639
	0.179499	0.54601	P06733	ENO1	Alpha-enolase	P06733_K81_M1	_K[GlyGly (K)]LNVTEQEK_.2	APALVSKKLNVTEQE	81	Color2 [A=255, R=169, G=169, B=169]	1	4		GlyGly (K)	K	1	1	12.1243	12.0225	11.9966	14.0236	15.6706	14.5211	15.2712	15.2312
	0.224909	0.544714	P61086	UBE2K	Ubiquitin-conjugating enzyme E2 K	P61086_K18_M1	_EVLK[GlyGly (K)]SEETSK_.2;_EVLK[GlyGly (K)]SEETSK_.3	REFKEVLKSEETSKN	18	Color2 [A=255, R=169, G=169, B=169]	1	4		GlyGly (K)	K	1	1	12.9437	12.2135	12.7683	13.6562	15.7522	13.7286	15.3344	15.0579
	0.304224	0.542062	Q96IZ0	PAWR	PRKC apoptosis WT1 regulator protein	Q96IZ0_K333_M1	_TLLK[GlyGly (K)]VVGQLTR_.2;_TLLK[GlyGly (K)]VVGQLTR_.3	QENKTLLKVVGQLTR	333	Color2 [A=255, R=169, G=169, B=169]	1	4		GlyGly (K)	K	1	1	12.4221	12.3959	13.026	13.8549	15.2333	13.5443	14.5749	14.3079
	0.199685	0.541424	Q8N370;Q8N370-3;Q8N370-4	SLC43A2	Large neutral amino acids transporter small subunit 4;Isoform of Q8N370, Isoform 3 of Large neutral amino acids transporter small subunit 4;Isoform of Q8N370, Isoform 4 of Large neutral amino acids transporter small subunit 4	Q8N370_K283_M1 | Q8N370-3_K283_M1 | Q8N370-4_K146_M1	_SAK[GlyGly (K)]EQVALQEGHK_.2;_SAK[GlyGly (K)]EQVALQEGHK_.3	GSSMRSAKEQVALQE | GSSMRSAKEQVALQE | GSSMRSAKEQVALQE	146 | 283 | 283	Color2 [A=255, R=169, G=169, B=169]	1	4		GlyGly (K)	K	1	1	11.7678	12.1469	12.0694	14.2669	15.3225	14.3961	14.7387	14.7241
	0.314589	0.540775	P08034	GJB1	Gap junction beta-1 protein	P08034_K276_M1	_SPGTGAGLAEK[GlyGly (K)]SDR_.2;_SPGTGAGLAEK[GlyGly (K)]SDR_.3	TGAGLAEKSDRCSAC	276	Color2 [A=255, R=169, G=169, B=169]	1	4		GlyGly (K)	K	1	1	15.8761	15.7447	16.3076	17.5931	18.2515	17.5828	17.9171	17.8005
	0.172746	0.539726	C9J5D1;E7EQ69;Q9GZZ1	NAA50	Isoform of Q9GZZ1, N-alpha-acetyltransferase 50;Isoform of Q9GZZ1, N-alpha-acetyltransferase 50;N-alpha-acetyltransferase 50	C9J5D1_K126_M1 | E7EQ69_K165_M1 | Q9GZZ1_K166_M1	_VPSGQNADVQK[GlyGly (K)]TDN_.2	GQNADVQKTDN____ | GQNADVQKTDN____ | GQNADVQKTDN____	126 | 165 | 166	Color2 [A=255, R=169, G=169, B=169]	1	4		GlyGly (K)	K	1	1	6.51921	9.72826	9.91589	10.5734	12.1316	10.8736	10.5626	10.3597
	0.182032	0.538962	P78504;P78504-2	JAG1	Protein jagged-1;Isoform of P78504, Isoform 2 of Protein jagged-1	P78504_K1123_M1 | P78504-2_K964_M1	_EQLNQIK[GlyGly (K)]NPIEK_.2;_EQLNQIK[GlyGly (K)]NPIEK_.3	REQLNQIKNPIEKHG | REQLNQIKNPIEKHG	964 | 1123	Color2 [A=255, R=169, G=169, B=169]	1	4		GlyGly (K)	K	1	1	11.1391	9.67165	10.9638	12.3222	14.0008	13.2417	13.6966	13.2266
	0.418546	0.532434	B0QZ18;Q99829	CPNE1	Isoform of Q99829, Copine-1;Copine-1	B0QZ18_K89_M1 | Q99829_K84_M1	_FGIYDIDNK[GlyGly (K)]TPELR_.2;_FGIYDIDNK[GlyGly (K)]TPELR_.3	GIYDIDNKTPELRDD | GIYDIDNKTPELRDD	84 | 89	Color2 [A=255, R=169, G=169, B=169]	1	4		GlyGly (K)	K	1	1	14.7158	14.3399	15.0699	15.3399	16.4476	15.3676	16.4211	16.1698
	0.350942	0.528404	A0A0G2JNH2;A0A7I2V5U5;G5E9E7;Q07157-2	TJP1	Isoform of Q07157, Tight junction protein ZO-1;Isoform of Q07157, Tight junction protein ZO-1;Isoform of Q07157, Tight junction protein 1 (Zona occludens 1), isoform CRA_e;Isoform of Q07157, Isoform Short of Tight junction protein ZO-1	A0A0G2JNH2_K365_M1 | A0A7I2V5U5_K377_M1 | G5E9E7_K381_M1 | Q07157-2_K377_M1	_NEK[GlyGly (K)]QTPSLPEPK_.2;_NEK[GlyGly (K)]QTPSLPEPK_.3	VTVERNEKQTPSLPE | VTVERNEKQTPSLPE | VTVERNEKQTPSLPE | VTVERNEKQTPSLPE	365 | 377 | 377 | 381	Color2 [A=255, R=169, G=169, B=169]	1	4		GlyGly (K)	K	1	1	13.1442	12.0084	13.7751	14.492	14.9681	13.9981	13.9548	14.0104
	0.160781	0.526675	P18124	RPL7	60S ribosomal protein L7	P18124_K223_M1	_K[GlyGly (K)]TTHFVEGGDAGNR_.2;_K[GlyGly (K)]TTHFVEGGDAGNR_.3;_K[GlyGly (K)]TTHFVEGGDAGNREDQINR_.4	PRGGMKKKTTHFVEG	223	Color2 [A=255, R=169, G=169, B=169]	1	4		GlyGly (K)	K	1	1	10.638	9.75159	9.82237	12.1983	13.9136	12.4582	13.5173	13.3302
	0.14688	0.525667	P63208	SKP1	S-phase kinase-associated protein 1	P63208_K78_M1	_DDPPPPEDDENK[GlyGly (K)]EK_.2;_DDPPPPEDDENK[GlyGly (K)]EK_.3	PPEDDENKEKRTDDI	78	Color2 [A=255, R=169, G=169, B=169]	1	4		GlyGly (K)	K	1	1	12.7519	13.2119	13.1916	15.4063	17.2655	16.2688	16.6748	16.328
	0.154207	0.523705	P27694	RPA1	Replication protein A 70 kDa DNA-binding subunit	P27694_K595_M1	_ATVMDVK[GlyGly (K)]PVDYR_.2;_ATVMDVK[GlyGly (K)]PVDYR_.3	KATVMDVKPVDYREY	595	Color2 [A=255, R=169, G=169, B=169]	1	4		GlyGly (K)	K	1	1	13.0089	9.40213	13.1654	11.9431	14.7223	14.1316	14.2307	14.0205
	0.235437	0.518717	Q8IY63;Q8IY63-2	AMOTL1	Angiomotin-like protein 1;Isoform of Q8IY63, Isoform 2 of Angiomotin-like protein 1	Q8IY63_K503_M1 | Q8IY63-2_K453_M1	_NK[GlyGly (K)]LEGEIR_.2	LDKAMRNKLEGEIRR | LDKAMRNKLEGEIRR	453 | 503	Color2 [A=255, R=169, G=169, B=169]	1	4		GlyGly (K)	K	1	1	11.2097	10.0437	11.2098	12.657	13.6684	12.6167	12.9894	12.7571
	0.190697	0.515702	Q9NXX6	NSMCE4A	Non-structural maintenance of chromosomes element 4 homolog A	Q9NXX6_K265_M1	_M[Oxidation (M)]EESHQEATEK[GlyGly (K)]EVER_.4;_MEESHQEATEK[GlyGly (K)]EVER_.3;_MEESHQEATEK[GlyGly (K)]EVER_.4	SHQEATEKEVERILG	265	Color2 [A=255, R=169, G=169, B=169]	1	4		GlyGly (K)	K	1	1	9.89796	10.6963	10.5121	12.2944	13.5194	12.8551	13.3808	12.8443
	0.389416	0.514211	B5MC98;Q9HCU5	PREB	Isoform of Q9HCU5, Prolactin regulatory element-binding protein;Prolactin regulatory element-binding protein	B5MC98_K209_M1 | Q9HCU5_K209_M1	_AHEGEIEDLALGPDGK[GlyGly (K)]LVTVGR_.3;_AHEGEIEDLALGPDGK[GlyGly (K)]LVTVGR_.4	LALGPDGKLVTVGRD | LALGPDGKLVTVGRD	209 | 209	Color2 [A=255, R=169, G=169, B=169]	1	4		GlyGly (K)	K	1	1	11.8214	12.8268	13.2246	13.114	14.4136	12.3253	13.7494	13.3559
	0.732337	0.511831	Q09666	AHNAK	Neuroblast differentiation-associated protein AHNAK	Q09666_K3397_M1	_VDINAPDVEVQGK[GlyGly (K)]VK_.3	PDVEVQGKVKGSKFK	3397	Color2 [A=255, R=169, G=169, B=169]	1	4		GlyGly (K)	K	1	1	11.6428	11.2825	11.5115	12.1885	11.1911	12.2611	12.683	12.0419
	0.304157	0.511007	A0A0G2JN23;A0A0G2JQ38;A1BQX2;D6RA09;Q8N4S9;Q8N4S9-2	MARVELD2	Isoform of Q8N4S9, MARVEL domain-containing protein 2 (Fragment);Isoform of Q8N4S9, MARVEL domain-containing protein 2;Isoform of Q8N4S9, MARVEL domain-containing protein 2;Isoform of Q8N4S9, MARVEL domain-containing protein 2 (Fragment);MARVEL domain-containing protein 2;Isoform of Q8N4S9, Isoform 2 of MARVEL domain-containing protein 2	A0A0G2JN23_K148_M1 | A0A0G2JQ38_K148_M1 | A1BQX2_K148_M1 | D6RA09_K148_M1 | Q8N4S9_K148_M1 | Q8N4S9-2_K148_M1	_K[GlyGly (K)]EADAVFPR_.2	EGTFSSRKEADAVFP | EGTFSSRKEADAVFP | EGTFSSRKEADAVFP | EGTFSSRKEADAVFP | EGTFSSRKEADAVFP | EGTFSSRKEADAVFP	148 | 148 | 148 | 148 | 148 | 148	Color2 [A=255, R=169, G=169, B=169]	1	4		GlyGly (K)	K	1	1	11.7813	10.7387	11.9863	13.2166	13.835	12.5384	13.036	12.6985
	0.177247	0.510723	Q00765	REEP5	Receptor expression-enhancing protein 5	Q00765_K172_M1	_ETADAITK[GlyGly (K)]EAK_.2;_ETADAITK[GlyGly (K)]EAK_.3	ETADAITKEAKKATV	172	Color2 [A=255, R=169, G=169, B=169]	1	4		GlyGly (K)	K	1	1	12.1611	13.3381	13.3344	15.4574	16.3363	15.773	15.451	15.4087
	0.897843	0.50914	Q9Y5Y0	FLVCR1	Feline leukemia virus subgroup C receptor-related protein 1	Q9Y5Y0_K33_M1	_GAPVGK[GlyGly (K)]ESVELQNGPK_.2;_GAPVGK[GlyGly (K)]ESVELQNGPK_.3	PRGAPVGKESVELQN	33	Color2 [A=255, R=169, G=169, B=169]	1	4		GlyGly (K)	K	1	1	13.2036	13.618	13.9856	14.4745	14.3781	13.356	14.1807	13.9515
	0.152642	0.506112	P08238	HSP90AB1	Heat shock protein HSP 90-beta	P08238_K234_M1	_EISDDEAEEEK[GlyGly (K)]GEK_.2;_EISDDEAEEEK[GlyGly (K)]GEK_.3	DDEAEEEKGEKEEED	234	Color2 [A=255, R=169, G=169, B=169]	1	4		GlyGly (K)	K	1	1	10.0998	10.0766	10.6936	12.5537	14.3918	13.2639	13.5529	13.0562
	0.181763	0.504631	O14737	PDCD5	Programmed cell death protein 5	O14737_K105_M1	_VSQQTEK[GlyGly (K)]TTTVK_.2;_VSQQTEK[GlyGly (K)]TTTVK_.3	KVSQQTEKTTTVKFN	105	Color2 [A=255, R=169, G=169, B=169]	1	4		GlyGly (K)	K	1	1	11.4842	10.5905	11.4513	11.5891	14.072	13.0953	14.2283	13.9919
	0.261747	0.503342	P61020	RAB5B	Ras-related protein Rab-5B	P61020_K116_M1	_TWVK[GlyGly (K)]ELQR_.2	ARAKTWVKELQRQAS	116	Color2 [A=255, R=169, G=169, B=169]	1	4		GlyGly (K)	K	1	1	11.6857	11.8916	12.3241	13.1427	14.1267	10.4643	12.4564	12.2585
	0.183763	0.503323	Q00765	REEP5	Receptor expression-enhancing protein 5	Q00765_K164_M1	_AK[GlyGly (K)]ETADAITK_.2	KDLKDKAKETADAIT	164	Color2 [A=255, R=169, G=169, B=169]	1	4		GlyGly (K)	K	1	1	9.98358	10.2489	10.4548	10.3344	13.3914	10.9006	12.4548	13.2938
	0.293974	0.502789	Q5LJA5;Q5LJA9;Q9Y5K5;Q9Y5K5-3	UCHL5	Isoform of Q9Y5K5, Ubiquitin carboxyl-terminal hydrolase;Isoform of Q9Y5K5, Ubiquitin carboxyl-terminal hydrolase (Fragment);Ubiquitin carboxyl-terminal hydrolase isozyme L5;Isoform of Q9Y5K5, Isoform 3 of Ubiquitin carboxyl-terminal hydrolase isozyme L5	Q5LJA5_K154_M1 | Q5LJA9_K166_M1 | Q9Y5K5_K154_M1 | Q9Y5K5-3_K154_M1	_QQM[Oxidation (M)]FEFDTK[GlyGly (K)]TSAK_.3;_QQMFEFDTK[GlyGly (K)]TSAK_.3	QMFEFDTKTSAKEED | QMFEFDTKTSAKEED | QMFEFDTKTSAKEED | QMFEFDTKTSAKEED	154 | 154 | 154 | 166	Color2 [A=255, R=169, G=169, B=169]	1	4		GlyGly (K)	K	1	1	9.27853	10.2683	10.5577	11.2378	12.1288	11.6163	12.0188	11.4887
	0.171488	0.502731	P62750	RPL23A	60S ribosomal protein L23a	P62750_K7_M1	_K[GlyGly (K)]EAPAPPK_.2	_MAPKAKKEAPAPPK	7	Color2 [A=255, R=169, G=169, B=169]	1	4		GlyGly (K)	K	1	1	9.17842	10.2677	9.96049	10.4641	13.2161	11.2579	12.9646	12.5419
	0.380105	0.50192	Q96HC4	PDLIM5	PDZ and LIM domain protein 5	Q96HC4_K296_M1	_ILAQITGTEHLK[GlyGly (K)]ESEADNTK_.3;_ILAQITGTEHLK[GlyGly (K)]ESEADNTK_.4	ITGTEHLKESEADNT	296	Color2 [A=255, R=169, G=169, B=169]	1	4		GlyGly (K)	K	1	1	10.7896	11.6117	12.1803	12.1526	13.345	11.9779	13.0773	12.3215
	0.612154	0.500126	Q8TF42	UBASH3B	Ubiquitin-associated and SH3 domain-containing protein B	Q8TF42_K21_M1	_EELYSK[GlyGly (K)]VTPR_.2;_EELYSK[GlyGly (K)]VTPR_.3	AREELYSKVTPRRNR	21	Color2 [A=255, R=169, G=169, B=169]	1	4		GlyGly (K)	K	1	1	12.7203	13.2556	13.5168	12.7022	13.3036	12.0736	13.1994	13.9351
	0.256162	0.499216	Q03252	LMNB2	Lamin-B2	Q03252_K290_M1	_LDSAK[GlyGly (K)]LSSDQNDK_.2;_LDSAK[GlyGly (K)]LSSDQNDK_.3	QAKLDSAKLSSDQND	290	Color2 [A=255, R=169, G=169, B=169]	1	4		GlyGly (K)	K	1	1	12.1971	12.1067	12.7669	14.2956	14.9636	14.1154	14.2175	14.0996
	0.196032	0.496674	A0A3B3IUB5;Q8TCT9;Q8TCT9-5	HM13	Isoform of Q8TCT9, Minor histocompatibility antigen H13;Minor histocompatibility antigen H13;Isoform of Q8TCT9, Isoform 5 of Minor histocompatibility antigen H13	A0A3B3IUB5_K413_M1 | Q8TCT9_K370_M1 | Q8TCT9-5_K328_M1	_EGTEASASK[GlyGly (K)]GLEK_.2;_EGTEASASK[GlyGly (K)]GLEK_.3	GTEASASKGLEKKEK | GTEASASKGLEKKEK | GTEASASKGLEKKEK	328 | 370 | 413	Color2 [A=255, R=169, G=169, B=169]	1	4		GlyGly (K)	K	1	1	12.5992	12.5556	12.6126	14.61	15.5752	14.9392	15.1195	15.3138
	0.192061	0.496513	A0A494C1C4;P78552	IL13RA1	Isoform of P78552, Interleukin-13 receptor subunit alpha-1;Interleukin-13 receptor subunit alpha-1	A0A494C1C4_K384_M1 | P78552_K386_M1	_IFK[GlyGly (K)]EM[Oxidation (M)]FGDQNDDTLHWK_.3;_IFK[GlyGly (K)]EM[Oxidation (M)]FGDQNDDTLHWK_.4;_IFK[GlyGly (K)]EMFGDQNDDTLHWK_.4	PDPGKIFKEMFGDQN | PDPGKIFKEMFGDQN	384 | 386	Color2 [A=255, R=169, G=169, B=169]	1	4		GlyGly (K)	K	1	1	8.29051	10.0097	9.74046	11.9561	12.2225	11.7067	11.6102	10.9087
	0.12131	0.496159	P22314-2	UBA1	Isoform of P22314, Isoform 2 of Ubiquitin-like modifier-activating enzyme 1	P22314-2_K940_M1	_QFLDYFK[GlyGly (K)]TEHK_.2;_QFLDYFK[GlyGly (K)]TEHK_.3	KQFLDYFKTEHKLEI	940	Color2 [A=255, R=169, G=169, B=169]	1	4		GlyGly (K)	K	1	1	11.6803	9.79965	11.1231	13.5599	15.4609	14.6204	14.5574	14.3056
	0.153583	0.495304	P63208	SKP1	S-phase kinase-associated protein 1	P63208_K78_M2 | P63208_K80_M2	_DDPPPPEDDENK[GlyGly (K)]EK[GlyGly (K)]R_.3;_DDPPPPEDDENK[GlyGly (K)]EK[GlyGly (K)]R_.4	EDDENKEKRTDDIPV | PPEDDENKEKRTDDI	78 | 80	Color2 [A=255, R=169, G=169, B=169]	1	4		GlyGly (K)	K	2	1	10.8171	10.4766	11.1057	13.4878	14.7407	13.7319	13.9996	13.1544
	0.230134	0.490063	Q9P0L0	VAPA	Vesicle-associated membrane protein-associated protein A	Q9P0L0_K211_M1	_VAHSDK[GlyGly (K)]PGSTSTASFR_.2;_VAHSDK[GlyGly (K)]PGSTSTASFR_.3;_VAHSDK[GlyGly (K)]PGSTSTASFR_.4	RKVAHSDKPGSTSTA	211	Color2 [A=255, R=169, G=169, B=169]	1	4		GlyGly (K)	K	1	1	12.6084	12.4127	12.9993	14.6443	15.3892	14.6805	14.8808	14.5266
	0.136518	0.489165	P60953	CDC42	Cell division control protein 42 homolog	P60953_K135_M1	_QK[GlyGly (K)]PITPETAEK_.2;_QK[GlyGly (K)]PITPETAEK_.3	KLAKNKQKPITPETA	135	Color2 [A=255, R=169, G=169, B=169]	1	4		GlyGly (K)	K	1	1	12.5461	11.8138	12.6243	14.7694	16.218	16.0518	15.8845	15.3082
	0.183913	0.485818	Q9NUQ6;Q9NUQ6-2	SPATS2L	SPATS2-like protein;Isoform of Q9NUQ6, Isoform 2 of SPATS2-like protein	Q9NUQ6_K464_M1 | Q9NUQ6-2_K395_M1	_SQGSGNEAEPLGK[GlyGly (K)]GNSR_.3	NEAEPLGKGNSRHEH | NEAEPLGKGNSRHEH	395 | 464	Color2 [A=255, R=169, G=169, B=169]	1	4		GlyGly (K)	K	1	1	10.6662	10.2309	10.7002	13.001	13.6027	13.1829	13.1523	12.7726
	0.393007	0.483892	B0YIW2;P02656	APOC3	Isoform of P02656, Apolipoprotein C-III;Apolipoprotein C-III	B0YIW2_K62_M1 | P02656_K44_M1	_TAK[GlyGly (K)]DALSSVQESQVAQQAR_.3	KHATKTAKDALSSVQ | KHATKTAKDALSSVQ	44 | 62	Color2 [A=255, R=169, G=169, B=169]	1	4		GlyGly (K)	K	1	1	15.1873	14.7613	15.5676	14.9489	16.3284	14.9633	16.9145	15.7449
	0.14382	0.480178	A0A2R8Y653;Q9BZX2	UCK2	Isoform of Q9BZX2, uridine/cytidine kinase;Uridine-cytidine kinase 2	A0A2R8Y653_K57_M1 | Q9BZX2_K78_M1	_ALK[GlyGly (K)]GQFNFDHPDAFDNELILK_.3;_ALK[GlyGly (K)]GQFNFDHPDAFDNELILK_.4	EQKAKALKGQFNFDH | EQKAKALKGQFNFDH	57 | 78	Color2 [A=255, R=169, G=169, B=169]	1	4		GlyGly (K)	K	1	1	11.6608	12.0742	15.1848	11.3292	15.0161	15.0366	14.6982	14.4963
	0.215355	0.479429	Q9BWH2	FUNDC2	FUN14 domain-containing protein 2	Q9BWH2_K150_M1	_K[GlyGly (K)]SNQIPTEVR_.2;_K[GlyGly (K)]SNQIPTEVR_.3	KEQLKIRKSNQIPTE	150	Color2 [A=255, R=169, G=169, B=169]	1	4		GlyGly (K)	K	1	1	10.179	11.2286	11.0476	12.9734	13.8294	12.1771	12.7152	12.5956
	0.198827	0.478043	A0A024R5I4;O94956	SLCO2B1	Isoform of O94956, Solute carrier organic anion transporter family member;Solute carrier organic anion transporter family member 2B1	A0A024R5I4_K331_M1 | O94956_K331_M1	_DSPSK[GlyGly (K)]QSPGESTK_.2;_DSPSK[GlyGly (K)]QSPGESTK_.3	KGKDSPSKQSPGEST | KGKDSPSKQSPGEST	331 | 331	Color2 [A=255, R=169, G=169, B=169]	1	4		GlyGly (K)	K	1	1	12.4081	12.3284	12.5885	12.6263	14.9051	13.8551	14.9898	15.2042
	0.184242	0.475849	P62820	RAB1A	Ras-related protein Rab-1A	P62820_K132_M1	_K[GlyGly (K)]VVDYTTAK_.2	KCDLTTKKVVDYTTA	132	Color2 [A=255, R=169, G=169, B=169]	1	4		GlyGly (K)	K	1	1	10.6483	9.74204	10.5727	11.7253	13.4698	12.3715	12.9913	12.8457
	0.237002	0.472853	Q99879	H2BC14	Histone H2B type 1-M	Q99879_K6_M1	_PEPVK[GlyGly (K)]SAPVPK_.2;_PEPVK[GlyGly (K)]SAPVPK_.3	__MPEPVKSAPVPKK	6	Color2 [A=255, R=169, G=169, B=169]	1	4		GlyGly (K)	K	1	1	13.6658	12.5611	12.7562	15.0091	15.5294	13.4237	14.6045	14.7017
	0.620699	0.471912	O95183	VAMP5	Vesicle-associated membrane protein 5	O95183_K33_M1	_GVK[GlyGly (K)]LAELQQR_.2;_GVK[GlyGly (K)]LAELQQR_.3	KVLERGVKLAELQQR	33	Color2 [A=255, R=169, G=169, B=169]	1	4		GlyGly (K)	K	1	1	13.4675	14.1633	14.4601	15.2582	14.792	13.9534	14.2964	14.2491
	0.1372	0.4719	O96019;O96019-2	ACTL6A	Actin-like protein 6A;Isoform of O96019, Isoform 2 of Actin-like protein 6A	O96019_K60_M1 | O96019-2_K18_M1	_DDGSTLMEIDGDK[GlyGly (K)]GK_.2;_DDGSTLMEIDGDK[GlyGly (K)]GK_.3	LMEIDGDKGKQGGPT | LMEIDGDKGKQGGPT	18 | 60	Color2 [A=255, R=169, G=169, B=169]	1	4		GlyGly (K)	K	1	1	11.6353	9.75555	12.2203	12.0663	14.9119	14.1379	14.1267	13.9151
	0.182586	0.469951	Q12797	ASPH	Aspartyl/asparaginyl beta-hydroxylase	Q12797_K8_M1	_NAK[GlyGly (K)]SSGNSSSSGSGSGSTSAGSSSPGAR_.3	MAQRKNAKSSGNSSS	8	Color2 [A=255, R=169, G=169, B=169]	1	4		GlyGly (K)	K	1	1	9.77944	9.69514	9.58689	10.3539	12.4512	11.2331	12.6412	12.4568
	0.230992	0.468055	A0A6Q8PFJ0;P02545	LMNA	Isoform of P02545, Prelamin-A/C;Prelamin-A/C	A0A6Q8PFJ0_K378_M1 | P02545_K378_M1	_K[GlyGly (K)]LLEGEEER_.2;_K[GlyGly (K)]LLEGEEER_.3	MEIHAYRKLLEGEEE | MEIHAYRKLLEGEEE	378 | 378	Color2 [A=255, R=169, G=169, B=169]	1	4		GlyGly (K)	K	1	1	15.3004	15.1322	15.152	17.1118	17.4389	17.2495	17.4295	17.2999
	0.221704	0.466801	Q14677	CLINT1	Clathrin interactor 1	Q14677_K218_M1	_IGSTIDDTISK[GlyGly (K)]FR_.2;_IGSTIDDTISK[GlyGly (K)]FR_.3	TIDDTISKFRRKDRE	218	Color2 [A=255, R=169, G=169, B=169]	1	4		GlyGly (K)	K	1	1	13.1962	11.4077	13.5627	13.8155	15.1943	14.36	14.4652	14.1821
	0.327755	0.46642	Q14677	CLINT1	Clathrin interactor 1	Q14677_K207_M1	_LGELSDK[GlyGly (K)]IGSTIDDTISK_.3	KLGELSDKIGSTIDD	207	Color2 [A=255, R=169, G=169, B=169]	1	4		GlyGly (K)	K	1	1	13.3886	13.6089	13.6045	14.1654	15.4489	13.2476	15.0522	14.7375
	0.158948	0.464088	A0A5H1ZRS1;Q15154;Q15154-5	PCM1	Isoform of Q15154, Pericentriolar material 1 protein;Pericentriolar material 1 protein;Isoform of Q15154, Isoform 5 of Pericentriolar material 1 protein	A0A5H1ZRS1_K1291_M1 | Q15154_K1291_M1 | Q15154-5_K1291_M1	_ASAQASLASK[GlyGly (K)]DK_.2	AQASLASKDKTPKSK | AQASLASKDKTPKSK | AQASLASKDKTPKSK	1291 | 1291 | 1291	Color2 [A=255, R=169, G=169, B=169]	1	4		GlyGly (K)	K	1	1	8.74313	9.74905	8.52336	10.9372	12.6088	9.98128	11.7208	11.7572
	0.206257	0.463393	P31431	SDC4	Syndecan-4	P31431_K184_M1	_DEGSYDLGK[GlyGly (K)]K_.2;_DEGSYDLGK[GlyGly (K)]K_.3;_DEGSYDLGK[GlyGly (K)]KPIYK_.2;_DEGSYDLGK[GlyGly (K)]KPIYK_.3;_KDEGSYDLGK[GlyGly (K)]K_.2;_KDEGSYDLGK[GlyGly (K)]K_.3	EGSYDLGKKPIYKKA	184	Color2 [A=255, R=169, G=169, B=169]	1	4		GlyGly (K)	K	1	1	16.6358	17.0259	17.0238	18.2454	19.647	18.689	19.4591	19.1229
	0.164293	0.463362	P04406	GAPDH	Glyceraldehyde-3-phosphate dehydrogenase	P04406_K254_M1	_PAK[GlyGly (K)]YDDIK_.2	CRLEKPAKYDDIKKV	254	Color2 [A=255, R=169, G=169, B=169]	1	4		GlyGly (K)	K	1	1	12.3269	12.0042	11.894	14.4153	15.71	13.8342	14.7309	14.6885
	0.524914	0.463036	E9PEJ6;H0Y547;H0Y8F0;P98196	ATP11A	Isoform of P98196, Phospholipid-transporting ATPase;Isoform of P98196, Phospholipid-transporting ATPase (Fragment);Isoform of P98196, Phospholipid-transporting ATPase IH (Fragment);Phospholipid-transporting ATPase IH	E9PEJ6_K678_M1 | H0Y547_K653_M1 | H0Y8F0_K99_M1 | P98196_K678_M1	_AADTIEALQK[GlyGly (K)]AGIK_.2;_AADTIEALQK[GlyGly (K)]AGIK_.3	DTIEALQKAGIKVWV | DTIEALQKAGIKVWV | DTIEALQKAGIKVWV | DTIEALQKAGIKVWV	99 | 653 | 678 | 678	Color2 [A=255, R=169, G=169, B=169]	1	4		GlyGly (K)	K	1	1	12.6472	12.5628	13.3234	13.1009	14.1184	12.9272	13.9155	13.7679
	0.270325	0.462405	P05787	KRT8	Keratin, type II cytoskeletal 8	P05787_K96_M1	_EQIK[GlyGly (K)]TLNNK_.2	TQEKEQIKTLNNKFA	96	Color2 [A=255, R=169, G=169, B=169]	1	4		GlyGly (K)	K	1	1	12.3504	11.9249	11.7581	12.8962	14.1066	11.7217	13.7966	13.5023
	0.266607	0.461315	P61086	UBE2K	Ubiquitin-conjugating enzyme E2 K	P61086_K142_M1	_QNPEM[Oxidation (M)]FK[GlyGly (K)]QTAR_.3;_QNPEMFK[GlyGly (K)]QTAR_.2;_QNPEMFK[GlyGly (K)]QTAR_.3	KQNPEMFKQTARLWA	142	Color2 [A=255, R=169, G=169, B=169]	1	4		GlyGly (K)	K	1	1	15.3703	14.2738	15.1649	14.4071	15.4593	12.4834	15.0517	14.8084
	0.200997	0.46048	Q8N370;Q8N370-3;Q8N370-4	SLC43A2	Large neutral amino acids transporter small subunit 4;Isoform of Q8N370, Isoform 3 of Large neutral amino acids transporter small subunit 4;Isoform of Q8N370, Isoform 4 of Large neutral amino acids transporter small subunit 4	Q8N370_K260_M1 | Q8N370-3_K260_M1 | Q8N370-4_K123_M1	_ITGK[GlyGly (K)]QFYK_.2	FDHKITGKQFYKQVT | FDHKITGKQFYKQVT | FDHKITGKQFYKQVT	123 | 260 | 260	Color2 [A=255, R=169, G=169, B=169]	1	4		GlyGly (K)	K	1	1	11.044	9.86016	11.0538	12.9927	13.6204	12.3202	12.3061	12.3341
	0.630547	0.457748	P54578;P54578-2	USP14	Ubiquitin carboxyl-terminal hydrolase 14;Isoform of P54578, Isoform 2 of Ubiquitin carboxyl-terminal hydrolase 14	P54578_K130_M1 | P54578-2_K95_M1	_SVPELK[GlyGly (K)]DALK_.2	IRSVPELKDALKRYA | IRSVPELKDALKRYA	95 | 130	Color2 [A=255, R=169, G=169, B=169]	1	4		GlyGly (K)	K	1	1	12.9669	13.1126	13.1584	14.623	13.4481	13.6442	13.6117	13.6095
	0.215711	0.45744	Q9H944	MED20	Mediator of RNA polymerase II transcription subunit 20	Q9H944_K202_M1	_K[GlyGly (K)]QQQVPVAGIR_.2;_K[GlyGly (K)]QQQVPVAGIR_.3	ELFNKIRKQQQVPVA	202	Color2 [A=255, R=169, G=169, B=169]	1	4		GlyGly (K)	K	1	1	13.5315	11.5376	13.7098	14.258	15.4015	14.5168	14.4683	14.3811
	0.201258	0.45737	Q8IY63;Q8IY63-2	AMOTL1	Angiomotin-like protein 1;Isoform of Q8IY63, Isoform 2 of Angiomotin-like protein 1	Q8IY63_K251_M1 | Q8IY63-2_K201_M1	_DEALK[GlyGly (K)]ELK_.2	AHKDEALKELKQGHV | AHKDEALKELKQGHV	201 | 251	Color2 [A=255, R=169, G=169, B=169]	1	4		GlyGly (K)	K	1	1	10.95	11.2201	11.4109	13.0175	14.1319	13.1028	13.5004	13.3054
	0.32804	0.456114	P09429	HMGB1	High mobility group protein B1	P09429_K127_M1	_GEHPGLSIGDVAK[GlyGly (K)]K_.2;_GEHPGLSIGDVAK[GlyGly (K)]K_.3	LSIGDVAKKLGEMWN	127	Color2 [A=255, R=169, G=169, B=169]	1	4		GlyGly (K)	K	1	1	13.8444	13.8142	13.9105	14.4203	15.1868	12.3529	14.2586	14.4334
	0.165462	0.453849	A0A0G2JIW1;P0DMV8;P0DMV9	HSPA1B;HSPA1A;HSPA1B	Isoform of P0DMV9, Heat shock 70 kDa protein 1B;Heat shock 70 kDa protein 1A;Heat shock 70 kDa protein 1B	A0A0G2JIW1_K501_M1 | P0DMV8_K500_M1 | P0DMV9_K500_M1	_ANK[GlyGly (K)]ITITNDK_.2;_ANK[GlyGly (K)]ITITNDK_.3	KSTGKANKITITNDK | KSTGKANKITITNDK | KSTGKANKITITNDK	500 | 500 | 501	Color2 [A=255, R=169, G=169, B=169]	1	4		GlyGly (K)	K	1	1	12.7766	12.1545	11.4013	14.0989	15.0025	13.7786	14.8616	15.1657
	0.324311	0.453624	Q09666	AHNAK	Neuroblast differentiation-associated protein AHNAK	Q09666_K1333_M1 | Q09666_K2463_M1	_ISMPDVDLNLK[GlyGly (K)]GPK_.3	PDVDLNLKGPKIKGD | PDVDLNLKGPKLKGD	1333 | 2463	Color2 [A=255, R=169, G=169, B=169]	1	4		GlyGly (K)	K	1	1	13.0672	10.4736	12.3199	12.6825	11.9224	11.5355	12.3363	11.4745
	0.264057	0.453213	P07814	EPRS1	Bifunctional glutamate/proline--tRNA ligase	P07814_K991_M1	_DPSK[GlyGly (K)]NQGGGLSSSGAGEGQGPK_.3	GQRKDPSKNQGGGLS	991	Color2 [A=255, R=169, G=169, B=169]	1	4		GlyGly (K)	K	1	1	9.84258	9.82328	10.9039	11.7524	12.5841	11.5828	11.393	11.5963
	0.188087	0.452404	P62191	PSMC1	26S proteasome regulatory subunit 4	P62191_K98_M1	_SK[GlyGly (K)]VDDLR_.2	KQEEERSKVDDLRGT	98	Color2 [A=255, R=169, G=169, B=169]	1	4		GlyGly (K)	K	1	1	14.2038	14.1036	14.1974	16.3279	17.4331	15.5866	16.1329	16.4785
	0.197143	0.45228	P78310;P78310-7	CXADR	Coxsackievirus and adenovirus receptor;Isoform of P78310, Isoform 7 of Coxsackievirus and adenovirus receptor	P78310_K271_M1 | P78310-7_K230_M1	_YEK[GlyGly (K)]EVHHDIR_.2;_YEK[GlyGly (K)]EVHHDIR_.3	RREEKYEKEVHHDIR | RREEKYEKEVHHDIR	230 | 271	Color2 [A=255, R=169, G=169, B=169]	1	4		GlyGly (K)	K	1	1	13.3262	13.0972	13.4664	14.8601	16.1588	15.2244	15.8104	15.4788
	0.135304	0.451615	Q15417;Q15417-3	CNN3	Calponin-3;Isoform of Q15417, Isoform 3 of Calponin-3	Q15417_K192_M1 | Q15417-3_K146_M1	_HLYDPK[GlyGly (K)]M[Oxidation (M)]QTDK_.3;_HLYDPK[GlyGly (K)]MQTDK_.2;_HLYDPK[GlyGly (K)]MQTDK_.3;_HLYDPK[GlyGly (K)]MQTDKPFDQTTISLQMGTNK_.4	RRHLYDPKMQTDKPF | RRHLYDPKMQTDKPF	146 | 192	Color2 [A=255, R=169, G=169, B=169]	1	4		GlyGly (K)	K	1	1	14.5346	11.4568	14.2286	14.4558	16.5375	16.266	16.1007	15.8162
	0.140991	0.449982	P58876	H2BC5	Histone H2B type 1-D	P58876_K6_M1	_PEPTK[GlyGly (K)]SAPAPK_.2;_PEPTK[GlyGly (K)]SAPAPK_.3	__MPEPTKSAPAPKK	6	Color2 [A=255, R=169, G=169, B=169]	1	4		GlyGly (K)	K	1	1	14.4399	14.1684	14.7933	15.9568	18.1547	17.2839	17.7646	17.3321
	0.207465	0.449899	P61221	ABCE1	ATP-binding cassette sub-family E member 1	P61221_K397_M1	_LK[GlyGly (K)]PDEGGEVPVLNVSYK_.3;_LK[GlyGly (K)]PDEGGEVPVLNVSYKPQK_.3;_LK[GlyGly (K)]PDEGGEVPVLNVSYKPQK_.4	RMLAGRLKPDEGGEV	397	Color2 [A=255, R=169, G=169, B=169]	1	4		GlyGly (K)	K	1	1	11.2488	10.6611	11.9553	12.5468	13.9423	13.3564	13.5004	13.0057
	0.266575	0.447949	E9PDI4;O00515	LAD1	Isoform of O00515, Ladinin-1;Ladinin-1	E9PDI4_K461_M1 | O00515_K447_M1	_HLFEK[GlyGly (K)]ELAGQSR_.3	SKRHLFEKELAGQSR | SKRHLFEKELAGQSR	447 | 461	Color2 [A=255, R=169, G=169, B=169]	1	4		GlyGly (K)	K	1	1	12.7128	11.7649	12.727	13.5057	14.2588	11.2612	13.0154	12.5414
	0.294136	0.446912	P62995;P62995-3	TRA2B	Transformer-2 protein homolog beta;Isoform of P62995, Isoform 3 of Transformer-2 protein homolog beta	P62995_K173_M1 | P62995-3_K73_M1	_GFAFVYFENVDDAK[GlyGly (K)]EAK_.3	FENVDDAKEAKERAN | FENVDDAKEAKERAN	73 | 173	Color2 [A=255, R=169, G=169, B=169]	1	4		GlyGly (K)	K	1	1	11.1209	12.8333	13.1417	12.5717	13.995	12.9792	13.4995	13.5031
	0.247568	0.445843	Q8IX12;Q8IX12-2	CCAR1	Cell division cycle and apoptosis regulator protein 1;Isoform of Q8IX12, Isoform 2 of Cell division cycle and apoptosis regulator protein 1	Q8IX12_K1054_M1 | Q8IX12-2_K1039_M1	_AEVEQK[GlyGly (K)]LQLLEEK_.2;_AEVEQK[GlyGly (K)]LQLLEEK_.3	VRAEVEQKLQLLEEK | VRAEVEQKLQLLEEK	1039 | 1054	Color2 [A=255, R=169, G=169, B=169]	1	4		GlyGly (K)	K	1	1	10.5838	12.8824	13.0494	13.4083	14.0158	12.9335	12.8651	12.876
	0.157819	0.444661	Q9UBE0	SAE1	SUMO-activating enzyme subunit 1	Q9UBE0_K195_M1	_VSQGVEDGPDTK[GlyGly (K)]R_.2;_VSQGVEDGPDTK[GlyGly (K)]R_.3	VEDGPDTKRAKLDSS	195	Color2 [A=255, R=169, G=169, B=169]	1	4		GlyGly (K)	K	1	1	11.4121	11.3212	11.1877	13.7182	14.6039	13.8179	14.0462	13.9815
	0.151602	0.443009	F8VXG7;Q99590;Q99590-2	SCAF11	Isoform of Q99590, Protein SCAF11;Protein SCAF11;Isoform of Q99590, Isoform 2 of Protein SCAF11	F8VXG7_K898_M1 | Q99590_K1090_M1 | Q99590-2_K775_M1	_SSFAYK[GlyGly (K)]DQNENR_.2;_SSFAYK[GlyGly (K)]DQNENR_.3	YRSSFAYKDQNENRW | YRSSFAYKDQNENRW | YRSSFAYKDQNENRW	775 | 898 | 1090	Color2 [A=255, R=169, G=169, B=169]	1	4		GlyGly (K)	K	1	1	10.1054	10.4822	10.3568	13.1108	13.802	12.9639	12.9033	12.7546
	0.260335	0.441229	J3KPS3;P04075	ALDOA	Isoform of P04075, Fructose-bisphosphate aldolase;Fructose-bisphosphate aldolase A	J3KPS3_K334_M1 | P04075_K330_M1	_AAQEEYVK[GlyGly (K)]R_.2	AAQEEYVKRALANSL | AAQEEYVKRALANSL	330 | 334	Color2 [A=255, R=169, G=169, B=169]	1	4		GlyGly (K)	K	1	1	11.5542	11.3819	11.7616	12.4827	13.9396	12.2582	13.3038	13.3507
	0.170137	0.440651	Q8IYW5	RNF168	E3 ubiquitin-protein ligase RNF168	Q8IYW5_K254_M1	_DSVSK[GlyGly (K)]DIDSSDR_.2;_DSVSK[GlyGly (K)]DIDSSDR_.3;_DSVSK[GlyGly (K)]DIDSSDRK_.3	VRKDSVSKDIDSSDR	254	Color2 [A=255, R=169, G=169, B=169]	1	4		GlyGly (K)	K	1	1	13.6172	13.0654	13.5518	15.5424	16.5552	15.7576	15.9913	15.6725
	0.360505	0.437703	A0A8V8TNE2;Q9NPD8	UBE2T	Isoform of Q9NPD8, Ubiquitin-conjugating enzyme E2 T;Ubiquitin-conjugating enzyme E2 T	A0A8V8TNE2_K103_M1 | Q9NPD8_K136_M1	_YNK[GlyGly (K)]PAFLK_.2	SSEFKYNKPAFLKNA | SSEFKYNKPAFLKNA	103 | 136	Color2 [A=255, R=169, G=169, B=169]	1	4		GlyGly (K)	K	1	1	11.5042	11.7425	12.0814	13.2919	12.8617	11.1175	11.5753	12.0281
	0.276578	0.436674	A0A087WTW0;A0A087WVR3;Q96T88;Q96T88-2	UHRF1	Isoform of Q96T88, RING-type E3 ubiquitin transferase;Isoform of Q96T88, RING-type E3 ubiquitin transferase;E3 ubiquitin-protein ligase UHRF1;Isoform of Q96T88, Isoform 2 of E3 ubiquitin-protein ligase UHRF1	A0A087WTW0_K114_M1 | A0A087WVR3_K63_M1 | Q96T88_K50_M1 | Q96T88-2_K63_M1	_GK[GlyGly (K)]QM[Oxidation (M)]EDGHTLFDYEVR_.3;_GK[GlyGly (K)]QMEDGHTLFDYEVR_.3	QRLFYRGKQMEDGHT | QRLFYRGKQMEDGHT | QRLFYRGKQMEDGHT | QRLFYRGKQMEDGHT	50 | 63 | 63 | 114	Color2 [A=255, R=169, G=169, B=169]	1	4		GlyGly (K)	K	1	1	12.6348	11.437	12.5702	14.0832	14.2162	13.095	13.2923	13.1842
	0.171041	0.433238	A0A2R8Y5U1;A0A494C1R1;Q76L82;Q8IXJ9;Q8IXJ9-2	ASXL1	Isoform of Q8IXJ9, Polycomb group protein ASXL1;Isoform of Q8IXJ9, Polycomb group protein ASXL1;Isoform of Q8IXJ9, Additional sex combs like 1 (Drosophila), isoform CRA_d;Polycomb group protein ASXL1;Isoform of Q8IXJ9, Isoform 2 of Polycomb group protein ASXL1	A0A2R8Y5U1_K290_M1 | A0A494C1R1_K351_M1 | Q76L82_K346_M1 | Q8IXJ9_K351_M1 | Q8IXJ9-2_K351_M1	_KVEQWK[GlyGly (K)]EK_.2;_VEQWK[GlyGly (K)]EK_.2	EKKVEQWKEKFFEDY | EKKVEQWKEKFFEDY | EKKVEQWKEKFFEDY | EKKVEQWKEKFFEDY | EKKVEQWKEKFFEDY	290 | 346 | 351 | 351 | 351	Color2 [A=255, R=169, G=169, B=169]	1	4		GlyGly (K)	K	1	1	14.3293	13.7392	13.7094	14.5846	16.5764	15.3289	16.7208	16.692
	0.385666	0.431367	P08034	GJB1	Gap junction beta-1 protein	P08034_K121_M1	_LEGHGDPLHLEEVK[GlyGly (K)]R_.3;_LEGHGDPLHLEEVK[GlyGly (K)]R_.4	PLHLEEVKRHKVHIS	121	Color2 [A=255, R=169, G=169, B=169]	1	4		GlyGly (K)	K	1	1	13.9467	13.2957	14.2479	15.0066	15.4652	14.3706	14.9551	14.5941
	0.172456	0.430313	Q9UPN4-2;Q9UPN4-3	CEP131	Isoform of Q9UPN4, Isoform 2 of Centrosomal protein of 131 kDa;Isoform of Q9UPN4, Isoform 3 of Centrosomal protein of 131 kDa	Q9UPN4-2_K55_M1 | Q9UPN4-3_K55_M1	_SVSVVTGSEQK[GlyGly (K)]R_.2;_SVSVVTGSEQK[GlyGly (K)]R_.3	VVTGSEQKRKVLEAT | VVTGSEQKRKVLEAT	55 | 55	Color2 [A=255, R=169, G=169, B=169]	1	4		GlyGly (K)	K	1	1	13.044	13.5288	13.5104	15.4807	16.1795	15.9346	15.7806	15.6363
	0.151123	0.423141	J3KSS7;Q9NZ52;Q9NZ52-4	GGA3	Isoform of Q9NZ52, ADP-ribosylation factor-binding protein GGA3;ADP-ribosylation factor-binding protein GGA3;Isoform of Q9NZ52, Isoform 4 of ADP-ribosylation factor-binding protein GGA3	J3KSS7_K102_M1 | Q9NZ52_K174_M1 | Q9NZ52-4_K102_M1	_NPVFDDEEK[GlyGly (K)]SK_.2;_NPVFDDEEK[GlyGly (K)]SK_.3	PVFDDEEKSKLLAKL | PVFDDEEKSKLLAKL | PVFDDEEKSKLLAKL	102 | 102 | 174	Color2 [A=255, R=169, G=169, B=169]	1	4		GlyGly (K)	K	1	1	10.6078	10.9397	11.5311	12.438	14.7107	12.3099	14.0253	12.2664
	0.15382	0.420974	A0A7I2YQG2;J3KTE4;J3QR09;P84098	RPL19	Isoform of P84098, Ribosomal protein L19;Isoform of P84098, Ribosomal protein L19;Isoform of P84098, Ribosomal protein L19;60S ribosomal protein L19	A0A7I2YQG2_K173_M1 | J3KTE4_K151_M1 | J3QR09_K150_M1 | P84098_K153_M1	_K[GlyGly (K)]LLADQAEAR_.2;_K[GlyGly (K)]LLADQAEAR_.3	KADKARKKLLADQAE | KADKARKKLLADQAE | KADKARKKLLADQAE | KADKARKKLLADQAE	150 | 151 | 153 | 173	Color2 [A=255, R=169, G=169, B=169]	1	4		GlyGly (K)	K	1	1	13.369	14.2858	14.4391	16.0926	17.4361	16.4569	16.3242	16.3758
	0.121268	0.420777	P22314-2	UBA1	Isoform of P22314, Isoform 2 of Ubiquitin-like modifier-activating enzyme 1	P22314-2_K798_M1	_ATLPSPDK[GlyGly (K)]LPGFK_.2;_ATLPSPDK[GlyGly (K)]LPGFK_.3	ATLPSPDKLPGFKMY	798	Color2 [A=255, R=169, G=169, B=169]	1	4		GlyGly (K)	K	1	1	11.5868	11.9516	12.6319	13.1551	15.8969	15.1566	15.3429	15.1452
	0.240936	0.420573	P25789	PSMA4	Proteasome subunit alpha type-4	P25789_K231_M1	_QK[GlyGly (K)]EVEQLIK_.2;_QK[GlyGly (K)]EVEQLIK_.3	VIRVLKQKEVEQLIK	231	Color2 [A=255, R=169, G=169, B=169]	1	4		GlyGly (K)	K	1	1	13.2229	13.595	14.2247	14.8051	16.042	15.1111	15.2374	15.3861
	0.119741	0.420174	A0A5K1VW95;P40925;P40925-3	MDH1	Isoform of P40925, Malate dehydrogenase;Malate dehydrogenase, cytoplasmic;Isoform of P40925, Isoform 3 of Malate dehydrogenase, cytoplasmic	A0A5K1VW95_K164_M1 | P40925_K164_M1 | P40925-3_K182_M1	_AK[GlyGly (K)]AQIALK_.2	RLDHNRAKAQIALKL | RLDHNRAKAQIALKL | RLDHNRAKAQIALKL	164 | 164 | 182	Color2 [A=255, R=169, G=169, B=169]	1	4		GlyGly (K)	K	1	1	9.24142	11.9638	10.7304	14.0574	13.5453	13.8397	11.8481	13.635
	0.193486	0.418814	Q8WUA2	PPIL4	Peptidyl-prolyl cis-trans isomerase-like 4	Q8WUA2_K201_M1	_IGADEEIDDFK[GlyGly (K)]GR_.2;_IGADEEIDDFK[GlyGly (K)]GR_.3	DEEIDDFKGRSAEEV	201	Color2 [A=255, R=169, G=169, B=169]	1	4		GlyGly (K)	K	1	1	10.7126	13.2179	13.3547	13.8467	14.7366	13.3511	13.0948	13.3972
	0.143843	0.41679	A0A7P0T961;A0A8V8TQV5;J3QTA0;Q9BTA9;Q9BTA9-2	WAC	Isoform of Q9BTA9, WW domain-containing adapter protein with coiled-coil;Isoform of Q9BTA9, WW domain-containing adapter protein with coiled-coil;Isoform of Q9BTA9, WW domain-containing adapter protein with coiled-coil;WW domain-containing adapter protein with coiled-coil;Isoform of Q9BTA9, Isoform 2 of WW domain-containing adapter protein with coiled-coil	A0A7P0T961_K436_M1 | A0A8V8TQV5_K475_M1 | J3QTA0_K434_M1 | Q9BTA9_K479_M1 | Q9BTA9-2_K434_M1	_PLISTPPVSSQPK[GlyGly (K)]VSTPVVK_.3	PPVSSQPKVSTPVVK | PPVSSQPKVSTPVVK | PPVSSQPKVSTPVVK | PPVSSQPKVSTPVVK | PPVSSQPKVSTPVVK	434 | 434 | 436 | 475 | 479	Color2 [A=255, R=169, G=169, B=169]	1	4		GlyGly (K)	K	1	1	9.63975	12.3514	12.0688	12.3555	14.2963	13.5882	13.7607	13.3578
	0.132255	0.413627	A0A8V8TNX9;P14618	PKM	Isoform of P14618, Pyruvate kinase PKM;Pyruvate kinase PKM	A0A8V8TNX9_K209_M1 | P14618_K135_M1	_GSGTAEVELK[GlyGly (K)]K_.2;_GSGTAEVELK[GlyGly (K)]K_.3	GTAEVELKKGATLKI | GTAEVELKKGATLKI	135 | 209	Color2 [A=255, R=169, G=169, B=169]	1	4		GlyGly (K)	K	1	1	11.2463	10.7605	10.5769	13.3252	14.458	13.4464	13.9045	13.7591
	0.75409	0.410262	Q96TC7	RMDN3	Regulator of microtubule dynamics protein 3	Q96TC7_K305_M1	_SYALDGK[GlyGly (K)]EEAEAALEK_.3	KSYALDGKEEAEAAL	305	Color2 [A=255, R=169, G=169, B=169]	1	4		GlyGly (K)	K	1	1	11.3926	10.9039	11.565	12.1219	11.9699	11.227	11.5094	11.9382
	0.228791	0.409975	P00558	PGK1	Phosphoglycerate kinase 1	P00558_K323_M1	_K[GlyGly (K)]YAEAVTR_.2	CGPESSKKYAEAVTR	323	Color2 [A=255, R=169, G=169, B=169]	1	4		GlyGly (K)	K	1	1	12.9728	12.7259	12.3778	14.1212	14.745	13.5355	14.0212	15.099
	0.1541	0.409653	P41567	EIF1	Eukaryotic translation initiation factor 1	P41567_K109_M1	_DDQLK[GlyGly (K)]VHGF_.2	LAKDDQLKVHGF___	109	Color2 [A=255, R=169, G=169, B=169]	1	4		GlyGly (K)	K	1	1	9.2416	11.7839	11.0445	12.6243	13.9039	11.6783	12.0891	12.4883
	0.202915	0.408552	B0YIW6;P48444	ARCN1	Isoform of P48444, Coatomer subunit delta;Coatomer subunit delta	B0YIW6_K282_M1 | P48444_K241_M1	_EVDNFVDK[GlyGly (K)]LK_.2;_EVDNFVDK[GlyGly (K)]LK_.3	EVDNFVDKLKSEGET | EVDNFVDKLKSEGET	241 | 282	Color2 [A=255, R=169, G=169, B=169]	1	4		GlyGly (K)	K	1	1	9.81345	9.6305	9.35483	11.4601	11.891	11.2885	11.7534	11.6894
	0.2226	0.408346	Q14739	LBR	Delta(14)-sterol reductase LBR	Q14739_K107_M1	_SASASHQADIK[GlyGly (K)]EAR_.2;_SASASHQADIK[GlyGly (K)]EAR_.3	ASHQADIKEARREVE	107	Color2 [A=255, R=169, G=169, B=169]	1	4		GlyGly (K)	K	1	1	12.8466	12.9278	12.689	13.9779	14.901	14.2441	14.854	15.0318
	0.155784	0.406337	Q9UL25	RAB21	Ras-related protein Rab-21	Q9UL25_K138_M1	_IDLEK[GlyGly (K)]ER_.2	GNKIDLEKERHVSIQ	138	Color2 [A=255, R=169, G=169, B=169]	1	4		GlyGly (K)	K	1	1	11.9951	11.476	12.066	13.9231	15.2486	13.8193	14.3031	13.8721
	0.300618	0.40602	Q86U42;Q86U42-2	PABPN1	Polyadenylate-binding protein 2;Isoform of Q86U42, Isoform 2 of Polyadenylate-binding protein 2	Q86U42_K137_M1 | Q86U42-2_K137_M1	_LK[GlyGly (K)]ELQNEVEK_.2;_LK[GlyGly (K)]ELQNEVEK_.3	EEEAEKLKELQNEVE | EEEAEKLKELQNEVE	137 | 137	Color2 [A=255, R=169, G=169, B=169]	1	4		GlyGly (K)	K	1	1	12.2971	11.3774	12.3278	13.5644	13.683	13.0288	13.3142	12.8039
	0.197091	0.404227	P06213;P06213-2	INSR	Insulin receptor;Isoform of P06213, Isoform Short of Insulin receptor	P06213_K1047_M1 | P06213-2_K1035_M1	_DIIK[GlyGly (K)]GEAETR_.2;_DIIK[GlyGly (K)]GEAETR_.3	GNARDIIKGEAETRV | GNARDIIKGEAETRV	1035 | 1047	Color2 [A=255, R=169, G=169, B=169]	1	4		GlyGly (K)	K	1	1	12.1431	11.7412	12.3525	13.7082	14.79	13.2316	14.3921	13.07
	0.214258	0.40355	P49427	CDC34	Ubiquitin-conjugating enzyme E2 R1	P49427_K173_M1	_QVLGTK[GlyGly (K)]VDAER_.2;_QVLGTK[GlyGly (K)]VDAER_.3	RKQVLGTKVDAERDG	173	Color2 [A=255, R=169, G=169, B=169]	1	4		GlyGly (K)	K	1	1	13.9222	13.1819	13.6759	13.5864	15.4998	12.1822	14.696	14.4419
	0.346157	0.401359	Q14980-2	NUMA1	Isoform of Q14980, Isoform 2 of Nuclear mitotic apparatus protein 1	Q14980-2_K891_M1	_ALQQVQEK[GlyGly (K)]EVR_.2;_ALQQVQEK[GlyGly (K)]EVR_.3	ALQQVQEKEVRAQKL	891	Color2 [A=255, R=169, G=169, B=169]	1	4		GlyGly (K)	K	1	1	12.4971	11.6501	12.899	13.2846	13.9324	13.1366	13.1863	13.4519
	0.100901	0.399847	O95562;Q5TIH2	SFT2D2	Vesicle transport protein SFT2B;Isoform of O95562, Vesicle transport protein	O95562_K6_M1 | Q5TIH2_K6_M1	_K[GlyGly (K)]VLSGQDTEDR_.2;_K[GlyGly (K)]VLSGQDTEDR_.3	__MDKLKKVLSGQDT | __MDKLKKVLSGQDT	6 | 6	Color2 [A=255, R=169, G=169, B=169]	1	4		GlyGly (K)	K	1	1	11.731	12.2967	11.9496	12.2365	15.9603	14.2931	15.9703	15.7242
	0.861124	0.399283	P56747	CLDN6	Claudin-6	P56747_K217_M1	_GPSEYPTK[GlyGly (K)]NYV_.2	GPSEYPTKNYV____	217	Color2 [A=255, R=169, G=169, B=169]	1	4		GlyGly (K)	K	1	1	19.3811	19.1845	19.8744	20.0927	20.2126	19.4051	19.9248	19.8886
	0.124798	0.398018	P46977	STT3A	Dolichyl-diphosphooligosaccharide--protein glycosyltransferase subunit STT3A	P46977_K444_M1	_K[GlyGly (K)]QQDSTYPIK_.2;_K[GlyGly (K)]QQDSTYPIK_.3	RPDKKSKKQQDSTYP	444	Color2 [A=255, R=169, G=169, B=169]	1	4		GlyGly (K)	K	1	1	11.4534	11.608	11.5959	13.9912	15.2496	14.5338	14.5178	14.332
	0.208577	0.398002	Q00765	REEP5	Receptor expression-enhancing protein 5	Q00765_K186_M1	_ATVNLLGEEK[GlyGly (K)]K_.2;_ATVNLLGEEK[GlyGly (K)]K_.3	VNLLGEEKKST____	186	Color2 [A=255, R=169, G=169, B=169]	1	4		GlyGly (K)	K	1	1	13.2413	13.5123	13.2155	15.1976	15.1546	15.4557	15.3259	15.217
	0.123498	0.397701	P35240;P35240-2;P35240-3;P35240-4;P35240-5;P35240-6;P35240-8	NF2	Merlin;Isoform of P35240, Isoform 2 of Merlin;Isoform of P35240, Isoform 3 of Merlin;Isoform of P35240, Isoform 4 of Merlin;Isoform of P35240, Isoform 5 of Merlin;Isoform of P35240, Isoform 6 of Merlin;Isoform of P35240, Isoform 8 of Merlin	P35240_K396_M1 | P35240-2_K396_M1 | P35240-3_K396_M1 | P35240-4_K313_M1 | P35240-5_K355_M1 | P35240-6_K354_M1 | P35240-8_K367_M1	_AQITEEEAK[GlyGly (K)]LLAQK_.2;_AQITEEEAK[GlyGly (K)]LLAQK_.3	QITEEEAKLLAQKAA | QITEEEAKLLAQKAA | QITEEEAKLLAQKAA | QITEEEAKLLAQKAA | QITEEEAKLLAQKAA | QITEEEAKLLAQKAA | QITEEEAKLLAQKAA	313 | 354 | 355 | 367 | 396 | 396 | 396	Color2 [A=255, R=169, G=169, B=169]	1	4		GlyGly (K)	K	1	1	9.71309	10.8159	9.90923	12.6678	13.7022	12.955	12.9451	13.2549
	0.14518	0.396469	Q96PD2;Q96PD2-2	DCBLD2	Discoidin, CUB and LCCL domain-containing protein 2;Isoform of Q96PD2, Isoform 2 of Discoidin, CUB and LCCL domain-containing protein 2	Q96PD2_K586_M1 | Q96PD2-2_K600_M1	_QFLPAK[GlyGly (K)]AVDHEETPVR_.3;_QFLPAK[GlyGly (K)]AVDHEETPVR_.4	MKQFLPAKAVDHEET | MKQFLPAKAVDHEET	586 | 600	Color2 [A=255, R=169, G=169, B=169]	1	4		GlyGly (K)	K	1	1	10.388	10.057	11.129	11.535	13.8781	12.6925	13.1239	12.8136
	0.225612	0.396377	E5RJD8;O75347	TBCA	Isoform of O75347, Tubulin-specific chaperone A;Tubulin-specific chaperone A	E5RJD8_K62_M2 | E5RJD8_K63_M2 | O75347_K51_M2 | O75347_K52_M2	_AEDGENYDIK[GlyGly (K)]K[GlyGly (K)]QAEILQESR_.3;_AEDGENYDIK[GlyGly (K)]K[GlyGly (K)]QAEILQESR_.4	DGENYDIKKQAEILQ | DGENYDIKKQAEILQ | GENYDIKKQAEILQE | GENYDIKKQAEILQE	51 | 52 | 62 | 63	Color2 [A=255, R=169, G=169, B=169]	1	4		GlyGly (K)	K	2	1	11.7133	12.0091	12.6357	13.5248	14.6168	13.261	13.7568	13.2685
	0.733556	0.395325	P09211	GSTP1	Glutathione S-transferase P	P09211_K116_M1	_YISLIYTNYEAGK[GlyGly (K)]DDYVK_.3	YTNYEAGKDDYVKAL	116	Color2 [A=255, R=169, G=169, B=169]	1	4		GlyGly (K)	K	1	1	13.287	12.9521	13.6023	14.2286	13.7712	13.2147	13.7178	13.2576
	0.479923	0.392075	Q7RTV0	PHF5A	PHD finger-like domain-containing protein 5A	Q7RTV0_K95_M1	_IVNLGSSK[GlyGly (K)]TDLFYER_.2;_IVNLGSSK[GlyGly (K)]TDLFYER_.3	IVNLGSSKTDLFYER	95	Color2 [A=255, R=169, G=169, B=169]	1	4		GlyGly (K)	K	1	1	12.3271	12.488	12.9949	13.6854	13.7704	12.9872	13.4928	12.968
	0.424714	0.391181	P08034	GJB1	Gap junction beta-1 protein	P08034_K244_M1	_LSPEYK[GlyGly (K)]QNEINK_.2;_LSPEYK[GlyGly (K)]QNEINK_.3	HRLSPEYKQNEINKL	244	Color2 [A=255, R=169, G=169, B=169]	1	4		GlyGly (K)	K	1	1	15.2533	15.154	15.5515	16.8155	16.3937	15.406	15.7377	15.6671
	0.157748	0.390806	A0A7P0TAW3;P55072	VCP	Isoform of P55072, Transitional endoplasmic reticulum ATPase;Transitional endoplasmic reticulum ATPase	A0A7P0TAW3_K236_M1 | P55072_K236_M1	_AIGVK[GlyGly (K)]PPR_.2	LFKAIGVKPPRGILL | LFKAIGVKPPRGILL	236 | 236	Color2 [A=255, R=169, G=169, B=169]	1	4		GlyGly (K)	K	1	1	15.9806	13.2261	15.4563	16.6486	17.5527	16.3934	16.3043	16.3069
	0.173436	0.390734	B7Z6D5;Q96GQ7	DDX27	Isoform of Q96GQ7, RNA helicase;Probable ATP-dependent RNA helicase DDX27	B7Z6D5_K714_M1 | Q96GQ7_K745_M1	_K[GlyGly (K)]SVFDEELTNTSK_.2;_K[GlyGly (K)]SVFDEELTNTSK_.3	KKQKQGKKSVFDEEL | KKQKQGKKSVFDEEL	714 | 745	Color2 [A=255, R=169, G=169, B=169]	1	4		GlyGly (K)	K	1	1	11.9246	11.2845	12.7453	13.5072	14.9008	13.9229	13.7931	13.5501
	0.215166	0.388329	P12956	XRCC6	X-ray repair cross-complementing protein 6	P12956_K596_M1	_K[GlyGly (K)]QELLEALTK_.2	GLKSGLKKQELLEAL	596	Color2 [A=255, R=169, G=169, B=169]	1	4		GlyGly (K)	K	1	1	10.4907	11.7685	11.568	12.2713	13.4169	12.5921	13.276	12.7062
	0.262901	0.383873	A0A8V8TMY4;Q01813	PFKP	Isoform of Q01813, ATP-dependent 6-phosphofructokinase, platelet type;ATP-dependent 6-phosphofructokinase, platelet type	A0A8V8TMY4_K289_M1 | Q01813_K289_M1	_IK[GlyGly (K)]ELVVTQLGYDTR_.2;_IK[GlyGly (K)]ELVVTQLGYDTR_.3	PITSEKIKELVVTQL | PITSEKIKELVVTQL	289 | 289	Color2 [A=255, R=169, G=169, B=169]	1	4		GlyGly (K)	K	1	1	10.9418	10.634	11.4993	13.0242	12.5713	11.4004	11.171	11.3885
	0.126069	0.383321	A0A6I8PRZ0;A0A6I8PS32;A0A6I8PU73;A0A6I8PUD4;K7ER44;Q99615;Q99615-2	DNAJC7	Isoform of Q99615, DnaJ homolog subfamily C member 7 (Fragment);Isoform of Q99615, DnaJ homolog subfamily C member 7 (Fragment);Isoform of Q99615, DnaJ homolog subfamily C member 7;Isoform of Q99615, DnaJ homolog subfamily C member 7;Isoform of Q99615, DnaJ homolog subfamily C member 7;DnaJ homolog subfamily C member 7;Isoform of Q99615, Isoform 2 of DnaJ homolog subfamily C member 7	A0A6I8PRZ0_K72_M1 | A0A6I8PS32_K105_M1 | A0A6I8PU73_K128_M1 | A0A6I8PUD4_K115_M1 | K7ER44_K72_M1 | Q99615_K128_M1 | Q99615-2_K72_M1	_ALELDHK[GlyGly (K)]NAQAQQEFK_.3;_ALELDHK[GlyGly (K)]NAQAQQEFK_.4	RALELDHKNAQAQQE | RALELDHKNAQAQQE | RALELDHKNAQAQQE | RALELDHKNAQAQQE | RALELDHKNAQAQQE | RALELDHKNAQAQQE | RALELDHKNAQAQQE	72 | 72 | 72 | 105 | 115 | 128 | 128	Color2 [A=255, R=169, G=169, B=169]	1	4		GlyGly (K)	K	1	1	11.0748	8.86949	10.339	11.703	12.9725	13.0121	13.062	12.3582
	0.411349	0.382594	Q8NE01;Q8NE01-2;Q8NE01-3	CNNM3	Metal transporter CNNM3;Isoform of Q8NE01, Isoform 2 of Metal transporter CNNM3;Isoform of Q8NE01, Isoform 3 of Metal transporter CNNM3	Q8NE01_K306_M1 | Q8NE01-2_K306_M1 | Q8NE01-3_K306_M1	_GGGDPYSDLSK[GlyGly (K)]GVLR_.2;_GGGDPYSDLSK[GlyGly (K)]GVLR_.3	DPYSDLSKGVLRCRT | DPYSDLSKGVLRCRT | DPYSDLSKGVLRCRT	306 | 306 | 306	Color2 [A=255, R=169, G=169, B=169]	1	4		GlyGly (K)	K	1	1	13.5441	13.3661	13.9284	14.5565	15.0503	13.8257	14.2316	14.6001
	0.169087	0.381646	P08183;P08183-2	ABCB1	ATP-dependent translocase ABCB1;Isoform of P08183, Isoform 2 of ATP-dependent translocase ABCB1	P08183_K279_M1 | P08183-2_K215_M1	_YNK[GlyGly (K)]NLEEAK_.2	KELERYNKNLEEAKR | KELERYNKNLEEAKR	215 | 279	Color2 [A=255, R=169, G=169, B=169]	1	4		GlyGly (K)	K	1	1	11.8456	11.5707	11.6197	13.7764	14.424	13.5863	13.8	13.7571
	0.178501	0.381129	P63208	SKP1	S-phase kinase-associated protein 1	P63208_K130_M1	_GK[GlyGly (K)]TPEEIR_.2	VANMIKGKTPEEIRK	130	Color2 [A=255, R=169, G=169, B=169]	1	4		GlyGly (K)	K	1	1	13.2242	12.8804	12.9029	14.2812	15.7285	14.0567	14.8055	15.4248
	0.252859	0.381087	P05204	HMGN2	Non-histone chromosomal protein HMG-17	P05204_K76_M1	_EGNNPAENGDAK[GlyGly (K)]TDQAQK_.3	PAENGDAKTDQAQKA	76	Color2 [A=255, R=169, G=169, B=169]	1	4		GlyGly (K)	K	1	1	12.0346	12.0694	12.2899	13.3979	13.9976	13.5357	13.9481	13.5258
	0.190095	0.380242	H3BPE7;P35637;P35637-2	FUS	Isoform of P35637, RNA-binding protein FUS;RNA-binding protein FUS;Isoform of P35637, Isoform Short of RNA-binding protein FUS	H3BPE7_K452_M1 | P35637_K451_M1 | P35637-2_K450_M1	_APK[GlyGly (K)]PDGPGGGPGGSHM[Oxidation (M)]GGNYGDDR_.4;_APK[GlyGly (K)]PDGPGGGPGGSHMGGNYGDDR_.4	CNQCKAPKPDGPGGG | CNQCKAPKPDGPGGG | CNQCKAPKPDGPGGG	450 | 451 | 452	Color2 [A=255, R=169, G=169, B=169]	1	4		GlyGly (K)	K	1	1	10.9183	9.11186	10.7122	10.5974	12.3258	11.4358	12.1966	11.8065
	0.507749	0.379028	A0A7I2V2F9;E7EUI6;H7C4K3;P05556	ITGB1	Isoform of P05556, Integrin beta;Isoform of P05556, Integrin beta;Isoform of P05556, Integrin beta;Integrin beta-1	A0A7I2V2F9_K770_M1 | E7EUI6_K777_M1 | H7C4K3_K717_M1 | P05556_K774_M1	_M[Oxidation (M)]NAK[GlyGly (K)]WDTGENPIYK_.2;_M[Oxidation (M)]NAK[GlyGly (K)]WDTGENPIYK_.3;_MNAK[GlyGly (K)]WDTGENPIYK_.2;_MNAK[GlyGly (K)]WDTGENPIYK_.3	EKEKMNAKWDTGENP | EKEKMNAKWDTGENP | EKEKMNAKWDTGENP | EKEKMNAKWDTGENP	717 | 770 | 774 | 777	Color2 [A=255, R=169, G=169, B=169]	1	4		GlyGly (K)	K	1	1	15.264	15.3687	15.2324	15.7547	14.4007	15.8346	15.9769	15.4201
	0.142657	0.37879	O00762	UBE2C	Ubiquitin-conjugating enzyme E2 C	O00762_K80_M1	_YK[GlyGly (K)]LSLEFPSGYPYNAPTVK_.3	VYEDLRYKLSLEFPS	80	Color2 [A=255, R=169, G=169, B=169]	1	4		GlyGly (K)	K	1	1	15.4365	15.1865	15.7502	14.4581	14.2993	11.493	13.9367	13.7856
	0.115052	0.378457	B3KS98;O15372	EIF3H	Isoform of O15372, Eukaryotic translation initiation factor 3 subunit H;Eukaryotic translation initiation factor 3 subunit H	B3KS98_K19_M1 | O15372_K5_M1	_K[GlyGly (K)]EGTGSTATSSSSTAGAAGK_.2;_K[GlyGly (K)]EGTGSTATSSSSTAGAAGK_.3	___MASRKEGTGSTA | GKKMASRKEGTGSTA	5 | 19	Color2 [A=255, R=169, G=169, B=169]	1	4		GlyGly (K)	K	1	1	9.59516	9.14175	9.66841	9.97882	12.9195	11.8295	12.704	12.6486
	0.17508	0.377264	P05114	HMGN1	Non-histone chromosomal protein HMG-14	P05114_K95_M1	_TEESPASDEAGEK[GlyGly (K)]EAK_.2;_TEESPASDEAGEK[GlyGly (K)]EAK_.3	ASDEAGEKEAKSD__	95	Color2 [A=255, R=169, G=169, B=169]	1	4		GlyGly (K)	K	1	1	12.4868	12.5236	12.6233	14.3196	15.1023	14.5631	14.8387	14.4033
	0.254331	0.375035	Q06323	PSME1	Proteasome activator complex subunit 1	Q06323_K13_M1	_VQPEAQAK[GlyGly (K)]VDVFR_.2;_VQPEAQAK[GlyGly (K)]VDVFR_.3	VQPEAQAKVDVFRED	13	Color2 [A=255, R=169, G=169, B=169]	1	4		GlyGly (K)	K	1	1	12.7804	12.1081	12.9	14.3456	14.3174	12.4589	13.087	12.8322
	0.868394	0.374264	Q9P258	RCC2	Protein RCC2	Q9P258_K77_M1	_PATAGK[GlyGly (K)]AGGAAVVITEPEHTK_.3;_PATAGK[GlyGly (K)]AGGAAVVITEPEHTK_.4	ARPATAGKAGGAAVV	77	Color2 [A=255, R=169, G=169, B=169]	1	4		GlyGly (K)	K	1	1	13.1462	12.7644	13.5568	13.3623	12.9832	13.4827	13.8456	13.1089
	0.165092	0.373883	A6NHG4;B5MC82;P30046;P30046-2	DDTL;DDT;DDT;DDT	D-dopachrome decarboxylase-like protein;Isoform of P30046, D-dopachrome decarboxylase;D-dopachrome decarboxylase;Isoform of P30046, Isoform 2 of D-dopachrome decarboxylase	A6NHG4_K21_M1 | B5MC82_K21_M1 | P30046_K21_M1 | P30046-2_K21_M1	_VPAGLEK[GlyGly (K)]R_.2	RVPAGLEKRLCAAAA | RVPAGLEKRLCAAAA | RVPAGLEKRLCAAAA | RVPAGLEKRLCAAAA	21 | 21 | 21 | 21	Color2 [A=255, R=169, G=169, B=169]	1	4		GlyGly (K)	K	1	1	11.8857	11.2701	11.3261	13.3108	14.4874	12.4434	13.3586	13.5866
	0.216283	0.37318	P07900;P07900-2	HSP90AA1	Heat shock protein HSP 90-alpha;Isoform of P07900, Isoform 2 of Heat shock protein HSP 90-alpha	P07900_K294_M1 | P07900-2_K416_M1	_TK[GlyGly (K)]PIWTR_.2	QEELNKTKPIWTRNP | QEELNKTKPIWTRNP	294 | 416	Color2 [A=255, R=169, G=169, B=169]	1	4		GlyGly (K)	K	1	1	14.9807	15.4786	15.7057	17.2864	17.6903	16.6481	16.655	16.6433
	0.290396	0.373152	P21860;P21860-4	ERBB3	Receptor tyrosine-protein kinase erbB-3;Isoform of P21860, Isoform 4 of Receptor tyrosine-protein kinase erbB-3	P21860_K705_M1 | P21860-4_K646_M1	_IFK[GlyGly (K)]ETELR_.2	KVLARIFKETELRKL | KVLARIFKETELRKL	646 | 705	Color2 [A=255, R=169, G=169, B=169]	1	4		GlyGly (K)	K	1	1	11.5003	10.9415	11.8443	12.9007	13.1893	11.7357	12.1919	11.9224
	0.425754	0.371195	Q9UHP3;Q9UHP3-1;Q9UHP3-3	USP25	Ubiquitin carboxyl-terminal hydrolase 25;Isoform of Q9UHP3, Isoform USP25b of Ubiquitin carboxyl-terminal hydrolase 25;Isoform of Q9UHP3, Isoform USP25m of Ubiquitin carboxyl-terminal hydrolase 25	Q9UHP3_K201_M1 | Q9UHP3-1_K201_M1 | Q9UHP3-3_K201_M1	_LVLNYK[GlyGly (K)]PPSNAQDLPR_.3	RRLVLNYKPPSNAQD | RRLVLNYKPPSNAQD | RRLVLNYKPPSNAQD	201 | 201 | 201	Color2 [A=255, R=169, G=169, B=169]	1	4		GlyGly (K)	K	1	1	13.1377	13.3803	13.4553	13.6554	12.2986	12.2341	12.8785	12.5463
	0.233967	0.369772	P60981	DSTN	Destrin	P60981_K92_M1	_YALYDASFETK[GlyGly (K)]ESR_.2;_YALYDASFETK[GlyGly (K)]ESR_.3	YDASFETKESRKEEL	92	Color2 [A=255, R=169, G=169, B=169]	1	4		GlyGly (K)	K	1	1	11.382	12.7692	12.8168	13.293	14.2248	13.5213	13.6602	13.6064
	0.197058	0.368522	O43491	EPB41L2	Band 4.1-like protein 2	O43491_K399_M1	_GLSPAQADSQFLENAK[GlyGly (K)]R_.3	SQFLENAKRLSMYGV	399	Color2 [A=255, R=169, G=169, B=169]	1	4		GlyGly (K)	K	1	1	9.11963	11.358	11.661	11.0729	12.082	12.1336	12.0619	11.3714
	0.151705	0.366026	Q5QNW6;Q5QNW6-2;Q93079	H2BC18;H2BC18;H2BC9	Histone H2B type 2-F;Isoform of Q5QNW6, Isoform 2 of Histone H2B type 2-F;Histone H2B type 1-H	Q5QNW6_K6_M1 | Q5QNW6-2_K6_M1 | Q93079_K6_M1	_[Acetyl (Protein N-term)]PDPAK[GlyGly (K)]SAPAPK_.2;_PDPAK[GlyGly (K)]SAPAPK_.2	__MPDPAKSAPAPKK | __MPDPAKSAPAPKK | __MPDPAKSAPAPKK	6 | 6 | 6	Color2 [A=255, R=169, G=169, B=169]	1	4		GlyGly (K)	K	1	1	15.1346	15.251	14.9816	17.1122	18.3225	16.3431	17.077	17.3445
	0.138222	0.365055	A0A7P0TAW3;P55072	VCP	Isoform of P55072, Transitional endoplasmic reticulum ATPase;Transitional endoplasmic reticulum ATPase	A0A7P0TAW3_K211_M1 | P55072_K211_M1	_K[GlyGly (K)]QLAQIK_.2	DDIGGCRKQLAQIKE | DDIGGCRKQLAQIKE	211 | 211	Color2 [A=255, R=169, G=169, B=169]	1	4		GlyGly (K)	K	1	1	12.1148	12.1501	11.7811	13.702	15.2861	13.5766	14.3157	14.789
	0.335639	0.364669	O95229	ZWINT	ZW10 interactor	O95229_K48_M1	_ILVEFVVDSQK[GlyGly (K)]K_.2;_ILVEFVVDSQK[GlyGly (K)]K_.3	EFVVDSQKKDKLLCS	48	Color2 [A=255, R=169, G=169, B=169]	1	4		GlyGly (K)	K	1	1	12.3984	12.5912	13.3208	13.3466	14.1827	12.1735	13.1307	13.0063
	0.278715	0.362362	Q14566	MCM6	DNA replication licensing factor MCM6	Q14566_K197_M1	_FLLDTNK[GlyGly (K)]SR_.2	RFLLDTNKSRFVDFQ	197	Color2 [A=255, R=169, G=169, B=169]	1	4		GlyGly (K)	K	1	1	13.0297	12.5141	13.1919	14.3479	14.4228	12.5573	12.9696	13.4641
	0.151096	0.361423	Q03252	LMNB2	Lamin-B2	Q03252_K186_M1	_AQLAK[GlyGly (K)]AEDGHAVAK_.2;_AQLAK[GlyGly (K)]AEDGHAVAK_.3	ELRAQLAKAEDGHAV	186	Color2 [A=255, R=169, G=169, B=169]	1	4		GlyGly (K)	K	1	1	11.7603	11.4886	11.5831	13.7608	14.4512	13.7538	13.7184	13.8371
	0.1742	0.360521	P62253	UBE2G1	Ubiquitin-conjugating enzyme E2 G1	P62253_K163_M1	_K[GlyGly (K)]SQETAFE_.2	KVARCVRKSQETAFE	163	Color2 [A=255, R=169, G=169, B=169]	1	4		GlyGly (K)	K	1	1	17.3477	17.1819	17.2479	19.2046	19.7101	19.1658	19.2805	19.1147
	0.18465	0.359567	Q9UBE0	SAE1	SUMO-activating enzyme subunit 1	Q9UBE0_K183_M1	_VAK[GlyGly (K)]VSQGVEDGPDTK_.2;_VAK[GlyGly (K)]VSQGVEDGPDTK_.3	EEKTKVAKVSQGVED	183	Color2 [A=255, R=169, G=169, B=169]	1	4		GlyGly (K)	K	1	1	11.2358	11.1764	11.8885	13.0244	13.9675	13.1766	13.2242	12.8575
	0.148944	0.359476	O14828;O14828-2	SCAMP3	Secretory carrier-associated membrane protein 3;Isoform of O14828, Isoform 2 of Secretory carrier-associated membrane protein 3	O14828_K74_M1 | O14828-2_K48_M1	_K[GlyGly (K)]LSPTEPK_.2	PSLQPSRKLSPTEPK | PSLQPSRKLSPTEPK	48 | 74	Color2 [A=255, R=169, G=169, B=169]	1	4		GlyGly (K)	K	1	1	14.7433	14.7276	14.5924	15.8694	17.3695	16.6205	17.3127	17.1244
	0.135794	0.358912	A0A494C1C4;P78552	IL13RA1	Isoform of P78552, Interleukin-13 receptor subunit alpha-1;Interleukin-13 receptor subunit alpha-1	A0A494C1C4_K399_M1 | P78552_K401_M1	_K[GlyGly (K)]YDIYEK_.2	DDTLHWKKYDIYEKQ | DDTLHWKKYDIYEKQ	399 | 401	Color2 [A=255, R=169, G=169, B=169]	1	4		GlyGly (K)	K	1	1	10.1044	9.85454	9.95859	12.2976	13.2572	12.092	12.2746	12.2131
	0.338832	0.358241	P12270	TPR	Nucleoprotein TPR	P12270_K755_M1	_LTATTQK[GlyGly (K)]QEQIINTMTQDLR_.3	KLTATTQKQEQIINT	755	Color2 [A=255, R=169, G=169, B=169]	1	4		GlyGly (K)	K	1	1	13.6317	12.8959	13.261	14.208	14.6213	13.6496	14.5856	14.1768
	0.15633	0.357394	H7BYE2;Q9NWZ8	GEMIN8	Isoform of Q9NWZ8, Gem-associated protein 8 (Fragment);Gem-associated protein 8	H7BYE2_K5_M1 | Q9NWZ8_K5_M1	_[Acetyl (Protein N-term)]AAVK[GlyGly (K)]ASTSK_.2	___MAAVKASTSKAT | ___MAAVKASTSKAT	5 | 5	Color2 [A=255, R=169, G=169, B=169]	1	4		GlyGly (K)	K	1	1	11.6489	11.784	11.6955	12.2407	14.2552	13.0408	14.1676	14.0547
	0.151037	0.356599	P36956;P36956-4	SREBF1	Sterol regulatory element-binding protein 1;Isoform of P36956, Isoform 4 of Sterol regulatory element-binding protein 1	P36956_K587_M1 | P36956-4_K617_M1	_K[GlyGly (K)]QADLDLAR_.2	VYFWRHRKQADLDLA | VYFWRHRKQADLDLA	587 | 617	Color2 [A=255, R=169, G=169, B=169]	1	4		GlyGly (K)	K	1	1	11.7361	11.0634	11.8558	13.9826	14.6075	13.1823	13.1365	13.0408
	0.408722	0.35636	I3L4N6;Q9UP95;Q9UP95-2;Q9UP95-5;Q9UP95-6;Q9UP95-7	SLC12A4	Isoform of Q9UP95, Solute carrier family 12 member 4;Solute carrier family 12 member 4;Isoform of Q9UP95, Isoform 2 of Solute carrier family 12 member 4;Isoform of Q9UP95, Isoform 5 of Solute carrier family 12 member 4;Isoform of Q9UP95, Isoform 6 of Solute carrier family 12 member 4;Isoform of Q9UP95, Isoform 7 of Solute carrier family 12 member 4	I3L4N6_K962_M1 | Q9UP95_K1010_M1 | Q9UP95-2_K1010_M1 | Q9UP95-5_K979_M1 | Q9UP95-6_K1004_M1 | Q9UP95-7_K1012_M1	_ELVHIK[GlyGly (K)]PDQSNVR_.2;_ELVHIK[GlyGly (K)]PDQSNVR_.3	FRELVHIKPDQSNVR | FRELVHIKPDQSNVR | FRELVHIKPDQSNVR | FRELVHIKPDQSNVR | FRELVHIKPDQSNVR | FRELVHIKPDQSNVR	962 | 979 | 1004 | 1010 | 1010 | 1012	Color2 [A=255, R=169, G=169, B=169]	1	4		GlyGly (K)	K	1	1	12.4772	11.9537	12.9549	13.5418	13.6353	12.8861	12.9369	12.9442
	0.201684	0.354415	F1T0I1;O15027;O15027-2;O15027-3;O15027-4;O15027-5	SEC16A	Isoform of O15027, Protein transport protein sec16;Protein transport protein Sec16A;Isoform of O15027, Isoform 2 of Protein transport protein Sec16A;Isoform of O15027, Isoform 3 of Protein transport protein Sec16A;Isoform of O15027, Isoform 4 of Protein transport protein Sec16A;Isoform of O15027, Isoform 5 of Protein transport protein Sec16A	F1T0I1_K1313_M1 | O15027_K1313_M1 | O15027-2_K1313_M1 | O15027-3_K1313_M1 | O15027-4_K1313_M1 | O15027-5_K1313_M1	_EHSAFGDRPEK[GlyGly (K)]R_.3	AFGDRPEKRDNNWRY | AFGDRPEKRDNNWRY | AFGDRPEKRDNNWRY | AFGDRPEKRDNNWRY | AFGDRPEKRDNNWRY | AFGDRPEKRDNNWRY	1313 | 1313 | 1313 | 1313 | 1313 | 1313	Color2 [A=255, R=169, G=169, B=169]	1	4		GlyGly (K)	K	1	1	12.6816	11.7488	12.359	13.3652	14.3296	13.6705	14.1628	13.961
	0.140718	0.354046	Q8NBQ5	HSD17B11	Estradiol 17-beta-dehydrogenase 11	Q8NBQ5_K105_M1	_EDIYSSAK[GlyGly (K)]K_.2	EDIYSSAKKVKAEIG	105	Color2 [A=255, R=169, G=169, B=169]	1	4		GlyGly (K)	K	1	1	11.0329	11.1657	11.3482	12.0772	14.2578	12.8084	13.6261	13.6295
	0.547471	0.353172	P62937	PPIA	Peptidyl-prolyl cis-trans isomerase A	P62937_K76_M1	_HNGTGGK[GlyGly (K)]SIYGEK_.2;_HNGTGGK[GlyGly (K)]SIYGEK_.3	RHNGTGGKSIYGEKF	76	Color2 [A=255, R=169, G=169, B=169]	1	4		GlyGly (K)	K	1	1	14.022	13.8324	13.883	14.878	14.2614	13.3382	13.9624	14.1433
	0.0979463	0.35235	P25789	PSMA4	Proteasome subunit alpha type-4	P25789_K199_M1	_VLNK[GlyGly (K)]TM[Oxidation (M)]DVSK_.2;_VLNK[GlyGly (K)]TMDVSK_.2;_VLNK[GlyGly (K)]TMDVSK_.3	LAIKVLNKTMDVSKL	199	Color2 [A=255, R=169, G=169, B=169]	1	4		GlyGly (K)	K	1	1	12.8527	9.59523	11.9493	13.0717	15.0369	14.3429	13.896	14.3201
	0.112808	0.352151	E7EX17;P23588	EIF4B	Isoform of P23588, Eukaryotic translation initiation factor 4B;Eukaryotic translation initiation factor 4B	E7EX17_K343_M1 | P23588_K343_M1	_STPK[GlyGly (K)]EDDSSASTSQSTR_.3	LKPRSTPKEDDSSAS | LKPRSTPKEDDSSAS	343 | 343	Color2 [A=255, R=169, G=169, B=169]	1	4		GlyGly (K)	K	1	1	8.113	9.43093	8.83369	10.1035	12.0066	11.511	11.9682	11.5647
	0.0993398	0.351994	A0A8I5KPJ6;O75534;O75534-4	CSDE1	Isoform of O75534, Cold shock domain-containing protein E1;Cold shock domain-containing protein E1;Isoform of O75534, Isoform 4 of Cold shock domain-containing protein E1	A0A8I5KPJ6_K81_M1 | O75534_K81_M1 | O75534-4_K127_M1	_TGK[GlyGly (K)]PIAVK_.2	SSDRRTGKPIAVKLV | SSDRRTGKPIAVKLV | SSDRRTGKPIAVKLV	81 | 81 | 127	Color2 [A=255, R=169, G=169, B=169]	1	4		GlyGly (K)	K	1	1	9.64308	9.33788	9.22611	11.2502	13.7264	11.4895	12.0488	13.0797
	0.185221	0.350911	O95816	BAG2	BAG family molecular chaperone regulator 2	O95816_K5_M1	_[Acetyl (Protein N-term)]AQAK[GlyGly (K)]INAK_.2	___MAQAKINAKANE	5	Color2 [A=255, R=169, G=169, B=169]	1	4		GlyGly (K)	K	1	1	13.7906	13.828	13.8149	15.745	15.9	15.7447	15.362	15.745
	0.461359	0.350382	P68104;Q5VTE0	EEF1A1;EEF1A1P5	Elongation factor 1-alpha 1;Putative elongation factor 1-alpha-like 3	P68104_K5_M1 | Q5VTE0_K5_M1	_EK[GlyGly (K)]THINIVVIGHVDSGK_.3;_EK[GlyGly (K)]THINIVVIGHVDSGK_.4	___MGKEKTHINIVV | ___MGKEKTHINIVV	5 | 5	Color2 [A=255, R=169, G=169, B=169]	1	4		GlyGly (K)	K	1	1	14.8273	15.5272	15.5975	16.2895	15.0268	15.9576	15.1786	15.6748
	0.118789	0.349071	A0A7I2YQ78;P67870;Q5SRQ6	CSNK2B	Isoform of P67870, Casein kinase II subunit beta;Casein kinase II subunit beta;Isoform of P67870, Casein kinase II subunit beta	A0A7I2YQ78_K228_M1 | P67870_K212_M1 | Q5SRQ6_K231_M1	_SPVK[GlyGly (K)]TIR_.2	SNFKSPVKTIR____ | SNFKSPVKTIR____ | SNFKSPVKTIR____	212 | 228 | 231	Color2 [A=255, R=169, G=169, B=169]	1	4		GlyGly (K)	K	1	1	13.1317	13.9662	13.2732	14.9578	16.8689	15.4684	16.2502	16.3502
	0.095265	0.347462	Q9Y3I0	RTCB	RNA-splicing ligase RtcB homolog	Q9Y3I0_K366_M1	_VEQHVVDGK[GlyGly (K)]ER_.2;_VEQHVVDGK[GlyGly (K)]ER_.3	EQHVVDGKERTLLVH	366	Color2 [A=255, R=169, G=169, B=169]	1	4		GlyGly (K)	K	1	1	9.95807	8.77677	9.14619	10.2437	13.0126	11.8034	13.2997	12.2511
	0.174489	0.344412	Q9UPN4-2;Q9UPN4-3	CEP131	Isoform of Q9UPN4, Isoform 2 of Centrosomal protein of 131 kDa;Isoform of Q9UPN4, Isoform 3 of Centrosomal protein of 131 kDa	Q9UPN4-2_K40_M1 | Q9UPN4-3_K40_M1	_RPGSAATTK[GlyGly (K)]PIVR_.3	PGSAATTKPIVRSVS | PGSAATTKPIVRSVS	40 | 40	Color2 [A=255, R=169, G=169, B=169]	1	4		GlyGly (K)	K	1	1	10.993	11.4225	11.2576	13.7948	13.2514	12.8833	12.1113	12.7642
	0.359075	0.342824	A0A0J9YW18;B4DHJ7;Q12983	BNIP3	Isoform of Q12983, BCL2/adenovirus E1B 19 kDa protein-interacting protein 3;Isoform of Q12983, BCL2/adenovirus E1B 19 kDa protein-interacting protein 3;BCL2/adenovirus E1B 19 kDa protein-interacting protein 3	A0A0J9YW18_K153_M1 | B4DHJ7_K153_M1 | Q12983_K153_M1	_K[GlyGly (K)]GGIFSAEFLK_.2;_K[GlyGly (K)]GGIFSAEFLK_.3	RNTSVMKKGGIFSAE | RNTSVMKKGGIFSAE | RNTSVMKKGGIFSAE	153 | 153 | 153	Color2 [A=255, R=169, G=169, B=169]	1	4		GlyGly (K)	K	1	1	13.0607	13.3947	14.177	13.9649	14.8879	13.9397	14.4437	14.0688
	0.173247	0.342698	O14818	PSMA7	Proteasome subunit alpha type-7	O14818_K234_M1	_YVAEIEK[GlyGly (K)]EK_.2	KYVAEIEKEKEENEK	234	Color2 [A=255, R=169, G=169, B=169]	1	4		GlyGly (K)	K	1	1	12.0998	11.6583	12.7425	13.7509	14.833	13.7078	13.6173	13.5592
	0.190876	0.342614	P68036	UBE2L3	Ubiquitin-conjugating enzyme E2 L3	P68036_K145_M1	_NAEEFTK[GlyGly (K)]K_.2	KNAEEFTKKYGEKRP	145	Color2 [A=255, R=169, G=169, B=169]	1	4		GlyGly (K)	K	1	1	16.4517	16.0843	16.3052	16.7932	18.3592	17.2668	18.1237	18.3103
	0.068305	0.341727	Q14126	DSG2	Desmoglein-2	Q14126_K919_M1	_QAQK[GlyGly (K)]VATPLPDPMASR_.2;_QAQK[GlyGly (K)]VATPLPDPMASR_.3	VSSRQAQKVATPLPD	919	Color2 [A=255, R=169, G=169, B=169]	1	4		GlyGly (K)	K	1	1	14.89	10.5276	14.761	13.1661	17.8438	16.4394	16.607	16.5335
	0.11387	0.341104	A0A0C4DFV9;Q01105-2	SET	Isoform of Q01105, Protein SET;Isoform of Q01105, Isoform 2 of Protein SET	A0A0C4DFV9_K11_M1 | Q01105-2_K11_M1	_K[GlyGly (K)]ELNSNHDGADETSEK_.3	PAAKVSKKELNSNHD | PAAKVSKKELNSNHD	11 | 11	Color2 [A=255, R=169, G=169, B=169]	1	4		GlyGly (K)	K	1	1	10.2247	9.64229	9.77735	10.7773	13.0903	11.9758	13.038	12.7049
	0.145001	0.338737	P62851	RPS25	40S ribosomal protein S25	P62851_K114_M1	_NTK[GlyGly (K)]GGDAPAAGEDA_.2	VIYTRNTKGGDAPAA	114	Color2 [A=255, R=169, G=169, B=169]	1	4		GlyGly (K)	K	1	1	11.9895	12.1034	11.9611	14.0574	14.6451	14.2792	14.1387	14.2149
	0.156736	0.338656	A0A494BZW2;A0A494C1L5;E9PEM5;P50851;P50851-2	LRBA	Isoform of P50851, Lipopolysaccharide-responsive and beige-like anchor protein;Isoform of P50851, Lipopolysaccharide-responsive and beige-like anchor protein;Isoform of P50851, Lipopolysaccharide-responsive and beige-like anchor protein;Lipopolysaccharide-responsive and beige-like anchor protein;Isoform of P50851, Isoform 2 of Lipopolysaccharide-responsive and beige-like anchor protein	A0A494BZW2_K1259_M1 | A0A494C1L5_K1259_M1 | E9PEM5_K1259_M1 | P50851_K1259_M1 | P50851-2_K1259_M1	_LELK[GlyGly (K)]ASPNVEAPQPHR_.3;_LELK[GlyGly (K)]ASPNVEAPQPHR_.4	DTERLELKASPNVEA | DTERLELKASPNVEA | DTERLELKASPNVEA | DTERLELKASPNVEA | DTERLELKASPNVEA	1259 | 1259 | 1259 | 1259 | 1259	Color2 [A=255, R=169, G=169, B=169]	1	4		GlyGly (K)	K	1	1	12.7296	14.5215	14.8264	15.0193	16.3056	15.9184	15.6333	15.3508
	0.128116	0.33408	Q7Z3T8	ZFYVE16	Zinc finger FYVE domain-containing protein 16	Q7Z3T8_K435_M1	_ENDLLK[GlyGly (K)]QEK_.2	FKENDLLKQEKCKSI	435	Color2 [A=255, R=169, G=169, B=169]	1	4		GlyGly (K)	K	1	1	11.197	10.4898	11.0239	13.0523	14.1727	12.974	13.0023	13.0913
	0.178268	0.3335	P29966	MARCKS	Myristoylated alanine-rich C-kinase substrate	P29966_K152_M1	_AEDGATPSPSNETPK[GlyGly (K)]K_.2;_AEDGATPSPSNETPK[GlyGly (K)]K_.3	SPSNETPKKKKKRFS	152	Color2 [A=255, R=169, G=169, B=169]	1	4		GlyGly (K)	K	1	1	14.314	14.1882	14.7195	15.6239	16.7832	16.0402	16.2985	16.0177
	0.185389	0.331763	P11388;P11388-2;P11388-3;P11388-4	TOP2A	DNA topoisomerase 2-alpha;Isoform of P11388, Isoform 2 of DNA topoisomerase 2-alpha;Isoform of P11388, Isoform 3 of DNA topoisomerase 2-alpha;Isoform of P11388, Isoform 4 of DNA topoisomerase 2-alpha	P11388_K1159_M1 | P11388-2_K1185_M1 | P11388-3_K1195_M1 | P11388-4_K1240_M1	_EQELDTLK[GlyGly (K)]R_.2	EQELDTLKRKSPSDL | EQELDTLKRKSPSDL | EQELDTLKRKSPSDL | EQELDTLKRKSPSDL	1159 | 1185 | 1195 | 1240	Color2 [A=255, R=169, G=169, B=169]	1	4		GlyGly (K)	K	1	1	11.2628	10.7618	12.0268	13.093	13.6695	12.626	12.3031	12.2241
	0.123566	0.330213	Q5T123;Q9H299	SH3BGRL3	Isoform of Q9H299, SH3 domain-binding glutamic acid-rich-like protein 3;SH3 domain-binding glutamic acid-rich-like protein 3	Q5T123_K18_M1 | Q9H299_K18_M1	_EIK[GlyGly (K)]SQQSEVTR_.2;_EIK[GlyGly (K)]SQQSEVTR_.3	VTGSREIKSQQSEVT | VTGSREIKSQQSEVT	18 | 18	Color2 [A=255, R=169, G=169, B=169]	1	4		GlyGly (K)	K	1	1	13.7656	13.4094	13.3382	15.4126	16.36	16.0337	16.2184	15.9204
	0.212258	0.330181	P29401;P29401-2	TKT	Transketolase;Isoform of P29401, Isoform 2 of Transketolase	P29401_K319_M1 | P29401-2_K327_M1	_K[GlyGly (K)]AYGQALAK_.2	GDKIATRKAYGQALA | GDKIATRKAYGQALA	319 | 327	Color2 [A=255, R=169, G=169, B=169]	1	4		GlyGly (K)	K	1	1	16.3696	16.0219	16.0729	17.5342	18.0479	17.3949	17.7785	17.7693
	0.14368	0.329769	C9J2P0;P51965;P51965-3	UBE2E1	Isoform of P51965, Ubiquitin-conjugating enzyme E2 E1 (Fragment);Ubiquitin-conjugating enzyme E2 E1;Isoform of P51965, Isoform 3 of Ubiquitin-conjugating enzyme E2 E1	C9J2P0_K43_M1 | P51965_K43_M1 | P51965-3_K43_M1	_NSK[GlyGly (K)]LLSTSAK_.2	VSMSKNSKLLSTSAK | VSMSKNSKLLSTSAK | VSMSKNSKLLSTSAK	43 | 43 | 43	Color2 [A=255, R=169, G=169, B=169]	1	4		GlyGly (K)	K	1	1	11.8677	11.626	11.1719	14.0326	13.9247	13.5833	13.516	13.6003
	0.135962	0.329367	A0A8I5KS71;Q01105	SET	Isoform of Q01105, Protein SET;Protein SET	A0A8I5KS71_K83_M1 | Q01105_K83_M1	_QPFFQK[GlyGly (K)]R_.2	LRQPFFQKRSELIAK | LRQPFFQKRSELIAK	83 | 83	Color2 [A=255, R=169, G=169, B=169]	1	4		GlyGly (K)	K	1	1	12.0791	11.5919	11.7361	14.8141	14.5744	13.1938	13.1793	13.0272
	0.214092	0.328965	Q9Y5V3;Q9Y5V3-2	MAGED1	Melanoma-associated antigen D1;Isoform of Q9Y5V3, Isoform 2 of Melanoma-associated antigen D1	Q9Y5V3_K109_M1 | Q9Y5V3-2_K165_M1	_DVPNTQPK[GlyGly (K)]AAFK_.2;_DVPNTQPK[GlyGly (K)]AAFK_.3	DVPNTQPKAAFKSQN | DVPNTQPKAAFKSQN	109 | 165	Color2 [A=255, R=169, G=169, B=169]	1	4		GlyGly (K)	K	1	1	12.5149	11.8449	12.5381	14.1853	14.207	12.8718	13.2009	12.8303
	0.156815	0.328154	P21333;P21333-2	FLNA	Filamin-A;Isoform of P21333, Isoform 2 of Filamin-A	P21333_K916_M1 | P21333-2_K916_M1	_LDVQFSGLTK[GlyGly (K)]GDAVR_.3	VQFSGLTKGDAVRDV | VQFSGLTKGDAVRDV	916 | 916	Color2 [A=255, R=169, G=169, B=169]	1	4		GlyGly (K)	K	1	1	10.7143	10.235	11.0273	11.4223	13.2947	12.0939	12.6298	12.5711
	0.484051	0.328086	J3KQ32;Q9NTK5	OLA1	Isoform of Q9NTK5, Obg-like ATPase 1;Obg-like ATPase 1	J3KQ32_K210_M1 | Q9NTK5_K190_M1	_VK[GlyGly (K)]SWVIDQK_.2;_VK[GlyGly (K)]SWVIDQK_.3	YDIMCKVKSWVIDQK | YDIMCKVKSWVIDQK	190 | 210	Color2 [A=255, R=169, G=169, B=169]	1	4		GlyGly (K)	K	1	1	13.9686	14.0144	13.9256	14.3754	14.444	13.0873	14.4267	14.0988
	0.200146	0.325099	Q14683	SMC1A	Structural maintenance of chromosomes protein 1A	Q14683_K1037_M1	_DK[GlyGly (K)]FQETSDEFEAAR_.2;_DK[GlyGly (K)]FQETSDEFEAAR_.3	KLESVRDKFQETSDE	1037	Color2 [A=255, R=169, G=169, B=169]	1	4		GlyGly (K)	K	1	1	14.7398	13.3708	14.7873	15.5918	16.3167	15.3835	15.3537	15.3783
	0.115624	0.32425	P40429	RPL13A	60S ribosomal protein L13a	P40429_K191_M1	_IDK[GlyGly (K)]YTEVLK_.2;_IDK[GlyGly (K)]YTEVLK_.3	NVEKKIDKYTEVLKT	191	Color2 [A=255, R=169, G=169, B=169]	1	4		GlyGly (K)	K	1	1	9.82881	9.21117	9.39097	11.6508	12.9032	11.5521	12.2028	11.5476
	0.114949	0.323877	Q9Y6N9;Q9Y6N9-2;Q9Y6N9-3;Q9Y6N9-5	USH1C	Harmonin;Isoform of Q9Y6N9, Isoform 2 of Harmonin;Isoform of Q9Y6N9, Isoform 3 of Harmonin;Isoform of Q9Y6N9, Isoform 5 of Harmonin	Q9Y6N9_K321_M1 | Q9Y6N9-2_K290_M1 | Q9Y6N9-3_K321_M1 | Q9Y6N9-5_K321_M1	_QELLMQK[GlyGly (K)]R_.2	RQELLMQKRLAMESN | RQELLMQKRLAMESN | RQELLMQKRLAMESN | RQELLMQKRLAMESN	290 | 321 | 321 | 321	Color2 [A=255, R=169, G=169, B=169]	1	4		GlyGly (K)	K	1	1	11.7443	9.66643	11.2944	12.993	14.2461	12.8856	12.9124	12.6381
	0.163925	0.32221	P25686	DNAJB2	DnaJ homolog subfamily B member 2	P25686_K288_M1	_PK[GlyGly (K)]AQHQDPGLGGTQEGAR_.3;_PK[GlyGly (K)]AQHQDPGLGGTQEGAR_.4	HRRQGRPKAQHQDPG	288	Color2 [A=255, R=169, G=169, B=169]	1	4		GlyGly (K)	K	1	1	15.3044	15.4832	15.3602	16.8699	17.7086	17.1148	17.3749	17.2948
	0.254272	0.321797	P12429	ANXA3	Annexin A3	P12429_K210_M1	_SFPQLK[GlyGly (K)]LTFDEYR_.2;_SFPQLK[GlyGly (K)]LTFDEYR_.3	LRSFPQLKLTFDEYR	210	Color2 [A=255, R=169, G=169, B=169]	1	4		GlyGly (K)	K	1	1	16.3418	14.4904	16.352	16.3654	16.8811	15.9406	16.1651	16.0586
	0.147605	0.31894	M0QXK0;P25685	DNAJB1	Isoform of P25685, DnaJ homolog subfamily B member 1;DnaJ homolog subfamily B member 1	M0QXK0_K159_M1 | P25685_K159_M1	_K[GlyGly (K)]QDPPVTHDLR_.3	AQEPARKKQDPPVTH | AQEPARKKQDPPVTH	159 | 159	Color2 [A=255, R=169, G=169, B=169]	1	4		GlyGly (K)	K	1	1	10.947	11.0043	10.9777	13.2424	13.6934	12.5095	12.8338	12.376
	0.238308	0.318576	P11169	SLC2A3	Solute carrier family 2, facilitated glucose transporter member 3	P11169_K223_M1	_EEENAK[GlyGly (K)]QILQR_.2;_EEENAK[GlyGly (K)]QILQR_.3;_KEEENAK[GlyGly (K)]QILQR_.2;_KEEENAK[GlyGly (K)]QILQR_.3	RKEEENAKQILQRLW	223	Color2 [A=255, R=169, G=169, B=169]	1	4		GlyGly (K)	K	1	1	16.7334	17.983	18.4039	18.763	19.1107	18.3925	18.5481	17.7788
	0.0799237	0.318198	P08238	HSP90AB1	Heat shock protein HSP 90-beta	P08238_K263_M1	_IEDVGSDEEDDSGK[GlyGly (K)]DK_.2;_IEDVGSDEEDDSGK[GlyGly (K)]DK_.3	DEEDDSGKDKKKKTK	263	Color2 [A=255, R=169, G=169, B=169]	1	4		GlyGly (K)	K	1	1	9.73104	9.68675	9.21081	12.3007	13.9983	12.8934	13.3321	12.7387
	0.132705	0.316222	H3BU51	NPTN	Isoform of Q9Y639, Neuroplastin	H3BU51_K159_M1	_K[GlyGly (K)]RPDEVPDDDEPAGPMK_.3;_K[GlyGly (K)]RPDEVPDDDEPAGPMK_.4	IVVYEKRKRPDEVPD	159	Color2 [A=255, R=169, G=169, B=169]	1	4		GlyGly (K)	K	1	1	14.9138	13.6415	15.2892	14.5463	16.9302	16.3201	16.604	16.6309
	0.159206	0.314128	O60925	PFDN1	Prefoldin subunit 1	O60925_K106_M1	_SVK[GlyGly (K)]EAEDNIR_.2;_SVK[GlyGly (K)]EAEDNIR_.3	SYLERSVKEAEDNIR	106	Color2 [A=255, R=169, G=169, B=169]	1	4		GlyGly (K)	K	1	1	12.5053	11.8987	12.027	14.297	14.52	13.4015	13.3102	13.9478
	0.319238	0.314029	H3BU51	NPTN	Isoform of Q9Y639, Neuroplastin	H3BU51_K175_M1	_KRPDEVPDDDEPAGPM[Oxidation (M)]K[GlyGly (K)]TNSTNNHK_.4;_KRPDEVPDDDEPAGPM[Oxidation (M)]K[GlyGly (K)]TNSTNNHK_.5;_RPDEVPDDDEPAGPM[Oxidation (M)]K[GlyGly (K)]TNSTNNHK_.3;_RPDEVPDDDEPAGPM[Oxidation (M)]K[GlyGly (K)]TNSTNNHK_.4;_RPDEVPDDDEPAGPM[Oxidation (M)]K[GlyGly (K)]TNSTNNHK_.5;_RPDEVPDDDEPAGPMK[GlyGly (K)]TNSTNNHK_.3;_RPDEVPDDDEPAGPMK[GlyGly (K)]TNSTNNHK_.4;_RPDEVPDDDEPAGPMK[GlyGly (K)]TNSTNN…	DEPAGPMKTNSTNNH	175	Color2 [A=255, R=169, G=169, B=169]	1	4		GlyGly (K)	K	1	1	13.8246	13.3778	14.3446	14.2713	15.1939	14.4731	14.7247	14.785
	0.300987	0.313723	A0A494C1K3;A0A8I5KVB5;P78347;P78347-2;P78347-3;P78347-4	GTF2I	Isoform of P78347, General transcription factor II-I;Isoform of P78347, General transcription factor II-I;General transcription factor II-I;Isoform of P78347, Isoform 2 of General transcription factor II-I;Isoform of P78347, Isoform 3 of General transcription factor II-I;Isoform of P78347, Isoform 4 of General transcription factor II-I	A0A494C1K3_K235_M1 | A0A8I5KVB5_K235_M1 | P78347_K74_M1 | P78347-2_K74_M1 | P78347-3_K74_M1 | P78347-4_K74_M1	_DFQK[GlyGly (K)]DFVK_.2	NTRKDFQKDFVKYCV | NTRKDFQKDFVKYCV | NTRKDFQKDFVKYCV | NTRKDFQKDFVKYCV | NTRKDFQKDFVKYCV | NTRKDFQKDFVKYCV	74 | 74 | 74 | 74 | 235 | 235	Color2 [A=255, R=169, G=169, B=169]	1	4		GlyGly (K)	K	1	1	11.1172	10.8795	10.9674	12.0383	12.4285	10.8995	11.7965	11.7775
	0.129709	0.313539	Q15843	NEDD8	NEDD8	Q15843_K54_M1	_QM[Oxidation (M)]NDEK[GlyGly (K)]TAADYK_.2;_QM[Oxidation (M)]NDEK[GlyGly (K)]TAADYK_.3;_QMNDEK[GlyGly (K)]TAADYK_.2;_QMNDEK[GlyGly (K)]TAADYK_.3	GKQMNDEKTAADYKI	54	Color2 [A=255, R=169, G=169, B=169]	1	4		GlyGly (K)	K	1	1	15.3884	14.8927	15.3421	16.6668	17.9875	17.4286	17.5278	17.4146
	0.0873206	0.312493	Q13619	CUL4A	Cullin-4A	Q13619_K422_M1	_AGNK[GlyGly (K)]EATDEELER_.2;_AGNK[GlyGly (K)]EATDEELER_.3	SKLRAGNKEATDEEL	422	Color2 [A=255, R=169, G=169, B=169]	1	4		GlyGly (K)	K	1	1	9.69402	9.22518	9.96755	12.3387	13.8978	12.8631	12.4955	12.1283
	0.129884	0.311712	P68036	UBE2L3	Ubiquitin-conjugating enzyme E2 L3	P68036_K150_M1	_YGEK[GlyGly (K)]RPVD_.2	FTKKYGEKRPVD___	150	Color2 [A=255, R=169, G=169, B=169]	1	4		GlyGly (K)	K	1	1	12.6016	12.3783	12.5306	13.315	15.4486	13.7706	14.7309	14.8695
	0.12648	0.31085	P31689	DNAJA1	DnaJ homolog subfamily A member 1	P31689_K37_M1	_YHPDK[GlyGly (K)]NPNEGEK_.2;_YHPDK[GlyGly (K)]NPNEGEK_.3	ALKYHPDKNPNEGEK	37	Color2 [A=255, R=169, G=169, B=169]	1	4		GlyGly (K)	K	1	1	11.3867	11.2663	11.3657	12.0175	14.0829	12.8903	14.1807	13.3058
	0.138796	0.310674	P61978-2;P61978-3	HNRNPK	Isoform of P61978, Isoform 2 of Heterogeneous nuclear ribonucleoprotein K;Isoform of P61978, Isoform 3 of Heterogeneous nuclear ribonucleoprotein K	P61978-2_K60_M1 | P61978-3_K60_M1	_NAGAVIGK[GlyGly (K)]GGK_.2	NAGAVIGKGGKNIKA | NAGAVIGKGGKNIKA	60 | 60	Color2 [A=255, R=169, G=169, B=169]	1	4		GlyGly (K)	K	1	1	14.3019	13.9913	14.032	14.979	16.707	15.5341	16.4503	16.3157
	0.249748	0.309676	P31431	SDC4	Syndecan-4	P31431_K184_M2 | P31431_K185_M2	_DEGSYDLGK[GlyGly (K)]K[GlyGly (K)]PIYK_.3	EGSYDLGKKPIYKKA | GSYDLGKKPIYKKAP	184 | 185	Color2 [A=255, R=169, G=169, B=169]	1	4		GlyGly (K)	K	2	1	12.7136	12.5896	13.053	13.3026	14.4857	13.4179	14.1334	13.9567
	0.179251	0.308928	Q96AE4-2	FUBP1	Isoform of Q96AE4, Isoform 2 of Far upstream element-binding protein 1	Q96AE4-2_K393_M1	_TGLIIGK[GlyGly (K)]GGETIK_.2;_TGLIIGK[GlyGly (K)]GGETIK_.3	KTGLIIGKGGETIKS	393	Color2 [A=255, R=169, G=169, B=169]	1	4		GlyGly (K)	K	1	1	11.3513	11.5122	11.5367	13.4414	13.7122	12.5127	12.7495	12.5965
	0.197427	0.308405	P49207	RPL34	60S ribosomal protein L34	P49207_K19_M1	_LSYNTASNK[GlyGly (K)]TR_.2;_LSYNTASNK[GlyGly (K)]TR_.3	SYNTASNKTRLSRTP	19	Color2 [A=255, R=169, G=169, B=169]	1	4		GlyGly (K)	K	1	1	11.5177	11.8404	11.5921	13.7929	13.4107	12.3868	12.3627	12.6415
	0.155364	0.306805	Q9NUD5	ZCCHC3	Zinc finger CCHC domain-containing protein 3	Q9NUD5_K162_M1	_PGEAEDAAERPLQDEPAAAAGPGK[GlyGly (K)]GR_.4	AAAAGPGKGRFLVRI	162	Color2 [A=255, R=169, G=169, B=169]	1	4		GlyGly (K)	K	1	1	10.895	10.2581	11.0308	11.8764	13.1459	12.3717	12.7832	12.2074
	0.14929	0.304822	Q9Y4C2;Q9Y4C2-2	TCAF1	TRPM8 channel-associated factor 1;Isoform of Q9Y4C2, Isoform 2 of TRPM8 channel-associated factor 1	Q9Y4C2_K113_M1 | Q9Y4C2-2_K113_M1	_ILEGSGVDAK[GlyGly (K)]VEPEVK_.3	EGSGVDAKVEPEVKD | EGSGVDAKVEPEVKD	113 | 113	Color2 [A=255, R=169, G=169, B=169]	1	4		GlyGly (K)	K	1	1	8.3592	9.19126	10.3268	9.91811	11.4642	11.2194	10.5622	10.6462
	0.117291	0.303117	P13010	XRCC5	X-ray repair cross-complementing protein 5	P13010_K534_M1	_IK[GlyGly (K)]TLFPLIEAK_.2;_IK[GlyGly (K)]TLFPLIEAK_.3	QIPLSKIKTLFPLIE	534	Color2 [A=255, R=169, G=169, B=169]	1	4		GlyGly (K)	K	1	1	11.0852	12.4855	13.5034	12.9848	15.2504	14.349	13.9448	13.9497
	0.175324	0.302423	A0A5H1ZRS1;Q15154;Q15154-5	PCM1	Isoform of Q15154, Pericentriolar material 1 protein;Pericentriolar material 1 protein;Isoform of Q15154, Isoform 5 of Pericentriolar material 1 protein	A0A5H1ZRS1_K277_M1 | Q15154_K277_M1 | Q15154-5_K277_M1	_DPQQEPMEEIENLK[GlyGly (K)]K_.3	MEEIENLKKQHDLLK | MEEIENLKKQHDLLK | MEEIENLKKQHDLLK	277 | 277 | 277	Color2 [A=255, R=169, G=169, B=169]	1	4		GlyGly (K)	K	1	1	12.3261	12.8687	12.8546	12.2748	14.4488	12.3853	13.8811	14.2281
	0.0981689	0.299417	A0A1B0GVL3;A0A6Q8PHE5;Q05086;Q05086-2;Q05086-3	UBE3A	Isoform of Q05086, Ubiquitin-protein ligase E3A;Isoform of Q05086, Ubiquitin-protein ligase E3A;Ubiquitin-protein ligase E3A;Isoform of Q05086, Isoform I of Ubiquitin-protein ligase E3A;Isoform of Q05086, Isoform III of Ubiquitin-protein ligase E3A	A0A1B0GVL3_K529_M1 | A0A6Q8PHE5_K490_M1 | Q05086_K552_M1 | Q05086-2_K529_M1 | Q05086-3_K549_M1	_LEMIAMENPADLK[GlyGly (K)]K_.2;_LEMIAMENPADLK[GlyGly (K)]K_.3	MENPADLKKQLYVEF | MENPADLKKQLYVEF | MENPADLKKQLYVEF | MENPADLKKQLYVEF | MENPADLKKQLYVEF	490 | 529 | 529 | 549 | 552	Color2 [A=255, R=169, G=169, B=169]	1	4		GlyGly (K)	K	1	1	12.6267	9.5341	12.2328	11.8179	14.5913	12.752	13.4136	13.2374
	1.203	0.299086	Q9NU53	GINM1	Glycoprotein integral membrane protein 1	Q9NU53_K301_M2 | Q9NU53_K319_M2	_GILQLDK[GlyGly (K)]VDVIPVTAINLYPDGPEK[GlyGly (K)]R_.4	KGILQLDKVDVIPVT | LYPDGPEKRAENLED	301 | 319	Color2 [A=255, R=169, G=169, B=169]	1	4		GlyGly (K)	K	2	1	14.8391	15.0219	15.4401	15.33	15.2933	15.3528	15.5689	15.3645
	0.098994	0.298553	P00338;P00338-3	LDHA	L-lactate dehydrogenase A chain;Isoform of P00338, Isoform 3 of L-lactate dehydrogenase A chain	P00338_K76_M1 | P00338-3_K105_M1	_TPK[GlyGly (K)]IVSGK_.2	SLFLRTPKIVSGKDY | SLFLRTPKIVSGKDY	76 | 105	Color2 [A=255, R=169, G=169, B=169]	1	4		GlyGly (K)	K	1	1	12.9078	12.6901	12.5175	13.4895	16.191	14.0414	15.1814	15.8361
	0.294807	0.298269	P05023;P05023-4	ATP1A1	Sodium/potassium-transporting ATPase subunit alpha-1;Isoform of P05023, Isoform 4 of Sodium/potassium-transporting ATPase subunit alpha-1	P05023_K683_M1 | P05023-4_K683_M1	_DM[Oxidation (M)]TSEQLDDILK[GlyGly (K)]YHTEIVFAR_.4;_DMTSEQLDDILK[GlyGly (K)]YHTEIVFAR_.4	EQLDDILKYHTEIVF | EQLDDILKYHTEIVF	683 | 683	Color2 [A=255, R=169, G=169, B=169]	1	4		GlyGly (K)	K	1	1	12.9886	14.3118	14.3227	14.0344	14.8468	14.3161	14.632	14.6673
	0.223731	0.294723	Q92621	NUP205	Nuclear pore complex protein Nup205	Q92621_K304_M1	_DDM[Oxidation (M)]IHQLPLLTEK[GlyGly (K)]QYIATIHSR_.4;_DDMIHQLPLLTEK[GlyGly (K)]QYIATIHSR_.4;_DDMIHQLPLLTEK[GlyGly (K)]QYIATIHSR_.5	QLPLLTEKQYIATIH	304	Color2 [A=255, R=169, G=169, B=169]	1	4		GlyGly (K)	K	1	1	14.3201	14.9422	15.9352	15.0196	14.7015	13.8118	13.8927	14.107
	0.264871	0.294499	A0A0C4DH22;A0A1B0GTW6;Q9H4G0	EPB41L1	Isoform of Q9H4G0, Band 4.1-like protein 1;Isoform of Q9H4G0, Band 4.1-like protein 1;Band 4.1-like protein 1	A0A0C4DH22_K12_M1 | A0A1B0GTW6_K12_M1 | Q9H4G0_K12_M1	_[Acetyl (Protein N-term)]TTETGPDSEVK[GlyGly (K)]K_.2	TGPDSEVKKAQEEAP | TGPDSEVKKAQEEAP | TGPDSEVKKAQEEAP	12 | 12 | 12	Color2 [A=255, R=169, G=169, B=169]	1	4		GlyGly (K)	K	1	1	13.0313	12.019	13.1836	13.4537	14.1409	13.4869	13.637	13.5818
	0.0807163	0.294371	Q99626	CDX2	Homeobox protein CDX-2	Q99626_K171_M1	_K[GlyGly (K)]PAQQSLGSQVK_.3	NLCEWMRKPAQQSLG	171	Color2 [A=255, R=169, G=169, B=169]	1	4		GlyGly (K)	K	1	1	9.14099	9.72128	7.65678	11.2644	11.8838	11.7182	12.5349	12.1856
	0.134756	0.291358	Q86VP1-2;Q86VP1-3;Q86VP1-4	TAX1BP1	Isoform of Q86VP1, Isoform 2 of Tax1-binding protein 1;Isoform of Q86VP1, Isoform 3 of Tax1-binding protein 1;Isoform of Q86VP1, Isoform 4 of Tax1-binding protein 1	Q86VP1-2_K571_M1 | Q86VP1-3_K387_M1 | Q86VP1-4_K414_M1	_EQVK[GlyGly (K)]IAENVK_.2;_EQVK[GlyGly (K)]IAENVK_.3	LKWKEQVKIAENVKL | LKWKEQVKIAENVKL | LKWKEQVKIAENVKL	387 | 414 | 571	Color2 [A=255, R=169, G=169, B=169]	1	4		GlyGly (K)	K	1	1	11.2782	10.5577	10.8258	13.2242	13.232	11.9192	11.2632	12.8394
	0.235846	0.290523	A0A0C4DFP4;A0A6Q8PF23;Q96IV0;Q96IV0-2;Q96IV0-3;Q96IV0-5	NGLY1	Isoform of Q96IV0, Peptide-N(4)-(N-acetyl-beta-glucosaminyl)asparagine amidase (Fragment);Isoform of Q96IV0, Peptide-N(4)-(N-acetyl-beta-glucosaminyl)asparagine amidase;Peptide-N(4)-(N-acetyl-beta-glucosaminyl)asparagine amidase;Isoform of Q96IV0, Isoform 2 of Peptide-N(4)-(N-acetyl-beta-glucosaminyl)asparagine amidase;Isoform of Q96IV0, Isoform 3 of Peptide-N(4)-(N-acetyl-beta-glucosaminyl)aspar…	A0A0C4DFP4_K398_M1 | A0A6Q8PF23_K409_M1 | Q96IV0_K419_M1 | Q96IV0-2_K401_M1 | Q96IV0-3_K419_M1 | Q96IV0-5_K377_M1	_DTINGLNK[GlyGly (K)]QR_.2;_DTINGLNK[GlyGly (K)]QR_.3	DTINGLNKQRQLFLS | DTINGLNKQRQLFLS | DTINGLNKQRQLFLS | DTINGLNKQRQLFLS | DTINGLNKQRQLFLS | DTINGLNKQRQLFLS	377 | 398 | 401 | 409 | 419 | 419	Color2 [A=255, R=169, G=169, B=169]	1	4		GlyGly (K)	K	1	1	14.6007	15.2924	15.4243	16.7118	16.4175	16.1222	15.7366	15.7222
	0.178659	0.290197	P50395	GDI2	Rab GDP dissociation inhibitor beta	P50395_K164_M1	_TFEGIDPK[GlyGly (K)]K_.2	TFEGIDPKKTTMRDV	164	Color2 [A=255, R=169, G=169, B=169]	1	4		GlyGly (K)	K	1	1	10.4448	11.1072	11.0198	12.0601	13.1408	11.2294	11.898	12.1051
	0.232312	0.289941	Q99942	RNF5	E3 ubiquitin-protein ligase RNF5	Q99942_K93_M1	_LK[GlyGly (K)]TPPRPQGQR_.3;_LK[GlyGly (K)]TPPRPQGQRPAPESR_.4	KPQDPRLKTPPRPQG	93	Color2 [A=255, R=169, G=169, B=169]	1	4		GlyGly (K)	K	1	1	16.4082	16.4152	16.117	17.8688	17.6763	17.3193	17.5732	17.4199
	0.235391	0.289908	Q96GF1	RNF185	E3 ubiquitin-protein ligase RNF185	Q96GF1_K87_M1	_DK[GlyGly (K)]VIPLYGR_.2	KAGISRDKVIPLYGR	87	Color2 [A=255, R=169, G=169, B=169]	1	4		GlyGly (K)	K	1	1	13.5393	13.8235	13.7104	15.0643	15.2017	13.4458	14.0802	14.3151
	0.10212	0.288512	Q8WWM7	ATXN2L	Ataxin-2-like protein	Q8WWM7_K348_M1	_EGK[GlyGly (K)]YIPLPQR_.2;_EGK[GlyGly (K)]YIPLPQR_.3	SLASREGKYIPLPQR	348	Color2 [A=255, R=169, G=169, B=169]	1	4		GlyGly (K)	K	1	1	11.657	11.5667	12.7393	12.5785	14.9865	14.5888	14.3721	14.2631
	0.0636226	0.288213	A0A8C8KBL6;P23229-2;P23229-4;P23229-6;P23229-7;P23229-9	ITGA6	Isoform of P23229, Integrin alpha-6;Isoform of P23229, Isoform Alpha-6X1A of Integrin alpha-6;Isoform of P23229, Isoform Alpha-6X2A of Integrin alpha-6;Isoform of P23229, Isoform Alpha-6X1X2A of Integrin alpha-6;Isoform of P23229, Isoform 7 of Integrin alpha-6;Isoform of P23229, Isoform 9 of Integrin alpha-6	A0A8C8KBL6_K1051_M1 | P23229-2_K1066_M1 | P23229-4_K1061_M1 | P23229-6_K1105_M1 | P23229-7_K947_M1 | P23229-9_K1090_M1	_AEIHAQPSDK[GlyGly (K)]ER_.2;_AEIHAQPSDK[GlyGly (K)]ER_.3	IHAQPSDKERLTSDA | IHAQPSDKERLTSDA | IHAQPSDKERLTSDA | IHAQPSDKERLTSDA | IHAQPSDKERLTSDA | IHAQPSDKERLTSDA	947 | 1051 | 1061 | 1066 | 1090 | 1105	Color2 [A=255, R=169, G=169, B=169]	1	4		GlyGly (K)	K	1	1	10.36	9.79322	8.13685	11.3862	13.2313	12.7543	13.8157	13.9528
	0.541863	0.288091	C9JVY5;Q9Y2D5;Q9Y2D5-4;Q9Y2D5-5;Q9Y2D5-6;Q9Y2D5-7	PALM2AKAP2;AKAP2;AKAP2;AKAP2;AKAP2;AKAP2	Isoform of C9JA33, PALM2 and AKAP2 fusion (Fragment);A-kinase anchor protein 2;Isoform of Q9Y2D5, Isoform 3 of A-kinase anchor protein 2;Isoform of Q9Y2D5, Isoform 2 of A-kinase anchor protein 2;Isoform of Q9Y2D5, Isoform 4 of A-kinase anchor protein 2;Isoform of Q9Y2D5, Isoform 5 of A-kinase anchor protein 2	C9JVY5_K497_M1 | Q9Y2D5_K448_M1 | Q9Y2D5-4_K679_M1 | Q9Y2D5-5_K537_M1 | Q9Y2D5-6_K679_M1 | Q9Y2D5-7_K537_M1	_AVLTVVK[GlyGly (K)]DDDHGILDQFSR_.3;_AVLTVVK[GlyGly (K)]DDDHGILDQFSR_.4	RAVLTVVKDDDHGIL | RAVLTVVKDDDHGIL | RAVLTVVKDDDHGIL | RAVLTVVKDDDHGIL | RAVLTVVKDDDHGIL | RAVLTVVKDDDHGIL	448 | 497 | 537 | 537 | 679 | 679	Color2 [A=255, R=169, G=169, B=169]	1	4		GlyGly (K)	K	1	1	13.5248	13.2626	14.1834	14.0742	14.3518	13.7671	14.009	13.792
	0.139089	0.287264	Q5TDH0	DDI2	Protein DDI1 homolog 2	Q5TDH0_K289_M1	_GVGTQK[GlyGly (K)]IIGR_.2	AKGVGTQKIIGRVHL	289	Color2 [A=255, R=169, G=169, B=169]	1	4		GlyGly (K)	K	1	1	10.7202	11.2328	11.2309	13.6021	13.4462	12.1382	11.9617	11.8917
	0.215949	0.285926	Q15223	NECTIN1	Nectin-1	Q15223_K427_M1	_K[GlyGly (K)]AGPLGGSSYEEEEEEEEGGGGGER_.3	DDSDDEKKAGPLGGS	427	Color2 [A=255, R=169, G=169, B=169]	1	4		GlyGly (K)	K	1	1	12.1971	12.1099	12.3859	13.0283	14.0955	12.5518	13.6437	13.0402
	0.0995116	0.285871	Q9UGH3;Q9UGH3-2	SLC23A2	Solute carrier family 23 member 2;Isoform of Q9UGH3, Isoform 2 of Solute carrier family 23 member 2	Q9UGH3_K11_M1 | Q9UGH3-2_K11_M1	_NTTSK[GlyGly (K)]SMEAGSSTEGK_.2;_NTTSK[GlyGly (K)]SMEAGSSTEGK_.3	IGKNTTSKSMEAGSS | IGKNTTSKSMEAGSS	11 | 11	Color2 [A=255, R=169, G=169, B=169]	1	4		GlyGly (K)	K	1	1	10.6869	10.1859	10.2186	10.9906	12.9447	12.7623	13.2247	13.2892
	0.0853007	0.285689	A0A7I2YQC0;P06748;P06748-2	NPM1	Isoform of P06748, Nucleophosmin;Nucleophosmin;Isoform of P06748, Isoform 2 of Nucleophosmin	A0A7I2YQC0_K277_M1 | P06748_K248_M1 | P06748-2_K219_M1	_GPSSVEDIK[GlyGly (K)]AK_.2;_GPSSVEDIK[GlyGly (K)]AK_.3	PSSVEDIKAKMQASI | PSSVEDIKAKMQASI | PSSVEDIKAKMQASI	219 | 248 | 277	Color2 [A=255, R=169, G=169, B=169]	1	4		GlyGly (K)	K	1	1	12.0843	11.8545	11.6793	14.7542	15.5922	14.8881	14.8369	14.2915
	0.371563	0.285526	Q9BRK3;Q9BRK3-3;Q9BRK3-4	MXRA8	Matrix remodeling-associated protein 8;Isoform of Q9BRK3, Isoform 3 of Matrix remodeling-associated protein 8;Isoform of Q9BRK3, Isoform 4 of Matrix remodeling-associated protein 8	Q9BRK3_K410_M1 | Q9BRK3-3_K401_M1 | Q9BRK3-4_K309_M1	_SEDIQLDYK[GlyGly (K)]NNILK_.2;_SEDIQLDYK[GlyGly (K)]NNILK_.3	EDIQLDYKNNILKER | EDIQLDYKNNILKER | EDIQLDYKNNILKER	309 | 401 | 410	Color2 [A=255, R=169, G=169, B=169]	1	4		GlyGly (K)	K	1	1	15.2721	15.1737	15.5034	16.6052	16.1147	15.677	15.6243	15.6466
	0.367464	0.285282	P11169	SLC2A3	Solute carrier family 2, facilitated glucose transporter member 3	P11169_K477_M2 | P11169_K490_M2	_SGK[GlyGly (K)]DGVM[Oxidation (M)]EMNSIEPAK[GlyGly (K)]ETTTNV_.3;_SGK[GlyGly (K)]DGVMEM[Oxidation (M)]NSIEPAK[GlyGly (K)]ETTTNV_.3;_SGK[GlyGly (K)]DGVMEMNSIEPAK[GlyGly (K)]ETTTNV_.3	HGADRSGKDGVMEMN | MNSIEPAKETTTNV_	477 | 490	Color2 [A=255, R=169, G=169, B=169]	1	4		GlyGly (K)	K	2	1	17.1877	16.9245	17.4902	17.3546	18.1283	17.7017	18.1011	18.1374
	0.0860535	0.284245	P07910;P07910-2	HNRNPC	Heterogeneous nuclear ribonucleoproteins C1/C2;Isoform of P07910, Isoform C1 of Heterogeneous nuclear ribonucleoproteins C1/C2	P07910_K232_M1 | P07910-2_K219_M1	_NDK[GlyGly (K)]SEEEQSSSSVK_.2;_NDK[GlyGly (K)]SEEEQSSSSVK_.3	AVEMKNDKSEEEQSS | AVEMKNDKSEEEQSS	219 | 232	Color2 [A=255, R=169, G=169, B=169]	1	4		GlyGly (K)	K	1	1	11.1731	10.9222	11.0569	11.1268	14.2767	13.0438	14.0839	14.2851
	0.460657	0.284138	O43687-2	AKAP7	Isoform of Q9P0M2, Isoform Alpha of A-kinase anchor protein 7 isoforms alpha and beta	O43687-2_K19_M1	_ISEK[GlyGly (K)]NGGEPDDAELVR_.2;_ISEK[GlyGly (K)]NGGEPDDAELVR_.3	DEGKISEKNGGEPDD	19	Color2 [A=255, R=169, G=169, B=169]	1	4		GlyGly (K)	K	1	1	14.2191	14.0911	14.8077	14.7809	15.3215	14.438	14.8506	14.7669
	0.0984371	0.283779	P05204	HMGN2	Non-histone chromosomal protein HMG-17	P05204_K82_M1	_TDQAQK[GlyGly (K)]AEGAGDAK_.2;_TDQAQK[GlyGly (K)]AEGAGDAK_.3	AKTDQAQKAEGAGDA	82	Color2 [A=255, R=169, G=169, B=169]	1	4		GlyGly (K)	K	1	1	11.9978	12.1196	11.9638	12.1069	14.9241	13.5124	14.9027	14.7156
	0.162378	0.28362	Q14566	MCM6	DNA replication licensing factor MCM6	Q14566_K775_M1	_IIEK[GlyGly (K)]VIHR_.2	NKKRIIEKVIHRLTH	775	Color2 [A=255, R=169, G=169, B=169]	1	4		GlyGly (K)	K	1	1	13.6417	13.5303	13.4208	15.9637	15.2742	14.1135	14.1948	14.1149
	0.150703	0.283545	A0A8V8TNE2;Q9NPD8	UBE2T	Isoform of Q9NPD8, Ubiquitin-conjugating enzyme E2 T;Ubiquitin-conjugating enzyme E2 T	A0A8V8TNE2_K149_M1 | Q9NPD8_K182_M1	_K[GlyGly (K)]ASQLVGIEK_.2	HNSTQKRKASQLVGI | HNSTQKRKASQLVGI	149 | 182	Color2 [A=255, R=169, G=169, B=169]	1	4		GlyGly (K)	K	1	1	12.127	12.6088	12.8816	14.576	14.9079	13.8568	13.6765	13.5006
	0.178488	0.278946	P08183;P08183-2	ABCB1	ATP-dependent translocase ABCB1;Isoform of P08183, Isoform 2 of ATP-dependent translocase ABCB1	P08183_K1220_M1 | P08183-2_K1156_M1	_VVQEALDK[GlyGly (K)]AR_.2	VVQEALDKAREGRTC | VVQEALDKAREGRTC	1156 | 1220	Color2 [A=255, R=169, G=169, B=169]	1	4		GlyGly (K)	K	1	1	11.2266	10.1136	10.6763	12.6679	12.2079	11.6573	11.6722	11.3048
	0.0809972	0.278625	E7EUC7;Q16851	UGP2	Isoform of Q16851, UTP--glucose-1-phosphate uridylyltransferase;UTP--glucose-1-phosphate uridylyltransferase	E7EUC7_K321_M1 | Q16851_K312_M1	_LVEIAQVPK[GlyGly (K)]AHVDEFK_.3;_LVEIAQVPK[GlyGly (K)]AHVDEFK_.4	VEIAQVPKAHVDEFK | VEIAQVPKAHVDEFK	312 | 321	Color2 [A=255, R=169, G=169, B=169]	1	4		GlyGly (K)	K	1	1	10.8329	12.4342	12.7294	12.513	15.4933	14.8243	14.9463	14.5105
	0.226648	0.276966	P11169	SLC2A3	Solute carrier family 2, facilitated glucose transporter member 3	P11169_K490_M1	_DGVM[Oxidation (M)]EM[Oxidation (M)]NSIEPAK[GlyGly (K)]ETTTNV_.3;_DGVM[Oxidation (M)]EMNSIEPAK[GlyGly (K)]ETTTNV_.3;_DGVMEM[Oxidation (M)]NSIEPAK[GlyGly (K)]ETTTNV_.3;_DGVMEMNSIEPAK[GlyGly (K)]ETTTNV_.3;_SGKDGVM[Oxidation (M)]EM[Oxidation (M)]NSIEPAK[GlyGly (K)]ETTTNV_.3;_SGKDGVMEMNSIEPAK[GlyGly (K)]ETTTNV_.3	MNSIEPAKETTTNV_	490	Color2 [A=255, R=169, G=169, B=169]	1	4		GlyGly (K)	K	1	1	17.7169	17.814	17.8813	17.9748	19.0885	18.5318	19.3022	19.1007
	0.228089	0.275296	P62906	RPL10A	60S ribosomal protein L10a	P62906_K106_M1	_K[GlyGly (K)]YDAFLASESLIK_.2;_K[GlyGly (K)]YDAFLASESLIK_.3	LVKKLAKKYDAFLAS	106	Color2 [A=255, R=169, G=169, B=169]	1	4		GlyGly (K)	K	1	1	12.8491	11.7529	13.1354	13.081	14.0207	13.2493	13.1795	13.5772
	0.559881	0.274609	P11169	SLC2A3	Solute carrier family 2, facilitated glucose transporter member 3	P11169_K253_M1	_M[Oxidation (M)]SQEK[GlyGly (K)]QVTVLELFR_.2;_M[Oxidation (M)]SQEK[GlyGly (K)]QVTVLELFR_.3;_MSQEK[GlyGly (K)]QVTVLELFR_.2;_MSQEK[GlyGly (K)]QVTVLELFR_.3	SARMSQEKQVTVLEL	253	Color2 [A=255, R=169, G=169, B=169]	1	4		GlyGly (K)	K	1	1	18.4538	18.5271	18.6412	19.4157	18.8937	18.3965	18.798	18.5147
	0.107434	0.27342	Q15651	HMGN3	High mobility group nucleosome-binding domain-containing protein 3	Q15651_K72_M1	_QEAGK[GlyGly (K)]EGTAPSENGETK_.3	EEKQEAGKEGTAPSE	72	Color2 [A=255, R=169, G=169, B=169]	1	4		GlyGly (K)	K	1	1	10.1184	10.1889	9.90767	11.0576	12.6542	12.1848	12.7838	12.4909
	0.453032	0.273237	Q01831	XPC	DNA repair protein complementing XP-C cells	Q01831_K174_M1	_PVEIEIETPEQAK[GlyGly (K)]TR_.3;_SLLPVKPVEIEIETPEQAK[GlyGly (K)]TR_.3;_SLLPVKPVEIEIETPEQAK[GlyGly (K)]TR_.4	IETPEQAKTRERSEK	174	Color2 [A=255, R=169, G=169, B=169]	1	4		GlyGly (K)	K	1	1	14.5144	14.5121	14.748	15.3621	15.1849	14.23	14.5098	14.9146
	0.164099	0.271889	Q9UBT2	UBA2	SUMO-activating enzyme subunit 2	Q9UBT2_K336_M1	_VHLAEK[GlyGly (K)]GDGAELIWDK_.3	LRVHLAEKGDGAELI	336	Color2 [A=255, R=169, G=169, B=169]	1	4		GlyGly (K)	K	1	1	10.5987	10.4193	11.7275	11.7505	13.0974	12.0578	11.7481	12.0347
	0.101488	0.271268	P05114	HMGN1	Non-histone chromosomal protein HMG-14	P05114_K14_M1	_VSSAEGAAK[GlyGly (K)]EEPK_.2;_VSSAEGAAK[GlyGly (K)]EEPK_.3	SSAEGAAKEEPKRRS	14	Color2 [A=255, R=169, G=169, B=169]	1	4		GlyGly (K)	K	1	1	12.7367	12.8876	12.8998	14.4509	15.8786	15.2556	15.4738	15.019
	0.185569	0.270892	P22314-2	UBA1	Isoform of P22314, Isoform 2 of Ubiquitin-like modifier-activating enzyme 1	P22314-2_K790_M1	_LEELK[GlyGly (K)]ATLPSPDK_.2;_LEELK[GlyGly (K)]ATLPSPDK_.3	DSRLEELKATLPSPD	790	Color2 [A=255, R=169, G=169, B=169]	1	4		GlyGly (K)	K	1	1	13.6093	13.8335	14.4095	14.4894	14.8617	12.8918	14.5124	12.8686
	0.178848	0.270496	Q9BX40	LSM14B	Protein LSM14 homolog B	Q9BX40_K178_M1	_LLPGK[GlyGly (K)]GTTGTQLNGR_.2;_LLPGK[GlyGly (K)]GTTGTQLNGR_.3	AKKLLPGKGTTGTQL	178	Color2 [A=255, R=169, G=169, B=169]	1	4		GlyGly (K)	K	1	1	12.16	12.3443	12.7936	14.2186	13.3419	12.1834	11.845	12.2544
	0.0934534	0.269992	E9PFK9;Q9UJ41;Q9UJ41-3;Q9UJ41-4	RABGEF1	Isoform of Q9UJ41, Rab5 GDP/GTP exchange factor;Rab5 GDP/GTP exchange factor;Isoform of Q9UJ41, Isoform 2 of Rab5 GDP/GTP exchange factor;Isoform of Q9UJ41, Isoform 3 of Rab5 GDP/GTP exchange factor	E9PFK9_K153_M1 | Q9UJ41_K140_M1 | Q9UJ41-3_K180_M1 | Q9UJ41-4_K154_M1	_VSK[GlyGly (K)]EFIEFLK_.2;_VSK[GlyGly (K)]EFIEFLK_.3	IETDRVSKEFIEFLK | IETDRVSKEFIEFLK | IETDRVSKEFIEFLK | IETDRVSKEFIEFLK	140 | 153 | 154 | 180	Color2 [A=255, R=169, G=169, B=169]	1	4		GlyGly (K)	K	1	1	11.8057	12.2387	13.022	13.3997	15.7655	14.7931	14.8178	14.4433
	0.147365	0.26896	P30153	PPP2R1A	Serine/threonine-protein phosphatase 2A 65 kDa regulatory subunit A alpha isoform	P30153_K272_M1	_FTELQK[GlyGly (K)]AVGPEITK_.2;_FTELQK[GlyGly (K)]AVGPEITK_.3	DKFTELQKAVGPEIT	272	Color2 [A=255, R=169, G=169, B=169]	1	4		GlyGly (K)	K	1	1	16.3993	14.6538	16.5072	16.8436	17.8792	17.1168	16.887	16.8871
	0.299131	0.268691	Q9Y624	F11R	Junctional adhesion molecule A	Q9Y624_K292_M1	_SEGEFK[GlyGly (K)]QTSSFLV_.2	ARSEGEFKQTSSFLV	292	Color2 [A=255, R=169, G=169, B=169]	1	4		GlyGly (K)	K	1	1	14.7158	14.7346	14.9138	15.2135	15.8204	14.0317	15.2013	15.0486
	0.105468	0.267503	P08238	HSP90AB1	Heat shock protein HSP 90-beta	P08238_K568_M1	_LM[Oxidation (M)]K[GlyGly (K)]EILDK_.2;_LMK[GlyGly (K)]EILDK_.2	ENLCKLMKEILDKKV	568	Color2 [A=255, R=169, G=169, B=169]	1	4		GlyGly (K)	K	1	1	14.2767	11.8365	14.2364	14.4033	16.091	15.2146	14.9807	14.8682
	0.156601	0.266118	P06753-2	TPM3	Isoform of P06753, Isoform 2 of Tropomyosin alpha-3 chain	P06753-2_K132_M1	_K[GlyGly (K)]LVIIEGDLER_.2	KYEEVARKLVIIEGD	132	Color2 [A=255, R=169, G=169, B=169]	1	4		GlyGly (K)	K	1	1	11.3684	11.4972	11.7073	13.1526	13.8395	12.5444	12.8388	12.6153
	0.0806054	0.265998	Q96RL1	UIMC1	BRCA1-A complex subunit RAP80	Q96RL1_K20_M1	_K[GlyGly (K)]DVETTSSVSVK_.2;_K[GlyGly (K)]DVETTSSVSVK_.3	ESRNLEKKDVETTSS	20	Color2 [A=255, R=169, G=169, B=169]	1	4		GlyGly (K)	K	1	1	12.478	10.6561	11.9891	13.933	15.3347	14.6753	14.2524	14.0335
	0.124251	0.265744	A0A804HII9;P12814;P12814-3	ACTN1	Isoform of P12814, Alpha-actinin-1;Alpha-actinin-1;Isoform of P12814, Isoform 3 of Alpha-actinin-1	A0A804HII9_K402_M1 | P12814_K402_M1 | P12814-3_K402_M1	_QK[GlyGly (K)]ASIHEAWTDGK_.3	LAEKFRQKASIHEAW | LAEKFRQKASIHEAW | LAEKFRQKASIHEAW	402 | 402 | 402	Color2 [A=255, R=169, G=169, B=169]	1	4		GlyGly (K)	K	1	1	10.9424	9.39158	11.3089	10.9827	12.8035	12.187	12.1136	11.9823
	0.0918811	0.265187	C9JGT8;C9JPV8;E9PFW3;Q96CW1	AP2M1	Isoform of Q96CW1, AP-2 complex subunit mu;Isoform of Q96CW1, AP-2 complex subunit mu;Isoform of Q96CW1, AP-2 complex subunit mu;AP-2 complex subunit mu	C9JGT8_K226_M1 | C9JPV8_K247_M1 | E9PFW3_K249_M1 | Q96CW1_K224_M1	_IVIEK[GlyGly (K)]QGK_.2	NDKIVIEKQGKGTAD | NDKIVIEKQGKGTAD | NDKIVIEKQGKGTAD | NDKIVIEKQGKGTAD	224 | 226 | 247 | 249	Color2 [A=255, R=169, G=169, B=169]	1	4		GlyGly (K)	K	1	1	12.144	11.7802	11.1816	12.8936	15.0518	12.7264	14.3757	14.3121
	0.215253	0.264038	B4DTR1;J3QLU9;P04626;P04626-2;P04626-3;P04626-4;P04626-5	ERBB2	Isoform of P04626, Receptor tyrosine-protein kinase erbB-2;Isoform of P04626, Receptor protein-tyrosine kinase;Receptor tyrosine-protein kinase erbB-2;Isoform of P04626, Isoform 2 of Receptor tyrosine-protein kinase erbB-2;Isoform of P04626, Isoform 3 of Receptor tyrosine-protein kinase erbB-2;Isoform of P04626, Isoform 4 of Receptor tyrosine-protein kinase erbB-2;Isoform of P04626, Isoform 5 of …	B4DTR1_K661_M1 | J3QLU9_K937_M1 | P04626_K937_M1 | P04626-2_K327_M1 | P04626-3_K251_M1 | P04626-4_K922_M1 | P04626-5_K907_M1	_EIPDLLEK[GlyGly (K)]GER_.2;_EIPDLLEK[GlyGly (K)]GER_.3	EIPDLLEKGERLPQP | EIPDLLEKGERLPQP | EIPDLLEKGERLPQP | EIPDLLEKGERLPQP | EIPDLLEKGERLPQP | EIPDLLEKGERLPQP | EIPDLLEKGERLPQP	251 | 327 | 661 | 907 | 922 | 937 | 937	Color2 [A=255, R=169, G=169, B=169]	1	4		GlyGly (K)	K	1	1	13.4315	13.0256	13.2971	14.3866	14.9363	13.2427	14.0127	13.9958
	0.143593	0.263903	Q5T6Z8;Q9BXS4	TMEM59	Isoform of Q9BXS4, Transmembrane protein 59;Transmembrane protein 59	Q5T6Z8_K171_M1 | Q9BXS4_K302_M1	_SK[GlyGly (K)]TEDHEEAGPLPTK_.2;_SK[GlyGly (K)]TEDHEEAGPLPTK_.3;_SK[GlyGly (K)]TEDHEEAGPLPTK_.4	SLVVVRSKTEDHEEA | SLVVVRSKTEDHEEA	171 | 302	Color2 [A=255, R=169, G=169, B=169]	1	4		GlyGly (K)	K	1	1	14.3445	14.0333	14.1399	15.7682	16.4411	15.5978	15.9865	15.5777
	0.200863	0.262759	P08034	GJB1	Gap junction beta-1 protein	P08034_K250_M1	_QNEINK[GlyGly (K)]LLSEQDGSLK_.3	YKQNEINKLLSEQDG	250	Color2 [A=255, R=169, G=169, B=169]	1	4		GlyGly (K)	K	1	1	15.1217	15.065	15.5552	15.6798	16.9243	16.1312	16.5403	16.518
	0.110528	0.261916	M0R117;Q02543	RPL18A	Isoform of Q02543, 60S ribosomal protein L18a;60S ribosomal protein L18a	M0R117_K11_M1 | Q02543_K11_M1	_EYK[GlyGly (K)]VVGR_.2	SGTLREYKVVGRCLP | SGTLREYKVVGRCLP	11 | 11	Color2 [A=255, R=169, G=169, B=169]	1	4		GlyGly (K)	K	1	1	14.2706	13.6416	13.4637	15.6569	16.5987	15.3447	15.8276	15.9551
	0.116124	0.261835	P25789	PSMA4	Proteasome subunit alpha type-4	P25789_K222_M1	_ENGK[GlyGly (K)]TVIR_.2	TLTRENGKTVIRVLK	222	Color2 [A=255, R=169, G=169, B=169]	1	4		GlyGly (K)	K	1	1	11.0457	11.2835	11.1191	11.5592	13.8903	11.6867	13.0668	13.2086
	0.258565	0.260588	P46783	RPS10	40S ribosomal protein S10	P46783_K107_M1	_PK[GlyGly (K)]GLEGER_.2;_PK[GlyGly (K)]GLEGERPAR_.2;_PK[GlyGly (K)]GLEGERPAR_.3;_PRPK[GlyGly (K)]GLEGER_.2;_PRPK[GlyGly (K)]GLEGER_.3	ETGRPRPKGLEGERP	107	Color2 [A=255, R=169, G=169, B=169]	1	4		GlyGly (K)	K	1	1	17.2904	17.2182	17.1859	18.6337	18.3377	17.1904	17.6247	17.6347
	0.199094	0.259628	Q6PJT7;Q6PJT7-2;Q6PJT7-9	ZC3H14	Zinc finger CCCH domain-containing protein 14;Isoform of Q6PJT7, Isoform 2 of Zinc finger CCCH domain-containing protein 14;Isoform of Q6PJT7, Isoform 9 of Zinc finger CCCH domain-containing protein 14	Q6PJT7_K413_M1 | Q6PJT7-2_K413_M1 | Q6PJT7-9_K413_M1	_ISPPIK[GlyGly (K)]EEETK_.2;_ISPPIK[GlyGly (K)]EEETK_.3	PRISPPIKEEETKGD | PRISPPIKEEETKGD | PRISPPIKEEETKGD	413 | 413 | 413	Color2 [A=255, R=169, G=169, B=169]	1	4		GlyGly (K)	K	1	1	14.1579	14.4039	14.9254	15.3304	16.3656	15.2245	15.5509	15.3837
	0.137014	0.258908	A0A1B0GTL5;Q9BXF6	RAB11FIP5	Isoform of Q9BXF6, Rab11 family-interacting protein 5;Rab11 family-interacting protein 5	A0A1B0GTL5_K1231_M1 | Q9BXF6_K560_M1	_LK[GlyGly (K)]TVTSGSIQPVTQAPQAGQMVDTK_.3	SSGLEKLKTVTSGSI | SSGLEKLKTVTSGSI	560 | 1231	Color2 [A=255, R=169, G=169, B=169]	1	4		GlyGly (K)	K	1	1	12.5625	10.498	12.4307	12.0044	13.6284	12.7712	13.2369	12.8237
	0.328095	0.258562	Q9UHP3;Q9UHP3-1;Q9UHP3-3	USP25	Ubiquitin carboxyl-terminal hydrolase 25;Isoform of Q9UHP3, Isoform USP25b of Ubiquitin carboxyl-terminal hydrolase 25;Isoform of Q9UHP3, Isoform USP25m of Ubiquitin carboxyl-terminal hydrolase 25	Q9UHP3_K312_M1 | Q9UHP3-1_K312_M1 | Q9UHP3-3_K312_M1	_FLAVGVLEGK[GlyGly (K)]K_.2;_FLAVGVLEGK[GlyGly (K)]K_.3	AVGVLEGKKFENTEM | AVGVLEGKKFENTEM | AVGVLEGKKFENTEM	312 | 312 | 312	Color2 [A=255, R=169, G=169, B=169]	1	4		GlyGly (K)	K	1	1	12.9918	13.2291	13.5809	14.1678	14.3766	13.6811	13.9468	13.6174
	0.216174	0.257841	Q00839	HNRNPU	Heterogeneous nuclear ribonucleoprotein U	Q00839_K265_M1	_GYFEYIEENK[GlyGly (K)]YSR_.2;_GYFEYIEENK[GlyGly (K)]YSR_.3	FEYIEENKYSRAKSP	265	Color2 [A=255, R=169, G=169, B=169]	1	4		GlyGly (K)	K	1	1	13.2117	12.7086	12.647	14.072	14.3278	12.9129	13.696	13.7774
	0.240267	0.256818	Q08174;Q08174-2	PCDH1	Protocadherin-1;Isoform of Q08174, Isoform 2 of Protocadherin-1	Q08174_K923_M1 | Q08174-2_K923_M1	_PVK[GlyGly (K)]PVEDEDEAGLQK_.2;_PVK[GlyGly (K)]PVEDEDEAGLQK_.3	SKSPKPVKPVEDEDE | SKSPKPVKPVEDEDE	923 | 923	Color2 [A=255, R=169, G=169, B=169]	1	4		GlyGly (K)	K	1	1	11.6679	11.5885	12.1333	12.6535	13.3386	12.4117	12.8209	12.4263
	0.250777	0.254868	Q13501	SQSTM1	Sequestosome-1	Q13501_K13_M1	_AYLLGK[GlyGly (K)]EDAAR_.2;_AYLLGK[GlyGly (K)]EDAAR_.3	VKAYLLGKEDAAREI	13	Color2 [A=255, R=169, G=169, B=169]	1	4		GlyGly (K)	K	1	1	12.2119	12.9266	13.0235	13.4217	13.8943	12.5805	13.5424	12.6453
	0.1866	0.254842	P22626	HNRNPA2B1	Heterogeneous nuclear ribonucleoproteins A2/B1	P22626_K168_M1	_GFGFVTFDDHDPVDK[GlyGly (K)]IVLQK_.3;_GFGFVTFDDHDPVDK[GlyGly (K)]IVLQK_.4	DDHDPVDKIVLQKYH	168	Color2 [A=255, R=169, G=169, B=169]	1	4		GlyGly (K)	K	1	1	13.5438	14.554	14.8633	15.2417	15.9834	15.3463	15.2841	15.0579
	0.0835388	0.254393	A0A590UJK4;A0A590UJP7;A0A590UK01;A0A590UK80;Q13247;Q13247-3	SRSF6;SRSF6;SRSF6;;SRSF6;SRSF6	Isoform of Q13247, Serine/arginine-rich-splicing factor 6;Isoform of Q13247, Serine/arginine-rich-splicing factor 6;Isoform of Q13247, Serine/arginine-rich-splicing factor 6;readthrough, Serine/arginine-rich splicing factor 6 (Fragment);Serine/arginine-rich splicing factor 6;Isoform of Q13247, Isoform SRP55-3 of Serine/arginine-rich splicing factor 6	A0A590UJK4_K143_M1 | A0A590UJP7_K143_M1 | A0A590UK01_K143_M1 | A0A590UK80_K137_M1 | Q13247_K143_M1 | Q13247-3_K143_M1	_QAGEVTYADAHK[GlyGly (K)]ER_.3	VTYADAHKERTNEGV | VTYADAHKERTNEGV | VTYADAHKERTNEGV | VTYADAHKERTNEGV | VTYADAHKERTNEGV | VTYADAHKERTNEGV	137 | 143 | 143 | 143 | 143 | 143	Color2 [A=255, R=169, G=169, B=169]	1	4		GlyGly (K)	K	1	1	9.43036	9.70079	9.40043	11.7187	12.955	12.2257	12.2271	11.9832
	0.417806	0.253999	B4DTR1;J3QLU9;P04626;P04626-2;P04626-3;P04626-4;P04626-5	ERBB2	Isoform of P04626, Receptor tyrosine-protein kinase erbB-2;Isoform of P04626, Receptor protein-tyrosine kinase;Receptor tyrosine-protein kinase erbB-2;Isoform of P04626, Isoform 2 of Receptor tyrosine-protein kinase erbB-2;Isoform of P04626, Isoform 3 of Receptor tyrosine-protein kinase erbB-2;Isoform of P04626, Isoform 4 of Receptor tyrosine-protein kinase erbB-2;Isoform of P04626, Isoform 5 of …	B4DTR1_K471_M1 | J3QLU9_K747_M1 | P04626_K747_M1 | P04626-2_K137_M1 | P04626-3_K61_M1 | P04626-4_K732_M1 | P04626-5_K717_M1	_GIWIPDGENVK[GlyGly (K)]IPVAIK_.3	IPDGENVKIPVAIKV | IPDGENVKIPVAIKV | IPDGENVKIPVAIKV | IPDGENVKIPVAIKV | IPDGENVKIPVAIKV | IPDGENVKIPVAIKV | IPDGENVKIPVAIKV	61 | 137 | 471 | 717 | 732 | 747 | 747	Color2 [A=255, R=169, G=169, B=169]	1	4		GlyGly (K)	K	1	1	13.5489	13.8444	14.3619	14.2315	14.7452	14.071	14.5219	14.1102
	0.105635	0.253679	Q14739	LBR	Delta(14)-sterol reductase LBR	Q14739_K50_M1	_DGTELELK[GlyGly (K)]ENDIK_.2;_DGTELELK[GlyGly (K)]ENDIK_.3	DGTELELKENDIKPL	50	Color2 [A=255, R=169, G=169, B=169]	1	4		GlyGly (K)	K	1	1	10.7513	10.8448	11.2515	12.3327	13.8664	13.051	13.0477	12.8963
	0.107529	0.25232	O60493	SNX3	Sorting nexin-3	O60493_K158_M1	_SYTPSK[GlyGly (K)]IR_.2	DKSYTPSKIRHA___	158	Color2 [A=255, R=169, G=169, B=169]	1	4		GlyGly (K)	K	1	1	11.26	11.7011	11.4025	13.8635	14.4138	12.7365	12.9057	12.949
	0.152703	0.25182	Q9P2M7	CGN	Cingulin	Q9P2M7_K505_M1	_GALK[GlyGly (K)]EEVASR_.2	TALKGALKEEVASRD	505	Color2 [A=255, R=169, G=169, B=169]	1	4		GlyGly (K)	K	1	1	12.0436	11.6644	11.8367	13.6832	13.9192	12.8282	13.127	12.8158
	0.120932	0.251786	P05023;P05023-4	ATP1A1	Sodium/potassium-transporting ATPase subunit alpha-1;Isoform of P05023, Isoform 4 of Sodium/potassium-transporting ATPase subunit alpha-1	P05023_K612_M1 | P05023-4_K612_M1	_SAGIK[GlyGly (K)]VIMVTGDHPITAK_.3	KCRSAGIKVIMVTGD | KCRSAGIKVIMVTGD	612 | 612	Color2 [A=255, R=169, G=169, B=169]	1	4		GlyGly (K)	K	1	1	11.7721	9.86694	11.82	11.7034	13.1949	12.7836	12.6264	12.4749
	0.182052	0.251662	P09429	HMGB1	High mobility group protein B1	P09429_K157_M1	_YEK[GlyGly (K)]DIAAYR_.2;_YEK[GlyGly (K)]DIAAYR_.3	KLKEKYEKDIAAYRA	157	Color2 [A=255, R=169, G=169, B=169]	1	4		GlyGly (K)	K	1	1	13.6253	14.7639	14.8938	15.3561	15.1168	15.2776	15.6644	13.876
	0.105168	0.251179	P62820	RAB1A	Ras-related protein Rab-1A	P62820_K187_M1	_M[Oxidation (M)]GPGATAGGAEK[GlyGly (K)]SNVK_.3;_MGPGATAGGAEK[GlyGly (K)]SNVK_.2;_MGPGATAGGAEK[GlyGly (K)]SNVK_.3	ATAGGAEKSNVKIQS	187	Color2 [A=255, R=169, G=169, B=169]	1	4		GlyGly (K)	K	1	1	13.8835	12.7808	13.5681	14.8913	16.1972	15.4082	15.4751	15.3398
	0.0731986	0.250961	Q15459	SF3A1	Splicing factor 3A subunit 1	Q15459_K30_M1	_QPTEEEASSK[GlyGly (K)]EDSAPSK_.3	TEEEASSKEDSAPSK	30	Color2 [A=255, R=169, G=169, B=169]	1	4		GlyGly (K)	K	1	1	10.4624	10.4246	10.5481	12.2033	14.2339	13.583	13.7055	13.2508
	0.077539	0.250403	J3KPS0;Q9NXW2;Q9NXW2-2	DNAJB12	Isoform of Q9NXW2, DnaJ (Hsp40) homolog, subfamily B, member 12, isoform CRA_c;DnaJ homolog subfamily B member 12;Isoform of Q9NXW2, Isoform 2 of DnaJ homolog subfamily B member 12	J3KPS0_K107_M1 | Q9NXW2_K73_M1 | Q9NXW2-2_K73_M1	_K[GlyGly (K)]AGGTDAPSANGEAGGESTK_.3	TTHATHRKAGGTDAP | TTHATHRKAGGTDAP | TTHATHRKAGGTDAP	73 | 73 | 107	Color2 [A=255, R=169, G=169, B=169]	1	4		GlyGly (K)	K	1	1	9.75198	9.21316	8.92199	11.4454	12.621	12.2217	12.2041	12.238
	0.162161	0.250349	Q9NVQ4;Q9NVQ4-2;Q9NVQ4-3	FAIM	Fas apoptotic inhibitory molecule 1;Isoform of Q9NVQ4, Isoform 2 of Fas apoptotic inhibitory molecule 1;Isoform of Q9NVQ4, Isoform 3 of Fas apoptotic inhibitory molecule 1	Q9NVQ4_K60_M1 | Q9NVQ4-2_K94_M1 | Q9NVQ4-3_K82_M1	_ETFYVGAAK[GlyGly (K)]TK_.2;_ETFYVGAAK[GlyGly (K)]TK_.3	TFYVGAAKTKATINI | TFYVGAAKTKATINI | TFYVGAAKTKATINI	60 | 82 | 94	Color2 [A=255, R=169, G=169, B=169]	1	4		GlyGly (K)	K	1	1	11.5143	11.8337	11.8839	13.3464	13.8319	12.342	12.7334	12.5596
	0.111698	0.249104	O43399;O43399-5;O43399-7	TPD52L2	Tumor protein D54;Isoform of O43399, Isoform 5 of Tumor protein D54;Isoform of O43399, Isoform 7 of Tumor protein D54	O43399_K128_M1 | O43399-5_K128_M1 | O43399-7_K128_M1	_K[GlyGly (K)]TQETLSQAGQK_.2;_K[GlyGly (K)]TQETLSQAGQK_.3	TQSDLYKKTQETLSQ | TQSDLYKKTQETLSQ | TQSDLYKKTQETLSQ	128 | 128 | 128	Color2 [A=255, R=169, G=169, B=169]	1	4		GlyGly (K)	K	1	1	13.0062	12.9112	12.4651	13.3468	15.2529	13.5519	14.7581	15.1485
	0.116402	0.248815	A0A0U1RQF0;P49327	FASN	Isoform of P49327, Fatty acid synthase;Fatty acid synthase	A0A0U1RQF0_K2434_M1 | P49327_K2436_M1	_AAEQYTPK[GlyGly (K)]AK_.2	AAEQYTPKAKYHGNV | AAEQYTPKAKYHGNV	2434 | 2436	Color2 [A=255, R=169, G=169, B=169]	1	4		GlyGly (K)	K	1	1	12.9299	12.5614	12.3864	13.6745	14.8993	14.2614	14.8628	14.7235
	0.252948	0.248473	Q14764	MVP	Major vault protein	Q14764_K444_M1	_DTAK[GlyGly (K)]SLQPLAPR_.2;_DTAK[GlyGly (K)]SLQPLAPR_.3	RGEKDTAKSLQPLAP	444	Color2 [A=255, R=169, G=169, B=169]	1	4		GlyGly (K)	K	1	1	13.9419	14.3233	14.4466	13.8641	14.1752	15.1283	15.2358	15.0161
	0.287893	0.247757	P31431	SDC4	Syndecan-4	P31431_K190_M1	_K[GlyGly (K)]APTNEFYA_.2	GKKPIYKKAPTNEFY	190	Color2 [A=255, R=169, G=169, B=169]	1	4		GlyGly (K)	K	1	1	18.4897	18.3915	18.7766	18.7504	19.6359	19.0078	19.615	19.3739
	0.178114	0.246865	P07910;P07910-2	HNRNPC	Heterogeneous nuclear ribonucleoproteins C1/C2;Isoform of P07910, Isoform C1 of Heterogeneous nuclear ribonucleoproteins C1/C2	P07910_K89_M1 | P07910-2_K89_M1	_MIAGQVLDINLAAEPK[GlyGly (K)]VNR_.3	INLAAEPKVNRGKAG | INLAAEPKVNRGKAG	89 | 89	Color2 [A=255, R=169, G=169, B=169]	1	4		GlyGly (K)	K	1	1	13.3861	12.757	13.7264	13.8459	15.0829	14.2175	14.5082	14.3505
	0.118762	0.246741	Q9P2R3;Q9P2R3-2;Q9P2R3-4	ANKFY1	Rabankyrin-5;Isoform of Q9P2R3, Isoform 2 of Rabankyrin-5;Isoform of Q9P2R3, Isoform 4 of Rabankyrin-5	Q9P2R3_K858_M1 | Q9P2R3-2_K859_M1 | Q9P2R3-4_K900_M1	_SAEAILK[GlyGly (K)]R_.2	KSAEAILKRESGAAE | KSAEAILKRESGAAE | KSAEAILKRESGAAE	858 | 859 | 900	Color2 [A=255, R=169, G=169, B=169]	1	4		GlyGly (K)	K	1	1	12.6483	12.7461	12.7261	14.8247	15.2883	14.2304	14.2571	14.0922
	0.0823274	0.24659	O14818	PSMA7	Proteasome subunit alpha type-7	O14818_K52_M1	_SVAK[GlyGly (K)]LQDER_.2	VEKKSVAKLQDERTV	52	Color2 [A=255, R=169, G=169, B=169]	1	4		GlyGly (K)	K	1	1	13.5709	13.5875	13.4605	15.8309	17.0472	16.0977	16.0283	15.9701
	0.116642	0.242381	P54578;P54578-2	USP14	Ubiquitin carboxyl-terminal hydrolase 14;Isoform of P54578, Isoform 2 of Ubiquitin carboxyl-terminal hydrolase 14	P54578_K238_M1 | P54578-2_K203_M1	_ETDSSSASAATPSK[GlyGly (K)]K_.2;_ETDSSSASAATPSK[GlyGly (K)]K_.3	ASAATPSKKKSLIDQ | ASAATPSKKKSLIDQ	203 | 238	Color2 [A=255, R=169, G=169, B=169]	1	4		GlyGly (K)	K	1	1	11.0686	10.4712	10.8687	11.5008	11.2882	12.5999	13.4042	10.6238
	0.0864605	0.241434	A0A8V8TNX9;P14618	PKM	Isoform of P14618, Pyruvate kinase PKM;Pyruvate kinase PKM	A0A8V8TNX9_K136_M1 | P14618_K62_M1	_SVETLK[GlyGly (K)]EMIK_.2	SRSVETLKEMIKSGM | SRSVETLKEMIKSGM	62 | 136	Color2 [A=255, R=169, G=169, B=169]	1	4		GlyGly (K)	K	1	1	13.2605	10.3339	12.3716	13.3804	14.6911	13.9468	14.0051	13.4409
	0.182352	0.241221	P09661	SNRPA1	U2 small nuclear ribonucleoprotein A'	P09661_K172_M1	_GAQLAK[GlyGly (K)]DIAR_.2	KRGAQLAKDIARRSK	172	Color2 [A=255, R=169, G=169, B=169]	1	4		GlyGly (K)	K	1	1	12.7973	12.3794	13.1819	14.1666	14.5292	13.4931	13.4229	13.3925
	0.0802731	0.240889	Q9NR19;Q9NR19-2	ACSS2	Acetyl-coenzyme A synthetase, cytoplasmic;Isoform of Q9NR19, Isoform 2 of Acetyl-coenzyme A synthetase, cytoplasmic	Q9NR19_K418_M1 | Q9NR19-2_K431_M1	_LLMK[GlyGly (K)]FGDEPVTK_.2;_LLMK[GlyGly (K)]FGDEPVTK_.3	TAIRLLMKFGDEPVT | TAIRLLMKFGDEPVT	418 | 431	Color2 [A=255, R=169, G=169, B=169]	1	4		GlyGly (K)	K	1	1	13.6128	10.6628	13.7732	12.0741	15.1732	13.8921	14.2077	14.2496
	0.111074	0.240885	P62195	PSMC5	26S proteasome regulatory subunit 8	P62195_K346_M1	_K[GlyGly (K)]IAELMPGASGAEVK_.2;_K[GlyGly (K)]IAELMPGASGAEVK_.3	TRGINLRKIAELMPG	346	Color2 [A=255, R=169, G=169, B=169]	1	4		GlyGly (K)	K	1	1	12.2386	10.408	12.079	12.9191	14.003	13.1559	12.6488	13.1223
	0.128741	0.240452	A0A6Q8PGB0;P24928	POLR2A	Isoform of P24928, DNA-directed RNA polymerase subunit;DNA-directed RNA polymerase II subunit RPB1	A0A6Q8PGB0_K1350_M1 | P24928_K1350_M1	_VLSEK[GlyGly (K)]DVDPVR_.2	LMRVLSEKDVDPVRT | LMRVLSEKDVDPVRT	1350 | 1350	Color2 [A=255, R=169, G=169, B=169]	1	4		GlyGly (K)	K	1	1	10.2871	10.4934	10.8084	12.2065	13.0883	11.4949	11.6676	11.643
	0.185949	0.240357	Q86T82;Q86T82-2	USP37	Ubiquitin carboxyl-terminal hydrolase 37;Isoform of Q86T82, Isoform 2 of Ubiquitin carboxyl-terminal hydrolase 37	Q86T82_K973_M1 | Q86T82-2_K879_M1	_NSQSLSTEVGK[GlyGly (K)]TTR_.3	SLSTEVGKTTRQAL_ | SLSTEVGKTTRQAL_	879 | 973	Color2 [A=255, R=169, G=169, B=169]	1	4		GlyGly (K)	K	1	1	10.5266	10.7524	10.8895	11.9453	12.3886	11.815	11.945	11.6643
	0.123583	0.239176	Q9H944	MED20	Mediator of RNA polymerase II transcription subunit 20	Q9H944_K106_M1	_GFFQSAK[GlyGly (K)]ASK_.2	KGFFQSAKASKIETR	106	Color2 [A=255, R=169, G=169, B=169]	1	4		GlyGly (K)	K	1	1	11.6029	11.9025	12.2668	14.1207	14.2091	13.0776	12.8355	12.5258
	0.0961051	0.238693	Q13185	CBX3	Chromobox protein homolog 3	Q13185_K5_M1	_[Acetyl (Protein N-term)]ASNK[GlyGly (K)]TTLQK_.2	___MASNKTTLQKMG	5	Color2 [A=255, R=169, G=169, B=169]	1	4		GlyGly (K)	K	1	1	12.3675	12.5935	12.2493	14.4487	15.1152	14.7327	14.5994	14.4663
	0.126148	0.23747	Q9H3Y8;X6R7I6	PPDPF	Pancreatic progenitor cell differentiation and proliferation factor;Isoform of Q9H3Y8, Pancreatic progenitor cell differentiation and proliferation factor	Q9H3Y8_K99_M1 | X6R7I6_K125_M1	_K[GlyGly (K)]QPGGQSSTASAGPPS_.2	LARDAPRKQPGGQSS | LARDAPRKQPGGQSS	99 | 125	Color2 [A=255, R=169, G=169, B=169]	1	4		GlyGly (K)	K	1	1	15.412	15.3456	15.3441	16.9947	17.6113	17.0135	17.0599	16.9335
	0.25051	0.236936	Q9BY71	LRRC3	Leucine-rich repeat-containing protein 3	Q9BY71_K250_M1	_SLPSAPASK[GlyGly (K)]DPIGPGP_.2	LPSAPASKDPIGPGP	250	Color2 [A=255, R=169, G=169, B=169]	1	4		GlyGly (K)	K	1	1	14.4624	14.4218	14.6176	15.3786	15.8544	15.0553	15.4456	15.2999
	0.0910679	0.235951	B5MCA4;P16422	EPCAM	Isoform of P16422, Epithelial cell adhesion molecule;Epithelial cell adhesion molecule	B5MCA4_K327_M1 | P16422_K299_M1	_YEK[GlyGly (K)]AEIK_.2	KRMAKYEKAEIKEMG | KRMAKYEKAEIKEMG	299 | 327	Color2 [A=255, R=169, G=169, B=169]	1	4		GlyGly (K)	K	1	1	16.389	15.9861	16.1348	16.9833	19.0112	18.0465	18.6785	18.58
	0.191696	0.233164	Q14019	COTL1	Coactosin-like protein	Q14019_K110_M1	_EVVQNFAK[GlyGly (K)]EFVISDR_.3	EVVQNFAKEFVISDR	110	Color2 [A=255, R=169, G=169, B=169]	1	4		GlyGly (K)	K	1	1	11.2597	11.1784	12.0707	11.6454	12.8454	12.4927	12.6941	12.2986
	0.225489	0.232258	O95183	VAMP5	Vesicle-associated membrane protein 5	O95183_K26_M1	_NNFGK[GlyGly (K)]VLER_.2	IMRNNFGKVLERGVK	26	Color2 [A=255, R=169, G=169, B=169]	1	4		GlyGly (K)	K	1	1	12.1134	12.2253	12.4132	13.4281	13.6236	12.3516	12.761	12.6407
	0.252762	0.231121	Q02790	FKBP4	Peptidyl-prolyl cis-trans isomerase FKBP4	Q02790_K28_M1	_ATESGAQSAPLPM[Oxidation (M)]EGVDISPK[GlyGly (K)]QDEGVLK_.4;_ATESGAQSAPLPMEGVDISPK[GlyGly (K)]QDEGVLK_.4	EGVDISPKQDEGVLK	28	Color2 [A=255, R=169, G=169, B=169]	1	4		GlyGly (K)	K	1	1	13.6236	13.8077	14.0243	14.3107	14.9383	14.6339	14.9149	14.6781
	0.122714	0.231103	Q07960	ARHGAP1	Rho GTPase-activating protein 1	Q07960_K31_M1	_LASIDEK[GlyGly (K)]NWPSDEMPDFPK_.3	KLASIDEKNWPSDEM	31	Color2 [A=255, R=169, G=169, B=169]	1	4		GlyGly (K)	K	1	1	12.226	11.2651	12.2633	12.4475	13.5993	13.6308	14.0741	12.8606
	0.102647	0.231064	C9JUT4;Q93052	LPP	Isoform of Q93052, LIM domain containing preferred translocation partner in lipoma, isoform CRA_e;Lipoma-preferred partner	C9JUT4_K108_M1 | Q93052_K108_M1	_VQGNPGGK[GlyGly (K)]TLEER_.3	VQGNPGGKTLEERRS | VQGNPGGKTLEERRS	108 | 108	Color2 [A=255, R=169, G=169, B=169]	1	4		GlyGly (K)	K	1	1	11.1867	10.5326	11.4428	12.6585	13.5688	13.2696	13.0536	12.327
	0.126414	0.230838	O15173;O15173-2	PGRMC2	Membrane-associated progesterone receptor component 2;Isoform of O15173, Isoform 2 of Membrane-associated progesterone receptor component 2	O15173_K193_M1 | O15173-2_K217_M1	_EK[GlyGly (K)]YDYVGR_.2	WEMQFKEKYDYVGRL | WEMQFKEKYDYVGRL	193 | 217	Color2 [A=255, R=169, G=169, B=169]	1	4		GlyGly (K)	K	1	1	12.7133	12.5685	13.0186	14.3651	15.2536	13.8114	14.0564	13.83
	0.0774984	0.23062	Q8WXX5	DNAJC9	DnaJ homolog subfamily C member 9	Q8WXX5_K205_M1	_K[GlyGly (K)]ELGLDEGVDSLK_.2;_K[GlyGly (K)]ELGLDEGVDSLK_.3	KEAEMSRKELGLDEG	205	Color2 [A=255, R=169, G=169, B=169]	1	4		GlyGly (K)	K	1	1	11.7534	10.8678	12.0017	12.0295	15.0813	13.1678	14.1366	13.625
	0.108467	0.230417	I3L0W0;Q92667	AKAP1	Isoform of Q92667, A-kinase anchor protein 1, mitochondrial (Fragment);A-kinase anchor protein 1, mitochondrial	I3L0W0_K179_M1 | Q92667_K603_M1	_TESFQNAQAGSNPK[GlyGly (K)]K_.2;_TESFQNAQAGSNPK[GlyGly (K)]K_.3	AQAGSNPKKVDLIIW | AQAGSNPKKVDLIIW	179 | 603	Color2 [A=255, R=169, G=169, B=169]	1	4		GlyGly (K)	K	1	1	10.8654	10.9055	10.888	12.4654	13.3831	12.7735	12.8054	12.6903
	0.0847279	0.228893	P31946-2	YWHAB	Isoform of P31946, Isoform Short of 14-3-3 protein beta/alpha	P31946-2_K11_M1	_AK[GlyGly (K)]LAEQAER_.2	SELVQKAKLAEQAER	11	Color2 [A=255, R=169, G=169, B=169]	1	4		GlyGly (K)	K	1	1	14.4325	14.067	14.1339	14.5926	17.107	15.6977	16.7778	16.7155
	0.0767424	0.228794	A0A0C4DG17;A0A8V8TLA4;A0A8V8TMX1;C9J9K3;P08865	RPSA	Isoform of P08865, 40S ribosomal protein SA;Isoform of P08865, 40S ribosomal protein SA;Isoform of P08865, 40S ribosomal protein SA;Isoform of P08865, 40S ribosomal protein SA (Fragment);40S ribosomal protein SA	A0A0C4DG17_K217_M1 | A0A8V8TLA4_K212_M1 | A0A8V8TMX1_K212_M1 | C9J9K3_K212_M1 | P08865_K212_M1	_DPEEIEK[GlyGly (K)]EEQAAAEK_.2;_DPEEIEK[GlyGly (K)]EEQAAAEK_.3	RDPEEIEKEEQAAAE | RDPEEIEKEEQAAAE | RDPEEIEKEEQAAAE | RDPEEIEKEEQAAAE | RDPEEIEKEEQAAAE	212 | 212 | 212 | 212 | 217	Color2 [A=255, R=169, G=169, B=169]	1	4		GlyGly (K)	K	1	1	10.3851	9.56416	10.4347	12.1517	13.6928	12.5853	12.7118	11.8444
	0.129053	0.227794	Q9ULF5	SLC39A10	Zinc transporter ZIP10	Q9ULF5_K549_M1	_LSDHK[GlyGly (K)]LNNTPDSDWLQLK_.3;_LSDHK[GlyGly (K)]LNNTPDSDWLQLK_.4	GRKLSDHKLNNTPDS	549	Color2 [A=255, R=169, G=169, B=169]	1	4		GlyGly (K)	K	1	1	11.8581	11.1385	12.0346	13.0391	14.0624	12.5065	12.4946	12.9083
	0.0955394	0.224488	O14737	PDCD5	Programmed cell death protein 5	O14737_K33_M1	_HGDPGDAAQQEAK[GlyGly (K)]HR_.3;_HGDPGDAAQQEAK[GlyGly (K)]HR_.4	DAAQQEAKHREAEMR	33	Color2 [A=255, R=169, G=169, B=169]	1	4		GlyGly (K)	K	1	1	12.8808	12.8148	12.2378	13.7589	14.9657	14.4585	15.1494	14.8716
	0.153629	0.223692	A0A0A0MRG2;E9PG40;P05067;P05067-10;P05067-11;P05067-3;P05067-4;P05067-5;P05067-6;P05067-7;P05067-8;P05067-9	APP	Isoform of P05067, Amyloid-beta A4 protein;Isoform of P05067, Amyloid-beta A4 protein;Amyloid-beta precursor protein;Isoform of P05067, Isoform APP639 of Amyloid-beta precursor protein;Isoform of P05067, Isoform 11 of Amyloid-beta precursor protein;Isoform of P05067, Isoform L-APP677 of Amyloid-beta precursor protein;Isoform of P05067, Isoform APP695 of Amyloid-beta precursor protein;Isoform of P…	A0A0A0MRG2_K616_M1 | E9PG40_K670_M1 | P05067_K726_M1 | P05067-10_K595_M1 | P05067-11_K702_M1 | P05067-3_K633_M1 | P05067-4_K651_M1 | P05067-5_K652_M1 | P05067-6_K670_M1 | P05067-7_K689_M1 | P05067-8_K707_M1 | P05067-9_K708_M1	_K[GlyGly (K)]QYTSIHHGVVEVDAAVTPEER_.3;_K[GlyGly (K)]QYTSIHHGVVEVDAAVTPEER_.4;_K[GlyGly (K)]QYTSIHHGVVEVDAAVTPEER_.5	TLVMLKKKQYTSIHH | TLVMLKKKQYTSIHH | TLVMLKKKQYTSIHH | TLVMLKKKQYTSIHH | TLVMLKKKQYTSIHH | TLVMLKKKQYTSIHH | TLVMLKKKQYTSIHH | TLVMLKKKQYTSIHH | TLVMLKKKQYTSIHH | TLVMLKKKQYTSIHH | TLVMLKKKQYTSIHH | TLVMLKKKQYTSIHH	595 | 616 | 633 | 651 | 652 | 670 | 670 | 689 | 702 | 707 | 708 | 726	Color2 [A=255, R=169, G=169, B=169]	1	4		GlyGly (K)	K	1	1	15.7614	15.1071	15.8299	16.362	17.3066	16.8303	16.9343	16.774
	0.115574	0.223624	A0A2R8Y5B5;O60779;O60779-2	SLC19A2	Isoform of O60779, Thiamine transporter 1;Thiamine transporter 1;Isoform of O60779, Isoform 2 of Thiamine transporter 1	A0A2R8Y5B5_K451_M1 | O60779_K484_M1 | O60779-2_K283_M1	_K[GlyGly (K)]LEDPQSSSQVTTS_.2	SVMKKCRKLEDPQSS | SVMKKCRKLEDPQSS | SVMKKCRKLEDPQSS	283 | 451 | 484	Color2 [A=255, R=169, G=169, B=169]	1	4		GlyGly (K)	K	1	1	9.94889	10.537	10.8793	11.086	12.8379	11.8345	12.0254	12.062
	0.116096	0.222925	A0A0G2JNW7;Q9Y666	SLC12A7	Isoform of Q9Y666, Solute carrier family 12 member 7;Solute carrier family 12 member 7	A0A0G2JNW7_K1008_M1 | Q9Y666_K1008_M1	_DLFSM[Oxidation (M)]K[GlyGly (K)]PDQSNVR_.3;_DLFSMK[GlyGly (K)]PDQSNVR_.2;_DLFSMK[GlyGly (K)]PDQSNVR_.3	FKDLFSMKPDQSNVR | FKDLFSMKPDQSNVR	1008 | 1008	Color2 [A=255, R=169, G=169, B=169]	1	4		GlyGly (K)	K	1	1	13.5195	11.8734	13.826	13.806	14.962	14.7035	14.0053	14.3126
	0.130829	0.222672	Q9Y6C9	MTCH2	Mitochondrial carrier homolog 2	Q9Y6C9_K111_M1	_GEELGPGNVQK[GlyGly (K)]EVSSSFDHVIK_.3;_GEELGPGNVQK[GlyGly (K)]EVSSSFDHVIK_.4	LGPGNVQKEVSSSFD	111	Color2 [A=255, R=169, G=169, B=169]	1	4		GlyGly (K)	K	1	1	14.3892	14.3146	14.7958	15.258	16.6177	15.8503	16.0998	15.9089
	0.216372	0.222443	Q9C0C9	UBE2O	(E3-independent) E2 ubiquitin-conjugating enzyme	Q9C0C9_K132_M1	_VQWYPEGVK[GlyGly (K)]QHVK_.2;_VQWYPEGVK[GlyGly (K)]QHVK_.3;_VQWYPEGVK[GlyGly (K)]QHVK_.4	QWYPEGVKQHVKETK	132	Color2 [A=255, R=169, G=169, B=169]	1	4		GlyGly (K)	K	1	1	14.6977	13.8746	14.9074	14.9087	15.8501	14.7806	15.1633	15.1133
	0.107588	0.220757	Q8WUA2	PPIL4	Peptidyl-prolyl cis-trans isomerase-like 4	Q8WUA2_K138_M1	_K[GlyGly (K)]INETFVDK_.2	EGMDIIKKINETFVD	138	Color2 [A=255, R=169, G=169, B=169]	1	4		GlyGly (K)	K	1	1	11.2908	10.6323	11.4775	12.6461	13.8371	12.4993	12.6188	12.4003
	0.139962	0.22065	Q9Y5B9	SUPT16H	FACT complex subunit SPT16	Q9Y5B9_K696_M1	_GDK[GlyGly (K)]VDILYNNIK_.2	FTSVRGDKVDILYNN	696	Color2 [A=255, R=169, G=169, B=169]	1	4		GlyGly (K)	K	1	1	11.0645	11.4474	11.3024	13.0465	13.0477	11.2355	11.6519	11.677
	0.137258	0.220074	O95793;O95793-2	STAU1	Double-stranded RNA-binding protein Staufen homolog 1;Isoform of O95793, Isoform Short of Double-stranded RNA-binding protein Staufen homolog 1	O95793_K399_M1 | O95793-2_K318_M1	_VTFFEPGSGDENGTSNK[GlyGly (K)]EDEFR_.3	DENGTSNKEDEFRMP | DENGTSNKEDEFRMP	318 | 399	Color2 [A=255, R=169, G=169, B=169]	1	4		GlyGly (K)	K	1	1	11.5312	12.2993	12.0413	12.0542	13.781	11.3076	12.9334	12.7707
	0.170586	0.219518	Q15012	LAPTM4A	Lysosomal-associated transmembrane protein 4A	Q15012_K224_M1	_M[Oxidation (M)]PEK[GlyGly (K)]EPPPPYLPA_.2;_MPEK[GlyGly (K)]EPPPPYLPA_.2;_MPEK[GlyGly (K)]EPPPPYLPA_.3	MAVKMPEKEPPPPYL	224	Color2 [A=255, R=169, G=169, B=169]	1	4		GlyGly (K)	K	1	1	19.8198	19.6121	19.9297	20.5052	21.4382	20.7291	21.1404	20.9019
	0.174756	0.219227	P30153	PPP2R1A	Serine/threonine-protein phosphatase 2A 65 kDa regulatory subunit A alpha isoform	P30153_K266_M1	_YM[Oxidation (M)]VADK[GlyGly (K)]FTELQK_.2;_YM[Oxidation (M)]VADK[GlyGly (K)]FTELQK_.3;_YMVADK[GlyGly (K)]FTELQK_.2;_YMVADK[GlyGly (K)]FTELQK_.3	VRYMVADKFTELQKA	266	Color2 [A=255, R=169, G=169, B=169]	1	4		GlyGly (K)	K	1	1	13.9506	13.5524	14.5138	15.1465	15.5836	14.6819	14.7609	14.2242
	0.0772602	0.218754	B8ZZQ6;P06454;P06454-2	PTMA	Isoform of P06454, Prothymosin alpha;Prothymosin alpha;Isoform of P06454, Isoform 2 of Prothymosin alpha	B8ZZQ6_K99_M1 | P06454_K103_M1 | P06454-2_K102_M1	_AAEDDEDDDVDTK[GlyGly (K)]K_.2;_AAEDDEDDDVDTK[GlyGly (K)]K_.3;_RAAEDDEDDDVDTK[GlyGly (K)]K_.3	EDDDVDTKKQKTDED | EDDDVDTKKQKTDED | EDDDVDTKKQKTDED	99 | 102 | 103	Color2 [A=255, R=169, G=169, B=169]	1	4		GlyGly (K)	K	1	1	13.8379	14.0628	13.8863	15.5177	17.1191	16.3713	16.4932	16.3689
	0.111365	0.218441	A0A0A0MRV4;A0A0A0MT35;A0A0G2JRR6;A0A0G2JSF1;A0A2P0CTB1;A0A2P0CTH9;A0A2P0CU24;J3KPF5;J3KPF6;J3KRV9;J3QKK8;Q8TBF2;Q8TBF2-2;Q8TBF2-3;Q8TBF2-4;Q8TBF2-6;Q8TBF2-7	PRXL2B	Isoform of Q8TBF2, Prostamide/prostaglandin F synthase;Isoform of Q8TBF2, Prostamide/prostaglandin F synthase;Isoform of Q8TBF2, Prostamide/prostaglandin F synthase (Fragment);Isoform of Q8TBF2, Prostamide/prostaglandin F synthase (Fragment);Isoform of Q8TBF2, Prostamide/prostaglandin F synthase;Isoform of Q8TBF2, Prostamide/prostaglandin F synthase;Isoform of Q8TBF2, Prostamide/prostaglandin F s…	A0A0A0MRV4_K131_M1 | A0A0A0MT35_K131_M1 | A0A0G2JRR6_K119_M1 | A0A0G2JSF1_K104_M1 | A0A2P0CTB1_K131_M1 | A0A2P0CTH9_K101_M1 | A0A2P0CU24_K131_M1 | J3KPF5_K131_M1 | J3KPF6_K131_M1 | J3KRV9_K101_M1 | J3QKK8_K101_M1 | Q8TBF2_K101_M1 | Q8TBF2-2_K101_M1 | Q8TBF2-3_K101_M1 | Q8TBF2-4_K101_M1 | Q8TBF2-6_K101_M1 | Q8TBF2-7_K101_M1	_QLYK[GlyGly (K)]ELGFK_.2;_QLYK[GlyGly (K)]ELGFK_.3	DESKQLYKELGFKRL | DESKQLYKELGFKRL | DESKQLYKELGFKRL | DESKQLYKELGFKRL | DESKQLYKELGFKRY | DESKQLYKELGFKRY | DESKQLYKELGFKRY | DESKQLYKELGFKRY | DESKQLYKELGFKRY | DESKQLYKELGFKRY | DESKQLYKELGFKRY | DESKQLYKELGFKRY | DESKQLYKELGFKRY | DESKQLYKELGFKRY | DESKQLYKELGFKRY | DESKQLYKELGFKRY | DESKQLYKELGFKRY	101 | 101 | 101 | 101 | 101 | 101 | 101 | 101 | 101 | 104 | 119 | 131 | 131 | 131 | 131 | 131 | 131	Color2 [A=255, R=169, G=169, B=169]	1	4		GlyGly (K)	K	1	1	15.0464	13.5098	15.2454	15.0921	16.856	15.7288	15.8384	15.839
	0.088272	0.217814	B0YIW6;P48444	ARCN1	Isoform of P48444, Coatomer subunit delta;Coatomer subunit delta	B0YIW6_K297_M1 | P48444_K256_M1	_SEGETIMSSSMGK[GlyGly (K)]R_.2;_SEGETIMSSSMGK[GlyGly (K)]R_.3	IMSSSMGKRTSEATK | IMSSSMGKRTSEATK	256 | 297	Color2 [A=255, R=169, G=169, B=169]	1	4		GlyGly (K)	K	1	1	13.5003	11.8765	13.1863	13.0334	15.668	12.4653	14.4914	13.6702
	0.115066	0.217773	Q9H3Z4;Q9H3Z4-2	DNAJC5	DnaJ homolog subfamily C member 5;Isoform of Q9H3Z4, Isoform 2 of DnaJ homolog subfamily C member 5	Q9H3Z4_K46_M1 | Q9H3Z4-2_K46_M1	_YHPDK[GlyGly (K)]NPDNPEAADK_.3;_YHPDK[GlyGly (K)]NPDNPEAADK_.4	ALKYHPDKNPDNPEA | ALKYHPDKNPDNPEA	46 | 46	Color2 [A=255, R=169, G=169, B=169]	1	4		GlyGly (K)	K	1	1	11.7558	11.0698	11.7724	12.839	13.873	13.0554	13.224	12.7898
	0.100733	0.217499	A0A8V8TM21;A0A8V8TNV9;Q92504	SLC39A7	Isoform of Q92504, Zinc transporter SLC39A7;Isoform of Q92504, Zinc transporter SLC39A7;Zinc transporter SLC39A7	A0A8V8TM21_K292_M1 | A0A8V8TNV9_K237_M1 | Q92504_K310_M1	_DGPVRPQNAEEEK[GlyGly (K)]R_.3	PQNAEEEKRGLDLRV | PQNAEEEKRGLDLRV | PQNAEEEKRGLDLRV	237 | 292 | 310	Color2 [A=255, R=169, G=169, B=169]	1	4		GlyGly (K)	K	1	1	10.7943	10.3157	10.733	12.2284	13.3532	12.1935	12.4706	12.0947
	0.119975	0.217457	P60866;P60866-2	RPS20	40S ribosomal protein S20;Isoform of P60866, Isoform 2 of 40S ribosomal protein S20	P60866_K4_M1 | P60866-2_K4_M1	_[Acetyl (Protein N-term)]AFK[GlyGly (K)]DTGK_.1;_[Acetyl (Protein N-term)]AFK[GlyGly (K)]DTGK_.2	____MAFKDTGKTPV | ____MAFKDTGKTPV	4 | 4	Color2 [A=255, R=169, G=169, B=169]	1	4		GlyGly (K)	K	1	1	21.7111	20.8704	21.8075	22.686	23.6717	23.0068	22.8447	22.7915
	0.0781298	0.216953	B4E1Q4;O14730;O14730-2	RIOK3	Isoform of O14730, Serine/threonine-protein kinase RIO3;Serine/threonine-protein kinase RIO3;Isoform of O14730, Isoform 2 of Serine/threonine-protein kinase RIO3	B4E1Q4_K284_M1 | O14730_K300_M1 | O14730-2_K300_M1	_TTLNEFK[GlyGly (K)]NR_.2;_TTLNEFK[GlyGly (K)]NR_.3	KTTLNEFKNRDKYIK | KTTLNEFKNRDKYIK | KTTLNEFKNRDKYIK	284 | 300 | 300	Color2 [A=255, R=169, G=169, B=169]	1	4		GlyGly (K)	K	1	1	9.95439	10.6278	11.2493	13.4492	13.5113	12.9362	11.517	11.6819
	0.0807514	0.216504	P05204	HMGN2	Non-histone chromosomal protein HMG-17	P05204_K64_M1	_ADAGK[GlyGly (K)]EGNNPAENGDAK_.2;_ADAGK[GlyGly (K)]EGNNPAENGDAK_.3	KGKADAGKEGNNPAE	64	Color2 [A=255, R=169, G=169, B=169]	1	4		GlyGly (K)	K	1	1	11.3047	11.455	11.0163	12.4532	14.1629	13.2834	13.936	13.6666
	0.106184	0.216255	P63104	YWHAZ	14-3-3 protein zeta/delta	P63104_K9_M1	_NELVQK[GlyGly (K)]AK_.2	DKNELVQKAKLAEQA	9	Color2 [A=255, R=169, G=169, B=169]	1	4		GlyGly (K)	K	1	1	16.894	16.7081	16.8328	17.5332	19.0547	18.4101	18.8528	18.7131
	0.158532	0.214942	Q8WUM4;Q8WUM4-2	PDCD6IP	Programmed cell death 6-interacting protein;Isoform of Q8WUM4, Isoform 2 of Programmed cell death 6-interacting protein	Q8WUM4_K501_M1 | Q8WUM4-2_K506_M1	_TVLDK[GlyGly (K)]AVQADGQVK_.2;_TVLDK[GlyGly (K)]AVQADGQVK_.3	NFRTVLDKAVQADGQ | NFRTVLDKAVQADGQ	501 | 506	Color2 [A=255, R=169, G=169, B=169]	1	4		GlyGly (K)	K	1	1	12.9241	12.6747	13.1274	14.0689	14.7494	13.7112	14.1118	13.6111
	0.208402	0.213762	P13726	F3	Tissue factor	P13726_K287_M1	_AGVGQSWK[GlyGly (K)]ENSPLNVS_.2	AGVGQSWKENSPLNV	287	Color2 [A=255, R=169, G=169, B=169]	1	4		GlyGly (K)	K	1	1	14.4542	14.1838	14.8509	15.0625	15.9946	14.8421	15.2091	15.2073
	0.156489	0.211322	Q13200	PSMD2	26S proteasome non-ATPase regulatory subunit 2	Q13200_K858_M1	_VGQAVDVVGQAGK[GlyGly (K)]PK_.2;_VGQAVDVVGQAGK[GlyGly (K)]PK_.3	DVVGQAGKPKTITGF	858	Color2 [A=255, R=169, G=169, B=169]	1	4		GlyGly (K)	K	1	1	13.4041	13.4139	13.4922	13.9111	15.1279	12.8343	14.0536	14.1685
	0.097738	0.211072	C9IYI1;C9J186;C9JCN1;H7BZ95;M0R0A5;M0R265;Q6E0U4;Q6E0U4-10;Q6E0U4-11;Q6E0U4-12;Q6E0U4-13;Q6E0U4-14;Q6E0U4-15;Q6E0U4-16;Q6E0U4-2;Q6E0U4-4;Q6E0U4-8;Q6E0U4-9;S4R2X7;S4R3L7	DMKN	Isoform of Q6E0U4, Dermokine;Isoform of Q6E0U4, Dermokine;Isoform of Q6E0U4, Dermokine;Isoform of Q6E0U4, Dermokine (Fragment);Isoform of Q6E0U4, Dermokine;Isoform of Q6E0U4, Dermokine;Dermokine;Isoform of Q6E0U4, Isoform 10 of Dermokine;Isoform of Q6E0U4, Isoform 11 of Dermokine;Isoform of Q6E0U4, Isoform 12 of Dermokine;Isoform of Q6E0U4, Isoform 13 of Dermokine;Isoform of Q6E0U4, Isoform 14 of…	C9IYI1_K230_M1 | C9J186_K149_M1 | C9JCN1_K180_M1 | H7BZ95_K178_M1 | M0R0A5_K178_M1 | M0R265_K161_M1 | Q6E0U4_K453_M1 | Q6E0U4-10_K129_M1 | Q6E0U4-11_K109_M1 | Q6E0U4-12_K123_M1 | Q6E0U4-13_K100_M1 | Q6E0U4-14_K114_M1 | Q6E0U4-15_K67_M1 | Q6E0U4-16_K442_M1 | Q6E0U4-2_K443_M1 | Q6E0U4-4_K426_M1 | Q6E0U4-8_K166_M1 | Q6E0U4-9_K147_M1 | S4R2X7_K73_M1 | S4R3L7_K129_M1	_TPAK[GlyGly (K)]GGVSPSSSASR_.2;_TPAK[GlyGly (K)]GGVSPSSSASR_.3	YSVKTPAKGGVSPSS | YSVKTPAKGGVSPSS | YSVKTPAKGGVSPSS | YSVKTPAKGGVSPSS | YSVKTPAKGGVSPSS | YSVKTPAKGGVSPSS | YSVKTPAKGGVSPSS | YSVKTPAKGGVSPSS | YSVKTPAKGGVSPSS | YSVKTPAKGGVSPSS | YSVKTPAKGGVSPSS | YSVKTPAKGGVSPSS | YSVKTPAKGGVSPSS | YSVKTPAKGGVSPSS | YSVKTPAKGGVSPSS | YSVKTPAKGGVSPSS | YSVKTPAKGGVSPSS | YSVKTPAKGGVSPSS | YSVKTPAKGGVSPSS | YSVKTPAKGGVSPSS	67 | 73 | 100 | 109 | 114 | 123 | 129 | 129 | 147 | 149 | 161 | 166 | 178 | 178 | 180 | 230 | 426 | 442 | 443 | 453	Color2 [A=255, R=169, G=169, B=169]	1	4		GlyGly (K)	K	1	1	12.4752	12.2495	12.2781	13.9492	14.8269	14.2318	14.3207	14.0796
	0.134718	0.21086	P09874	PARP1	Poly [ADP-ribose] polymerase 1	P09874_K548_M1	_GGAAVDPDSGLEHSAHVLEK[GlyGly (K)]GGK_.3;_GGAAVDPDSGLEHSAHVLEK[GlyGly (K)]GGK_.4	HSAHVLEKGGKVFSA	548	Color2 [A=255, R=169, G=169, B=169]	1	4		GlyGly (K)	K	1	1	13.5762	13.374	13.8615	15.0035	15.6472	14.805	14.805	14.5757
	0.137805	0.210313	Q8N108;Q8N108-12;Q8N108-13;Q8N108-14;Q8N108-15;Q8N108-16;Q8N108-17;Q8N108-18;Q8N108-19	MIER1	Mesoderm induction early response protein 1;Isoform of Q8N108, Isoform 2 of Mesoderm induction early response protein 1;Isoform of Q8N108, Isoform 3 of Mesoderm induction early response protein 1;Isoform of Q8N108, Isoform 4 of Mesoderm induction early response protein 1;Isoform of Q8N108, Isoform 5 of Mesoderm induction early response protein 1;Isoform of Q8N108, Isoform 6 of Mesoderm induction …	Q8N108_K239_M1 | Q8N108-12_K292_M1 | Q8N108-13_K256_M1 | Q8N108-14_K256_M1 | Q8N108-15_K292_M1 | Q8N108-16_K239_M1 | Q8N108-17_K212_M1 | Q8N108-18_K256_M1 | Q8N108-19_K176_M1	_TGDEK[GlyGly (K)]GVEAIPEGSHIK_.3	SRRTGDEKGVEAIPE | SRRTGDEKGVEAIPE | SRRTGDEKGVEAIPE | SRRTGDEKGVEAIPE | SRRTGDEKGVEAIPE | SRRTGDEKGVEAIPE | SRRTGDEKGVEAIPE | SRRTGDEKGVEAIPE | SRRTGDEKGVEAIPE	176 | 212 | 239 | 239 | 256 | 256 | 256 | 292 | 292	Color2 [A=255, R=169, G=169, B=169]	1	4		GlyGly (K)	K	1	1	12.3015	11.9262	12.4625	13.1254	14.2976	13.1525	13.4117	13.5195
	0.21453	0.210159	Q9UIG0;Q9UIG0-2	BAZ1B	Tyrosine-protein kinase BAZ1B;Isoform of Q9UIG0, Isoform 2 of Tyrosine-protein kinase BAZ1B	Q9UIG0_K1068_M1 | Q9UIG0-2_K1064_M1	_LQK[GlyGly (K)]GGLGYVEETSEFEAR_.3	EVATRLQKGGLGYVE | EVATRLQKGGLGYVE	1064 | 1068	Color2 [A=255, R=169, G=169, B=169]	1	4		GlyGly (K)	K	1	1	10.8176	11.2724	11.1712	11.3211	12.3417	11.0387	11.8253	11.9934
	0.133077	0.209633	O95864	FADS2	Acyl-CoA 6-desaturase	O95864_K417_M1	_HGIEYQEK[GlyGly (K)]PLLR_.3	HGIEYQEKPLLRALL	417	Color2 [A=255, R=169, G=169, B=169]	1	4		GlyGly (K)	K	1	1	12.1402	11.4317	12.1125	12.4571	13.2108	13.6046	13.0803	13.5759
	0.229282	0.209512	Q9Y5Y0	FLVCR1	Feline leukemia virus subgroup C receptor-related protein 1	Q9Y5Y0_K530_M1	_HNINIGITNVDVK[GlyGly (K)]AIPADSPTDQEPK_.4	GITNVDVKAIPADSP	530	Color2 [A=255, R=169, G=169, B=169]	1	4		GlyGly (K)	K	1	1	13.4536	13.4167	13.9529	14.0406	14.6829	14.5126	14.6043	14.3061
	0.124091	0.207709	Q9UK45	LSM7	U6 snRNA-associated Sm-like protein LSm7	Q9UK45_K17_M1	_ESILDLSK[GlyGly (K)]YIDK_.2;_ESILDLSK[GlyGly (K)]YIDK_.3	ESILDLSKYIDKTIR	17	Color2 [A=255, R=169, G=169, B=169]	1	4		GlyGly (K)	K	1	1	12.9141	12.8898	13.1659	13.792	15.2226	12.7658	14.1291	13.5361
	0.133451	0.207225	A0A7I2V428;C9JLB1;P19338	NCL	Isoform of P19338, Nucleolin;Isoform of P19338, Nucleolin;Nucleolin	A0A7I2V428_K610_M1 | C9JLB1_K594_M1 | P19338_K610_M1	_ETGSSK[GlyGly (K)]GFGFVDFNSEEDAK_.3	DRETGSSKGFGFVDF | DRETGSSKGFGFVDF | DRETGSSKGFGFVDF	594 | 610 | 610	Color2 [A=255, R=169, G=169, B=169]	1	4		GlyGly (K)	K	1	1	12.5093	12.4739	12.8884	12.7331	14.5631	13.0481	14.0366	13.7652
	0.111036	0.206699	Q86X29;Q86X29-2;Q86X29-3;Q86X29-4;Q86X29-5;Q86X29-6;S4R3V8	LSR	Lipolysis-stimulated lipoprotein receptor;Isoform of Q86X29, Isoform 2 of Lipolysis-stimulated lipoprotein receptor;Isoform of Q86X29, Isoform 3 of Lipolysis-stimulated lipoprotein receptor;Isoform of Q86X29, Isoform 4 of Lipolysis-stimulated lipoprotein receptor;Isoform of Q86X29, Isoform 5 of Lipolysis-stimulated lipoprotein receptor;Isoform of Q86X29, Isoform 6 of Lipolysis-stimulated lipoprot…	Q86X29_K410_M1 | Q86X29-2_K352_M1 | Q86X29-3_K390_M1 | Q86X29-4_K391_M1 | Q86X29-5_K342_M1 | Q86X29-6_K254_M1 | S4R3V8_K362_M1	_VLYYM[Oxidation (M)]EK[GlyGly (K)]ELANFDPSRPGPPSGR_.4;_VLYYMEK[GlyGly (K)]ELANFDPSRPGPPSGR_.4	RVLYYMEKELANFDP | RVLYYMEKELANFDP | RVLYYMEKELANFDP | RVLYYMEKELANFDP | RVLYYMEKELANFDP | RVLYYMEKELANFDP | RVLYYMEKELANFDP	254 | 342 | 352 | 362 | 390 | 391 | 410	Color2 [A=255, R=169, G=169, B=169]	1	4		GlyGly (K)	K	1	1	14.291	14.1081	14.5516	14.6916	12.8799	12.6401	12.9469	12.5558
	0.0757444	0.2065	P31946-2	YWHAB	Isoform of P31946, Isoform Short of 14-3-3 protein beta/alpha	P31946-2_K9_M1	_SELVQK[GlyGly (K)]AK_.2	DKSELVQKAKLAEQA	9	Color2 [A=255, R=169, G=169, B=169]	1	4		GlyGly (K)	K	1	1	19.1446	18.8563	18.9725	19.1192	21.8097	20.4424	21.429	21.5584
	0.0412865	0.206439	O95714	HERC2	E3 ubiquitin-protein ligase HERC2	O95714_K72_M1	_DDSVEPSGTK[GlyGly (K)]K_.2	SVEPSGTKKEDLNDK	72	Color2 [A=255, R=169, G=169, B=169]	1	4		GlyGly (K)	K	1	1	9.22401	8.93296	9.0567	9.06111	13.5842	12.5528	13.4265	13.5753
	0.122403	0.206288	Q9Y5B9	SUPT16H	FACT complex subunit SPT16	Q9Y5B9_K366_M1	_EGSLVINSK[GlyGly (K)]NQYK_.2;_EGSLVINSK[GlyGly (K)]NQYK_.3	GSLVINSKNQYKLKK	366	Color2 [A=255, R=169, G=169, B=169]	1	4		GlyGly (K)	K	1	1	12.0561	11.6626	12.614	13.9471	13.6666	12.3743	11.9878	12.0359
	0.058101	0.206238	P68104;Q5VTE0	EEF1A1;EEF1A1P5	Elongation factor 1-alpha 1;Putative elongation factor 1-alpha-like 3	P68104_K44_M1 | Q5VTE0_K44_M1	_FEK[GlyGly (K)]EAAEM[Oxidation (M)]GK_.2;_FEK[GlyGly (K)]EAAEMGK_.2;_FEK[GlyGly (K)]EAAEMGK_.3	RTIEKFEKEAAEMGK | RTIEKFEKEAAEMGK	44 | 44	Color2 [A=255, R=169, G=169, B=169]	1	4		GlyGly (K)	K	1	1	13.9426	11.8534	13.4298	14.0943	16.5897	16.0789	16.0164	15.7489
	0.0965654	0.205959	E7EPK1;E7ES33;Q16181;Q16181-2	SEPTIN7	Isoform of Q16181, Septin;Isoform of Q16181, Septin;Septin-7;Isoform of Q16181, Isoform 2 of Septin-7	E7EPK1_K395_M1 | E7ES33_K375_M1 | Q16181_K395_M1 | Q16181-2_K394_M1	_NLEAQHK[GlyGly (K)]ELEEK_.3	KNLEAQHKELEEKRR | KNLEAQHKELEEKRR | KNLEAQHKELEEKRR | KNLEAQHKELEEKRR	375 | 394 | 395 | 395	Color2 [A=255, R=169, G=169, B=169]	1	4		GlyGly (K)	K	1	1	10.1042	10.2754	10.2403	12.2834	12.5612	12.2371	11.8838	11.5942
	0.181748	0.202958	P39748	FEN1	Flap endonuclease 1	P39748_K109_M1	_AEAEK[GlyGly (K)]QLQQAQAAGAEQEVEK_.3	ERRAEAEKQLQQAQA	109	Color2 [A=255, R=169, G=169, B=169]	1	4		GlyGly (K)	K	1	1	12.0075	11.9836	12.2572	12.6083	13.6341	12.5767	13.1685	12.9797
	0.168275	0.20163	P02649	APOE	Apolipoprotein E	P02649_K260_M1	_AK[GlyGly (K)]LEEQAQQIR_.2;_AK[GlyGly (K)]LEEQAQQIR_.3	QVAEVRAKLEEQAQQ	260	Color2 [A=255, R=169, G=169, B=169]	1	4		GlyGly (K)	K	1	1	13.594	12.5356	13.2035	13.2513	14.2428	13.5507	14.4959	13.779
	0.139139	0.201283	P0DP23;P0DP24;P0DP25	CALM1;CALM2;CALM3	Calmodulin-1;Calmodulin-2;Calmodulin-3	P0DP23_K31_M1 | P0DP24_K31_M1 | P0DP25_K31_M1	_DGDGTITTK[GlyGly (K)]ELGTVM[Oxidation (M)]R_.2;_DGDGTITTK[GlyGly (K)]ELGTVM[Oxidation (M)]R_.3;_DGDGTITTK[GlyGly (K)]ELGTVMR_.2;_DGDGTITTK[GlyGly (K)]ELGTVMR_.3	GDGTITTKELGTVMR | GDGTITTKELGTVMR | GDGTITTKELGTVMR	31 | 31 | 31	Color2 [A=255, R=169, G=169, B=169]	1	4		GlyGly (K)	K	1	1	19.2304	20.596	20.6751	21.2015	21.2777	21.4173	20.2685	21.1814
	0.217913	0.201096	O60487	MPZL2	Myelin protein zero-like protein 2	O60487_K206_M1	_K[GlyGly (K)]VSVYLEDTD_.2	ERLNQEKKVSVYLED	206	Color2 [A=255, R=169, G=169, B=169]	1	4		GlyGly (K)	K	1	1	12.7597	12.8102	13.0752	13.4045	14.1491	13.4964	13.8323	13.7077
	0.177751	0.200969	A0A8V8TQF7;A0A8V8TR21;H0YCR0;H0YEN4;P52948;P52948-2;P52948-5;P52948-6	NUP98	Isoform of P52948, Nuclear pore complex protein Nup98-Nup96;Isoform of P52948, Nuclear pore complex protein Nup98-Nup96;Isoform of P52948, Nuclear pore complex protein Nup98-Nup96;Isoform of P52948, Nuclear pore complex protein Nup98-Nup96;Nuclear pore complex protein Nup98-Nup96;Isoform of P52948, Isoform 2 of Nuclear pore complex protein Nup98-Nup96;Isoform of P52948, Isoform 5 of Nuclear pore …	A0A8V8TQF7_K805_M1 | A0A8V8TR21_K797_M1 | H0YCR0_K767_M1 | H0YEN4_K806_M1 | P52948_K831_M1 | P52948-2_K814_M1 | P52948-5_K814_M1 | P52948-6_K831_M1	_AEVTLDGVWPTDK[GlyGly (K)]TSR_.3	DGVWPTDKTSRCLIK | DGVWPTDKTSRCLIK | DGVWPTDKTSRCLIK | DGVWPTDKTSRCLIK | DGVWPTDKTSRCLIK | DGVWPTDKTSRCLIK | DGVWPTDKTSRCLIK | DGVWPTDKTSRCLIK	767 | 797 | 805 | 806 | 814 | 814 | 831 | 831	Color2 [A=255, R=169, G=169, B=169]	1	4		GlyGly (K)	K	1	1	12.9701	13.416	13.8042	13.867	14.7432	14.3932	14.204	14.4511
	0.126383	0.200907	P61011;P61011-2	SRP54	Signal recognition particle 54 kDa protein;Isoform of P61011, Isoform 2 of Signal recognition particle 54 kDa protein	P61011_K321_M1 | P61011-2_K272_M1	_LDDNEALIEK[GlyGly (K)]LK_.2;_LDDNEALIEK[GlyGly (K)]LK_.3	DNEALIEKLKHGQFT | DNEALIEKLKHGQFT	272 | 321	Color2 [A=255, R=169, G=169, B=169]	1	4		GlyGly (K)	K	1	1	13.9518	13.9917	13.9285	15.8847	15.822	14.5985	14.5972	14.7573
	0.0440491	0.200902	P37837;P37837-2	TALDO1	Transaldolase;Isoform of P37837, Isoform 2 of Transaldolase	P37837_K71_M1 | P37837-2_K61_M1	_K[GlyGly (K)]LGGSQEDQIK_.2;_K[GlyGly (K)]LGGSQEDQIK_.3	EAIAYGRKLGGSQED | EAIAYGRKLGGSQED	61 | 71	Color2 [A=255, R=169, G=169, B=169]	1	4		GlyGly (K)	K	1	1	10.0569	8.79225	8.77555	11.0441	14.1595	12.3434	13.0382	13.2978
	0.0725537	0.200807	P20042	EIF2S2	Eukaryotic translation initiation factor 2 subunit 2	P20042_K152_M1	_DEALEDEDNK[GlyGly (K)]K_.2;_DEALEDEDNK[GlyGly (K)]K_.3	ALEDEDNKKDDGISF	152	Color2 [A=255, R=169, G=169, B=169]	1	4		GlyGly (K)	K	1	1	11.4267	11.3018	11.2756	12.2815	14.4823	13.233	13.9084	13.7816
	0.086649	0.200749	O95551;O95551-2	TDP2	Tyrosyl-DNA phosphodiesterase 2;Isoform of O95551, Isoform 2 of Tyrosyl-DNA phosphodiesterase 2	O95551_K23_M1 | O95551-2_K53_M1	_EAAEEEGEPEVK[GlyGly (K)]K_.2;_EAAEEEGEPEVK[GlyGly (K)]K_.3	EEGEPEVKKRRLLCV | EEGEPEVKKRRLLCV	23 | 53	Color2 [A=255, R=169, G=169, B=169]	1	4		GlyGly (K)	K	1	1	13.9775	14.0539	14.0849	15.844	16.7716	16.0871	15.9843	15.7797
	0.0802076	0.200647	P22087	FBL	rRNA 2'-O-methyltransferase fibrillarin	P22087_K102_M1	_GK[GlyGly (K)]EDALVTK_.2	GVFICRGKEDALVTK	102	Color2 [A=255, R=169, G=169, B=169]	1	4		GlyGly (K)	K	1	1	12.3931	12.1711	12.2202	14.3231	15.2147	14.3682	14.2642	14.1421
	0.0844999	0.200268	H0YN68;Q9Y6B2;Q9Y6B2-2	EID1	Isoform of Q9Y6B2, EP300-interacting inhibitor of differentiation 1;EP300-interacting inhibitor of differentiation 1;Isoform of Q9Y6B2, Isoform 2 of EP300-interacting inhibitor of differentiation 1	H0YN68_K111_M1 | Q9Y6B2_K133_M1 | Q9Y6B2-2_K110_M1	_VSAALEEADK[GlyGly (K)]M[Oxidation (M)]FLR_.3;_VSAALEEADK[GlyGly (K)]MFLR_.2;_VSAALEEADK[GlyGly (K)]MFLR_.3	AALEEADKMFLRTRE | AALEEADKMFLRTRE | AALEEADKMFLRTRE	110 | 111 | 133	Color2 [A=255, R=169, G=169, B=169]	1	4		GlyGly (K)	K	1	1	13.5993	12.7677	14.6319	13.4402	16.1512	15.0865	15.1467	15.1868
	0.0517288	0.200222	O43242	PSMD3	26S proteasome non-ATPase regulatory subunit 3	O43242_K16_M1	_AK[GlyGly (K)]PPPGGGEQEPPPPPAPQDVEMK_.3	RRGADKAKPPPGGGE	16	Color2 [A=255, R=169, G=169, B=169]	1	4		GlyGly (K)	K	1	1	12.2901	9.71624	12.1084	12.0119	15.1083	14.4589	14.3215	13.9328
	0.0771382	0.199802	P16104	H2AX	Histone H2AX	P16104_K128_M1	_TSATVGPK[GlyGly (K)]APSGGK_.2;_TSATVGPK[GlyGly (K)]APSGGK_.3	TSATVGPKAPSGGKK	128	Color2 [A=255, R=169, G=169, B=169]	1	4		GlyGly (K)	K	1	1	19.9852	19.5644	19.4565	21.2082	22.5097	21.8281	22.0713	21.9506
	0.165634	0.199398	P45880;P45880-1;P45880-2	VDAC2	Voltage-dependent anion-selective channel protein 2;Isoform of P45880, Isoform 1 of Voltage-dependent anion-selective channel protein 2;Isoform of P45880, Isoform 2 of Voltage-dependent anion-selective channel protein 2	P45880_K120_M1 | P45880-1_K135_M1 | P45880-2_K109_M1	_LTFDTTFSPNTGK[GlyGly (K)]K_.2;_LTFDTTFSPNTGK[GlyGly (K)]K_.3	TFSPNTGKKSGKIKS | TFSPNTGKKSGKIKS | TFSPNTGKKSGKIKS	109 | 120 | 135	Color2 [A=255, R=169, G=169, B=169]	1	4		GlyGly (K)	K	1	1	12.2312	12.2085	11.9895	13.5469	13.5928	12.7526	13.1871	12.8593
	0.0511286	0.199127	P05787	KRT8	Keratin, type II cytoskeletal 8	P05787_K198_M1	_K[GlyGly (K)]DVDEAYM[Oxidation (M)]NK_.3;_K[GlyGly (K)]DVDEAYMNK_.2;_K[GlyGly (K)]DVDEAYMNK_.3	NEFVLIKKDVDEAYM	198	Color2 [A=255, R=169, G=169, B=169]	1	4		GlyGly (K)	K	1	1	13.6477	12.3392	13.3237	14.141	17.0696	16.3815	16.499	16.2708
	0.0975914	0.198878	Q9NP58;Q9NP58-4	ABCB6	ATP-binding cassette sub-family B member 6;Isoform of Q9NP58, Isoform 2 of ATP-binding cassette sub-family B member 6	Q9NP58_K482_M1 | Q9NP58-4_K436_M1	_EAIIK[GlyGly (K)]YQGLEWK_.2;_EAIIK[GlyGly (K)]YQGLEWK_.3	RYREAIIKYQGLEWK | RYREAIIKYQGLEWK	436 | 482	Color2 [A=255, R=169, G=169, B=169]	1	4		GlyGly (K)	K	1	1	14.2333	14.0492	14.4942	14.9837	13.9688	12.1203	12.6954	12.9939
	0.0830043	0.198523	Q7Z7H5	TMED4	Transmembrane emp24 domain-containing protein 4	Q7Z7H5_K224_M1	_SFFEAK[GlyGly (K)]K_.2	LKSFFEAKKLV____	224	Color2 [A=255, R=169, G=169, B=169]	1	4		GlyGly (K)	K	1	1	12.4337	12.5282	12.4356	14.2271	15.5618	13.8479	14.476	14.0271
	0.0864959	0.198186	P31949	S100A11	Protein S100-A11	P31949_K55_M1	_NQK[GlyGly (K)]DPGVLDR_.2;_NQK[GlyGly (K)]DPGVLDR_.3	AAFTKNQKDPGVLDR	55	Color2 [A=255, R=169, G=169, B=169]	1	4		GlyGly (K)	K	1	1	16.3063	15.9126	16.1528	17.6441	18.9188	17.7766	18.3529	17.5573
	0.401858	0.197732	A0A1Y0BRN3	MYO6	Isoform of Q9UM54, Unconventional myosin-VI	A0A1Y0BRN3_K1076_M1	_GPAVLATK[GlyGly (K)]AAAGTK_.2;_GPAVLATK[GlyGly (K)]AAAGTK_.3	GPAVLATKAAAGTKK	1076	Color2 [A=255, R=169, G=169, B=169]	1	4		GlyGly (K)	K	1	1	14.4992	14.84	14.8013	15.4913	14.6205	14.8908	14.6757	14.673
	0.124702	0.196258	Q9NUJ7	PLCXD1	PI-PLC X domain-containing protein 1	Q9NUJ7_K227_M1	_VK[GlyGly (K)]TEALIR_.2	YWWGNRVKTEALIRY	227	Color2 [A=255, R=169, G=169, B=169]	1	4		GlyGly (K)	K	1	1	16.0235	15.7671	15.9164	17.7338	17.8113	16.7049	16.751	16.6907
	0.0567526	0.195267	A0A8I5KP85;A0A8I5KTS9;A0A8I5KUI5;A0A8I5KXH8;A0A8I5QKT2;A0A8J9BYE6;Q14678;Q14678-2	KANK1	Isoform of Q14678, KN motif and ankyrin repeat domain-containing protein 1;Isoform of Q14678, KN motif and ankyrin repeat domain-containing protein 1;Isoform of Q14678, KN motif and ankyrin repeat domain-containing protein 1;Isoform of Q14678, KN motif and ankyrin repeat domain-containing protein 1;Isoform of Q14678, KN motif and ankyrin repeat domain-containing protein 1;Isoform of Q14678, KN mo…	A0A8I5KP85_K117_M1 | A0A8I5KTS9_K117_M1 | A0A8I5KUI5_K117_M1 | A0A8I5KXH8_K117_M1 | A0A8I5QKT2_K117_M1 | A0A8J9BYE6_K275_M1 | Q14678_K275_M1 | Q14678-2_K117_M1	_LK[GlyGly (K)]ELEEQVR_.2	AIALKRLKELEEQVR | AIALKRLKELEEQVR | AIALKRLKELEEQVR | AIALKRLKELEEQVR | AIALKRLKELEEQVR | AIALKRLKELEEQVR | AIALKRLKELEEQVR | AIALKRLKELEEQVR	117 | 117 | 117 | 117 | 117 | 117 | 275 | 275	Color2 [A=255, R=169, G=169, B=169]	1	4		GlyGly (K)	K	1	1	9.70104	9.53097	10.5866	11.0088	14.2534	12.0703	12.6479	12.0934
	0.143156	0.195213	E7ESI2;G3V5T9;P24941;P24941-2	CDK2	Isoform of P24941, Cyclin-dependent kinase 2;Isoform of P24941, Cyclin-dependent kinase 2;Cyclin-dependent kinase 2;Isoform of P24941, Isoform 2 of Cyclin-dependent kinase 2	E7ESI2_K24_M1 | G3V5T9_K24_M1 | P24941_K24_M1 | P24941-2_K24_M1	_NK[GlyGly (K)]LTGEVVALK_.2	VVYKARNKLTGEVVA | VVYKARNKLTGEVVA | VVYKARNKLTGEVVA | VVYKARNKLTGEVVA	24 | 24 | 24 | 24	Color2 [A=255, R=169, G=169, B=169]	1	4		GlyGly (K)	K	1	1	11.5484	11.6672	11.4734	12.8578	13.3631	12.0271	12.6819	12.3737
	0.0896397	0.194758	A0A7P0TAE9;A0A7P0TB65;P27824;P27824-2	CANX	Isoform of P27824, Calnexin;Isoform of P27824, Calnexin;Calnexin;Isoform of P27824, Isoform 2 of Calnexin	A0A7P0TAE9_K587_M1 | A0A7P0TB65_K551_M1 | P27824_K553_M1 | P27824-2_K588_M1	_QK[GlyGly (K)]SDAEEDGGTVSQEEEDR_.3	EKLEEKQKSDAEEDG | EKLEEKQKSDAEEDG | EKLEEKQKSDAEEDG | EKLEEKQKSDAEEDG	551 | 553 | 587 | 588	Color2 [A=255, R=169, G=169, B=169]	1	4		GlyGly (K)	K	1	1	10.8776	10.8138	11.0857	12.5459	13.5433	12.8381	12.7578	12.4623
	0.24564	0.193988	Q8IUE6	H2AC21	Histone H2A type 2-B	Q8IUE6_K119_M1	_LLGGVTIAQGGVLPNIQAVLLPK[GlyGly (K)]K_.3;_LLGGVTIAQGGVLPNIQAVLLPK[GlyGly (K)]K_.4	IQAVLLPKKTESHKP	119	Color2 [A=255, R=169, G=169, B=169]	1	4		GlyGly (K)	K	1	1	21.4545	22.6694	22.506	22.7499	22.8592	22.3923	22.5219	22.3735
	0.117958	0.192976	P12429	ANXA3	Annexin A3	P12429_K169_M1	_DESLK[GlyGly (K)]VDEHLAK_.2;_DESLK[GlyGly (K)]VDEHLAK_.3;_RDESLK[GlyGly (K)]VDEHLAK_.3	GRRDESLKVDEHLAK	169	Color2 [A=255, R=169, G=169, B=169]	1	4		GlyGly (K)	K	1	1	12.1691	11.4074	12.6937	13.4117	13.8936	12.3552	12.6241	11.8677
	0.243595	0.191307	J3KPS3;P04075	ALDOA	Isoform of P04075, Fructose-bisphosphate aldolase;Fructose-bisphosphate aldolase A	J3KPS3_K99_M1 | P04075_K99_M1	_ADDGRPFPQVIK[GlyGly (K)]SK_.2;_ADDGRPFPQVIK[GlyGly (K)]SK_.3;_ADDGRPFPQVIK[GlyGly (K)]SK_.4	RPFPQVIKSKGGVVG | RPFPQVIKSKGGVVG	99 | 99	Color2 [A=255, R=169, G=169, B=169]	1	4		GlyGly (K)	K	1	1	14.5776	14.5006	15.328	14.9298	15.4086	14.2369	14.3824	14.8486
	0.250686	0.190588	P07900;P07900-2	HSP90AA1	Heat shock protein HSP 90-alpha;Isoform of P07900, Isoform 2 of Heat shock protein HSP 90-alpha	P07900_K191_M1 | P07900-2_K313_M1	_VILHLK[GlyGly (K)]EDQTEYLEER_.3;_VILHLK[GlyGly (K)]EDQTEYLEER_.4	TKVILHLKEDQTEYL | TKVILHLKEDQTEYL	191 | 313	Color2 [A=255, R=169, G=169, B=169]	1	4		GlyGly (K)	K	1	1	16.3085	16.2334	16.5125	17.0484	17.4583	16.8074	17.0427	16.9663
	0.0731127	0.190082	P61086	UBE2K	Ubiquitin-conjugating enzyme E2 K	P61086_K164_M1	_LWAHVYAGAPVSSPEYTK[GlyGly (K)]K_.3;_LWAHVYAGAPVSSPEYTK[GlyGly (K)]K_.4	VSSPEYTKKIENLCA	164	Color2 [A=255, R=169, G=169, B=169]	1	4		GlyGly (K)	K	1	1	14.3169	13.871	14.6255	14.0594	12.992	11.199	12.4246	12.0297
	0.0532054	0.189546	Q9HB71	CACYBP	Calcyclin-binding protein	Q9HB71_K51_M1	_K[GlyGly (K)]AELLDNEK_.2	MQQKSQKKAELLDNE	51	Color2 [A=255, R=169, G=169, B=169]	1	4		GlyGly (K)	K	1	1	11.6267	11.6543	11.3182	13.9995	15.4391	14.7126	14.5145	14.3587
	0.212836	0.188877	P08195-2	SLC3A2	Isoform of P08195, Isoform 2 of 4F2 cell-surface antigen heavy chain	P08195-2_K65_M1	_FTGLSK[GlyGly (K)]EELLK_.2;_FTGLSK[GlyGly (K)]EELLK_.3	AKFTGLSKEELLKVA	65	Color2 [A=255, R=169, G=169, B=169]	1	4		GlyGly (K)	K	1	1	16.268	16.0665	16.3359	17.054	17.4795	16.6129	17.0284	16.7641
	0.0888525	0.18885	P09210	GSTA2	Glutathione S-transferase A2	P09210_K141_M1	_VLK[GlyGly (K)]SHGQDYLVGNK_.2;_VLK[GlyGly (K)]SHGQDYLVGNK_.3	PAFEKVLKSHGQDYL	141	Color2 [A=255, R=169, G=169, B=169]	1	4		GlyGly (K)	K	1	1	10.1892	10.1015	10.0657	12.8254	12.1526	11.4675	11.0084	10.7666
	0.219998	0.18806	P78504;P78504-2	JAG1	Protein jagged-1;Isoform of P78504, Isoform 2 of Protein jagged-1	P78504_K1137_M1 | P78504-2_K978_M1	_HGANTVPIK[GlyGly (K)]DYENK_.2;_HGANTVPIK[GlyGly (K)]DYENK_.3	GANTVPIKDYENKNS | GANTVPIKDYENKNS	978 | 1137	Color2 [A=255, R=169, G=169, B=169]	1	4		GlyGly (K)	K	1	1	12.0851	11.6216	12.2339	12.7932	13.1391	12.1778	12.4537	12.295
	0.106239	0.187378	Q14677	CLINT1	Clathrin interactor 1	Q14677_K158_M1	_DK[GlyGly (K)]YVGVSSDSVGGFR_.2	KAKKNKDKYVGVSSD	158	Color2 [A=255, R=169, G=169, B=169]	1	4		GlyGly (K)	K	1	1	11.2598	11.0151	11.66	11.901	13.7124	11.5446	12.5948	12.1256
	0.182471	0.187197	A0A494BZV2;Q6WCQ1;Q6WCQ1-2;Q6WCQ1-3	MPRIP	Isoform of Q6WCQ1, Myosin phosphatase Rho-interacting protein;Myosin phosphatase Rho-interacting protein;Isoform of Q6WCQ1, Isoform 2 of Myosin phosphatase Rho-interacting protein;Isoform of Q6WCQ1, Isoform 3 of Myosin phosphatase Rho-interacting protein	A0A494BZV2_K514_M1 | Q6WCQ1_K396_M1 | Q6WCQ1-2_K396_M1 | Q6WCQ1-3_K358_M1	_GWLTK[GlyGly (K)]QYEDGQWK_.2;_GWLTK[GlyGly (K)]QYEDGQWK_.3	FKKGWLTKQYEDGQW | FKKGWLTKQYEDGQW | FKKGWLTKQYEDGQW | FKKGWLTKQYEDGQW	358 | 396 | 396 | 514	Color2 [A=255, R=169, G=169, B=169]	1	4		GlyGly (K)	K	1	1	13.7974	13.6507	13.9875	14.5695	15.2191	14.5054	14.8135	14.5509
	0.0675177	0.184916	A0A8V8TNX9;P14618	PKM	Isoform of P14618, Pyruvate kinase PKM;Pyruvate kinase PKM	A0A8V8TNX9_K140_M1 | P14618_K66_M1	_EMIK[GlyGly (K)]SGMNVAR_.2;_EMIK[GlyGly (K)]SGMNVAR_.3	ETLKEMIKSGMNVAR | ETLKEMIKSGMNVAR	66 | 140	Color2 [A=255, R=169, G=169, B=169]	1	4		GlyGly (K)	K	1	1	13.7023	11.1648	13.9402	12.4359	15.5242	13.2876	14.0426	13.9998
	0.179823	0.184891	P26583	HMGB2	High mobility group protein B2	P26583_K114_M1	_IK[GlyGly (K)]SEHPGLSIGDTAK_.2;_IK[GlyGly (K)]SEHPGLSIGDTAK_.3;_IK[GlyGly (K)]SEHPGLSIGDTAK_.4	SEHRPKIKSEHPGLS	114	Color2 [A=255, R=169, G=169, B=169]	1	4		GlyGly (K)	K	1	1	14.4455	13.9638	14.4082	14.9518	15.6665	14.5948	15.2646	14.7855
	0.0628687	0.184201	Q8N6T3	ARFGAP1	ADP-ribosylation factor GTPase-activating protein 1	Q8N6T3_K226_M1	_FASAAK[GlyGly (K)]EGATK_.2	SRFASAAKEGATKFG	226	Color2 [A=255, R=169, G=169, B=169]	1	4		GlyGly (K)	K	1	1	8.89836	9.1251	8.87506	10.4114	12.2859	11.2966	11.4971	11.5593
	0.158181	0.183994	A0A0U1RQM0;H0YMA4;Q15004	;PCLAF;PCLAF	readthrough, PCNA-associated factor;Isoform of Q15004, PCNA-associated factor;PCNA-associated factor	A0A0U1RQM0_K78_M1 | H0YMA4_K78_M1 | Q15004_K78_M1	_DSEK[GlyGly (K)]ENQIPEEAGSSGLGK_.3	LSPKDSEKENQIPEE | LSPKDSEKENQIPEE | LSPKDSEKENQIPEE	78 | 78 | 78	Color2 [A=255, R=169, G=169, B=169]	1	4		GlyGly (K)	K	1	1	12.432	12.4009	12.9985	13.0116	14.1694	13.3169	13.5605	13.4846
	0.120481	0.183748	Q00839	HNRNPU	Heterogeneous nuclear ribonucleoprotein U	Q00839_K9_M1	_[Acetyl (Protein N-term)]SSSPVNVK[GlyGly (K)]K_.2	SSSPVNVKKLKVSEL	9	Color2 [A=255, R=169, G=169, B=169]	1	4		GlyGly (K)	K	1	1	15.0063	14.5491	15.5639	15.8756	16.9093	16.367	16.1208	16.0065
	0.0667353	0.183313	P05114	HMGN1	Non-histone chromosomal protein HMG-14	P05114_K61_M1	_GK[GlyGly (K)]QAEVANQETK_.2;_GK[GlyGly (K)]QAEVANQETK_.3	GKRGAKGKQAEVANQ	61	Color2 [A=255, R=169, G=169, B=169]	1	4		GlyGly (K)	K	1	1	11.3485	11.5877	11.3943	11.6957	14.2839	13.0257	13.7406	14.1485
	0.0982004	0.183203	O75367-1;O75367-3	MACROH2A1	Isoform of O75367, Isoform 2 of Core histone macro-H2A.1;Isoform of O75367, Isoform 3 of Core histone macro-H2A.1	O75367-1_K18_M1 | O75367-3_K18_M1	_SAK[GlyGly (K)]AGVIFPVGR_.2	TKTSRSAKAGVIFPV | TKTSRSAKAGVIFPV	18 | 18	Color2 [A=255, R=169, G=169, B=169]	1	4		GlyGly (K)	K	1	1	10.8106	10.876	10.4442	12.603	12.8226	10.5947	11.5068	11.2828
	0.0586796	0.181786	Q8WUM4;Q8WUM4-2	PDCD6IP	Programmed cell death 6-interacting protein;Isoform of Q8WUM4, Isoform 2 of Programmed cell death 6-interacting protein	Q8WUM4_K638_M1 | Q8WUM4-2_K643_M1	_NIQVSHQEFSK[GlyGly (K)]MK_.3	VSHQEFSKMKQSNNE | VSHQEFSKMKQSNNE	638 | 643	Color2 [A=255, R=169, G=169, B=169]	1	4		GlyGly (K)	K	1	1	11.5794	8.16752	11.3263	10.4657	12.8563	12.1884	11.7496	11.9772
	0.0725724	0.18117	E5RJD8;O75347	TBCA	Isoform of O75347, Tubulin-specific chaperone A;Tubulin-specific chaperone A	E5RJD8_K63_M1 | O75347_K52_M1	_K[GlyGly (K)]QAEILQESR_.2;_K[GlyGly (K)]QAEILQESR_.3	GENYDIKKQAEILQE | GENYDIKKQAEILQE	52 | 63	Color2 [A=255, R=169, G=169, B=169]	1	4		GlyGly (K)	K	1	1	15.0422	15.0722	15.0524	16.714	17.9769	17.1782	17.2256	17.0022
	0.0618751	0.181024	A0A7I2V4E4;Q15056;Q15056-2	EIF4H	Isoform of Q15056, Eukaryotic translation initiation factor 4H;Eukaryotic translation initiation factor 4H;Isoform of Q15056, Isoform Short of Eukaryotic translation initiation factor 4H	A0A7I2V4E4_K242_M1 | Q15056_K245_M1 | Q15056-2_K225_M1	_EEVVQK[GlyGly (K)]EQE_.2	PREEVVQKEQE____ | PREEVVQKEQE____ | PREEVVQKEQE____	225 | 242 | 245	Color2 [A=255, R=169, G=169, B=169]	1	4		GlyGly (K)	K	1	1	10.6173	11.2362	10.4504	12.8053	14.0013	13.1316	13.3763	13.0786
	0.0791993	0.18006	P11142	HSPA8	Heat shock cognate 71 kDa protein	P11142_K500_M1	_ENK[GlyGly (K)]ITITNDK_.2;_ENK[GlyGly (K)]ITITNDK_.3	KSTGKENKITITNDK	500	Color2 [A=255, R=169, G=169, B=169]	1	4		GlyGly (K)	K	1	1	14.5604	14.3491	14.3202	16.1785	17.0013	16.4156	16.3072	16.2406
	0.0632503	0.178922	P61160	ACTR2	Actin-related protein 2	P61160_K331_M1	_VLK[GlyGly (K)]GDVEK_.2	LYLERVLKGDVEKLS	331	Color2 [A=255, R=169, G=169, B=169]	1	4		GlyGly (K)	K	1	1	12.8178	12.8024	12.4993	13.4515	15.684	14.6044	15.1876	15.4858
	0.174518	0.177123	A8MU27;A8MUA9;P55854;P55854-2	SUMO3	Isoform of P55854, Small ubiquitin-related modifier 3;Isoform of P55854, SMT3 suppressor of mif two 3 homolog 3 (Yeast), isoform CRA_d;Small ubiquitin-related modifier 3;Isoform of P55854, Isoform 2 of Small ubiquitin-related modifier 3	A8MU27_K11_M1 | A8MUA9_K11_M1 | P55854_K11_M1 | P55854-2_K11_M1	_EGVK[GlyGly (K)]TENDHINLK_.2;_EGVK[GlyGly (K)]TENDHINLK_.3	EKPKEGVKTENDHIN | EKPKEGVKTENDHIN | EKPKEGVKTENDHIN | EKPKEGVKTENDHIN	11 | 11 | 11 | 11	Color2 [A=255, R=169, G=169, B=169]	1	4		GlyGly (K)	K	1	1	13.1907	13.0414	13.1623	14.1461	14.3493	13.2454	13.2288	13.998
	0.0922551	0.177089	P10809	HSPD1	60 kDa heat shock protein, mitochondrial	P10809_K473_M1	_TLK[GlyGly (K)]IPAM[Oxidation (M)]TIAK_.2;_TLK[GlyGly (K)]IPAMTIAK_.2;_TLK[GlyGly (K)]IPAMTIAK_.3	EIIKRTLKIPAMTIA	473	Color2 [A=255, R=169, G=169, B=169]	1	4		GlyGly (K)	K	1	1	14.9082	12.904	14.7079	15.2455	16.1475	15.3492	15.0816	14.9822
	0.151346	0.176393	A0AVT1	UBA6	Ubiquitin-like modifier-activating enzyme 6	A0AVT1_K488_M1	_NFALLGVGTSK[GlyGly (K)]EK_.2	LLGVGTSKEKGMITV	488	Color2 [A=255, R=169, G=169, B=169]	1	4		GlyGly (K)	K	1	1	12.6177	12.1356	12.7109	13.2103	13.9331	12.0997	12.6887	12.8818
	0.068862	0.174817	O15355	PPM1G	Protein phosphatase 1G	O15355_K519_M1	_NTAELQPESGK[GlyGly (K)]R_.2;_NTAELQPESGK[GlyGly (K)]R_.3	ELQPESGKRKLEEVL	519	Color2 [A=255, R=169, G=169, B=169]	1	4		GlyGly (K)	K	1	1	12.7914	12.8094	12.742	14.1222	15.7665	14.7273	15.0758	14.8538
	0.127366	0.174704	H0Y380;H0Y4H1;H0Y6Z7;H0Y7Z9;P10586;P10586-2	PTPRF	Isoform of P10586, protein-tyrosine-phosphatase (Fragment);Isoform of P10586, protein-tyrosine-phosphatase (Fragment);Isoform of P10586, protein-tyrosine-phosphatase (Fragment);Isoform of P10586, protein-tyrosine-phosphatase (Fragment);Receptor-type tyrosine-protein phosphatase F;Isoform of P10586, Isoform 2 of Receptor-type tyrosine-protein phosphatase F	H0Y380_K356_M1 | H0Y4H1_K668_M1 | H0Y6Z7_K941_M1 | H0Y7Z9_K709_M1 | P10586_K1295_M1 | P10586-2_K1286_M1	_THSPSSK[GlyGly (K)]DEQSIGLK_.2;_THSPSSK[GlyGly (K)]DEQSIGLK_.3;_THSPSSK[GlyGly (K)]DEQSIGLK_.4	RTHSPSSKDEQSIGL | RTHSPSSKDEQSIGL | RTHSPSSKDEQSIGL | RTHSPSSKDEQSIGL | RTHSPSSKDEQSIGL | RTHSPSSKDEQSIGL	356 | 668 | 709 | 941 | 1286 | 1295	Color2 [A=255, R=169, G=169, B=169]	1	4		GlyGly (K)	K	1	1	11.7752	11.4297	12.0442	13.2138	13.4363	12.3508	12.1524	12.2804
	0.0865086	0.174177	P60981	DSTN	Destrin	P60981_K19_M1	_IFYDMK[GlyGly (K)]VR_.2	CRIFYDMKVRKCSTP	19	Color2 [A=255, R=169, G=169, B=169]	1	4		GlyGly (K)	K	1	1	12.7673	10.9769	12.5229	12.8011	14.2439	13.41	13.5636	13.2072
	0.159509	0.174048	Q8IY63;Q8IY63-2	AMOTL1	Angiomotin-like protein 1;Isoform of Q8IY63, Isoform 2 of Angiomotin-like protein 1	Q8IY63_K302_M1 | Q8IY63-2_K252_M1	_VGGGPSPAQPAGK[GlyGly (K)]VLDPR_.3	SPAQPAGKVLDPRGP | SPAQPAGKVLDPRGP	252 | 302	Color2 [A=255, R=169, G=169, B=169]	1	4		GlyGly (K)	K	1	1	11.4999	11.5142	11.8161	11.7724	12.6586	12.6227	12.6785	12.7247
	0.0731403	0.173204	Q16778	H2BC21	Histone H2B type 2-E	Q16778_K6_M1	_PEPAK[GlyGly (K)]SAPAPK_.2	__MPEPAKSAPAPKK	6	Color2 [A=255, R=169, G=169, B=169]	1	4		GlyGly (K)	K	1	1	16.596	16.4598	16.2665	18.1271	19.2933	18.1448	18.4042	18.3889
	0.261012	0.171657	Q8WUM0	NUP133	Nuclear pore complex protein Nup133	Q8WUM0_K1110_M1	_LLK[GlyGly (K)]DGIQLSEYLPEVK_.3	KILQKLLKDGIQLSE	1110	Color2 [A=255, R=169, G=169, B=169]	1	4		GlyGly (K)	K	1	1	15.72	15.5547	15.9644	16.1821	16.6629	16.199	16.4591	16.2175
	0.251046	0.169654	P23528	CFL1	Cofilin-1	P23528_K112_M1	_EDLVFIFWAPESAPLK[GlyGly (K)]SK_.3;_KEDLVFIFWAPESAPLK[GlyGly (K)]SK_.3;_KEDLVFIFWAPESAPLK[GlyGly (K)]SK_.4	APESAPLKSKMIYAS	112	Color2 [A=255, R=169, G=169, B=169]	1	4		GlyGly (K)	K	1	1	16.0936	15.8327	15.9917	15.7795	15.636	14.8686	15.7374	15.6009
	0.168154	0.169482	P25788;P25788-2	PSMA3	Proteasome subunit alpha type-3;Isoform of P25788, Isoform 2 of Proteasome subunit alpha type-3	P25788_K57_M1 | P25788-2_K57_M1	_LVLSK[GlyGly (K)]LYEEGSNK_.2;_LVLSK[GlyGly (K)]LYEEGSNK_.3	VEKLVLSKLYEEGSN | VEKLVLSKLYEEGSN	57 | 57	Color2 [A=255, R=169, G=169, B=169]	1	4		GlyGly (K)	K	1	1	15.2417	15.7232	15.6808	16.3972	16.918	16.0986	16.2923	16.2891
	0.0771347	0.168882	P09327	VIL1	Villin-1	P09327_K360_M1	_TSGLGK[GlyGly (K)]THTVGSVAK_.2;_TSGLGK[GlyGly (K)]THTVGSVAK_.3	NRTSGLGKTHTVGSV	360	Color2 [A=255, R=169, G=169, B=169]	1	4		GlyGly (K)	K	1	1	12.309	11.6442	12.2831	13.4985	14.5755	14.1108	13.8127	13.7206
	0.135265	0.168735	B8ZZN6;P63165	SUMO1	Isoform of P63165, Small ubiquitin-related modifier 1;Small ubiquitin-related modifier 1	B8ZZN6_K25_M1 | P63165_K25_M1	_LK[GlyGly (K)]VIGQDSSEIHFK_.2;_LK[GlyGly (K)]VIGQDSSEIHFK_.3;_LK[GlyGly (K)]VIGQDSSEIHFK_.4	EGEYIKLKVIGQDSS | EGEYIKLKVIGQDSS	25 | 25	Color2 [A=255, R=169, G=169, B=169]	1	4		GlyGly (K)	K	1	1	13.353	13.5581	13.4112	14.6875	14.4309	12.8227	13.5155	13.2252
	0.0854458	0.168334	Q9NZM3;Q9NZM3-2;Q9NZM3-3;Q9NZM3-4	ITSN2	Intersectin-2;Isoform of Q9NZM3, Isoform 2 of Intersectin-2;Isoform of Q9NZM3, Isoform 3 of Intersectin-2;Isoform of Q9NZM3, Isoform 4 of Intersectin-2	Q9NZM3_K705_M1 | Q9NZM3-2_K678_M1 | Q9NZM3-3_K705_M1 | Q9NZM3-4_K705_M1	_ENLWK[GlyGly (K)]ENLR_.2	QGKENLWKENLRKEE | QGKENLWKENLRKEE | QGKENLWKENLRKEE | QGKENLWKENLRKEE	678 | 705 | 705 | 705	Color2 [A=255, R=169, G=169, B=169]	1	4		GlyGly (K)	K	1	1	11.2483	11.651	11.6418	13.1117	14.0463	12.8078	13.0151	12.6581
	0.413422	0.16791	P54727	RAD23B	UV excision repair protein RAD23 homolog B	P54727_K24_M1	_IDIDPEETVK[GlyGly (K)]ALK_.2;_IDIDPEETVK[GlyGly (K)]ALK_.3	IDPEETVKALKEKIE	24	Color2 [A=255, R=169, G=169, B=169]	1	4		GlyGly (K)	K	1	1	14.7482	14.4674	14.6603	14.9258	14.8245	15.1251	15.2307	15.0201
	0.100015	0.167464	P09327	VIL1	Villin-1	P09327_K391_M1	_PQVAAQQK[GlyGly (K)]MVDDGSGEVQVWR_.3	PQVAAQQKMVDDGSG	391	Color2 [A=255, R=169, G=169, B=169]	1	4		GlyGly (K)	K	1	1	11.1282	11.7972	12.554	12.254	13.757	13.1029	12.8294	12.8178
	0.0610324	0.167343	P07737	PFN1	Profilin-1	P07737_K126_M1	_EGVHGGLINK[GlyGly (K)]K_.2;_EGVHGGLINK[GlyGly (K)]K_.3	VHGGLINKKCYEMAS	126	Color2 [A=255, R=169, G=169, B=169]	1	4		GlyGly (K)	K	1	1	15.3671	15.3443	15.1408	17.1175	18.4921	17.4541	17.5918	17.4769
	0.0905859	0.166932	P13639	EEF2	Elongation factor 2	P13639_K445_M1	_EDLYLK[GlyGly (K)]PIQR_.2;_EDLYLK[GlyGly (K)]PIQR_.3	KKEDLYLKPIQRTIL	445	Color2 [A=255, R=169, G=169, B=169]	1	4		GlyGly (K)	K	1	1	15.5461	14.0665	15.614	15.6722	17.0154	16.4928	16.2712	16.231
	0.159829	0.166395	Q5T3Q7;Q9H583	HEATR1	Isoform of Q9H583, HEAT repeat-containing protein 1;HEAT repeat-containing protein 1	Q5T3Q7_K510_M1 | Q9H583_K510_M1	_TSK[GlyGly (K)]EGVDESFIK_.2;_TSK[GlyGly (K)]EGVDESFIK_.3	KKIMKTSKEGVDESF | KKIMKTSKEGVDESF	510 | 510	Color2 [A=255, R=169, G=169, B=169]	1	4		GlyGly (K)	K	1	1	14.0742	13.8883	14.6544	14.6573	15.594	14.9005	14.9073	14.9036
	0.166502	0.165735	P04798	CYP1A1	Cytochrome P450 1A1	P04798_K252_M1	_YLPNPSLNAFK[GlyGly (K)]DLNEK_.3	NPSLNAFKDLNEKFY	252	Color2 [A=255, R=169, G=169, B=169]	1	4		GlyGly (K)	K	1	1	11.1773	11.1729	11.7267	12.1314	12.564	11.1637	11.4475	11.4352
	0.0751338	0.165678	A0A024R5I4;O94956	SLCO2B1	Isoform of O94956, Solute carrier organic anion transporter family member;Solute carrier organic anion transporter family member 2B1	A0A024R5I4_K313_M1 | O94956_K313_M1	_K[GlyGly (K)]VLAVTDSPAR_.2;_K[GlyGly (K)]VLAVTDSPAR_.3	RELQFRRKVLAVTDS | RELQFRRKVLAVTDS	313 | 313	Color2 [A=255, R=169, G=169, B=169]	1	4		GlyGly (K)	K	1	1	12.5108	12.7887	12.9277	14.4829	15.5625	14.2604	14.3816	13.9927
	0.122812	0.165417	P30050	RPL12	60S ribosomal protein L12	P30050_K48_M1	_VGDDIAK[GlyGly (K)]ATGDWK_.2;_VGDDIAK[GlyGly (K)]ATGDWK_.3	KVGDDIAKATGDWKG	48	Color2 [A=255, R=169, G=169, B=169]	1	4		GlyGly (K)	K	1	1	14.0974	14.3869	14.6869	15.1816	16.1006	15.4971	15.536	15.3392
	0.0776297	0.165253	G3V1B3;M0R181;P46778	RPL21	Isoform of P46778, 60S ribosomal protein L21;Isoform of P46778, 60S ribosomal protein L21 (Fragment);60S ribosomal protein L21	G3V1B3_K43_M1 | M0R181_K43_M1 | P46778_K43_M1	_GDIVDIK[GlyGly (K)]GMGTVQK_.2	KGDIVDIKGMGTVQK | KGDIVDIKGMGTVQK | KGDIVDIKGMGTVQK	43 | 43 | 43	Color2 [A=255, R=169, G=169, B=169]	1	4		GlyGly (K)	K	1	1	11.8955	10.8427	11.8624	12.6422	14.1013	13.1196	13.1728	12.9428
	0.0702274	0.164408	P36578	RPL4	60S ribosomal protein L4	P36578_K259_M1	_K[GlyGly (K)]LDELYGTWR_.2;_K[GlyGly (K)]LDELYGTWR_.3	WTESAFRKLDELYGT	259	Color2 [A=255, R=169, G=169, B=169]	1	4		GlyGly (K)	K	1	1	10.0075	10.8648	10.9091	12.5117	13.4356	12.2896	11.6341	12.2003
	0.0661139	0.163198	A0A5F9ZHD5;B4DZ60;P17707	AMD1	Isoform of P17707, adenosylmethionine decarboxylase;Isoform of P17707, S-adenosylmethionine decarboxylase proenzyme;S-adenosylmethionine decarboxylase proenzyme	A0A5F9ZHD5_K301_M1 | B4DZ60_K181_M1 | P17707_K301_M1	_TVLASPQK[GlyGly (K)]IEGFK_.2;_TVLASPQK[GlyGly (K)]IEGFK_.3	TVLASPQKIEGFKRL | TVLASPQKIEGFKRL | TVLASPQKIEGFKRL	181 | 301 | 301	Color2 [A=255, R=169, G=169, B=169]	1	4		GlyGly (K)	K	1	1	11.6799	12.7593	12.9927	13.7155	13.9378	13.6982	11.3186	14.7012
	0.188168	0.162654	Q92621	NUP205	Nuclear pore complex protein Nup205	Q92621_K1150_M1	_LLHLLLDDM[Oxidation (M)]PVK[GlyGly (K)]PYSDGEGGIEDENR_.4;_LLHLLLDDMPVK[GlyGly (K)]PYSDGEGGIEDENR_.4	LLDDMPVKPYSDGEG	1150	Color2 [A=255, R=169, G=169, B=169]	1	4		GlyGly (K)	K	1	1	15.7886	15.7608	16.0905	16.4439	16.9668	16.6942	16.7256	16.601
	0.110825	0.162368	A0A0C4DFW8;B4DT06;Q9H1B5;Q9H1B5-2	XYLT2	Isoform of Q9H1B5, protein xylosyltransferase;Isoform of Q9H1B5, protein xylosyltransferase;Xylosyltransferase 2;Isoform of Q9H1B5, Isoform 2 of Xylosyltransferase 2	A0A0C4DFW8_K62_M1 | B4DT06_K62_M1 | Q9H1B5_K62_M1 | Q9H1B5-2_K62_M1	_PLDPGEGSK[GlyGly (K)]DTDSSAGR_.3	LDPGEGSKDTDSSAG | LDPGEGSKDTDSSAG | LDPGEGSKDTDSSAG | LDPGEGSKDTDSSAG	62 | 62 | 62 | 62	Color2 [A=255, R=169, G=169, B=169]	1	4		GlyGly (K)	K	1	1	12.5989	11.5575	12.5256	13.0049	13.9061	13.3158	13.4896	13.0077
	0.0961838	0.162043	I3VM54;Q9Y2K7	KDM2A	Isoform of Q9Y2K7, Lysine-specific demethylase 2A;Lysine-specific demethylase 2A	I3VM54_K1012_M1 | Q9Y2K7_K1029_M1	_DLLTPPADK[GlyGly (K)]PGQDNR_.2;_DLLTPPADK[GlyGly (K)]PGQDNR_.3	LLTPPADKPGQDNRS | LLTPPADKPGQDNRS	1012 | 1029	Color2 [A=255, R=169, G=169, B=169]	1	4		GlyGly (K)	K	1	1	14.5796	14.6401	14.9205	15.9145	16.8923	15.9936	15.9878	15.9309
	0.213296	0.161671	Q9BRK3;Q9BRK3-3;Q9BRK3-4	MXRA8	Matrix remodeling-associated protein 8;Isoform of Q9BRK3, Isoform 3 of Matrix remodeling-associated protein 8;Isoform of Q9BRK3, Isoform 4 of Matrix remodeling-associated protein 8	Q9BRK3_K428_M1 | Q9BRK3-3_K419_M1 | Q9BRK3-4_K327_M1	_AELAHSPLPAK[GlyGly (K)]YIDLDK_.3;_AELAHSPLPAK[GlyGly (K)]YIDLDK_.4	AHSPLPAKYIDLDKG | AHSPLPAKYIDLDKG | AHSPLPAKYIDLDKG	327 | 419 | 428	Color2 [A=255, R=169, G=169, B=169]	1	4		GlyGly (K)	K	1	1	15.6802	15.5273	15.8993	16.2851	16.8155	15.9966	16.3079	16.1741
	0.0802345	0.16148	O60664	PLIN3	Perilipin-3	O60664_K116_M1	_LEENLPILQQPTEK[GlyGly (K)]VLADTK_.3	ILQQPTEKVLADTKE	116	Color2 [A=255, R=169, G=169, B=169]	1	4		GlyGly (K)	K	1	1	13.6343	12.1218	13.3351	13.5364	14.8833	14.7548	14.7604	14.4083
	0.0903091	0.161104	A0A6Q8PFK8;P04792	HSPB1	Isoform of P04792, Heat shock protein beta-1;Heat shock protein beta-1	A0A6Q8PFK8_K123_M1 | P04792_K123_M1	_DGVVEITGK[GlyGly (K)]HEER_.2;_DGVVEITGK[GlyGly (K)]HEER_.3	GVVEITGKHEERQDE | GVVEITGKHEERQDE	123 | 123	Color2 [A=255, R=169, G=169, B=169]	1	4		GlyGly (K)	K	1	1	12.1685	11.4164	11.9716	13.6665	13.9994	12.6291	12.7478	12.472
	0.0605483	0.161082	Q16778	H2BC21	Histone H2B type 2-E	Q16778_K117_M1	_HAVSEGTK[GlyGly (K)]AVTK_.2;_HAVSEGTK[GlyGly (K)]AVTK_.3	HAVSEGTKAVTKYTS	117	Color2 [A=255, R=169, G=169, B=169]	1	4		GlyGly (K)	K	1	1	17.3266	17.0636	17.1457	17.4518	19.9595	18.68	19.2046	19.8718
	0.120359	0.161047	A0A0J9YWR1;A8CG34;A8CG34-2;C9J370;C9JER0;Q6PJE2;Q6PJE2-5;Q96HA1;Q96HA1-2;Q96HA1-3	POMZP3;POM121C;POM121C;POMZP3;POMZP3;POMZP3;POMZP3;POM121;POM121;POM121	Isoform of Q6PJE2, POM121 and ZP3 fusion protein (Fragment);Nuclear envelope pore membrane protein POM 121C;Isoform of A8CG34, Isoform 2 of Nuclear envelope pore membrane protein POM 121C;Isoform of Q6PJE2, POM121 and ZP3 fusion protein (Fragment);Isoform of Q6PJE2, POM121 and ZP3 fusion protein;POM121 and ZP3 fusion protein;Isoform of Q6PJE2, Isoform 2 of POM121 and ZP3 fusion protein;Nuclear en…	A0A0J9YWR1_K52_M1 | A8CG34_K294_M1 | A8CG34-2_K52_M1 | C9J370_K52_M1 | C9JER0_K52_M1 | Q6PJE2_K52_M1 | Q6PJE2-5_K52_M1 | Q96HA1_K317_M1 | Q96HA1-2_K52_M1 | Q96HA1-3_K52_M1	_ETVLSALK[GlyGly (K)]EK_.2	ETVLSALKEKEKKRT | ETVLSALKEKEKKRT | ETVLSALKEKEKKRT | ETVLSALKEKKKKRT | ETVLSALKEKKKKRT | ETVLSALKEKKKKRT | ETVLSALKEKKKKRT | ETVLSALKEKKKKRT | ETVLSALKEKKKKRT | ETVLSALKEKKKKRT	52 | 52 | 52 | 52 | 52 | 52 | 52 | 52 | 294 | 317	Color2 [A=255, R=169, G=169, B=169]	1	4		GlyGly (K)	K	1	1	12.4752	12.6496	12.5191	14.0984	14.1203	13.4305	13.444	13.2583
	0.0493239	0.160276	Q6PKG0	LARP1	La-related protein 1	Q6PKG0_K367_M1	_K[GlyGly (K)]FDGVEGPR_.2	DYQFGYRKFDGVEGP	367	Color2 [A=255, R=169, G=169, B=169]	1	4		GlyGly (K)	K	1	1	11.0432	11.4272	10.9723	13.4174	14.9015	13.7637	13.6988	13.6882
	0.0578169	0.16025	Q9UNZ2;Q9UNZ2-5	NSFL1C	NSFL1 cofactor p47;Isoform of Q9UNZ2, Isoform 3 of NSFL1 cofactor p47	Q9UNZ2_K127_M1 | Q9UNZ2-5_K129_M1	_GAK[GlyGly (K)]EHGAVAVER_.2;_GAK[GlyGly (K)]EHGAVAVER_.3	DDLFKGAKEHGAVAV | DDLFKGAKEHGAVAV	127 | 129	Color2 [A=255, R=169, G=169, B=169]	1	4		GlyGly (K)	K	1	1	13.8283	14.0541	13.7358	14.6618	16.9967	15.4775	15.9786	16.6215
	0.232873	0.16015	A0A087WYE0;H3BN27;Q9Y342	PLLP	Isoform of Q9Y342, Plasmolipin;Isoform of Q9Y342, Plasmolipin;Plasmolipin	A0A087WYE0_K7_M1 | H3BN27_K7_M1 | Q9Y342_K7_M1	_[Acetyl (Protein N-term)]AEFPSK[GlyGly (K)]VSTR_.2	_MAEFPSKVSTRTSS | _MAEFPSKVSTRTSS | _MAEFPSKVSTRTSS	7 | 7 | 7	Color2 [A=255, R=169, G=169, B=169]	1	4		GlyGly (K)	K	1	1	17.7962	17.9098	18.0697	18.5065	18.9248	18.2255	18.5766	18.3442
	0.0604134	0.160145	P23396	RPS3	40S ribosomal protein S3	P23396_K62_M1	_TQNVLGEK[GlyGly (K)]GR_.2;_TQNVLGEK[GlyGly (K)]GR_.3	TQNVLGEKGRRIREL	62	Color2 [A=255, R=169, G=169, B=169]	1	4		GlyGly (K)	K	1	1	16.8209	17.0588	17.0138	18.8718	19.9949	19.3648	19.0161	18.9782
	0.0595675	0.160142	Q15417;Q15417-3	CNN3	Calponin-3;Isoform of Q15417, Isoform 3 of Calponin-3	Q15417_K156_M1 | Q15417-3_K110_M1	_FDEGK[GlyGly (K)]LK_.2	TRRFDEGKLKAGQSV | TRRFDEGKLKAGQSV	110 | 156	Color2 [A=255, R=169, G=169, B=169]	1	4		GlyGly (K)	K	1	1	12.5932	11.8372	12.0631	14.3325	15.1951	14.4475	14.1823	14.1358
	0.103395	0.160056	O43491	EPB41L2	Band 4.1-like protein 2	O43491_K601_M1	_SPTK[GlyGly (K)]APHLQLIEGK_.2;_SPTK[GlyGly (K)]APHLQLIEGK_.3	REVRSPTKAPHLQLI	601	Color2 [A=255, R=169, G=169, B=169]	1	4		GlyGly (K)	K	1	1	11.0395	10.3705	10.9585	12.4361	12.5154	11.3592	11.5844	10.9458
	0.0934426	0.159465	A0A0B4J2A0;Q9UHJ6	;SHPK	readthrough, FGGY_N domain-containing protein;Sedoheptulokinase	A0A0B4J2A0_K441_M1 | Q9UHJ6_K441_M1	_NDVLK[GlyGly (K)]QEVQR_.2	LSRNDVLKQEVQRAF | LSRNDVLKQEVQRAF	441 | 441	Color2 [A=255, R=169, G=169, B=169]	1	4		GlyGly (K)	K	1	1	11.4809	11.3343	11.7778	13.4507	13.3936	12.0462	11.8301	11.8341
	0.120854	0.158782	Q13200	PSMD2	26S proteasome non-ATPase regulatory subunit 2	Q13200_K178_M1	_EWQELDDAEK[GlyGly (K)]VQR_.2;_EWQELDDAEK[GlyGly (K)]VQR_.3	QELDDAEKVQREPLL	178	Color2 [A=255, R=169, G=169, B=169]	1	4		GlyGly (K)	K	1	1	18.1092	17.9528	18.2636	19.0775	19.8836	18.9452	19.1638	19.021
	0.0791704	0.158732	Q86VP6	CAND1	Cullin-associated NEDD8-dissociated protein 1	Q86VP6_K40_M1	_DSIK[GlyGly (K)]LDDDSER_.2	ELQKDSIKLDDDSER	40	Color2 [A=255, R=169, G=169, B=169]	1	4		GlyGly (K)	K	1	1	10.5731	10.8491	11.3838	12.5042	13.4916	12.2775	12.228	11.7101
	0.117215	0.157842	P60709;P63261	ACTB;ACTG1	Actin, cytoplasmic 1;Actin, cytoplasmic 2	P60709_K328_M1 | P63261_K328_M1	_IK[GlyGly (K)]IIAPPER_.2	APSTMKIKIIAPPER | APSTMKIKIIAPPER	328 | 328	Color2 [A=255, R=169, G=169, B=169]	1	4		GlyGly (K)	K	1	1	17.7814	17.6875	17.8266	19.314	19.3813	18.2013	18.2874	18.2549
	0.16165	0.157651	H3BP35;P53602	MVD	Isoform of P53602, Diphosphomevalonate decarboxylase (Fragment);Diphosphomevalonate decarboxylase	H3BP35_K58_M1 | P53602_K58_M1	_TTTTAVISK[GlyGly (K)]DFTEDR_.2;_TTTTAVISK[GlyGly (K)]DFTEDR_.3	TTTAVISKDFTEDRI | TTTAVISKDFTEDRI	58 | 58	Color2 [A=255, R=169, G=169, B=169]	1	4		GlyGly (K)	K	1	1	14.1511	14.1834	14.3132	15.0699	15.5716	14.293	14.6974	14.7492
	0.0811419	0.157528	Q12864	CDH17	Cadherin-17	Q12864_K816_M1	_GK[GlyGly (K)]DNVESAQASEVK_.2;_GK[GlyGly (K)]DNVESAQASEVK_.3	RIKKDKGKDNVESAQ	816	Color2 [A=255, R=169, G=169, B=169]	1	4		GlyGly (K)	K	1	1	15.8461	15.5149	15.6045	17.0017	17.9546	17.2165	17.3426	17.2134
	0.180581	0.157313	P62805	H4C16	Histone H4	P62805_K32_M1	_DNIQGITK[GlyGly (K)]PAIR_.2;_DNIQGITK[GlyGly (K)]PAIR_.3	DNIQGITKPAIRRLA	32	Color2 [A=255, R=169, G=169, B=169]	1	4		GlyGly (K)	K	1	1	19.3618	19.4101	19.6039	20.4879	20.5768	19.7659	19.8087	19.8433
	0.149814	0.156322	Q96AP7	ESAM	Endothelial cell-selective adhesion molecule	Q96AP7_K286_M1	_ALEEPANDIK[GlyGly (K)]EDAIAPR_.3	EEPANDIKEDAIAPR	286	Color2 [A=255, R=169, G=169, B=169]	1	4		GlyGly (K)	K	1	1	11.5669	11.5511	12.099	11.7969	13.0237	12.2359	12.6838	12.4232
	0.136862	0.15604	Q9HAF1;Q9HAF1-2;Q9HAF1-3;Q9HAF1-4	MEAF6	Chromatin modification-related protein MEAF6;Isoform of Q9HAF1, Isoform 2 of Chromatin modification-related protein MEAF6;Isoform of Q9HAF1, Isoform 3 of Chromatin modification-related protein MEAF6;Isoform of Q9HAF1, Isoform 4 of Chromatin modification-related protein MEAF6	Q9HAF1_K26_M1 | Q9HAF1-2_K26_M1 | Q9HAF1-3_K26_M1 | Q9HAF1-4_K26_M1	_K[GlyGly (K)]QELAETLANLER_.2;_K[GlyGly (K)]QELAETLANLER_.3	LAELVKRKQELAETL | LAELVKRKQELAETL | LAELVKRKQELAETL | LAELVKRKQELAETL	26 | 26 | 26 | 26	Color2 [A=255, R=169, G=169, B=169]	1	4		GlyGly (K)	K	1	1	13.7205	13.0279	13.6458	14.282	14.9143	13.5538	14.2028	13.7101
	0.0393194	0.156005	O60869	EDF1	Endothelial differentiation-related factor 1	O60869_K93_M1	_GLTQK[GlyGly (K)]DLATK_.2	QSKGLTQKDLATKIN	93	Color2 [A=255, R=169, G=169, B=169]	1	4		GlyGly (K)	K	1	1	8.52081	8.48845	7.96548	11.5114	12.7948	11.5198	11.3812	11.0899
	0.0859781	0.155124	P55263	ADK	Adenosine kinase	P55263_K256_M1	_EQGFETK[GlyGly (K)]DIK_.2;_EQGFETK[GlyGly (K)]DIK_.3	REQGFETKDIKEIAK	256	Color2 [A=255, R=169, G=169, B=169]	1	4		GlyGly (K)	K	1	1	12.7202	12.7652	12.2537	14.4206	14.4007	14.1288	14.0701	13.8909
	0.120954	0.154142	K7EM13;P10644;P10644-2	PRKAR1A	Isoform of P10644, cAMP-dependent protein kinase type I-alpha regulatory subunit;cAMP-dependent protein kinase type I-alpha regulatory subunit;Isoform of P10644, Isoform 2 of cAMP-dependent protein kinase type I-alpha regulatory subunit	K7EM13_K92_M1 | P10644_K92_M1 | P10644-2_K92_M1	_EDEISPPPPNPVVK[GlyGly (K)]GR_.2;_EDEISPPPPNPVVK[GlyGly (K)]GR_.3	PPPNPVVKGRRRRGA | PPPNPVVKGRRRRGA | PPPNPVVKGRRRRGA	92 | 92 | 92	Color2 [A=255, R=169, G=169, B=169]	1	4		GlyGly (K)	K	1	1	14.3212	14.4634	14.5735	15.8126	16.0582	15.289	15.1802	15.1821
	0.124463	0.153744	E9PHI4;O94901;O94901-5;O94901-9	SUN1	Isoform of O94901, SUN domain-containing protein 1;SUN domain-containing protein 1;Isoform of O94901, Isoform 5 of SUN domain-containing protein 1;Isoform of O94901, Isoform 8 of SUN domain-containing protein 1	E9PHI4_K159_M1 | O94901_K159_M1 | O94901-5_K109_M1 | O94901-9_K159_M1	_EQTTVDHFWGLDDDGDLK[GlyGly (K)]GGNK_.3;_EQTTVDHFWGLDDDGDLK[GlyGly (K)]GGNK_.4	LDDDGDLKGGNKAAI | LDDDGDLKGGNKAAI | LDDDGDLKGGNKAAI | LDDDGDLKGGNKAAI	109 | 159 | 159 | 159	Color2 [A=255, R=169, G=169, B=169]	1	4		GlyGly (K)	K	1	1	13.2259	13.014	13.5253	13.8308	14.9349	13.8256	14.3404	13.9189
	0.0622849	0.153578	P0DP23;P0DP24;P0DP25	CALM1;CALM2;CALM3	Calmodulin-1;Calmodulin-2;Calmodulin-3	P0DP23_K78_M1 | P0DP24_K78_M1 | P0DP25_K78_M1	_M[Oxidation (M)]K[GlyGly (K)]DTDSEEEIR_.2;_M[Oxidation (M)]K[GlyGly (K)]DTDSEEEIR_.3;_MK[GlyGly (K)]DTDSEEEIR_.2;_MK[GlyGly (K)]DTDSEEEIR_.3	TMMARKMKDTDSEEE | TMMARKMKDTDSEEE | TMMARKMKDTDSEEE	78 | 78 | 78	Color2 [A=255, R=169, G=169, B=169]	1	4		GlyGly (K)	K	1	1	14.6131	14.3838	14.4132	16.1816	17.4066	16.3563	16.6786	16.1008
	0.0888313	0.153573	P51153	RAB13	Ras-related protein Rab-13	P51153_K172_M1	_DILLK[GlyGly (K)]SGGR_.2	LARDILLKSGGRRSG	172	Color2 [A=255, R=169, G=169, B=169]	1	4		GlyGly (K)	K	1	1	11.955	11.0408	12.5081	12.8265	13.7841	13.2347	12.8342	12.46
	0.109112	0.153435	P42677	RPS27	40S ribosomal protein S27	P42677_K16_M1	_DLLHPSPEEEK[GlyGly (K)]R_.2;_DLLHPSPEEEK[GlyGly (K)]R_.3	HPSPEEEKRKHKKKR	16	Color2 [A=255, R=169, G=169, B=169]	1	4		GlyGly (K)	K	1	1	13.7244	13.5228	13.8638	15.3916	15.1574	14.5172	14.4044	13.8756
	0.0587869	0.153156	Q13045	FLII	Protein flightless-1 homolog	Q13045_K962_M1	_AEGK[GlyGly (K)]EGEEATAEAEEK_.3	KEEKAEGKEGEEATA	962	Color2 [A=255, R=169, G=169, B=169]	1	4		GlyGly (K)	K	1	1	10.8709	9.48992	10.541	12.255	13.1848	12.5087	12.1917	11.6793
	0.0399566	0.152917	A0A087WW66;Q99460;Q99460-2	PSMD1	Isoform of Q99460, 26S proteasome non-ATPase regulatory subunit 1;26S proteasome non-ATPase regulatory subunit 1;Isoform of Q99460, Isoform 2 of 26S proteasome non-ATPase regulatory subunit 1	A0A087WW66_K814_M1 | Q99460_K853_M1 | Q99460-2_K822_M1	_EEEK[GlyGly (K)]M[Oxidation (M)]EVDEAEK_.2;_EEEK[GlyGly (K)]M[Oxidation (M)]EVDEAEK_.3;_EEEK[GlyGly (K)]MEVDEAEK_.2;_EEEK[GlyGly (K)]MEVDEAEK_.3;_KEEEK[GlyGly (K)]M[Oxidation (M)]EVDEAEK_.3;_KEEEK[GlyGly (K)]MEVDEAEK_.2;_KEEEK[GlyGly (K)]MEVDEAEK_.3	KEKKEEEKMEVDEAE | KEKKEEEKMEVDEAE | KEKKEEEKMEVDEAE	814 | 822 | 853	Color2 [A=255, R=169, G=169, B=169]	1	4		GlyGly (K)	K	1	1	11.7606	9.7354	10.5107	12.4775	14.6207	13.7267	13.8695	13.5974
	0.198696	0.152387	A0A0A0MR22;O75110;O75110-2	ATP9A	Isoform of O75110, Phospholipid-transporting ATPase;Probable phospholipid-transporting ATPase IIA;Isoform of O75110, Isoform Short of Probable phospholipid-transporting ATPase IIA	A0A0A0MR22_K908_M1 | O75110_K1044_M1 | O75110-2_K923_M1	_FSPPSYSK[GlyGly (K)]LTS_.2	FSPPSYSKLTS____ | FSPPSYSKLTS____ | FSPPSYSKLTS____	908 | 923 | 1044	Color2 [A=255, R=169, G=169, B=169]	1	4		GlyGly (K)	K	1	1	12.6379	12.7859	13.2298	13.3348	13.9866	13.1053	13.2622	13.2986
	0.185559	0.152179	P18669	PGAM1	Phosphoglycerate mutase 1	P18669_K222_M1	_HLEGLSEEAIMELNLPTGIPIVYELDK[GlyGly (K)]NLK_.4	PIVYELDKNLKPIKP	222	Color2 [A=255, R=169, G=169, B=169]	1	4		GlyGly (K)	K	1	1	12.8322	13.5073	14.0814	12.8887	13.7776	13.1861	13.3578	13.5841
	0.0747001	0.150969	Q9BXS6;Q9BXS6-2;Q9BXS6-3;Q9BXS6-4;Q9BXS6-5;Q9BXS6-6	NUSAP1	Nucleolar and spindle-associated protein 1;Isoform of Q9BXS6, Isoform 2 of Nucleolar and spindle-associated protein 1;Isoform of Q9BXS6, Isoform 3 of Nucleolar and spindle-associated protein 1;Isoform of Q9BXS6, Isoform 4 of Nucleolar and spindle-associated protein 1;Isoform of Q9BXS6, Isoform 5 of Nucleolar and spindle-associated protein 1;Isoform of Q9BXS6, Isoform 6 of Nucleolar and spindle-as…	Q9BXS6_K354_M1 | Q9BXS6-2_K353_M1 | Q9BXS6-3_K352_M1 | Q9BXS6-4_K338_M1 | Q9BXS6-5_K353_M1 | Q9BXS6-6_K339_M1	_LTTEATQTPVSNK[GlyGly (K)]K_.2;_LTTEATQTPVSNK[GlyGly (K)]K_.3	TQTPVSNKKPVFDLK | TQTPVSNKKPVFDLK | TQTPVSNKKPVFDLK | TQTPVSNKKPVFDLK | TQTPVSNKKPVFDLK | TQTPVSNKKPVFDLK	338 | 339 | 352 | 353 | 353 | 354	Color2 [A=255, R=169, G=169, B=169]	1	4		GlyGly (K)	K	1	1	11.4525	10.6465	11.0081	12.6777	13.4354	12.5445	12.5096	12.4873
	0.0708154	0.150168	P62820	RAB1A	Ras-related protein Rab-1A	P62820_K191_M1	_SNVK[GlyGly (K)]IQSTPVK_.2;_SNVK[GlyGly (K)]IQSTPVK_.3	GAEKSNVKIQSTPVK	191	Color2 [A=255, R=169, G=169, B=169]	1	4		GlyGly (K)	K	1	1	14.1945	14.0193	14.023	15.4464	16.6303	15.668	15.9876	15.6558
	0.0621814	0.150079	P04406	GAPDH	Glyceraldehyde-3-phosphate dehydrogenase	P04406_K263_M1	_VVK[GlyGly (K)]QASEGPLK_.2;_VVK[GlyGly (K)]QASEGPLK_.3	DDIKKVVKQASEGPL	263	Color2 [A=255, R=169, G=169, B=169]	1	4		GlyGly (K)	K	1	1	16.6076	14.9622	15.8004	17.4627	18.4018	17.6617	17.5476	17.4229
	0.176449	0.149872	P11169	SLC2A3	Solute carrier family 2, facilitated glucose transporter member 3	P11169_K477_M1	_SGK[GlyGly (K)]DGVM[Oxidation (M)]EM[Oxidation (M)]NSIEPAK_.2;_SGK[GlyGly (K)]DGVM[Oxidation (M)]EM[Oxidation (M)]NSIEPAK_.3;_SGK[GlyGly (K)]DGVM[Oxidation (M)]EMNSIEPAK_.2;_SGK[GlyGly (K)]DGVM[Oxidation (M)]EMNSIEPAK_.3;_SGK[GlyGly (K)]DGVMEM[Oxidation (M)]NSIEPAK_.2;_SGK[GlyGly (K)]DGVMEM[Oxidation (M)]NSIEPAK_.3;_SGK[GlyGly (K)]DGVMEMNSIEPAK_.2;_SGK[GlyGly (K)]DGVMEMNSIEPAK_.3	HGADRSGKDGVMEMN	477	Color2 [A=255, R=169, G=169, B=169]	1	4		GlyGly (K)	K	1	1	21.7552	21.8235	21.8894	22.4786	23.0208	22.2303	22.5683	22.4931
	0.116446	0.149436	P54727	RAD23B	UV excision repair protein RAD23 homolog B	P54727_K36_M1	_GK[GlyGly (K)]DAFPVAGQK_.2;_GK[GlyGly (K)]DAFPVAGQK_.3	KIESEKGKDAFPVAG	36	Color2 [A=255, R=169, G=169, B=169]	1	4		GlyGly (K)	K	1	1	16.3753	16.3267	16.9121	17.3162	18.2577	17.4208	17.4696	17.2802
	0.222515	0.148308	A0A804HI59;P19021;P19021-2	PAM	Isoform of P19021, Peptidyl-glycine alpha-amidating monooxygenase;Peptidyl-glycine alpha-amidating monooxygenase;Isoform of P19021, Isoform 2 of Peptidyl-glycine alpha-amidating monooxygenase	A0A804HI59_K825_M1 | P19021_K901_M1 | P19021-2_K794_M1	_AFGDSEHK[GlyGly (K)]LETSSGR_.2;_AFGDSEHK[GlyGly (K)]LETSSGR_.3;_AFGDSEHK[GlyGly (K)]LETSSGR_.4	AFGDSEHKLETSSGR | AFGDSEHKLETSSGR | AFGDSEHKLETSSGR	794 | 825 | 901	Color2 [A=255, R=169, G=169, B=169]	1	4		GlyGly (K)	K	1	1	13.838	13.6308	14.2346	14.2829	14.7869	13.8831	14.2537	13.9609
	0.0563393	0.147836	P10599	TXN	Thioredoxin	P10599_K94_M1	_VGEFSGANK[GlyGly (K)]EK_.2	GEFSGANKEKLEATI	94	Color2 [A=255, R=169, G=169, B=169]	1	4		GlyGly (K)	K	1	1	11.6681	11.4471	11.4618	13.2093	14.5598	13.6993	13.7534	13.5412
	0.0939276	0.147558	A0A804HKE7;E7EVA0;P27816;P27816-6	MAP4	Isoform of P27816, Microtubule-associated protein;Isoform of P27816, Microtubule-associated protein;Microtubule-associated protein 4;Isoform of P27816, Isoform 6 of Microtubule-associated protein 4	A0A804HKE7_K318_M1 | E7EVA0_K335_M1 | P27816_K318_M1 | P27816-6_K318_M1	_EVALVK[GlyGly (K)]DVR_.2	EKEVALVKDVRWPTE | EKEVALVKDVRWPTE | EKEVALVKDVRWPTE | EKEVALVKDVRWPTE	318 | 318 | 318 | 335	Color2 [A=255, R=169, G=169, B=169]	1	4		GlyGly (K)	K	1	1	11.2099	11.0715	11.2953	11.9426	12.8297	10.184	11.2734	11.3742
	0.0544627	0.146668	P31948	STIP1	Stress-induced-phosphoprotein 1	P31948_K513_M1	_LILEQMQK[GlyGly (K)]DPQALSEHLK_.3;_LILEQMQK[GlyGly (K)]DPQALSEHLK_.4	LILEQMQKDPQALSE	513	Color2 [A=255, R=169, G=169, B=169]	1	4		GlyGly (K)	K	1	1	12.7642	10.0175	12.3575	12.4116	14.2648	13.4201	13.3337	12.9507
	0.0501682	0.14653	P46783	RPS10	40S ribosomal protein S10	P46783_K138_M1	_SAVPPGADK[GlyGly (K)]K_.2	AVPPGADKKAEAGAG	138	Color2 [A=255, R=169, G=169, B=169]	1	4		GlyGly (K)	K	1	1	20.8568	20.6194	20.6115	21.3666	23.9419	22.4677	23.2184	23.2756
	0.05555	0.145778	P20020;P20020-1;P20020-2;P20020-4;P20020-5;P20020-6	ATP2B1	Plasma membrane calcium-transporting ATPase 1;Isoform of P20020, Isoform D of Plasma membrane calcium-transporting ATPase 1;Isoform of P20020, Isoform A of Plasma membrane calcium-transporting ATPase 1;Isoform of P20020, Isoform C of Plasma membrane calcium-transporting ATPase 1;Isoform of P20020, Isoform E of Plasma membrane calcium-transporting ATPase 1;Isoform of P20020, Isoform K of Plasma me…	P20020_K747_M1 | P20020-1_K747_M1 | P20020-2_K747_M1 | P20020-4_K747_M1 | P20020-5_K747_M1 | P20020-6_K747_M1	_NEK[GlyGly (K)]GEIEQER_.2;_NEK[GlyGly (K)]GEIEQER_.3	NRRIRNEKGEIEQER | NRRIRNEKGEIEQER | NRRIRNEKGEIEQER | NRRIRNEKGEIEQER | NRRIRNEKGEIEQER | NRRIRNEKGEIEQER	747 | 747 | 747 | 747 | 747 | 747	Color2 [A=255, R=169, G=169, B=169]	1	4		GlyGly (K)	K	1	1	13.3228	13.3886	12.8764	14.963	16.0006	15.3894	15.7135	15.1316
	0.29586	0.145751	P49736	MCM2	DNA replication licensing factor MCM2	P49736_K613_M1	_TSIHEAMEQQSISISK[GlyGly (K)]AGIVTSLQAR_.4	QQSISISKAGIVTSL	613	Color2 [A=255, R=169, G=169, B=169]	1	4		GlyGly (K)	K	1	1	14.4655	14.1238	14.5255	14.4506	14.6733	13.8576	14.5866	14.1405
	0.128664	0.145713	P53985	SLC16A1	Monocarboxylate transporter 1	P53985_K473_M1	_EEETSIDVAGK[GlyGly (K)]PNEVTK_.3	TSIDVAGKPNEVTKA	473	Color2 [A=255, R=169, G=169, B=169]	1	4		GlyGly (K)	K	1	1	15.9786	15.7974	16.0711	16.1895	17.3065	16.4556	17.2126	16.6477
	0.167409	0.144418	H0YIV4;P55209	NAP1L1	Isoform of P55209, Nucleosome assembly protein 1-like 1 (Fragment);Nucleosome assembly protein 1-like 1	H0YIV4_K99_M1 | P55209_K105_M1	_K[GlyGly (K)]YAVLYQPLFDK_.2;_K[GlyGly (K)]YAVLYQPLFDK_.3	EVHDLERKYAVLYQP | EVHDLERKYAVLYQP	99 | 105	Color2 [A=255, R=169, G=169, B=169]	1	4		GlyGly (K)	K	1	1	14.0534	14.9494	14.8615	15.1217	15.2038	14.2062	14.7511	14.2563
	0.0534503	0.143456	A0A7I2V2T3;A0A7I2YQK5;E7ETK5;H0Y4R1;P12268	IMPDH2	Isoform of P12268, Inosine-5'-monophosphate dehydrogenase;Isoform of P12268, Inosine-5'-monophosphate dehydrogenase;Isoform of P12268, Inosine-5'-monophosphate dehydrogenase;Isoform of P12268, Inosine-5'-monophosphate dehydrogenase;Inosine-5'-monophosphate dehydrogenase 2	A0A7I2V2T3_K220_M1 | A0A7I2YQK5_K183_M1 | E7ETK5_K183_M1 | H0Y4R1_K208_M1 | P12268_K208_M1	_GK[GlyGly (K)]LPIVNEDDELVAIIAR_.3	LQRSKKGKLPIVNED | LQRSKKGKLPIVNED | LQRSKKGKLPIVNED | LQRSKKGKLPIVNED | LQRSKKGKLPIVNED	183 | 183 | 208 | 208 | 220	Color2 [A=255, R=169, G=169, B=169]	1	4		GlyGly (K)	K	1	1	16.3468	16.211	16.5242	16.6494	15.2709	13.4055	14.2172	14.4172
	0.115864	0.143111	O14818	PSMA7	Proteasome subunit alpha type-7	O14818_K115_M1	_YIASLK[GlyGly (K)]QR_.2	TRYIASLKQRYTQSN	115	Color2 [A=255, R=169, G=169, B=169]	1	4		GlyGly (K)	K	1	1	14.2792	13.8382	14.2839	15.5535	15.5009	14.5056	14.4366	14.4224
	0.0835251	0.142925	P22314-2	UBA1	Isoform of P22314, Isoform 2 of Ubiquitin-like modifier-activating enzyme 1	P22314-2_K488_M1	_LK[GlyGly (K)]SDTAAAAVR_.2;_LK[GlyGly (K)]SDTAAAAVR_.3	PWDVTKLKSDTAAAA	488	Color2 [A=255, R=169, G=169, B=169]	1	4		GlyGly (K)	K	1	1	15.0203	14.7061	14.4756	16.4637	16.7178	15.7769	15.9666	15.8869
	0.0807381	0.142745	Q6RFH5;Q6RFH5-2	WDR74	WD repeat-containing protein 74;Isoform of Q6RFH5, Isoform 2 of WD repeat-containing protein 74	Q6RFH5_K359_M1 | Q6RFH5-2_K340_M1	_K[GlyGly (K)]LSGLEQPQGALQTR_.2;_K[GlyGly (K)]LSGLEQPQGALQTR_.3	LEAAAKRKLSGLEQP | LEAAAKRKLSGLEQP	340 | 359	Color2 [A=255, R=169, G=169, B=169]	1	4		GlyGly (K)	K	1	1	12.5731	13.0364	13.3225	13.9599	15.282	14.0894	14.3341	13.9352
	0.116762	0.142558	A6NMH8;E9PIF1;E9PJK1;E9PRJ8;H0YDJ9;H0YDL9;H0YEE2;P60033	CD81	Isoform of P60033, CD81 antigen;Isoform of P60033, CD81 antigen;Isoform of P60033, CD81 antigen;Isoform of P60033, Tetraspanin (Fragment);Isoform of P60033, Tetraspanin (Fragment);Isoform of P60033, Tetraspanin (Fragment);Isoform of P60033, CD81 antigen;CD81 antigen	A6NMH8_K182_M1 | E9PIF1_K150_M1 | E9PJK1_K73_M1 | E9PRJ8_K137_M1 | H0YDJ9_K133_M1 | H0YDL9_K129_M1 | H0YEE2_K211_M1 | P60033_K144_M1	_QFYDQALQQAVVDDDANNAK[GlyGly (K)]AVVK_.3	DDDANNAKAVVKTFH | DDDANNAKAVVKTFH | DDDANNAKAVVKTFH | DDDANNAKAVVKTFH | DDDANNAKAVVKTFH | DDDANNAKAVVKTFH | DDDANNAKAVVKTFH | DDDANNAKAVVKTFH	73 | 129 | 133 | 137 | 144 | 150 | 182 | 211	Color2 [A=255, R=169, G=169, B=169]	1	4		GlyGly (K)	K	1	1	13.4881	12.4268	13.3861	13.6221	14.224	14.208	14.1755	13.7334
	0.0600588	0.142458	P07900;P07900-2	HSP90AA1	Heat shock protein HSP 90-alpha;Isoform of P07900, Isoform 2 of Heat shock protein HSP 90-alpha	P07900_K185_M1 | P07900-2_K307_M1	_GTK[GlyGly (K)]VILHLK_.2	EPMGRGTKVILHLKE | EPMGRGTKVILHLKE	185 | 307	Color2 [A=255, R=169, G=169, B=169]	1	4		GlyGly (K)	K	1	1	13.3728	13.1255	13.3276	15.697	13.881	12.6757	12.322	12.2782
	0.0971422	0.142446	H7BY64;Q96NZ9;Q96NZ9-2;Q96NZ9-4	ZNF511-PRAP1;PRAP1;PRAP1;PRAP1	ZNF511-PRAP1 readthrough, ZNF511-PRAP1 readthrough (Fragment);Proline-rich acidic protein 1;Isoform of Q96NZ9, Isoform 2 of Proline-rich acidic protein 1;Isoform of Q96NZ9, Isoform 4 of Proline-rich acidic protein 1	H7BY64_K234_M1 | Q96NZ9_K67_M1 | Q96NZ9-2_K67_M1 | Q96NZ9-4_K67_M1	_DDQLVVLFPVQK[GlyGly (K)]PK_.2;_DDQLVVLFPVQK[GlyGly (K)]PK_.3	VVLFPVQKPKLLTTE | VVLFPVQKPKLLTTE | VVLFPVQKPKLLTTE | VVLFPVQKPKLLTTE	67 | 67 | 67 | 234	Color2 [A=255, R=169, G=169, B=169]	1	4		GlyGly (K)	K	1	1	13.3138	14.2254	13.9053	13.7488	15.0823	14.5276	15.4506	14.6143
	0.104506	0.141425	Q96RL1	UIMC1	BRCA1-A complex subunit RAP80	Q96RL1_K642_M1	_TSDADIK[GlyGly (K)]SSETGAFR_.2;_TSDADIK[GlyGly (K)]SSETGAFR_.3	KTSDADIKSSETGAF	642	Color2 [A=255, R=169, G=169, B=169]	1	4		GlyGly (K)	K	1	1	11.291	11.911	12.8552	12.3626	13.4899	12.6455	12.553	12.1323
	0.147798	0.141207	Q03252	LMNB2	Lamin-B2	Q03252_K285_M1	_LELEQTYQAK[GlyGly (K)]LDSAK_.2;_LELEQTYQAK[GlyGly (K)]LDSAK_.3	LEQTYQAKLDSAKLS	285	Color2 [A=255, R=169, G=169, B=169]	1	4		GlyGly (K)	K	1	1	14.1409	14.1349	14.1959	15.0114	15.4819	14.5502	14.8522	14.8132
	0.0756578	0.141196	B4DDC6;Q15185;Q15185-4	PTGES3	Isoform of Q15185, Prostaglandin E synthase 3;Prostaglandin E synthase 3;Isoform of Q15185, Isoform 4 of Prostaglandin E synthase 3	B4DDC6_K7_M1 | Q15185_K7_M1 | Q15185-4_K7_M1	_[Acetyl (Protein N-term)]M[Oxidation (M)]QPASAK[GlyGly (K)]WYDR_.2;_[Acetyl (Protein N-term)]MQPASAK[GlyGly (K)]WYDR_.2	_MQPASAKWYDRRDY | _MQPASAKWYDRRDY | _MQPASAKWYDRRDY	7 | 7 | 7	Color2 [A=255, R=169, G=169, B=169]	1	4		GlyGly (K)	K	1	1	14.1683	11.9731	13.9516	14.2243	14.5598	13.0684	13.441	12.7175
	0.0821926	0.140777	A0A6Q8PF33;A0A6Q8PFY2;A0A6Q8PGE8;A0A6Q8PGN5;A0A6Q8PGR9;H3BPK7;P49588;P49588-2	AARS1	Isoform of P49588, Alanine--tRNA ligase;Isoform of P49588, Alanine--tRNA ligase;Isoform of P49588, Alanine--tRNA ligase;Isoform of P49588, Alanine--tRNA ligase;Isoform of P49588, Alanine--tRNA ligase;Isoform of P49588, Alanine--tRNA ligase;Alanine--tRNA ligase, cytoplasmic;Isoform of P49588, Isoform 2 of Alanine--tRNA ligase, cytoplasmic	A0A6Q8PF33_K740_M1 | A0A6Q8PFY2_K756_M1 | A0A6Q8PGE8_K738_M1 | A0A6Q8PGN5_K747_M1 | A0A6Q8PGR9_K719_M1 | H3BPK7_K747_M1 | P49588_K747_M1 | P49588-2_K755_M1	_NSSHAGAFVIVTEEAIAK[GlyGly (K)]GIR_.3;_NSSHAGAFVIVTEEAIAK[GlyGly (K)]GIR_.4	VTEEAIAKGIRRIVA | VTEEAIAKGIRRIVA | VTEEAIAKGIRRIVA | VTEEAIAKGIRRIVA | VTEEAIAKGIRRIVA | VTEEAIAKGIRRIVA | VTEEAIAKGIRRIVA | VTEEAIAKGIRRIVA	719 | 738 | 740 | 747 | 747 | 747 | 755 | 756	Color2 [A=255, R=169, G=169, B=169]	1	4		GlyGly (K)	K	1	1	12.3013	12.5963	13.5063	12.4458	14.393	13.91	14.1385	13.6731
	0.0301958	0.140511	P68104;Q5VTE0	EEF1A1;EEF1A1P5	Elongation factor 1-alpha 1;Putative elongation factor 1-alpha-like 3	P68104_K395_M1 | Q5VTE0_K395_M1	_FLK[GlyGly (K)]SGDAAIVDM[Oxidation (M)]VPGK_.3;_FLK[GlyGly (K)]SGDAAIVDMVPGK_.2;_FLK[GlyGly (K)]SGDAAIVDMVPGK_.3	EDGPKFLKSGDAAIV | EDGPKFLKSGDAAIV	395 | 395	Color2 [A=255, R=169, G=169, B=169]	1	4		GlyGly (K)	K	1	1	14.3916	12.4558	14.7793	13.9312	18.2046	17.5724	17.2681	17.2078
	0.087428	0.138741	A0A0C4DH22;A0A1B0GTW6;Q9H4G0	EPB41L1	Isoform of Q9H4G0, Band 4.1-like protein 1;Isoform of Q9H4G0, Band 4.1-like protein 1;Band 4.1-like protein 1	A0A0C4DH22_K13_M1 | A0A1B0GTW6_K13_M1 | Q9H4G0_K13_M1	_K[GlyGly (K)]AQEEAPQQPEAAAAVTTPVTPAGHGHPEANSNEK_.4;_K[GlyGly (K)]AQEEAPQQPEAAAAVTTPVTPAGHGHPEANSNEK_.5	GPDSEVKKAQEEAPQ | GPDSEVKKAQEEAPQ | GPDSEVKKAQEEAPQ	13 | 13 | 13	Color2 [A=255, R=169, G=169, B=169]	1	4		GlyGly (K)	K	1	1	12.8046	11.983	12.648	13.4428	14.3614	13.73	13.7295	13.6138
	0.156769	0.138284	Q14566	MCM6	DNA replication licensing factor MCM6	Q14566_K517_M1	_SLK[GlyGly (K)]QNINLSAPIMSR_.2;_SLK[GlyGly (K)]QNINLSAPIMSR_.3	YDRSKSLKQNINLSA	517	Color2 [A=255, R=169, G=169, B=169]	1	4		GlyGly (K)	K	1	1	14.252	13.2361	14.3231	14.3131	14.868	14.2444	14.2423	14.2751
	0.130602	0.138223	J3QRS9;O43670;O43670-2;O43670-3;O43670-4;X6R4W8	ZNF207	Isoform of O43670, BUB3-interacting and GLEBS motif-containing protein ZNF207;BUB3-interacting and GLEBS motif-containing protein ZNF207;Isoform of O43670, Isoform 2 of BUB3-interacting and GLEBS motif-containing protein ZNF207;Isoform of O43670, Isoform 3 of BUB3-interacting and GLEBS motif-containing protein ZNF207;Isoform of O43670, Isoform 4 of BUB3-interacting and GLEBS motif-containing prot…	J3QRS9_K24_M1 | O43670_K24_M1 | O43670-2_K24_M1 | O43670-3_K24_M1 | O43670-4_K24_M1 | X6R4W8_K27_M1	_DFDDEK[GlyGly (K)]ILIQHQK_.3	NRDFDDEKILIQHQK | NRDFDDEKILIQHQK | NRDFDDEKILIQHQK | NRDFDDEKILIQHQK | NRDFDDEKILIQHQK | NRDFDDEKILIQHQK	24 | 24 | 24 | 24 | 24 | 27	Color2 [A=255, R=169, G=169, B=169]	1	4		GlyGly (K)	K	1	1	11.612	12.0366	11.7393	12.6128	13.1752	12.24	12.6794	12.5852
	0.0958541	0.138051	A0A7I2YQC0;P06748;P06748-2	NPM1	Isoform of P06748, Nucleophosmin;Nucleophosmin;Isoform of P06748, Isoform 2 of Nucleophosmin	A0A7I2YQC0_K268_M1 | P06748_K239_M1 | P06748-2_K210_M1	_TPK[GlyGly (K)]GPSSVEDIK_.2;_TPK[GlyGly (K)]GPSSVEDIK_.3	EKTPKTPKGPSSVED | EKTPKTPKGPSSVED | EKTPKTPKGPSSVED	210 | 239 | 268	Color2 [A=255, R=169, G=169, B=169]	1	4		GlyGly (K)	K	1	1	14.5673	14.4167	14.3634	14.9715	16.0189	13.6867	15.269	14.6378
	0.0793023	0.136257	P17980	PSMC3	26S proteasome regulatory subunit 6A	P17980_K53_M1	_LLDSEIK[GlyGly (K)]IM[Oxidation (M)]K_.2;_LLDSEIK[GlyGly (K)]IMK_.2;_LLDSEIK[GlyGly (K)]IMK_.3	RLLDSEIKIMKSEVL	53	Color2 [A=255, R=169, G=169, B=169]	1	4		GlyGly (K)	K	1	1	13.7729	12.996	13.2305	14.6568	15.416	14.386	14.627	14.6018
	0.123491	0.136034	O95994	AGR2	Anterior gradient protein 2 homolog	O95994_K165_M1	_LYAYEPADTALLLDNMK[GlyGly (K)]K_.3	ALLLDNMKKALKLLK	165	Color2 [A=255, R=169, G=169, B=169]	1	4		GlyGly (K)	K	1	1	13.6954	13.8226	13.9753	13.7711	14.8997	14.4744	14.608	15.0818
	0.0812565	0.135481	P04798	CYP1A1	Cytochrome P450 1A1	P04798_K342_M1	_K[GlyGly (K)]IQEELDTVIGR_.2;_K[GlyGly (K)]IQEELDTVIGR_.3	MNPRVQRKIQEELDT	342	Color2 [A=255, R=169, G=169, B=169]	1	4		GlyGly (K)	K	1	1	13.6443	14.069	14.2368	14.7382	16.0607	15.1966	15.3275	15.2101
	0.0896337	0.134574	P09327	VIL1	Villin-1	P09327_K237_M1	_ELK[GlyGly (K)]AAVPDTVVEPALK_.2;_ELK[GlyGly (K)]AAVPDTVVEPALK_.3	LGKRRELKAAVPDTV	237	Color2 [A=255, R=169, G=169, B=169]	1	4		GlyGly (K)	K	1	1	13.6841	14.0521	14.0824	15.3285	15.8051	15.0206	14.9424	14.7468
	0.154835	0.134173	Q9BX40	LSM14B	Protein LSM14 homolog B	Q9BX40_K316_M1	_SK[GlyGly (K)]SFFDNISSELK_.2;_SK[GlyGly (K)]SFFDNISSELK_.3	NCYYDKSKSFFDNIS	316	Color2 [A=255, R=169, G=169, B=169]	1	4		GlyGly (K)	K	1	1	14.3208	14.2037	14.4796	15.1676	15.5251	14.7798	14.9207	14.798
	0.0922346	0.133892	D6RAT0;P61247	RPS3A	Isoform of P61247, 40S ribosomal protein S3a;40S ribosomal protein S3a	D6RAT0_K48_M1 | P61247_K85_M1	_FK[GlyGly (K)]LITEDVQGK_.2;_FK[GlyGly (K)]LITEDVQGK_.3	EVAFRKFKLITEDVQ | EVAFRKFKLITEDVQ	48 | 85	Color2 [A=255, R=169, G=169, B=169]	1	4		GlyGly (K)	K	1	1	12.2867	12.2629	12.317	13.5186	14.2292	12.7379	13.2249	12.9918
	0.0674421	0.133068	A0A8V8TNX9;P14618	PKM	Isoform of P14618, Pyruvate kinase PKM;Pyruvate kinase PKM	A0A8V8TNX9_K189_M1 | P14618_K115_M1	_PVAVALDTK[GlyGly (K)]GPEIR_.2;_PVAVALDTK[GlyGly (K)]GPEIR_.3;_TATESFASDPILYRPVAVALDTK[GlyGly (K)]GPEIR_.4	VAVALDTKGPEIRTG | VAVALDTKGPEIRTG	115 | 189	Color2 [A=255, R=169, G=169, B=169]	1	4		GlyGly (K)	K	1	1	13.2482	14.4019	15.1408	13.6704	16.0969	14.931	15.0844	15.3146
	0.156175	0.13224	P07148	FABP1	Fatty acid-binding protein, liver	P07148_K36_M1	_DIK[GlyGly (K)]GVSEIVQNGK_.2;_DIK[GlyGly (K)]GVSEIVQNGK_.3	IQKGKDIKGVSEIVQ	36	Color2 [A=255, R=169, G=169, B=169]	1	4		GlyGly (K)	K	1	1	13.1131	13.1939	13.3312	13.9815	13.9427	12.7649	13.0057	13.2251
	0.044886	0.131032	Q58WW2-2;Q58WW2-3;Q58WW2-4	DCAF6	Isoform of Q58WW2, Isoform 2 of DDB1- and CUL4-associated factor 6;Isoform of Q58WW2, Isoform 3 of DDB1- and CUL4-associated factor 6;Isoform of Q58WW2, Isoform 4 of DDB1- and CUL4-associated factor 6	Q58WW2-2_K714_M1 | Q58WW2-3_K785_M1 | Q58WW2-4_K754_M1	_K[GlyGly (K)]EMEELDTLNIR_.2;_K[GlyGly (K)]EMEELDTLNIR_.3	FRRRKERKEMEELDT | FRRRKERKEMEELDT | FRRRKERKEMEELDT	714 | 754 | 785	Color2 [A=255, R=169, G=169, B=169]	1	4		GlyGly (K)	K	1	1	12.8058	10.4459	11.6821	12.9526	14.5939	13.7402	13.8053	13.67
	0.12539	0.130635	P51858	HDGF	Hepatoma-derived growth factor	P51858_K80_M1	_K[GlyGly (K)]GFSEGLWEIENNPTVK_.3	FGKPNKRKGFSEGLW	80	Color2 [A=255, R=169, G=169, B=169]	1	4		GlyGly (K)	K	1	1	13.7095	13.3544	13.833	13.8167	14.9165	13.9421	14.6773	14.118
	0.0780868	0.128013	A0A6Q8PFJ0;P02545	LMNA	Isoform of P02545, Prelamin-A/C;Prelamin-A/C	A0A6Q8PFJ0_K233_M1 | P02545_K233_M1	_LVEIDNGK[GlyGly (K)]QR_.2;_LVEIDNGK[GlyGly (K)]QR_.3	LVEIDNGKQREFESR | LVEIDNGKQREFESR	233 | 233	Color2 [A=255, R=169, G=169, B=169]	1	4		GlyGly (K)	K	1	1	16.0262	15.6502	15.8769	17.3508	17.7887	17.1555	17.0873	16.8176
	0.0455372	0.127237	A0A0A0MR22;O75110;O75110-2	ATP9A	Isoform of O75110, Phospholipid-transporting ATPase;Probable phospholipid-transporting ATPase IIA;Isoform of O75110, Isoform Short of Probable phospholipid-transporting ATPase IIA	A0A0A0MR22_K311_M1 | O75110_K447_M1 | O75110-2_K326_M1	_GPTLTTK[GlyGly (K)]VR_.2	KGPTLTTKVRRTMSS | KGPTLTTKVRRTMSS | KGPTLTTKVRRTMSS	311 | 326 | 447	Color2 [A=255, R=169, G=169, B=169]	1	4		GlyGly (K)	K	1	1	10.8698	10.86	10.7318	13.0719	14.1308	12.9857	12.7674	12.7842
	0.0400451	0.12719	B4DDC6;Q15185;Q15185-4	PTGES3	Isoform of Q15185, Prostaglandin E synthase 3;Prostaglandin E synthase 3;Isoform of Q15185, Isoform 4 of Prostaglandin E synthase 3	B4DDC6_K43_M1 | Q15185_K79_M1 | Q15185-4_K79_M1	_K[GlyGly (K)]GESGQSWPR_.2;_K[GlyGly (K)]GESGQSWPR_.3	LTFSCLRKGESGQSW | SILCCLRKGESGQSW | SILCCLRKGESGQSW	43 | 79 | 79	Color2 [A=255, R=169, G=169, B=169]	1	4		GlyGly (K)	K	1	1	12.8837	12.429	12.5054	13.8196	15.9337	15.2548	15.3835	15.3016
	0.309503	0.126895	P36578	RPL4	60S ribosomal protein L4	P36578_K20_M1	_GESSGK[GlyGly (K)]NVTLPAVFK_.2;_GESSGK[GlyGly (K)]NVTLPAVFK_.3	EKGESSGKNVTLPAV	20	Color2 [A=255, R=169, G=169, B=169]	1	4		GlyGly (K)	K	1	1	13.0868	12.8326	12.8801	13.5693	13.1171	13.2657	13.0762	13.2842
	0.0353201	0.126675	Q58WW2-2;Q58WW2-3;Q58WW2-4	DCAF6	Isoform of Q58WW2, Isoform 2 of DDB1- and CUL4-associated factor 6;Isoform of Q58WW2, Isoform 3 of DDB1- and CUL4-associated factor 6;Isoform of Q58WW2, Isoform 4 of DDB1- and CUL4-associated factor 6	Q58WW2-2_K291_M1 | Q58WW2-3_K291_M1 | Q58WW2-4_K260_M1	_ELK[GlyGly (K)]TPSAEER_.2;_ELK[GlyGly (K)]TPSAEER_.3	DDTARELKTPSAEER | DDTARELKTPSAEER | DDTARELKTPSAEER	260 | 291 | 291	Color2 [A=255, R=169, G=169, B=169]	1	4		GlyGly (K)	K	1	1	13.3723	12.2474	12.21	15.5306	16.4604	15.5079	15.3099	15.0443
	0.0666042	0.126559	Q92887	ABCC2	ATP-binding cassette sub-family C member 2	Q92887_K278_M1	_LPGLNK[GlyGly (K)]NQSQSQDALVLEDVEK_.3	ARLPGLNKNQSQSQD	278	Color2 [A=255, R=169, G=169, B=169]	1	4		GlyGly (K)	K	1	1	11.7705	11.3102	12.6355	12.2369	14.241	12.7504	13.1712	12.5348
	0.141972	0.125628	P60903	S100A10	Protein S100-A10	P60903_K47_M1	_EFPGFLENQK[GlyGly (K)]DPLAVDK_.3	PGFLENQKDPLAVDK	47	Color2 [A=255, R=169, G=169, B=169]	1	4		GlyGly (K)	K	1	1	20.0125	20.3177	20.3545	20.7601	21.3708	20.8691	21.045	20.913
	0.121023	0.12549	Q5T2W1	PDZK1	Na(+)/H(+) exchange regulatory cofactor NHE-RF3	Q5T2W1_K310_M1	_K[GlyGly (K)]GGDQTSLLVVDK_.2;_K[GlyGly (K)]GGDQTSLLVVDK_.3	SVVEMIRKGGDQTSL	310	Color2 [A=255, R=169, G=169, B=169]	1	4		GlyGly (K)	K	1	1	12.1858	12.0267	12.25	12.1066	11.2255	12.4129	12.6893	11.3071
	0.0543002	0.124376	Q9BSJ8;Q9BSJ8-2	ESYT1	Extended synaptotagmin-1;Isoform of Q9BSJ8, Isoform 2 of Extended synaptotagmin-1	Q9BSJ8_K349_M1 | Q9BSJ8-2_K349_M1	_YVK[GlyGly (K)]GLIEGK_.2	SSKDKYVKGLIEGKS | SSKDKYVKGLIEGKS	349 | 349	Color2 [A=255, R=169, G=169, B=169]	1	4		GlyGly (K)	K	1	1	11.3232	8.94156	11.0003	11.6304	12.7446	11.5253	11.1878	11.2137
	0.0943333	0.123518	Q9UBC2;Q9UBC2-2	EPS15L1	Epidermal growth factor receptor substrate 15-like 1;Isoform of Q9UBC2, Isoform 2 of Epidermal growth factor receptor substrate 15-like 1	Q9UBC2_K679_M1 | Q9UBC2-2_K679_M1	_GSATDDFFK[GlyGly (K)]K_.2;_GSATDDFFK[GlyGly (K)]K_.3	SATDDFFKKQTKNDP | SATDDFFKKQTKNDP	679 | 679	Color2 [A=255, R=169, G=169, B=169]	1	4		GlyGly (K)	K	1	1	13.6934	13.9579	13.9693	14.7333	15.6432	14.4071	14.9153	14.5777
	0.0774216	0.122815	O75151	PHF2	Lysine-specific demethylase PHF2	O75151_K412_M1	_K[GlyGly (K)]QALAEHEDELPEHFK_.3;_K[GlyGly (K)]QALAEHEDELPEHFK_.4	AFRSWTKKQALAEHE	412	Color2 [A=255, R=169, G=169, B=169]	1	4		GlyGly (K)	K	1	1	13.6592	13.2798	13.7176	14.2369	15.4264	14.8195	14.8905	14.831
	0.264399	0.121817	M0QXB4;O14579;O14579-2	COPE	Isoform of O14579, Coatomer subunit epsilon;Coatomer subunit epsilon;Isoform of O14579, Isoform 2 of Coatomer subunit epsilon	M0QXB4_K288_M1 | O14579_K265_M1 | O14579-2_K214_M1	_DSGYPETLVNLIVLSQHLGK[GlyGly (K)]PPEVTNR_.4	VLSQHLGKPPEVTNR | VLSQHLGKPPEVTNR | VLSQHLGKPPEVTNR	214 | 265 | 288	Color2 [A=255, R=169, G=169, B=169]	1	4		GlyGly (K)	K	1	1	14.7601	15.2243	15.3755	15.4237	15.5845	15.3263	15.4681	15.1152
	0.0917378	0.121392	Q14980-2	NUMA1	Isoform of Q14980, Isoform 2 of Nuclear mitotic apparatus protein 1	Q14980-2_K1068_M1	_DQELAK[GlyGly (K)]LR_.2	GKDQELAKLRGLEAA	1068	Color2 [A=255, R=169, G=169, B=169]	1	4		GlyGly (K)	K	1	1	13.1063	12.6942	13.5505	13.9707	14.8508	13.4092	13.4783	13.5466
	0.0615861	0.121102	Q15366;Q15366-2;Q15366-3;Q15366-6	PCBP2	Poly(rC)-binding protein 2;Isoform of Q15366, Isoform 2 of Poly(rC)-binding protein 2;Isoform of Q15366, Isoform 3 of Poly(rC)-binding protein 2;Isoform of Q15366, Isoform 6 of Poly(rC)-binding protein 2	Q15366_K31_M1 | Q15366-2_K31_M1 | Q15366-3_K31_M1 | Q15366-6_K31_M1	_EVGSIIGK[GlyGly (K)]K_.2	EVGSIIGKKGESVKK | EVGSIIGKKGESVKK | EVGSIIGKKGESVKK | EVGSIIGKKGESVKK	31 | 31 | 31 | 31	Color2 [A=255, R=169, G=169, B=169]	1	4		GlyGly (K)	K	1	1	13.1139	12.8351	13.2818	14.7024	15.5131	14.5576	14.3209	14.199
	0.0875647	0.120686	P04406	GAPDH	Glyceraldehyde-3-phosphate dehydrogenase	P04406_K186_M1	_VIHDNFGIVEGLM[Oxidation (M)]TTVHAITATQK[GlyGly (K)]TVDGPSGK_.5;_VIHDNFGIVEGLMTTVHAITATQK[GlyGly (K)]TVDGPSGK_.4;_VIHDNFGIVEGLMTTVHAITATQK[GlyGly (K)]TVDGPSGK_.5	HAITATQKTVDGPSG	186	Color2 [A=255, R=169, G=169, B=169]	1	4		GlyGly (K)	K	1	1	15.3686	13.2892	15.0932	14.8629	15.0735	15.3013	14.8579	14.7012
	0.0377119	0.12044	O75844	ZMPSTE24	CAAX prenyl protease 1 homolog	O75844_K314_M1	_NEEEGNSEEIK[GlyGly (K)]AK_.2;_NEEEGNSEEIK[GlyGly (K)]AK_.3	EGNSEEIKAKVKNKK	314	Color2 [A=255, R=169, G=169, B=169]	1	4		GlyGly (K)	K	1	1	10.8031	11.8058	10.6486	12.3801	14.6022	12.9311	13.7614	13.8339
	0.0797539	0.120396	P34932	HSPA4	Heat shock 70 kDa protein 4	P34932_K221_M1	_LK[GlyGly (K)]VLATAFDTTLGGR_.2;_LK[GlyGly (K)]VLATAFDTTLGGR_.3	AFNRGKLKVLATAFD	221	Color2 [A=255, R=169, G=169, B=169]	1	4		GlyGly (K)	K	1	1	13.819	13.7737	13.7272	14.3431	14.1929	12.1329	12.9621	13.3676
	0.033234	0.120215	A0A7P0TAE9;A0A7P0TB65;P27824;P27824-2	CANX	Isoform of P27824, Calnexin;Isoform of P27824, Calnexin;Calnexin;Isoform of P27824, Isoform 2 of Calnexin	A0A7P0TAE9_K550_M1 | A0A7P0TB65_K514_M1 | P27824_K516_M1 | P27824-2_K551_M1	_K[GlyGly (K)]TDAPQPDVK_.2;_K[GlyGly (K)]TDAPQPDVK_.3;_K[GlyGly (K)]TDAPQPDVKEEEEEK_.3	TSGMEYKKTDAPQPD | TSGMEYKKTDAPQPD | TSGMEYKKTDAPQPD | TSGMEYKKTDAPQPD	514 | 516 | 550 | 551	Color2 [A=255, R=169, G=169, B=169]	1	4		GlyGly (K)	K	1	1	14.5054	14.6746	13.6694	15.8338	17.9001	16.9988	17.5841	17.4724
	0.0654873	0.119859	F6WQW2;P43487;P43487-2	RANBP1	Isoform of P43487, Ran-specific GTPase-activating protein;Ran-specific GTPase-activating protein;Isoform of P43487, Isoform 2 of Ran-specific GTPase-activating protein	F6WQW2_K153_M1 | P43487_K76_M1 | P43487-2_K76_M1	_GTGDVK[GlyGly (K)]LLK_.2	ERGTGDVKLLKHKEK | ERGTGDVKLLKHKEK | ERGTGDVKLLKHKEK	76 | 76 | 153	Color2 [A=255, R=169, G=169, B=169]	1	4		GlyGly (K)	K	1	1	12.0336	11.6256	12.4153	13.1211	14.3909	13.223	13.2644	12.9517
	0.0785415	0.11972	Q96J84;Q96J84-2	KIRREL1	Kin of IRRE-like protein 1;Isoform of Q96J84, Isoform 2 of Kin of IRRE-like protein 1	Q96J84_K539_M1 | Q96J84-2_K555_M1	_LDIK[GlyGly (K)]VETVNR_.2	TLRKLDIKVETVNRE | TLRKLDIKVETVNRE	539 | 555	Color2 [A=255, R=169, G=169, B=169]	1	4		GlyGly (K)	K	1	1	11.7419	11.3775	12.0847	12.7629	13.7834	12.2566	12.4946	12.2961
	0.0952836	0.119453	P60903	S100A10	Protein S100-A10	P60903_K54_M1	_DPLAVDK[GlyGly (K)]IM[Oxidation (M)]K_.2;_DPLAVDK[GlyGly (K)]IMK_.2;_DPLAVDK[GlyGly (K)]IMK_.3	KDPLAVDKIMKDLDQ	54	Color2 [A=255, R=169, G=169, B=169]	1	4		GlyGly (K)	K	1	1	17.2801	17.2299	17.3772	18.128	18.9214	18.1552	18.372	18.1873
	0.0423941	0.119083	P13010	XRCC5	X-ray repair cross-complementing protein 5	P13010_K702_M1	_EEASGSSVTAEEAK[GlyGly (K)]K_.2;_EEASGSSVTAEEAK[GlyGly (K)]K_.3	SVTAEEAKKFLAPKD	702	Color2 [A=255, R=169, G=169, B=169]	1	4		GlyGly (K)	K	1	1	11.0675	11.1839	11.0249	13.0437	14.2399	13.5783	13.2308	13.2464
	0.0925584	0.118041	Q8N488	RYBP	RING1 and YY1-binding protein	Q8N488_K119_M1	_SDILK[GlyGly (K)]DPPSEANSIQSANATTK_.3	KPKSDILKDPPSEAN	119	Color2 [A=255, R=169, G=169, B=169]	1	4		GlyGly (K)	K	1	1	12.5381	12.26	12.6048	12.5437	14.0263	12.5215	13.5317	13.1377
	0.0866239	0.116951	F8VXG7;Q99590;Q99590-2	SCAF11	Isoform of Q99590, Protein SCAF11;Protein SCAF11;Isoform of Q99590, Isoform 2 of Protein SCAF11	F8VXG7_K934_M1 | Q99590_K1126_M1 | Q99590-2_K811_M1	_K[GlyGly (K)]SEQEFSFDTPADR_.2;_K[GlyGly (K)]SEQEFSFDTPADR_.3	EQQSYKRKSEQEFSF | EQQSYKRKSEQEFSF | EQQSYKRKSEQEFSF	811 | 934 | 1126	Color2 [A=255, R=169, G=169, B=169]	1	4		GlyGly (K)	K	1	1	13.739	14	13.8218	14.8928	15.5993	14.6098	14.9254	14.7759
	0.0777406	0.116397	P25788;P25788-2	PSMA3	Proteasome subunit alpha type-3;Isoform of P25788, Isoform 2 of Proteasome subunit alpha type-3	P25788_K230_M1 | P25788-2_K223_M1	_HEIVPK[GlyGly (K)]DIR_.2;_HEIVPK[GlyGly (K)]DIR_.3	GRHEIVPKDIREEAE | GRHEIVPKDIREEAE	223 | 230	Color2 [A=255, R=169, G=169, B=169]	1	4		GlyGly (K)	K	1	1	15.1493	15.2332	15.3315	16.088	17.0244	16.4878	16.5752	16.3654
	0.0438325	0.116382	O15511;O15511-2	ARPC5	Actin-related protein 2/3 complex subunit 5;Isoform of O15511, Isoform 2 of Actin-related protein 2/3 complex subunit 5	O15511_K3_M1 | O15511-2_K3_M1	_[Acetyl (Protein N-term)]SK[GlyGly (K)]NTVSSAR_.2	_____MSKNTVSSAR | _____MSKNTVSSAR	3 | 3	Color2 [A=255, R=169, G=169, B=169]	1	4		GlyGly (K)	K	1	1	12.9313	13.2052	13.2284	13.672	15.5172	15.6196	15.4015	15.437
	0.109271	0.116202	P05026;P05026-2	ATP1B1	Sodium/potassium-transporting ATPase subunit beta-1;Isoform of P05026, Isoform 2 of Sodium/potassium-transporting ATPase subunit beta-1	P05026_K21_M1 | P05026-2_K21_M1	_FIWNSEK[GlyGly (K)]K_.2	KFIWNSEKKEFLGRT | KFIWNSEKKEFLGRT	21 | 21	Color2 [A=255, R=169, G=169, B=169]	1	4		GlyGly (K)	K	1	1	14.047	13.9036	14.406	15.0144	15.5141	14.6493	14.7287	14.4297
	0.0922317	0.116068	P26599;P26599-1;P26599-2	PTBP1	Polypyrimidine tract-binding protein 1;Isoform of P26599, Isoform 2 of Polypyrimidine tract-binding protein 1;Isoform of P26599, Isoform 3 of Polypyrimidine tract-binding protein 1	P26599_K259_M1 | P26599-1_K259_M1 | P26599-2_K259_M1	_IDFSK[GlyGly (K)]LTSLNVK_.2;_IDFSK[GlyGly (K)]LTSLNVK_.3	TLRIDFSKLTSLNVK | TLRIDFSKLTSLNVK | TLRIDFSKLTSLNVK	259 | 259 | 259	Color2 [A=255, R=169, G=169, B=169]	1	4		GlyGly (K)	K	1	1	11.6438	12.735	12.9944	12.973	13.7991	12.9236	13.0618	12.5366
	0.093836	0.115606	A0A0G2JMW3;A0A0G2JP44;Q9HBB8;Q9HBB8-2;Q9HBB8-4	CDHR5	Isoform of Q9HBB8, Cadherin-related family member 5;Isoform of Q9HBB8, Cadherin-related family member 5;Cadherin-related family member 5;Isoform of Q9HBB8, Isoform 2 of Cadherin-related family member 5;Isoform of Q9HBB8, Isoform 3 of Cadherin-related family member 5	A0A0G2JMW3_K723_M1 | A0A0G2JP44_K529_M1 | Q9HBB8_K723_M1 | Q9HBB8-2_K529_M1 | Q9HBB8-4_K717_M1	_APEPQPQGFDNQAFLPDHK[GlyGly (K)]ANWAPVPSPTHDPK_.5	QAFLPDHKANWAPVP | QAFLPDHKANWAPVP | QAFLPDHKANWAPVP | QAFLPDHKANWAPVP | QAFLPDHKANWAPVP	529 | 529 | 717 | 723 | 723	Color2 [A=255, R=169, G=169, B=169]	1	4		GlyGly (K)	K	1	1	13.1529	12.6567	13.3462	13.0627	14.1656	14.0285	14.3049	13.7523
	0.0893459	0.115242	P21860;P21860-4	ERBB3	Receptor tyrosine-protein kinase erbB-3;Isoform of P21860, Isoform 4 of Receptor tyrosine-protein kinase erbB-3	P21860_K695_M1 | P21860-4_K636_M1	_GESIEPLDPSEK[GlyGly (K)]ANK_.2;_GESIEPLDPSEK[GlyGly (K)]ANK_.3	EPLDPSEKANKVLAR | EPLDPSEKANKVLAR	636 | 695	Color2 [A=255, R=169, G=169, B=169]	1	4		GlyGly (K)	K	1	1	13.0995	13.0204	13.2102	14.256	14.7852	13.9318	13.9643	13.8673
	0.0987427	0.114952	Q8NFH5;Q8NFH5-2	NUP35	Nucleoporin NUP35;Isoform of Q8NFH5, Isoform 2 of Nucleoporin NUP35	Q8NFH5_K83_M1 | Q8NFH5-2_K66_M1	_SPLLAGGSPPQPVVPAHK[GlyGly (K)]DK_.3	QPVVPAHKDKSGAPP | QPVVPAHKDKSGAPP	66 | 83	Color2 [A=255, R=169, G=169, B=169]	1	4		GlyGly (K)	K	1	1	12.223	12.392	12.6333	13.4426	13.8324	12.507	12.8753	12.4631
	0.069834	0.114554	J3KPS0;Q9NXW2;Q9NXW2-2	DNAJB12	Isoform of Q9NXW2, DnaJ (Hsp40) homolog, subfamily B, member 12, isoform CRA_c;DnaJ homolog subfamily B member 12;Isoform of Q9NXW2, Isoform 2 of DnaJ homolog subfamily B member 12	J3KPS0_K87_M1 | Q9NXW2_K53_M1 | Q9NXW2-2_K53_M1	_ALIESLNQK[GlyGly (K)]PQTAGDQPPPTDTTHATHR_.4;_ALIESLNQK[GlyGly (K)]PQTAGDQPPPTDTTHATHR_.5	LIESLNQKPQTAGDQ | LIESLNQKPQTAGDQ | LIESLNQKPQTAGDQ	53 | 53 | 87	Color2 [A=255, R=169, G=169, B=169]	1	4		GlyGly (K)	K	1	1	13.7773	12.8544	14.1732	14.0571	15.3217	15.0028	14.5769	14.6073
	0.0766051	0.114394	E7EPK1;E7ES33;Q16181;Q16181-2	SEPTIN7	Isoform of Q16181, Septin;Isoform of Q16181, Septin;Septin-7;Isoform of Q16181, Isoform 2 of Septin-7	E7EPK1_K235_M1 | E7ES33_K215_M1 | Q16181_K235_M1 | Q16181-2_K234_M1	_IYEFPETDDEEENK[GlyGly (K)]LVK_.3	TDDEEENKLVKKIKD | TDDEEENKLVKKIKD | TDDEEENKLVKKIKD | TDDEEENKLVKKIKD	215 | 234 | 235 | 235	Color2 [A=255, R=169, G=169, B=169]	1	4		GlyGly (K)	K	1	1	13.8766	13.9315	14.18	14.4532	15.7437	15.1216	15.3474	15.1503
	0.0437123	0.113643	P27348	YWHAQ	14-3-3 protein theta	P27348_K85_M1	_EK[GlyGly (K)]VESELR_.2	LIKDYREKVESELRS	85	Color2 [A=255, R=169, G=169, B=169]	1	4		GlyGly (K)	K	1	1	12.3329	11.7867	11.7977	13.3282	14.7913	14.0943	14.2874	14.0466
	0.0952938	0.113565	Q9H3R2	MUC13	Mucin-13	Q9H3R2_K468_M1	_HIEEENLIDEDFQNLK[GlyGly (K)]LR_.3;_HIEEENLIDEDFQNLK[GlyGly (K)]LR_.4	DEDFQNLKLRSTGFT	468	Color2 [A=255, R=169, G=169, B=169]	1	4		GlyGly (K)	K	1	1	14.9206	14.7619	15.0357	15.22	16.1181	14.2977	15.6251	14.6717
	0.110095	0.113542	Q96J88;Q96J88-2;Q96J88-3	EPSTI1	Epithelial-stromal interaction protein 1;Isoform of Q96J88, Isoform 2 of Epithelial-stromal interaction protein 1;Isoform of Q96J88, Isoform 3 of Epithelial-stromal interaction protein 1	Q96J88_K196_M1 | Q96J88-2_K196_M1 | Q96J88-3_K196_M1	_TAEFLSK[GlyGly (K)]LNTESPDR_.2;_TAEFLSK[GlyGly (K)]LNTESPDR_.3	KTAEFLSKLNTESPD | KTAEFLSKLNTESPD | KTAEFLSKLNTESPD	196 | 196 | 196	Color2 [A=255, R=169, G=169, B=169]	1	4		GlyGly (K)	K	1	1	14.6175	14.8145	14.8977	15.7244	16.1366	15.2099	15.4477	15.1629
	0.0654098	0.113191	A0A8V8TNE2;Q9NPD8	UBE2T	Isoform of Q9NPD8, Ubiquitin-conjugating enzyme E2 T;Ubiquitin-conjugating enzyme E2 T	A0A8V8TNE2_K158_M1 | Q9NPD8_K191_M1	_ASQLVGIEK[GlyGly (K)]K_.2	SQLVGIEKKFHPDV_ | SQLVGIEKKFHPDV_	158 | 191	Color2 [A=255, R=169, G=169, B=169]	1	4		GlyGly (K)	K	1	1	13.3786	13.1579	13.4056	14.8546	15.4809	14.3551	14.501	14.0641
	0.126247	0.113179	P60174;P60174-3	TPI1	Triosephosphate isomerase;Isoform of P60174, Isoform 2 of Triosephosphate isomerase	P60174_K142_M1 | P60174-3_K179_M1	_EAGITEK[GlyGly (K)]VVFEQTK_.2;_EAGITEK[GlyGly (K)]VVFEQTK_.3	REAGITEKVVFEQTK | REAGITEKVVFEQTK	142 | 179	Color2 [A=255, R=169, G=169, B=169]	1	4		GlyGly (K)	K	1	1	16.6083	16.8763	16.8861	17.5883	17.9807	17.0456	17.3883	17.1008
	0.0856927	0.11312	A0A8I5KWT8;P35579	MYH9	Isoform of P35579, Myosin-9;Myosin-9	A0A8I5KWT8_K63_M1 | P35579_K63_M1	_EEVGEEAIVELVENGK[GlyGly (K)]K_.3	VELVENGKKVKVNKD | VELVENGKKVKVNKD	63 | 63	Color2 [A=255, R=169, G=169, B=169]	1	4		GlyGly (K)	K	1	1	10.6432	10.9485	11.7902	11.8853	12.552	11.9138	11.77	11.0643
	0.0553532	0.111527	Q86UW2	SLC51B	Organic solute transporter subunit beta	Q86UW2_K84_M1	_ETPEVLHLDEAK[GlyGly (K)]DHNSLNNLR_.4	VLHLDEAKDHNSLNN	84	Color2 [A=255, R=169, G=169, B=169]	1	4		GlyGly (K)	K	1	1	10.9819	9.5466	11.1005	10.8068	12.5687	11.539	12.236	10.9389
	0.0754248	0.111451	P09874	PARP1	Poly [ADP-ribose] polymerase 1	P09874_K97_M1	_TAEAGGVTGK[GlyGly (K)]GQDGIGSK_.2;_TAEAGGVTGK[GlyGly (K)]GQDGIGSK_.3	EAGGVTGKGQDGIGS	97	Color2 [A=255, R=169, G=169, B=169]	1	4		GlyGly (K)	K	1	1	12.4451	11.9997	12.7352	13.1661	14.2849	13.3771	13.4768	13.1745
	0.0433557	0.11099	P13667	PDIA4	Protein disulfide-isomerase A4	P13667_K211_M1	_K[GlyGly (K)]LAPEYEK_.2	PWCGHCKKLAPEYEK	211	Color2 [A=255, R=169, G=169, B=169]	1	4		GlyGly (K)	K	1	1	13.1942	13.1499	13.1747	14.7503	16.1102	15.3511	15.267	15.0573
	0.0834306	0.1103	A0A087X2H0;A0A494C142;Q99728;Q99728-2;Q99728-3	BARD1	Isoform of Q99728, BRCA1-associated RING domain protein 1;Isoform of Q99728, BRCA1-associated RING domain protein 1 (Fragment);BRCA1-associated RING domain protein 1;Isoform of Q99728, Isoform alpha of BRCA1-associated RING domain protein 1;Isoform of Q99728, Isoform beta of BRCA1-associated RING domain protein 1	A0A087X2H0_K171_M1 | A0A494C142_K119_M1 | Q99728_K171_M1 | Q99728-2_K152_M1 | Q99728-3_K74_M1	_K[GlyGly (K)]DASAQQDSYEFVSPSPPADVSER_.3	QTQPAIKKDASAQQD | QTQPAIKKDASAQQD | QTQPAIKKDASAQQD | QTQPAIKKDASAQQD | QTQPAIKKDASAQQD	74 | 119 | 152 | 171 | 171	Color2 [A=255, R=169, G=169, B=169]	1	4		GlyGly (K)	K	1	1	13.9815	14.1053	13.8808	14.7702	15.3071	15.2198	15.4015	15.0025
	0.0775569	0.110233	P12277	CKB	Creatine kinase B-type	P12277_K313_M1	_FSEVLK[GlyGly (K)]R_.2	EKFSEVLKRLRLQKR	313	Color2 [A=255, R=169, G=169, B=169]	1	4		GlyGly (K)	K	1	1	13.2136	12.2746	13.0003	13.7327	14.6353	13.3023	13.5626	13.5711
	0.0797274	0.109511	Q09666	AHNAK	Neuroblast differentiation-associated protein AHNAK	Q09666_K1305_M1 | Q09666_K2099_M1 | Q09666_K2294_M1	_VDVEVPDVSLEGPEGK[GlyGly (K)]LK_.3	SLEGPEGKLKGPKFK | SLEGPEGKLKGPKFK | SLEGPEGKLKGPKLK	1305 | 2099 | 2294	Color2 [A=255, R=169, G=169, B=169]	1	4		GlyGly (K)	K	1	1	12.8508	13.2516	13.319	13.7172	14.8929	13.8909	14.3571	13.931
	0.0569142	0.109302	A0A3B3ITT5;P47914	RPL29	Isoform of P47914, 60S ribosomal protein L29;60S ribosomal protein L29	A0A3B3ITT5_K41_M1 | P47914_K33_M1	_YESLK[GlyGly (K)]GVDPK_.2;_YESLK[GlyGly (K)]GVDPK_.3	SQRYESLKGVDPKFL | SQRYESLKGVDPKFL	33 | 41	Color2 [A=255, R=169, G=169, B=169]	1	4		GlyGly (K)	K	1	1	12.4037	11.6402	13.0608	13.326	14.6664	13.5331	13.4817	12.8122
	0.0317323	0.109118	Q96D42	HAVCR1	Hepatitis A virus cellular receptor 1	Q96D42_K323_M1	_K[GlyGly (K)]EVQQLSVSFSSLQIK_.3	AKKYFFKKEVQQLSV	323	Color2 [A=255, R=169, G=169, B=169]	1	4		GlyGly (K)	K	1	1	17.4874	17.6142	17.9067	17.8359	15.0411	14.7137	14.7043	14.8461
	0.031808	0.10866	A0A5H1ZRS1;Q15154;Q15154-5	PCM1	Isoform of Q15154, Pericentriolar material 1 protein;Pericentriolar material 1 protein;Isoform of Q15154, Isoform 5 of Pericentriolar material 1 protein	A0A5H1ZRS1_K58_M1 | Q15154_K58_M1 | Q15154-5_K58_M1	_FGVESDK[GlyGly (K)]R_.2	KFGVESDKRVTNDIS | KFGVESDKRVTNDIS | KFGVESDKRVTNDIS	58 | 58 | 58	Color2 [A=255, R=169, G=169, B=169]	1	4		GlyGly (K)	K	1	1	12.6925	12.9287	12.512	14.9693	16.4863	15.6427	15.3921	15.3115
	0.0925609	0.10856	P63220;Q8WVC2	RPS21	40S ribosomal protein S21;Isoform of P63220, 40S ribosomal protein S21	P63220_K41_M1 | Q8WVC2_K41_M1	_DHASIQMNVAEVDK[GlyGly (K)]VTGR_.3	MNVAEVDKVTGRFNG | MNVAEVDKVTGRFNG	41 | 41	Color2 [A=255, R=169, G=169, B=169]	1	4		GlyGly (K)	K	1	1	12.8341	12.0936	13.0943	13.1455	14.1027	13.3259	13.1554	13.3955
	0.0410516	0.108162	Q9H269;Q9H269-2	VPS16	Vacuolar protein sorting-associated protein 16 homolog;Isoform of Q9H269, Isoform 2 of Vacuolar protein sorting-associated protein 16 homolog	Q9H269_K496_M1 | Q9H269-2_K352_M1	_VQQK[GlyGly (K)]DVSDEDVAR_.3	ACYKVQQKDVSDEDV | ACYKVQQKDVSDEDV	352 | 496	Color2 [A=255, R=169, G=169, B=169]	1	4		GlyGly (K)	K	1	1	10.0897	9.69855	9.73275	11.6328	12.7969	12.0662	12.066	11.6526
	0.0281396	0.10795	P68104;Q5VTE0	EEF1A1;EEF1A1P5	Elongation factor 1-alpha 1;Putative elongation factor 1-alpha-like 3	P68104_K273_M1 | Q5VTE0_K273_M1	_VETGVLK[GlyGly (K)]PGM[Oxidation (M)]VVTFAPVNVTTEVK_.3;_VETGVLK[GlyGly (K)]PGMVVTFAPVNVTTEVK_.3	RVETGVLKPGMVVTF | RVETGVLKPGMVVTF	273 | 273	Color2 [A=255, R=169, G=169, B=169]	1	4		GlyGly (K)	K	1	1	18.0404	17.7046	20.2363	17.7507	22.1634	18.4191	20.903	17.8693
	0.052587	0.107755	A0A7P0TAE9;A0A7P0TB65;P27824;P27824-2	CANX	Isoform of P27824, Calnexin;Isoform of P27824, Calnexin;Calnexin;Isoform of P27824, Isoform 2 of Calnexin	A0A7P0TAE9_K170_M1 | A0A7P0TB65_K170_M1 | P27824_K170_M1 | P27824-2_K205_M1	_LLSK[GlyGly (K)]TPELNLDQFHDK_.3;_LLSK[GlyGly (K)]TPELNLDQFHDK_.4	AYVKLLSKTPELNLD | AYVKLLSKTPELNLD | AYVKLLSKTPELNLD | AYVKLLSKTPELNLD	170 | 170 | 170 | 205	Color2 [A=255, R=169, G=169, B=169]	1	4		GlyGly (K)	K	1	1	11.125	10.4082	11.2576	11.651	13.3633	12.4086	12.3113	12.5162
	0.0950043	0.107588	Q13838;Q13838-2	DDX39B	Spliceosome RNA helicase DDX39B;Isoform of Q13838, Isoform 2 of Spliceosome RNA helicase DDX39B	Q13838_K131_M1 | Q13838-2_K146_M1	_ELAFQISK[GlyGly (K)]EYER_.2;_ELAFQISK[GlyGly (K)]EYER_.3	ELAFQISKEYERFSK | ELAFQISKEYERFSK	131 | 146	Color2 [A=255, R=169, G=169, B=169]	1	4		GlyGly (K)	K	1	1	13.1782	13.2207	13.4046	14.3079	14.7363	13.7284	13.6092	13.9722
	0.110502	0.106641	Q8NFW8;Q8NFW8-2	CMAS	N-acylneuraminate cytidylyltransferase;Isoform of Q8NFW8, Isoform 2 of N-acylneuraminate cytidylyltransferase	Q8NFW8_K185_M1 | Q8NFW8-2_K185_M1	_WSEIQK[GlyGly (K)]GVR_.2;_WSEIQK[GlyGly (K)]GVR_.3	FRWSEIQKGVREVTE | FRWSEIQKGVREVTE	185 | 185	Color2 [A=255, R=169, G=169, B=169]	1	4		GlyGly (K)	K	1	1	14.0393	14.0194	14.4949	14.5915	15.461	14.5799	14.9694	14.4705
	0.0666918	0.105331	P53618	COPB1	Coatomer subunit beta	P53618_K501_M1	_EAGELK[GlyGly (K)]PEEEITVGPVQK_.3	KKEAGELKPEEEITV	501	Color2 [A=255, R=169, G=169, B=169]	1	4		GlyGly (K)	K	1	1	11.4534	10.3605	11.3067	11.9578	12.7608	12.3172	12.2154	11.8333
	0.0456688	0.104305	P16104	H2AX	Histone H2AX	P16104_K120_M2 | P16104_K128_M2	_K[GlyGly (K)]TSATVGPK[GlyGly (K)]APSGGK_.3	QAVLLPKKTSATVGP | TSATVGPKAPSGGKK	120 | 128	Color2 [A=255, R=169, G=169, B=169]	1	4		GlyGly (K)	K	2	1	12.994	12.9873	12.9376	13.9528	15.628	14.6131	14.9659	14.7833
	0.0540946	0.103098	P50454	SERPINH1	Serpin H1	P50454_K250_M1	_TGLYNYYDDEK[GlyGly (K)]EK_.2;_TGLYNYYDDEK[GlyGly (K)]EK_.3	YNYYDDEKEKLQIVE	250	Color2 [A=255, R=169, G=169, B=169]	1	4		GlyGly (K)	K	1	1	11.2886	11.0744	11.8705	12.0641	13.7066	12.8751	12.7795	12.6429
	0.0498412	0.10303	Q8IU81	IRF2BP1	Interferon regulatory factor 2-binding protein 1	Q8IU81_K438_M1	_NVAEALGHSPK[GlyGly (K)]DPGGGGGPVR_.3	EALGHSPKDPGGGGG	438	Color2 [A=255, R=169, G=169, B=169]	1	4		GlyGly (K)	K	1	1	9.8419	8.91744	10.4567	10.9119	12.2561	10.7611	10.2622	10.5578
	0.0650968	0.102542	A0A6Q8PF33;A0A6Q8PFY2;A0A6Q8PGE8;A0A6Q8PGN5;A0A6Q8PGR9;H3BPK7;P49588;P49588-2	AARS1	Isoform of P49588, Alanine--tRNA ligase;Isoform of P49588, Alanine--tRNA ligase;Isoform of P49588, Alanine--tRNA ligase;Isoform of P49588, Alanine--tRNA ligase;Isoform of P49588, Alanine--tRNA ligase;Isoform of P49588, Alanine--tRNA ligase;Alanine--tRNA ligase, cytoplasmic;Isoform of P49588, Isoform 2 of Alanine--tRNA ligase, cytoplasmic	A0A6Q8PF33_K755_M1 | A0A6Q8PFY2_K771_M1 | A0A6Q8PGE8_K753_M1 | A0A6Q8PGN5_K762_M1 | A0A6Q8PGR9_K734_M1 | H3BPK7_K762_M1 | P49588_K762_M1 | P49588-2_K770_M1	_IVAVTGAEAQK[GlyGly (K)]ALR_.2;_IVAVTGAEAQK[GlyGly (K)]ALR_.3	VTGAEAQKALRKAES | VTGAEAQKALRKAES | VTGAEAQKALRKAES | VTGAEAQKALRKAES | VTGAEAQKALRKAES | VTGAEAQKALRKAES | VTGAEAQKALRKAES | VTGAEAQKALRKAES	734 | 753 | 755 | 762 | 762 | 762 | 770 | 771	Color2 [A=255, R=169, G=169, B=169]	1	4		GlyGly (K)	K	1	1	11.3652	11.9776	12.4633	12.3794	13.9731	12.3177	12.5853	12.6158
	0.0428275	0.102305	P46013	MKI67	Proliferation marker protein Ki-67	P46013_K1217_M1 | P46013_K1581_M1 | P46013_K2309_M1	_EK[GlyGly (K)]AQALEDLAGFK_.2;_EK[GlyGly (K)]AQALEDLAGFK_.3	QLQTPKEKAQALEDL | RLQTPKEKAQALEDL | WPQTPKEKAQALEDL	1217 | 1581 | 2309	Color2 [A=255, R=169, G=169, B=169]	1	4		GlyGly (K)	K	1	1	11.3496	11.6963	11.3588	12.8517	14.5122	12.5642	13.318	13.0029
	0.0737125	0.10212	A0A8V8TQF7;A0A8V8TR21;H0YCR0;H0YEN4;P52948;P52948-2;P52948-5;P52948-6	NUP98	Isoform of P52948, Nuclear pore complex protein Nup98-Nup96;Isoform of P52948, Nuclear pore complex protein Nup98-Nup96;Isoform of P52948, Nuclear pore complex protein Nup98-Nup96;Isoform of P52948, Nuclear pore complex protein Nup98-Nup96;Nuclear pore complex protein Nup98-Nup96;Isoform of P52948, Isoform 2 of Nuclear pore complex protein Nup98-Nup96;Isoform of P52948, Isoform 5 of Nuclear pore …	A0A8V8TQF7_K639_M1 | A0A8V8TR21_K631_M1 | H0YCR0_K601_M1 | H0YEN4_K640_M1 | P52948_K665_M1 | P52948-2_K648_M1 | P52948-5_K648_M1 | P52948-6_K665_M1	_PVDENHQQDGDEDSLVSHFYTNPIAK[GlyGly (K)]PIPQTPESAGNK_.5	FYTNPIAKPIPQTPE | FYTNPIAKPIPQTPE | FYTNPIAKPIPQTPE | FYTNPIAKPIPQTPE | FYTNPIAKPIPQTPE | FYTNPIAKPIPQTPE | FYTNPIAKPIPQTPE | FYTNPIAKPIPQTPE	601 | 631 | 639 | 640 | 648 | 648 | 665 | 665	Color2 [A=255, R=169, G=169, B=169]	1	4		GlyGly (K)	K	1	1	14.5117	14.3502	14.7933	15.0484	16.2089	15.6427	15.6747	15.6056
	0.153963	0.101535	O95235;O95235-2	KIF20A	Kinesin-like protein KIF20A;Isoform of O95235, Isoform 2 of Kinesin-like protein KIF20A	O95235_K630_M1 | O95235-2_K612_M1	_LNILK[GlyGly (K)]ESLTSFYQEEIQER_.3	EEKLNILKESLTSFY | EEKLNILKESLTSFY	612 | 630	Color2 [A=255, R=169, G=169, B=169]	1	4		GlyGly (K)	K	1	1	14.8597	14.6566	15.2426	14.9323	15.7156	14.8886	15.3349	15.0168
	0.16322	0.101347	P00558	PGK1	Phosphoglycerate kinase 1	P00558_K6_M1	_[Acetyl (Protein N-term)]SLSNK[GlyGly (K)]LTLDK_.2	__MSLSNKLTLDKLD	6	Color2 [A=255, R=169, G=169, B=169]	1	4		GlyGly (K)	K	1	1	13.0438	12.8385	12.8804	13.4824	13.4779	12.5444	12.9991	12.948
	0.0381321	0.10105	P84103;P84103-2	SRSF3	Serine/arginine-rich splicing factor 3;Isoform of P84103, Isoform 2 of Serine/arginine-rich splicing factor 3	P84103_K85_M1 | P84103-2_K85_M1	_VELSNGEK[GlyGly (K)]R_.2	VELSNGEKRSRNRGP | VELSNGEKRSRNRGP	85 | 85	Color2 [A=255, R=169, G=169, B=169]	1	4		GlyGly (K)	K	1	1	12.826	12.3551	12.3885	12.9967	15.3345	14.0978	14.9275	14.7051
	0.0384291	0.100684	P51809;P51809-3	VAMP7	Vesicle-associated membrane protein 7;Isoform of P51809, Isoform 3 of Vesicle-associated membrane protein 7	P51809_K125_M1 | P51809-3_K84_M1	_GLDK[GlyGly (K)]VMETQAQVDELK_.3	SENKGLDKVMETQAQ | SENKGLDKVMETQAQ	84 | 125	Color2 [A=255, R=169, G=169, B=169]	1	4		GlyGly (K)	K	1	1	10.8784	11.6821	11.732	12.3533	14.2917	13.6621	13.5151	13.3167
	0.0951471	0.100227	P09874	PARP1	Poly [ADP-ribose] polymerase 1	P09874_K748_M1	_K[GlyGly (K)]PPLLNNADSVQAK_.2;_K[GlyGly (K)]PPLLNNADSVQAK_.3	PHDFGMKKPPLLNNA	748	Color2 [A=255, R=169, G=169, B=169]	1	4		GlyGly (K)	K	1	1	12.9543	12.3108	13.0077	13.3863	14.0705	13.4281	13.456	13.3147
	0.0565714	0.0990479	P30825	SLC7A1	High affinity cationic amino acid transporter 1	P30825_K484_M1	_TILSPK[GlyGly (K)]NMEPSK_.2;_TILSPK[GlyGly (K)]NMEPSK_.3	LKTILSPKNMEPSKI	484	Color2 [A=255, R=169, G=169, B=169]	1	4		GlyGly (K)	K	1	1	15.2773	14.565	15.7059	15.0416	16.983	16.2406	16.3969	16.3176
	0.0301172	0.0982251	A0A0G2JNH2;A0A7I2V5U5;G5E9E7;Q07157-2	TJP1	Isoform of Q07157, Tight junction protein ZO-1;Isoform of Q07157, Tight junction protein ZO-1;Isoform of Q07157, Tight junction protein 1 (Zona occludens 1), isoform CRA_e;Isoform of Q07157, Isoform Short of Tight junction protein ZO-1	A0A0G2JNH2_K171_M1 | A0A7I2V5U5_K183_M1 | G5E9E7_K187_M1 | Q07157-2_K183_M1	_SVASSQPAK[GlyGly (K)]PTK_.2;_SVASSQPAK[GlyGly (K)]PTK_.3	VASSQPAKPTKVTLV | VASSQPAKPTKVTLV | VASSQPAKPTKVTLV | VASSQPAKPTKVTLV	171 | 183 | 183 | 187	Color2 [A=255, R=169, G=169, B=169]	1	4		GlyGly (K)	K	1	1	12.5764	12.0326	12.1965	12.3776	15.0817	14.737	15.0361	15.2104
	0.0910243	0.0981836	P42167	TMPO	Isoform of P42166, Lamina-associated polypeptide 2, isoforms beta/gamma	P42167_K393_M1	_YVPK[GlyGly (K)]YVPLADVK_.2;_YVPK[GlyGly (K)]YVPLADVK_.3	FSSKYVPKYVPLADV	393	Color2 [A=255, R=169, G=169, B=169]	1	4		GlyGly (K)	K	1	1	15.3401	16.0936	15.9976	16.5505	17.1614	16.3119	16.4137	16.3379
	0.0461206	0.0972171	A0A7I2YQC0;P06748;P06748-2	NPM1	Isoform of P06748, Nucleophosmin;Nucleophosmin;Isoform of P06748, Isoform 2 of Nucleophosmin	A0A7I2YQC0_K141_M1 | P06748_K141_M1 | P06748-2_K141_M1	_LLSISGK[GlyGly (K)]R_.2	KLLSISGKRSAPGGG | KLLSISGKRSAPGGG | KLLSISGKRSAPGGG	141 | 141 | 141	Color2 [A=255, R=169, G=169, B=169]	1	4		GlyGly (K)	K	1	1	14.245	12.6112	13.3094	15.135	15.6679	14.4652	14.5965	14.3373
	0.125405	0.097115	Q8N1F7	NUP93	Nuclear pore complex protein Nup93	Q8N1F7_K59_M1	_TSQETADVK[GlyGly (K)]ASVLLGSR_.3	SQETADVKASVLLGS	59	Color2 [A=255, R=169, G=169, B=169]	1	4		GlyGly (K)	K	1	1	12.7425	13.1546	13.3386	13.3014	14.01	12.8501	13.3402	13.1656
	0.0817531	0.0968673	O95758;O95758-1;O95758-4;O95758-5;O95758-6	PTBP3	Polypyrimidine tract-binding protein 3;Isoform of O95758, Isoform 1 of Polypyrimidine tract-binding protein 3;Isoform of O95758, Isoform 4 of Polypyrimidine tract-binding protein 3;Isoform of O95758, Isoform 5 of Polypyrimidine tract-binding protein 3;Isoform of O95758, Isoform 6 of Polypyrimidine tract-binding protein 3	O95758_K137_M1 | O95758-1_K106_M1 | O95758-4_K143_M1 | O95758-5_K140_M1 | O95758-6_K109_M1	_ELK[GlyGly (K)]TDNLPNQAR_.2;_ELK[GlyGly (K)]TDNLPNQAR_.3	YSNHRELKTDNLPNQ | YSNHRELKTDNLPNQ | YSNHRELKTDNLPNQ | YSNHRELKTDNLPNQ | YSNHRELKTDNLPNQ	106 | 109 | 137 | 140 | 143	Color2 [A=255, R=169, G=169, B=169]	1	4		GlyGly (K)	K	1	1	13.782	13.8981	14.4173	14.7194	15.5493	14.8987	14.6503	14.7285
	0.112272	0.0968106	P25786;P25786-2	PSMA1	Proteasome subunit alpha type-1;Isoform of P25786, Isoform Long of Proteasome subunit alpha type-1	P25786_K115_M1 | P25786-2_K121_M1	_LVSLIGSK[GlyGly (K)]TQIPTQR_.2;_LVSLIGSK[GlyGly (K)]TQIPTQR_.3	LVSLIGSKTQIPTQR | LVSLIGSKTQIPTQR	115 | 121	Color2 [A=255, R=169, G=169, B=169]	1	4		GlyGly (K)	K	1	1	14.9013	15.0097	15.2144	15.8091	15.4865	14.6425	14.6038	14.7999
	0.0342186	0.0967495	Q6PJT7;Q6PJT7-2;Q6PJT7-9	ZC3H14	Zinc finger CCCH domain-containing protein 14;Isoform of Q6PJT7, Isoform 2 of Zinc finger CCCH domain-containing protein 14;Isoform of Q6PJT7, Isoform 9 of Zinc finger CCCH domain-containing protein 14	Q6PJT7_K413_M2 | Q6PJT7-2_K413_M2 | Q6PJT7-9_K413_M2	_ISPPIK[GlyGly (K)]EEETK[GlyGly (K)]GDSVEK_.3;_ISPPIK[GlyGly (K)]EEETK[GlyGly (K)]GDSVEK_.4	PRISPPIKEEETKGD | PRISPPIKEEETKGD | PRISPPIKEEETKGD	413 | 413 | 413	Color2 [A=255, R=169, G=169, B=169]	1	4		GlyGly (K)	K	2	1	8.20588	11.0837	10.2953	10.5375	12.3311	11.611	11.9525	10.8335
	0.0916932	0.0963128	A0A7I2Y1C3;E7EUU4;E7EX73;E9PGM1;Q04637;Q04637-3;Q04637-4;Q04637-5;Q04637-8;Q04637-9	EIF4G1	Isoform of Q04637, Eukaryotic translation initiation factor 4 gamma 1;Isoform of Q04637, Eukaryotic translation initiation factor 4 gamma 1;Isoform of Q04637, Eukaryotic translation initiation factor 4 gamma 1;Isoform of Q04637, Eukaryotic translation initiation factor 4 gamma 1;Eukaryotic translation initiation factor 4 gamma 1;Isoform of Q04637, Isoform B of Eukaryotic translation initiation fa…	A0A7I2Y1C3_K734_M1 | E7EUU4_K717_M1 | E7EX73_K593_M1 | E9PGM1_K670_M1 | Q04637_K756_M1 | Q04637-3_K716_M1 | Q04637-4_K669_M1 | Q04637-5_K592_M1 | Q04637-8_K757_M1 | Q04637-9_K763_M1	_DRGEEDADGSK[GlyGly (K)]TQDLFR_.3;_DRGEEDADGSK[GlyGly (K)]TQDLFR_.4	EEDADGSKTQDLFRR | EEDADGSKTQDLFRR | EEDADGSKTQDLFRR | EEDADGSKTQDLFRR | EEDADGSKTQDLFRR | EEDADGSKTQDLFRR | EEDADGSKTQDLFRR | EEDADGSKTQDLFRR | EEDADGSKTQDLFRR | EEDADGSKTQDLFRR	592 | 593 | 669 | 670 | 716 | 717 | 734 | 756 | 757 | 763	Color2 [A=255, R=169, G=169, B=169]	1	4		GlyGly (K)	K	1	1	13.9655	13.7499	14.0323	14.6034	15.348	14.1446	14.6035	14.3541
	0.0657534	0.0962803	P54578;P54578-2	USP14	Ubiquitin carboxyl-terminal hydrolase 14;Isoform of P54578, Isoform 2 of Ubiquitin carboxyl-terminal hydrolase 14	P54578_K62_M1 | P54578-2_K62_M1	_DDDWGNIK[GlyGly (K)]IK_.2	DDDWGNIKIKNGMTL | DDDWGNIKIKNMELP	62 | 62	Color2 [A=255, R=169, G=169, B=169]	1	4		GlyGly (K)	K	1	1	12.5655	12.3684	12.2389	13.6876	14.1919	12.5922	13.2273	12.9494
	0.0856752	0.0955482	P15880	RPS2	40S ribosomal protein S2	P15880_K275_M1	_SPYQEFTDHLVK[GlyGly (K)]THTR_.3;_SPYQEFTDHLVK[GlyGly (K)]THTR_.4	EFTDHLVKTHTRVSV	275	Color2 [A=255, R=169, G=169, B=169]	1	4		GlyGly (K)	K	1	1	16.0889	15.9343	16.4904	16.3449	17.5571	16.7756	17.0343	16.8685
	0.0388925	0.095247	A0A087X2I1;P62333	PSMC6	Isoform of P62333, 26S proteasome regulatory subunit 10B;26S proteasome regulatory subunit 10B	A0A087X2I1_K21_M1 | P62333_K7_M1	_DK[GlyGly (K)]ALQDYR_.2	_MADPRDKALQDYRK | IMADPRDKALQDYRK	7 | 21	Color2 [A=255, R=169, G=169, B=169]	1	4		GlyGly (K)	K	1	1	11.4519	11.0858	11.3891	13.137	14.23	13.196	13.1641	12.6544
	0.0640067	0.094588	J3KTA4;P17844	DDX5	Isoform of P17844, Probable ATP-dependent RNA helicase DDX5;Probable ATP-dependent RNA helicase DDX5	J3KTA4_K351_M1 | P17844_K351_M1	_TIVFVETK[GlyGly (K)]R_.2	TIVFVETKRRCDELT | TIVFVETKRRCDELT	351 | 351	Color2 [A=255, R=169, G=169, B=169]	1	4		GlyGly (K)	K	1	1	11.1968	11.4137	11.1602	12.3178	12.7531	10.5795	11.5251	11.3184
	0.0427661	0.0945125	A0A5H1ZRS1;Q15154;Q15154-5	PCM1	Isoform of Q15154, Pericentriolar material 1 protein;Pericentriolar material 1 protein;Isoform of Q15154, Isoform 5 of Pericentriolar material 1 protein	A0A5H1ZRS1_K39_M1 | Q15154_K39_M1 | Q15154-5_K39_M1	_LNNM[Oxidation (M)]DWGAQQK[GlyGly (K)]K_.3;_LNNMDWGAQQK[GlyGly (K)]K_.2;_LNNMDWGAQQK[GlyGly (K)]K_.3	MDWGAQQKKANRSSE | MDWGAQQKKANRSSE | MDWGAQQKKANRSSE	39 | 39 | 39	Color2 [A=255, R=169, G=169, B=169]	1	4		GlyGly (K)	K	1	1	13.2803	12.6	13.3072	14.0284	15.4931	15.0296	14.7111	14.7342
	0.0647383	0.0942855	Q96J84;Q96J84-2	KIRREL1	Kin of IRRE-like protein 1;Isoform of Q96J84, Isoform 2 of Kin of IRRE-like protein 1	Q96J84_K582_M1 | Q96J84-2_K598_M1	_DDVDLK[GlyGly (K)]QDLR_.2;_DDVDLK[GlyGly (K)]QDLR_.3	FKDDVDLKQDLRCDT | FKDDVDLKQDLRCDT	582 | 598	Color2 [A=255, R=169, G=169, B=169]	1	4		GlyGly (K)	K	1	1	15.7451	15.7748	16.1295	16.4286	17.7507	16.7662	17.0314	16.8245
	0.0243222	0.0938621	P36405	ARL3	ADP-ribosylation factor-like protein 3	P36405_K11_M1	_LK[GlyGly (K)]SAPDQEVR_.2;_LK[GlyGly (K)]SAPDQEVR_.3	LSILRKLKSAPDQEV	11	Color2 [A=255, R=169, G=169, B=169]	1	4		GlyGly (K)	K	1	1	11.3013	11.4727	10.3509	13.8959	14.9633	14.2898	14.1076	14.0482
	0.118098	0.0935137	G3V1D4;Q9NUP9	LIN7C	Isoform of Q9NUP9, Lin-7 homolog C (C. elegans), isoform CRA_b;Protein lin-7 homolog C	G3V1D4_K152_M1 | Q9NUP9_K176_M1	_YTPK[GlyGly (K)]VLEEMESR_.2;_YTPK[GlyGly (K)]VLEEMESR_.3	LVVRYTPKVLEEMES | LVVRYTPKVLEEMES	152 | 176	Color2 [A=255, R=169, G=169, B=169]	1	4		GlyGly (K)	K	1	1	14.4025	14.1085	14.4397	15.0009	15.2776	14.714	14.9787	14.4574
	0.0535381	0.093513	Q09666	AHNAK	Neuroblast differentiation-associated protein AHNAK	Q09666_K2575_M1 | Q09666_K2703_M1 | Q09666_K2959_M1 | Q09666_K3087_M1 | Q09666_K3215_M1 | Q09666_K3667_M1 | Q09666_K3869_M1 | Q09666_K3997_M1 | Q09666_K4253_M1 | Q09666_K4381_M1 | Q09666_K4455_M1 | Q09666_K942_M1	_MPEMNIK[GlyGly (K)]APK_.2;_MPEMNIK[GlyGly (K)]APK_.3	KMPEMNIKAPKIPMP | KMPEMNIKAPKISMP | KMPEMNIKAPKISMP | KMPEMNIKAPKISMP | KMPEMNIKAPKISMP | KMPEMNIKAPKISMP | KMPEMNIKAPKISMP | KMPEMNIKAPKISMP | KMPEMNIKAPKISMP | KMPEMNIKAPKISMP | KMPEMNIKAPKISMP | KMPEMNIKAPKISMP	942 | 2575 | 2703 | 2959 | 3087 | 3215 | 3667 | 3869 | 3997 | 4253 | 4381 | 4455	Color2 [A=255, R=169, G=169, B=169]	1	4		GlyGly (K)	K	1	1	13.7769	11.7242	13.0175	12.6908	14.2904	12.8593	13.7579	13.5586
	0.0317145	0.0929074	B8ZZQ6;P06454;P06454-2	PTMA	Isoform of P06454, Prothymosin alpha;Prothymosin alpha;Isoform of P06454, Isoform 2 of Prothymosin alpha	B8ZZQ6_K21_M1 | P06454_K21_M1 | P06454-2_K21_M1	_K[GlyGly (K)]EVVEEAENGR_.2;_K[GlyGly (K)]EVVEEAENGR_.3	TKDLKEKKEVVEEAE | TKDLKEKKEVVEEAE | TKDLKEKKEVVEEAE	21 | 21 | 21	Color2 [A=255, R=169, G=169, B=169]	1	4		GlyGly (K)	K	1	1	13.9024	13.808	13.7557	15.5236	17.1701	16.1851	16.3114	15.8464
	0.0721642	0.092736	Q9GZL7	WDR12	Ribosome biogenesis protein WDR12	Q9GZL7_K131_M1	_IWSLEGK[GlyGly (K)]SIMTIVGHTDVVK_.3;_IWSLEGK[GlyGly (K)]SIMTIVGHTDVVK_.4	RIWSLEGKSIMTIVG	131	Color2 [A=255, R=169, G=169, B=169]	1	4		GlyGly (K)	K	1	1	12.7309	12.8893	12.7125	13.748	13.5579	14.3829	13.8922	13.5793
	0.148849	0.0918636	P60903	S100A10	Protein S100-A10	P60903_K37_M2	_VLM[Oxidation (M)]EK[GlyGly (K)]EFPGFLENQK[GlyGly (K)]DPLAVDK_.3;_VLM[Oxidation (M)]EK[GlyGly (K)]EFPGFLENQK[GlyGly (K)]DPLAVDK_.4;_VLMEK[GlyGly (K)]EFPGFLENQK[GlyGly (K)]DPLAVDK_.3;_VLMEK[GlyGly (K)]EFPGFLENQK[GlyGly (K)]DPLAVDK_.4	DLRVLMEKEFPGFLE	37	Color2 [A=255, R=169, G=169, B=169]	1	4		GlyGly (K)	K	2	1	19.0788	19.281	19.3261	19.7497	20.0723	19.5525	19.7072	19.5691
	0.0667351	0.09167	Q9P0L0	VAPA	Vesicle-associated membrane protein-associated protein A	Q9P0L0_K154_M1	_AVPLNASK[GlyGly (K)]QDGPMPK_.2;_AVPLNASK[GlyGly (K)]QDGPMPK_.3	AVPLNASKQDGPMPK	154	Color2 [A=255, R=169, G=169, B=169]	1	4		GlyGly (K)	K	1	1	13.9876	12.2523	13.3859	13.9415	14.3879	13.2046	13.393	13.4787
	0.0645676	0.0907884	P60709;P63261	ACTB;ACTG1	Actin, cytoplasmic 1;Actin, cytoplasmic 2	P60709_K61_M1 | P63261_K61_M1	_DSYVGDEAQSK[GlyGly (K)]R_.2;_DSYVGDEAQSK[GlyGly (K)]R_.3	VGDEAQSKRGILTLK | VGDEAQSKRGILTLK	61 | 61	Color2 [A=255, R=169, G=169, B=169]	1	4		GlyGly (K)	K	1	1	17.4926	16.9191	17.4981	18.3081	19.086	18.1712	18.21	18.0158
	0.04383	0.0903666	P53990;P53990-2;P53990-4	IST1	IST1 homolog;Isoform of P53990, Isoform 2 of IST1 homolog;Isoform of P53990, Isoform 4 of IST1 homolog	P53990_K38_M1 | P53990-2_K38_M1 | P53990-4_K38_M1	_K[GlyGly (K)]EIADYLAAGK_.2	ELAQKARKEIADYLA | ELAQKARKEIADYLA | ELAQKARKEIADYLA	38 | 38 | 38	Color2 [A=255, R=169, G=169, B=169]	1	4		GlyGly (K)	K	1	1	11.1445	11.2339	11.0404	12.4921	13.8077	12.0056	12.5715	12.4492
	0.0917494	0.0890203	A0A8V8TMQ4;A0A8V8TMZ2;Q9BYM8;Q9BYM8-3	RBCK1	Isoform of Q9BYM8, RanBP-type and C3HC4-type zinc finger-containing protein 1;Isoform of Q9BYM8, RanBP-type and C3HC4-type zinc finger-containing protein 1;RanBP-type and C3HC4-type zinc finger-containing protein 1;Isoform of Q9BYM8, Isoform 2 of RanBP-type and C3HC4-type zinc finger-containing protein 1	A0A8V8TMQ4_K254_M1 | A0A8V8TMZ2_K271_M1 | Q9BYM8_K254_M1 | Q9BYM8-3_K212_M1	_K[GlyGly (K)]QQQQEGNYLQHVQLDQR_.3;_K[GlyGly (K)]QQQQEGNYLQHVQLDQR_.4	LRQYQQRKQQQQEGN | LRQYQQRKQQQQEGN | LRQYQQRKQQQQEGN | LRQYQQRKQQQQEGN	212 | 254 | 254 | 271	Color2 [A=255, R=169, G=169, B=169]	1	4		GlyGly (K)	K	1	1	12.7362	12.3951	12.9504	13.328	13.9644	12.7963	12.9829	12.9868
	0.0329288	0.0887823	P11142	HSPA8	Heat shock cognate 71 kDa protein	P11142_K507_M1	_ITITNDK[GlyGly (K)]GR_.2	KITITNDKGRLSKED	507	Color2 [A=255, R=169, G=169, B=169]	1	4		GlyGly (K)	K	1	1	17.2136	16.994	16.8384	18.917	20.0952	19.1717	18.9923	19.0819
	0.0518889	0.0880141	Q01518;Q01518-2	CAP1	Adenylyl cyclase-associated protein 1;Isoform of Q01518, Isoform 2 of Adenylyl cyclase-associated protein 1	Q01518_K287_M1 | Q01518-2_K286_M1	_NPALK[GlyGly (K)]AQSGPVR_.2	THKNPALKAQSGPVR | THKNPALKAQSGPVR	286 | 287	Color2 [A=255, R=169, G=169, B=169]	1	4		GlyGly (K)	K	1	1	10.7706	10.3071	10.767	12.0103	12.6417	11.9124	11.7531	11.4535
	0.076849	0.0877123	Q96PD2;Q96PD2-2	DCBLD2	Discoidin, CUB and LCCL domain-containing protein 2;Isoform of Q96PD2, Isoform 2 of Discoidin, CUB and LCCL domain-containing protein 2	Q96PD2_K560_M1 | Q96PD2-2_K560_M1	_K[GlyGly (K)]TEGTYDLPYWDR_.2;_K[GlyGly (K)]TEGTYDLPYWDR_.3	HWRNRKKKTEGTYDL | HWRNRKKKTEGTYDL	560 | 560	Color2 [A=255, R=169, G=169, B=169]	1	4		GlyGly (K)	K	1	1	13.3979	13.3829	13.6236	14.0151	14.9766	14.089	14.4083	14.1505
	0.0349558	0.0876782	P09874	PARP1	Poly [ADP-ribose] polymerase 1	P09874_K414_M1	_AMIEK[GlyGly (K)]LGGK_.2	EVKAMIEKLGGKLTG	414	Color2 [A=255, R=169, G=169, B=169]	1	4		GlyGly (K)	K	1	1	13.2154	11.1964	13.1248	12.6242	14.9883	13.9321	14.0189	13.915
	0.0439444	0.0873346	A0A7I2V370;P21964;P21964-2	COMT	Isoform of P21964, Catechol O-methyltransferase;Catechol O-methyltransferase;Isoform of P21964, Isoform Soluble of Catechol O-methyltransferase	A0A7I2V370_K290_M1 | P21964_K259_M1 | P21964-2_K209_M1	_EVVDGLEK[GlyGly (K)]AIYK_.2;_EVVDGLEK[GlyGly (K)]AIYK_.3	EVVDGLEKAIYKGPG | EVVDGLEKAIYKGPG | EVVDGLEKAIYKGPG	209 | 259 | 290	Color2 [A=255, R=169, G=169, B=169]	1	4		GlyGly (K)	K	1	1	11.3466	11.443	12.1114	12.6576	14.0644	13.2029	12.9403	12.6969
	0.0454318	0.0871112	A0A494C165;A0A8V8TLL9;A0A8V8TLP4;A0A8V8TLR1;P12955;P12955-2	PEPD	Isoform of P12955, Xaa-Pro dipeptidase;Isoform of P12955, Xaa-Pro dipeptidase;Isoform of P12955, Xaa-Pro dipeptidase;Isoform of P12955, Xaa-Pro dipeptidase;Xaa-Pro dipeptidase;Isoform of P12955, Isoform 2 of Xaa-Pro dipeptidase	A0A494C165_K36_M1 | A0A8V8TLL9_K36_M1 | A0A8V8TLP4_K36_M1 | A0A8V8TLR1_K50_M1 | P12955_K36_M1 | P12955-2_K36_M1	_K[GlyGly (K)]NPAVQAGSIVVLQGGEETQR_.3	RLCERLRKNPAVQAG | RLCERLRKNPAVQAG | RLCERLRKNPAVQAG | RLCERLRKNPAVQAG | RLCERLRKNPAVQAG | RLCERLRKNPAVQAG	36 | 36 | 36 | 36 | 36 | 50	Color2 [A=255, R=169, G=169, B=169]	1	4		GlyGly (K)	K	1	1	12.5172	12.0358	12.6705	13.1812	14.8744	13.363	13.8381	13.449
	0.0386385	0.0852864	Q13442	PDAP1	28 kDa heat- and acid-stable phosphoprotein	Q13442_K95_M1	_K[GlyGly (K)]VTQLDLDGPK_.2	RVAQTTKKVTQLDLD	95	Color2 [A=255, R=169, G=169, B=169]	1	4		GlyGly (K)	K	1	1	11.0999	10.5111	11.5182	12.5721	13.761	12.5223	12.2594	11.8857
	0.0533145	0.0849395	Q9NYF8;Q9NYF8-2;Q9NYF8-4	BCLAF1	Bcl-2-associated transcription factor 1;Isoform of Q9NYF8, Isoform 2 of Bcl-2-associated transcription factor 1;Isoform of Q9NYF8, Isoform 4 of Bcl-2-associated transcription factor 1	Q9NYF8_K842_M1 | Q9NYF8-2_K840_M1 | Q9NYF8-4_K669_M1	_EEEWDPEYTPK[GlyGly (K)]SK_.3	WDPEYTPKSKKYFLH | WDPEYTPKSKKYFLH | WDPEYTPKSKKYFLH	669 | 840 | 842	Color2 [A=255, R=169, G=169, B=169]	1	4		GlyGly (K)	K	1	1	11.8962	12.2327	12.3064	11.988	13.8233	11.4489	13.0254	12.4211
	0.0286457	0.0848887	H0YAR2;P11940	PABPC1	Isoform of P11940, Polyadenylate-binding protein;Polyadenylate-binding protein 1	H0YAR2_K108_M1 | P11940_K108_M1	_NLDK[GlyGly (K)]SIDNK_.2	IFIKNLDKSIDNKAL | IFIKNLDKSIDNKAL	108 | 108	Color2 [A=255, R=169, G=169, B=169]	1	4		GlyGly (K)	K	1	1	13.0351	12.7444	12.6613	14.6509	16.1257	15.2803	15.0527	15.1601
	0.0742972	0.0845828	Q9UBW7	ZMYM2	Zinc finger MYM-type protein 2	Q9UBW7_K938_M1	_IPAAIEELK[GlyGly (K)]SK_.2	PAAIEELKSKVSSDA	938	Color2 [A=255, R=169, G=169, B=169]	1	4		GlyGly (K)	K	1	1	13.0907	13.1501	13.4901	14.1118	14.7371	13.5046	13.5432	13.6756
	0.0704624	0.084229	P12956	XRCC6	X-ray repair cross-complementing protein 6	P12956_K556_M1	_RPK[GlyGly (K)]VEYSEEELK_.2;_RPK[GlyGly (K)]VEYSEEELK_.3	GSGSKRPKVEYSEEE	556	Color2 [A=255, R=169, G=169, B=169]	1	4		GlyGly (K)	K	1	1	14.5478	13.9708	14.7652	14.6796	15.9161	14.95	15.1791	15.0977
	0.0379708	0.0832276	P34896	SHMT1	Serine hydroxymethyltransferase, cytosolic	P34896_K416_M1	_GLLEK[GlyGly (K)]DFQK_.2	TSRGLLEKDFQKVAH	416	Color2 [A=255, R=169, G=169, B=169]	1	4		GlyGly (K)	K	1	1	9.95019	11.1686	11.0056	12.0505	13.228	12.3696	12.1095	11.8837
	0.10003	0.0827177	A0A0U1RQF0;P49327	FASN	Isoform of P49327, Fatty acid synthase;Fatty acid synthase	A0A0U1RQF0_K1151_M1 | P49327_K1151_M1	_GLVQALQTK[GlyGly (K)]VTQQGLK_.2;_GLVQALQTK[GlyGly (K)]VTQQGLK_.3	LVQALQTKVTQQGLK | LVQALQTKVTQQGLK	1151 | 1151	Color2 [A=255, R=169, G=169, B=169]	1	4		GlyGly (K)	K	1	1	14.6667	14.7919	14.9497	15.6989	15.4	14.752	14.7616	14.5312
	0.0179367	0.082371	P54886;P54886-2	ALDH18A1	Delta-1-pyrroline-5-carboxylate synthase;Isoform of P54886, Isoform Short of Delta-1-pyrroline-5-carboxylate synthase	P54886_K643_M1 | P54886-2_K641_M1	_VEQVK[GlyGly (K)]IHAGPK_.2;_VEQVK[GlyGly (K)]IHAGPK_.3	MLRVEQVKIHAGPKF | MLRVEQVKIHAGPKF	641 | 643	Color2 [A=255, R=169, G=169, B=169]	1	4		GlyGly (K)	K	1	1	11.1906	11.1262	9.71259	14.1266	15.2937	14.3865	14.2425	14.2448
	0.0832319	0.0823116	P36404;P36404-2;V9GYD0	ARL2;ARL2;ARL2-SNX15	ADP-ribosylation factor-like protein 2;Isoform of P36404, Isoform 2 of ADP-ribosylation factor-like protein 2;ARL2-SNX15 readthrough, ARL2-SNX15 readthrough (NMD candidate)	P36404_K71_M1 | P36404-2_K71_M1 | V9GYD0_K71_M1	_LNIWDVGGQK[GlyGly (K)]SLR_.2;_LNIWDVGGQK[GlyGly (K)]SLR_.3	IWDVGGQKSLRSYWR | IWDVGGQKSLRSYWR | IWDVGGQKSLRSYWR	71 | 71 | 71	Color2 [A=255, R=169, G=169, B=169]	1	4		GlyGly (K)	K	1	1	16.9658	16.9315	17.1355	17.8446	18.312	17.5857	17.6483	17.496
	0.0445618	0.0822248	A0A7P0TA85;P35613;P35613-2	BSG	Isoform of P35613, Basigin;Basigin;Isoform of P35613, Isoform 2 of Basigin	A0A7P0TA85_K60_M1 | P35613_K179_M1 | P35613-2_K63_M1	_GGVVLK[GlyGly (K)]EDALPGQK_.2;_GGVVLK[GlyGly (K)]EDALPGQK_.3	LKGGVVLKEDALPGQ | LKGGVVLKEDALPGQ | LKGGVVLKEDALPGQ	60 | 63 | 179	Color2 [A=255, R=169, G=169, B=169]	1	4		GlyGly (K)	K	1	1	11.5606	12.0048	11.6006	13.3809	13.722	12.3079	13.0899	11.8529
	0.0623296	0.0820851	P27348	YWHAQ	14-3-3 protein theta	P27348_K157_M1	_QTIDNSQGAYQEAFDISK[GlyGly (K)]K_.3	QEAFDISKKEMQPTH	157	Color2 [A=255, R=169, G=169, B=169]	1	4		GlyGly (K)	K	1	1	11.7362	11.3989	11.8452	12.0247	13.2199	12.5674	12.7337	12.6472
	0.0577914	0.0811033	A0A8I5KNP3;Q9NR30	DDX21	Isoform of Q9NR30, RNA helicase;Nucleolar RNA helicase 2	A0A8I5KNP3_K481_M1 | Q9NR30_K481_M1	_EITLK[GlyGly (K)]GFR_.2	KQREITLKGFRNGSF | KQREITLKGFRNGSF	481 | 481	Color2 [A=255, R=169, G=169, B=169]	1	4		GlyGly (K)	K	1	1	13.0651	13.3586	13.3303	14.2166	14.8511	12.8512	13.4363	13.4671
	0.126234	0.0810289	P60903	S100A10	Protein S100-A10	P60903_K47_M2	_EFPGFLENQK[GlyGly (K)]DPLAVDK[GlyGly (K)]IMK_.4;_VLM[Oxidation (M)]EK[GlyGly (K)]EFPGFLENQK[GlyGly (K)]DPLAVDK_.3;_VLM[Oxidation (M)]EK[GlyGly (K)]EFPGFLENQK[GlyGly (K)]DPLAVDK_.4;_VLMEK[GlyGly (K)]EFPGFLENQK[GlyGly (K)]DPLAVDK_.3;_VLMEK[GlyGly (K)]EFPGFLENQK[GlyGly (K)]DPLAVDK_.4	PGFLENQKDPLAVDK	47	Color2 [A=255, R=169, G=169, B=169]	1	4		GlyGly (K)	K	2	1	19.1356	19.3257	19.3785	19.7497	20.151	19.6351	19.796	19.6473
	0.0506793	0.0808618	A0A0A0MTH3;Q13418	ILK	Isoform of Q13418, Integrin-linked protein kinase;Integrin-linked protein kinase	A0A0A0MTH3_K201_M1 | Q13418_K170_M1	_DTFWK[GlyGly (K)]GTTR_.2	PYKDTFWKGTTRTRP | PYKDTFWKGTTRTRP	170 | 201	Color2 [A=255, R=169, G=169, B=169]	1	4		GlyGly (K)	K	1	1	11.9707	11.7863	12.1437	12.8636	12.8238	10.774	11.4099	11.2611
	0.0302776	0.0805304	P60604;P60604-2	UBE2G2	Ubiquitin-conjugating enzyme E2 G2;Isoform of P60604, Isoform 2 of Ubiquitin-conjugating enzyme E2 G2	P60604_K156_M1 | P60604-2_K128_M1	_IAK[GlyGly (K)]QIVQK_.2	EQFYKIAKQIVQKSL | EQFYKIAKQIVQKSL	128 | 156	Color2 [A=255, R=169, G=169, B=169]	1	4		GlyGly (K)	K	1	1	12.8258	12.0492	11.8292	14.1933	15.2296	14.0033	14.2627	14.1448
	0.0811727	0.0803537	Q15223	NECTIN1	Nectin-1	Q15223_K465_M1	_YDEDAK[GlyGly (K)]RPYFTVDEAEAR_.3;_YDEDAK[GlyGly (K)]RPYFTVDEAEAR_.4	PKYDEDAKRPYFTVD	465	Color2 [A=255, R=169, G=169, B=169]	1	4		GlyGly (K)	K	1	1	13.9879	13.9386	13.9749	14.4686	15.2366	14.5215	14.8072	14.7552
	0.0757438	0.080085	P09210	GSTA2	Glutathione S-transferase A2	P09210_K127_M1	_LALIQEK[GlyGly (K)]TK_.2	KLALIQEKTKNRYFP	127	Color2 [A=255, R=169, G=169, B=169]	1	4		GlyGly (K)	K	1	1	14.3098	14.2861	14.4304	15.4612	15.596	14.7313	14.7133	14.6386
	0.0450847	0.079345	A0A7P0TAP9;A0A7P0TB69;Q92995	USP13	Isoform of Q92995, Ubiquitin carboxyl-terminal hydrolase;Isoform of Q92995, Ubiquitin carboxyl-terminal hydrolase;Ubiquitin carboxyl-terminal hydrolase 13	A0A7P0TAP9_K175_M1 | A0A7P0TB69_K176_M1 | Q92995_K176_M1	_K[GlyGly (K)]QDPDTWENELPVSK_.3	SSKSPYRKQDPDTWE | SSKSPYRKQDPDTWE | SSKSPYRKQDPDTWE	175 | 176 | 176	Color2 [A=255, R=169, G=169, B=169]	1	4		GlyGly (K)	K	1	1	11.1426	9.85676	9.62575	10.7116	11.1624	10.9355	12.2105	10.8667
	0.0477275	0.0790052	Q9P2E9	RRBP1	Ribosome-binding protein 1	Q9P2E9_K1169_M1	_VGAAEEELQK[GlyGly (K)]SR_.2;_VGAAEEELQK[GlyGly (K)]SR_.3	AAEEELQKSRVTVKH	1169	Color2 [A=255, R=169, G=169, B=169]	1	4		GlyGly (K)	K	1	1	13.2776	11.9958	13.1167	13.7451	14.7062	13.6306	13.7181	13.3462
	0.0789211	0.078203	O00299	CLIC1	Chloride intracellular channel protein 1	O00299_K49_M1	_GVTFNVTTVDTK[GlyGly (K)]R_.2;_GVTFNVTTVDTK[GlyGly (K)]R_.3	NVTTVDTKRRTETVQ	49	Color2 [A=255, R=169, G=169, B=169]	1	4		GlyGly (K)	K	1	1	15.2396	15.2876	15.5211	15.9588	15.4252	14.6331	14.7302	14.6883
	0.0829496	0.0779154	A0A0J9YWR1;A8CG34;A8CG34-2;C9J370;C9JER0;Q6PJE2;Q6PJE2-5;Q96HA1;Q96HA1-2;Q96HA1-3	POMZP3;POM121C;POM121C;POMZP3;POMZP3;POMZP3;POMZP3;POM121;POM121;POM121	Isoform of Q6PJE2, POM121 and ZP3 fusion protein (Fragment);Nuclear envelope pore membrane protein POM 121C;Isoform of A8CG34, Isoform 2 of Nuclear envelope pore membrane protein POM 121C;Isoform of Q6PJE2, POM121 and ZP3 fusion protein (Fragment);Isoform of Q6PJE2, POM121 and ZP3 fusion protein;POM121 and ZP3 fusion protein;Isoform of Q6PJE2, Isoform 2 of POM121 and ZP3 fusion protein;Nuclear en…	A0A0J9YWR1_K74_M1 | A8CG34_K316_M1 | A8CG34-2_K74_M1 | C9J370_K74_M1 | C9JER0_K74_M1 | Q6PJE2_K74_M1 | Q6PJE2-5_K74_M1 | Q96HA1_K339_M1 | Q96HA1-2_K74_M1 | Q96HA1-3_K74_M1	_TVEEEDQIFLDGQENK[GlyGly (K)]R_.3	FLDGQENKRRPSLSL | FLDGQENKRRPSLSL | FLDGQENKRRPSLSL | FLDGQENKRRRHDSS | FLDGQENKRRRHDSS | FLDGQENKRRRHDSS | FLDGQENKRRRHDSS | FLDGQENKRRRHDSS | FLDGQENKRSCLVDG | FLDGQENKRSCLVDG	74 | 74 | 74 | 74 | 74 | 74 | 74 | 74 | 316 | 339	Color2 [A=255, R=169, G=169, B=169]	1	4		GlyGly (K)	K	1	1	14.483	14.5601	14.8392	15.0597	15.8445	15.277	15.2758	15.3016
	0.0686554	0.0778201	Q8IYW5	RNF168	E3 ubiquitin-protein ligase RNF168	Q8IYW5_K485_M1	_ATSSPPDK[GlyGly (K)]VLNGQR_.3	ATSSPPDKVLNGQRK	485	Color2 [A=255, R=169, G=169, B=169]	1	4		GlyGly (K)	K	1	1	12.3104	12.5121	12.7267	11.6371	12.1895	11.2513	12.5669	11.6439
	0.0408149	0.0769274	P61289;P61289-2	PSME3	Proteasome activator complex subunit 3;Isoform of P61289, Isoform 2 of Proteasome activator complex subunit 3	P61289_K14_M1 | P61289-2_K14_M1	_LK[GlyGly (K)]VDSFR_.2	VDQEVKLKVDSFRER | VDQEVKLKVDSFRER	14 | 14	Color2 [A=255, R=169, G=169, B=169]	1	4		GlyGly (K)	K	1	1	16.8837	15.0783	16.5506	17.3677	18.1027	17.0934	16.8781	16.6694
	0.028584	0.0768635	P05023;P05023-4	ATP1A1	Sodium/potassium-transporting ATPase subunit alpha-1;Isoform of P05023, Isoform 4 of Sodium/potassium-transporting ATPase subunit alpha-1	P05023_K45_M1 | P05023-4_K45_M1	_EVSMDDHK[GlyGly (K)]LSLDELHR_.3;_EVSMDDHK[GlyGly (K)]LSLDELHR_.4	EVSMDDHKLSLDELH | EVSMDDHKLSLDELH	45 | 45	Color2 [A=255, R=169, G=169, B=169]	1	4		GlyGly (K)	K	1	1	14.0534	11.8239	14.1461	13.7171	16.0146	14.9612	14.4678	14.8295
	0.0668827	0.0767784	Q9UQE7	SMC3	Structural maintenance of chromosomes protein 3	Q9UQE7_K188_M1	_EK[GlyGly (K)]INELLK_.2	ETEGKREKINELLKY	188	Color2 [A=255, R=169, G=169, B=169]	1	4		GlyGly (K)	K	1	1	12.916	13.1363	12.9599	14.0242	14.4695	13.3958	13.6498	13.5908
	0.0258092	0.0766158	P16104	H2AX	Histone H2AX	P16104_K135_M1	_K[GlyGly (K)]ATQASQEY_.2	KAPSGGKKATQASQE	135	Color2 [A=255, R=169, G=169, B=169]	1	4		GlyGly (K)	K	1	1	12.2366	12.3302	11.5355	12.2698	14.5913	13.7471	14.2899	15.1165
	0.0794927	0.0761867	Q8TC12	RDH11	Retinol dehydrogenase 11	Q8TC12_K112_M1	_AFAK[GlyGly (K)]GFLAEEK_.2;_AFAK[GlyGly (K)]GFLAEEK_.3	KSIRAFAKGFLAEEK	112	Color2 [A=255, R=169, G=169, B=169]	1	4		GlyGly (K)	K	1	1	14.5943	15.0008	14.8035	15.7344	15.9368	14.9937	15.0753	15.2173
	0.0750066	0.0757635	Q13308;Q13308-2;Q13308-3;Q13308-4;Q13308-6	PTK7	Inactive tyrosine-protein kinase 7;Isoform of Q13308, Isoform 2 of Inactive tyrosine-protein kinase 7;Isoform of Q13308, Isoform 3 of Inactive tyrosine-protein kinase 7;Isoform of Q13308, Isoform 4 of Inactive tyrosine-protein kinase 7;Isoform of Q13308, Isoform 6 of Inactive tyrosine-protein kinase 7	Q13308_K835_M1 | Q13308-2_K795_M1 | Q13308-3_K705_M1 | Q13308-4_K779_M1 | Q13308-6_K843_M1	_SLQSK[GlyGly (K)]DEQQQLDFR_.2;_SLQSK[GlyGly (K)]DEQQQLDFR_.3	LVKSLQSKDEQQQLD | LVKSLQSKDEQQQLD | LVKSLQSKDEQQQLD | LVKSLQSKDEQQQLD | LVKSLQSKDEQQQLD	705 | 779 | 795 | 835 | 843	Color2 [A=255, R=169, G=169, B=169]	1	4		GlyGly (K)	K	1	1	10.9126	10.8373	11.329	11.6659	12.2061	11.8122	11.8138	11.2625
	0.030184	0.0757163	P83916	CBX1	Chromobox protein homolog 1	P83916_K180_M1	_LTWHSYPSEDDDK[GlyGly (K)]K_.2;_LTWHSYPSEDDDK[GlyGly (K)]K_.3	YPSEDDDKKDDKN__	180	Color2 [A=255, R=169, G=169, B=169]	1	4		GlyGly (K)	K	1	1	10.6102	10.26	10.7289	11.5332	13.547	12.2756	12.5455	12.1881
	0.0230877	0.0756226	A0A2R8Y5S7;P35241;P35241-5	RDX	Isoform of P35241, Radixin;Radixin;Isoform of P35241, Isoform 5 of Radixin	A0A2R8Y5S7_K253_M1 | P35241_K253_M1 | P35241-5_K253_M1	_NISFNDK[GlyGly (K)]K_.2	RNISFNDKKFVIKPI | RNISFNDKKFVIKPI | RNISFNDKKFVIKPI	253 | 253 | 253	Color2 [A=255, R=169, G=169, B=169]	1	4		GlyGly (K)	K	1	1	11.2541	11.0461	10.8823	12.4781	14.4173	13.913	13.9001	13.6726
	0.112813	0.0752003	O75396	SEC22B	Vesicle-trafficking protein SEC22b	O75396_K82_M1	_K[GlyGly (K)]LAFAYLEDLHSEFDEQHGK_.4	CEAAFPKKLAFAYLE	82	Color2 [A=255, R=169, G=169, B=169]	1	4		GlyGly (K)	K	1	1	13.3344	13.4187	13.54	13.6093	14.2993	13.2979	13.8426	13.6592
	0.112191	0.0748014	A0A024R5I4;O94956	SLCO2B1	Isoform of O94956, Solute carrier organic anion transporter family member;Solute carrier organic anion transporter family member 2B1	A0A024R5I4_K702_M1 | O94956_K702_M1	_SSPAVEQQLLVSGPGK[GlyGly (K)]K_.2;_SSPAVEQQLLVSGPGK[GlyGly (K)]K_.3;_SSPAVEQQLLVSGPGK[GlyGly (K)]KPEDSR_.3;_SSPAVEQQLLVSGPGK[GlyGly (K)]KPEDSR_.4;_SSPAVEQQLLVSGPGK[GlyGly (K)]KPEDSRV_.3;_SSPAVEQQLLVSGPGK[GlyGly (K)]KPEDSRV_.4	LLVSGPGKKPEDSRV | LLVSGPGKKPEDSRV	702 | 702	Color2 [A=255, R=169, G=169, B=169]	1	4		GlyGly (K)	K	1	1	16.6243	16.9129	17.1453	17.1572	17.6452	17.0605	17.4179	16.8216
	0.0559039	0.0744913	P60903	S100A10	Protein S100-A10	P60903_K28_M1	_GYLTK[GlyGly (K)]EDLR_.2	GDKGYLTKEDLRVLM	28	Color2 [A=255, R=169, G=169, B=169]	1	4		GlyGly (K)	K	1	1	15.8845	16.1087	16.1458	17.1555	17.7681	16.6907	16.7873	16.6613
	0.0913059	0.0740967	Q15738	NSDHL	Sterol-4-alpha-carboxylate 3-dehydrogenase, decarboxylating	Q15738_K31_M1	_VNADIEK[GlyGly (K)]VNQNQAK_.2;_VNADIEK[GlyGly (K)]VNQNQAK_.3	KVNADIEKVNQNQAK	31	Color2 [A=255, R=169, G=169, B=169]	1	4		GlyGly (K)	K	1	1	13.7413	13.5825	13.9329	14.3976	14.8216	14.2162	14.2338	14.0937
	0.0571833	0.0740583	P08238	HSP90AB1	Heat shock protein HSP 90-beta	P08238_K347_M1	_APFDLFENK[GlyGly (K)]K_.2;_APFDLFENK[GlyGly (K)]K_.3	PFDLFENKKKKNNIK	347	Color2 [A=255, R=169, G=169, B=169]	1	4		GlyGly (K)	K	1	1	14.6727	14.7315	15.0442	15.7721	16.5009	15.4278	15.5967	15.2163
	0.0780346	0.07389	A0A7I2V535;A0A7I2V5Y7;Q15233	NONO	Isoform of Q15233, Non-POU domain-containing octamer-binding protein;Isoform of Q15233, Non-POU domain-containing octamer-binding protein;Non-POU domain-containing octamer-binding protein	A0A7I2V535_K401_M1 | A0A7I2V5Y7_K376_M1 | Q15233_K371_M1	_QQEGFK[GlyGly (K)]GTFPDAR_.2;_QQEGFK[GlyGly (K)]GTFPDAR_.3	RRQQEGFKGTFPDAR | RRQQEGFKGTFPDAR | RRQQEGFKGTFPDAR	371 | 376 | 401	Color2 [A=255, R=169, G=169, B=169]	1	4		GlyGly (K)	K	1	1	13.3784	13.6789	13.6295	14.1345	14.6353	13.7503	13.553	14.4216
	0.0681018	0.0735416	Q9Y3Z3;Q9Y3Z3-3	SAMHD1	Deoxynucleoside triphosphate triphosphohydrolase SAMHD1;Isoform of Q9Y3Z3, Isoform 3 of Deoxynucleoside triphosphate triphosphohydrolase SAMHD1	Q9Y3Z3_K405_M1 | Q9Y3Z3-3_K335_M1	_ADDYIEITGAGGK[GlyGly (K)]K_.2;_ADDYIEITGAGGK[GlyGly (K)]K_.3	EITGAGGKKYRISTA | EITGAGGKKYRISTA	335 | 405	Color2 [A=255, R=169, G=169, B=169]	1	4		GlyGly (K)	K	1	1	13.6748	14.0813	14.1193	14.8604	15.32	14.5209	14.5443	14.3671
	0.0576236	0.0734046	B0YIW6;P48444	ARCN1	Isoform of P48444, Coatomer subunit delta;Coatomer subunit delta	B0YIW6_K274_M1 | P48444_K233_M1	_GK[GlyGly (K)]EVDNFVDK_.2;_GK[GlyGly (K)]EVDNFVDK_.3	LKLGAKGKEVDNFVD | LKLGAKGKEVDNFVD	233 | 274	Color2 [A=255, R=169, G=169, B=169]	1	4		GlyGly (K)	K	1	1	12.6726	12.7218	12.8284	13.7292	14.3988	12.9228	13.2015	13.2504
	0.0319205	0.0731058	A0A8Q3WMA7;P23246	SFPQ	Isoform of P23246, Splicing factor, proline- and glutamine-rich;Splicing factor, proline- and glutamine-rich	A0A8Q3WMA7_K292_M1 | P23246_K271_M1	_SEEK[GlyGly (K)]ISDSEGFK_.2;_SEEK[GlyGly (K)]ISDSEGFK_.3	PGGRSEEKISDSEGF | PGGRSEEKISDSEGF	271 | 292	Color2 [A=255, R=169, G=169, B=169]	1	4		GlyGly (K)	K	1	1	11.919	12.305	12.3244	13.3512	14.922	13.9268	13.8335	13.8559
	0.0449907	0.0729709	E9PH99;Q9Y4E5;Q9Y4E5-2	ZNF451	Isoform of Q9Y4E5, E3 SUMO-protein ligase ZNF451;E3 SUMO-protein ligase ZNF451;Isoform of Q9Y4E5, Isoform 2 of E3 SUMO-protein ligase ZNF451	E9PH99_K106_M1 | Q9Y4E5_K106_M1 | Q9Y4E5-2_K106_M1	_EK[GlyGly (K)]IDFQHAHGLQELEFIR_.3;_EK[GlyGly (K)]IDFQHAHGLQELEFIR_.4	KNRAFREKIDFQHAH | KNRAFREKIDFQHAH | KNRAFREKIDFQHAH	106 | 106 | 106	Color2 [A=255, R=169, G=169, B=169]	1	4		GlyGly (K)	K	1	1	15.9407	14.4668	15.6955	16.1177	17.0943	16.3645	16.1959	16.1491
	0.0488824	0.0729094	A0A7I2V277;A0A7I2V3M0;P09601	HMOX1	Isoform of P09601, Heme oxygenase 1;Isoform of P09601, Heme oxygenase 1 (Fragment);Heme oxygenase 1	A0A7I2V277_K79_M1 | A0A7I2V3M0_K112_M1 | P09601_K243_M1	_ASNK[GlyGly (K)]VQDSAPVETPR_.2;_ASNK[GlyGly (K)]VQDSAPVETPR_.3	LRQRASNKVQDSAPV | LRQRASNKVQDSAPV | LRQRASNKVQDSAPV	79 | 112 | 243	Color2 [A=255, R=169, G=169, B=169]	1	4		GlyGly (K)	K	1	1	12.9163	12.9915	13.4629	13.4567	15.0075	13.9057	14.0928	14.1003
	0.0229789	0.0728216	P62906	RPL10A	60S ribosomal protein L10a	P62906_K152_M1	_VDEVK[GlyGly (K)]STIK_.2	VAKVDEVKSTIKFQM	152	Color2 [A=255, R=169, G=169, B=169]	1	4		GlyGly (K)	K	1	1	11.8154	11.4615	11.3464	13.7734	15.0726	14.1839	13.818	13.8868
	0.0656562	0.0723512	P22314-2	UBA1	Isoform of P22314, Isoform 2 of Ubiquitin-like modifier-activating enzyme 1	P22314-2_K766_M1	_SGVK[GlyGly (K)]IHVSDQELQSANASVDDSR_.3;_SGVK[GlyGly (K)]IHVSDQELQSANASVDDSR_.4	FTPKSGVKIHVSDQE	766	Color2 [A=255, R=169, G=169, B=169]	1	4		GlyGly (K)	K	1	1	14.3617	14.3434	14.7916	14.8596	15.5198	13.7896	14.3786	14.2741
	0.0522598	0.0722365	B5MCW3;H7C127;H7C128;H7C179;Q9H0E9;Q9H0E9-2;Q9H0E9-3;Q9H0E9-4	BRD8	Isoform of Q9H0E9, Bromodomain-containing protein 8;Isoform of Q9H0E9, Bromodomain-containing protein 8 (Fragment);Isoform of Q9H0E9, Bromodomain-containing protein 8 (Fragment);Isoform of Q9H0E9, Bromodomain-containing protein 8 (Fragment);Bromodomain-containing protein 8;Isoform of Q9H0E9, Isoform 2 of Bromodomain-containing protein 8;Isoform of Q9H0E9, Isoform 3 of Bromodomain-containing prote…	B5MCW3_K384_M1 | H7C127_K413_M1 | H7C128_K378_M1 | H7C179_K382_M1 | Q9H0E9_K384_M1 | Q9H0E9-2_K457_M1 | Q9H0E9-3_K278_M1 | Q9H0E9-4_K387_M1	_SGVAEAPVGSK[GlyGly (K)]APSIDGK_.2;_SGVAEAPVGSK[GlyGly (K)]APSIDGK_.3	AEAPVGSKAPSIDGK | AEAPVGSKAPSIDGK | AEAPVGSKAPSIDGK | AEAPVGSKAPSIDGK | AEAPVGSKAPSIDGK | AEAPVGSKAPSIDGK | AEAPVGSKAPSIDGK | AEAPVGSKAPSIDGK	278 | 378 | 382 | 384 | 384 | 387 | 413 | 457	Color2 [A=255, R=169, G=169, B=169]	1	4		GlyGly (K)	K	1	1	12.4852	12.5119	12.7749	13.2135	14.3154	13.5784	13.6304	13.5611
	0.0612894	0.0718598	P62805	H4C16	Histone H4	P62805_K60_M1	_GVLK[GlyGly (K)]VFLENVIR_.2;_GVLK[GlyGly (K)]VFLENVIR_.3	EETRGVLKVFLENVI	60	Color2 [A=255, R=169, G=169, B=169]	1	4		GlyGly (K)	K	1	1	16.8602	16.1679	16.1493	17.5492	17.2397	16.1763	16.7796	16.2535
	0.0931051	0.070787	O43175	PHGDH	D-3-phosphoglycerate dehydrogenase	O43175_K351_M1	_AWAGSPK[GlyGly (K)]GTIQVITQGTSLK_.3	RAWAGSPKGTIQVIT	351	Color2 [A=255, R=169, G=169, B=169]	1	4		GlyGly (K)	K	1	1	13.1567	13.3105	13.2371	13.6066	14.1337	13.3217	13.9986	13.3636
	0.169873	0.0704823	P11234;P11234-2;P11234-3	RALB	Ras-related protein Ral-B;Isoform of P11234, Isoform 2 of Ras-related protein Ral-B;Isoform of P11234, Isoform 3 of Ras-related protein Ral-B	P11234_K160_M1 | P11234-2_K182_M1 | P11234-3_K181_M1	_AEEWGVQYVETSAK[GlyGly (K)]TR_.3	QYVETSAKTRANVDK | QYVETSAKTRANVDK | QYVETSAKTRANVDK	160 | 181 | 182	Color2 [A=255, R=169, G=169, B=169]	1	4		GlyGly (K)	K	1	1	13.0015	12.9668	13.1877	13.4027	13.4013	12.8911	13.0943	12.8579
	0.136096	0.0701194	P14866	HNRNPL	Heterogeneous nuclear ribonucleoprotein L	P14866_K229_M1	_K[GlyGly (K)]NGVQAMVEFDSVQSAQR_.3	QRIVIFRKNGVQAMV	229	Color2 [A=255, R=169, G=169, B=169]	1	4		GlyGly (K)	K	1	1	13.9396	13.7432	14.0477	14.0769	14.3509	13.5003	13.9415	13.7484
	0.0236316	0.0698857	P10809	HSPD1	60 kDa heat shock protein, mitochondrial	P10809_K417_M1	_VGGTSDVEVNEK[GlyGly (K)]K_.2;_VGGTSDVEVNEK[GlyGly (K)]K_.3	SDVEVNEKKDRVTDA	417	Color2 [A=255, R=169, G=169, B=169]	1	4		GlyGly (K)	K	1	1	11.18	10.3394	10.5923	12.6495	13.9933	13.1171	13.0363	12.6312
	0.101685	0.0693836	Q96HC4	PDLIM5	PDZ and LIM domain protein 5	Q96HC4_K305_M1	_K[GlyGly (K)]ANNSQEPSPQLASSVASTR_.3	SEADNTKKANNSQEP	305	Color2 [A=255, R=169, G=169, B=169]	1	4		GlyGly (K)	K	1	1	12.4752	12.7268	12.8263	13.1287	13.4282	12.6258	13.052	12.5265
	0.0464207	0.0691845	J3KQ48;Q9Y3E5	PTRH2	Isoform of Q9Y3E5, aminoacyl-tRNA hydrolase;Peptidyl-tRNA hydrolase 2, mitochondrial	J3KQ48_K48_M1 | Q9Y3E5_K47_M1	_TSK[GlyGly (K)]THTDTESEASILGDSGEYK_.3;_TSK[GlyGly (K)]THTDTESEASILGDSGEYK_.4	LPKSKTSKTHTDTES | LPKSKTSKTHTDTES	47 | 48	Color2 [A=255, R=169, G=169, B=169]	1	4		GlyGly (K)	K	1	1	14.0947	13.2516	14.171	14.657	15.5343	14.9704	14.8376	14.4622
	0.0852825	0.0688057	Q9UHD9	UBQLN2	Ubiquilin-2	Q9UHD9_K79_M1	_SQTDQLVLIFAGK[GlyGly (K)]ILK_.3	LVLIFAGKILKDQDT	79	Color2 [A=255, R=169, G=169, B=169]	1	4		GlyGly (K)	K	1	1	14.2251	14.2546	14.3433	14.4262	13.8734	13.4188	13.5725	13.7051
	0.0281609	0.0684092	P68104;Q5VTE0	EEF1A1;EEF1A1P5	Elongation factor 1-alpha 1;Putative elongation factor 1-alpha-like 3	P68104_K439_M1 | Q5VTE0_K439_M1	_QTVAVGVIK[GlyGly (K)]AVDK_.2;_QTVAVGVIK[GlyGly (K)]AVDK_.3	TVAVGVIKAVDKKAA | TVAVGVIKAVDKKAA	439 | 439	Color2 [A=255, R=169, G=169, B=169]	1	4		GlyGly (K)	K	1	1	15.8578	16.8945	16.6936	17.3725	18.8862	18.7453	18.264	18.3273
	0.0308517	0.0679066	A0A7P0TA35;A0A7P0TA71;A0A7P0TB26;P07237	P4HB	Isoform of P07237, Protein disulfide-isomerase;Isoform of P07237, Protein disulfide-isomerase;Isoform of P07237, Protein disulfide-isomerase;Protein disulfide-isomerase	A0A7P0TA35_K65_M1 | A0A7P0TA71_K65_M1 | A0A7P0TB26_K90_M1 | P07237_K65_M1	_ALAPEYAK[GlyGly (K)]AAGK_.2	ALAPEYAKAAGKLKA | ALAPEYAKAAGKLKA | ALAPEYAKAAGKLKA | ALAPEYAKAAGKLKA	65 | 65 | 65 | 90	Color2 [A=255, R=169, G=169, B=169]	1	4		GlyGly (K)	K	1	1	11.9562	11.5051	11.987	13.7501	12.6915	11.1362	11.1814	10.6421
	0.0655191	0.0675721	B8ZZV6;B8ZZY4;Q8WV83;Q8WV83-2	SLC35F5	Isoform of Q8WV83, Solute carrier family 35 member F5;Isoform of Q8WV83, Solute carrier family 35 member F5;Solute carrier family 35 member F5;Isoform of Q8WV83, Isoform 2 of Solute carrier family 35 member F5	B8ZZV6_K171_M1 | B8ZZY4_K171_M1 | Q8WV83_K177_M1 | Q8WV83-2_K171_M1	_FHDLPSEK[GlyGly (K)]PESTNIDTEK_.3;_FHDLPSEK[GlyGly (K)]PESTNIDTEK_.4	FHDLPSEKPESTNID | FHDLPSEKPESTNID | FHDLPSEKPESTNID | FHDLPSEKPESTNID	171 | 171 | 171 | 177	Color2 [A=255, R=169, G=169, B=169]	1	4		GlyGly (K)	K	1	1	14.1297	14.0878	14.2892	14.7448	15.5087	14.8085	15.0039	14.767
	0.0565878	0.0672114	P35232	PHB1	Prohibitin 1	P35232_K83_M1	_NVPVITGSK[GlyGly (K)]DLQNVNITLR_.3	VPVITGSKDLQNVNI	83	Color2 [A=255, R=169, G=169, B=169]	1	4		GlyGly (K)	K	1	1	12.0276	11.307	12.2068	12.0935	13.1085	11.7737	11.6755	12.5099
	0.0526912	0.0671749	B1AJQ6;Q86Y82	STX12	Isoform of Q86Y82, Syntaxin-12 (Fragment);Syntaxin-12	B1AJQ6_K58_M1 | Q86Y82_K58_M1	_QDSSK[GlyGly (K)]LQENLQQLQHSTNQLAK_.3;_QDSSK[GlyGly (K)]LQENLQQLQHSTNQLAK_.4	GTKQDSSKLQENLQQ | GTKQDSSKLQENLQQ	58 | 58	Color2 [A=255, R=169, G=169, B=169]	1	4		GlyGly (K)	K	1	1	12.857	12.6653	12.9989	13.2472	14.5315	12.9916	13.5833	13.4847
	0.0263844	0.066371	P25788;P25788-2	PSMA3	Proteasome subunit alpha type-3;Isoform of P25788, Isoform 2 of Proteasome subunit alpha type-3	P25788_K192_M1 | P25788-2_K185_M1	_DIVK[GlyGly (K)]EVAK_.2	MTCRDIVKEVAKIIY | MTCRDIVKEVAKIIY	185 | 192	Color2 [A=255, R=169, G=169, B=169]	1	4		GlyGly (K)	K	1	1	11.7183	12.1019	11.9714	13.0828	14.7473	13.9895	14.0093	13.7589
	0.0416912	0.0662332	A0A087WW40;Q9Y371;Q9Y371-2	SH3GLB1	Isoform of Q9Y371, Endophilin-B1;Endophilin-B1;Isoform of Q9Y371, Isoform 2 of Endophilin-B1	A0A087WW40_K29_M1 | Q9Y371_K29_M1 | Q9Y371-2_K29_M1	_AVQFTEEK[GlyGly (K)]LGQAEK_.2;_AVQFTEEK[GlyGly (K)]LGQAEK_.3	AVQFTEEKLGQAEKT | AVQFTEEKLGQAEKT | AVQFTEEKLGQAEKT	29 | 29 | 29	Color2 [A=255, R=169, G=169, B=169]	1	4		GlyGly (K)	K	1	1	11.8727	12.2337	12.5178	12.592	14.1927	13.0304	13.333	13.1517
	0.0675676	0.0653493	Q07666;Q07666-2	KHDRBS1	KH domain-containing, RNA-binding, signal transduction-associated protein 1;Isoform of Q07666, Isoform 2 of KH domain-containing, RNA-binding, signal transduction-associated protein 1	Q07666_K165_M1 | Q07666-2_K140_M1	_VLIPVK[GlyGly (K)]QYPK_.2;_VLIPVK[GlyGly (K)]QYPK_.3	ERVLIPVKQYPKFNF | ERVLIPVKQYPKFNF	140 | 165	Color2 [A=255, R=169, G=169, B=169]	1	4		GlyGly (K)	K	1	1	14.3586	14.6621	14.5982	15.2869	15.8022	14.8093	14.9209	15.0877
	0.0636261	0.0652521	A0A8V8NE24;H0Y4R2;P16435	POR	Isoform of P16435, NADPH--cytochrome P450 reductase;Isoform of P16435, NADPH--hemoprotein reductase (Fragment);NADPH--cytochrome P450 reductase	A0A8V8NE24_K56_M1 | H0Y4R2_K32_M1 | P16435_K56_M1	_EEVPEFTK[GlyGly (K)]IQTLTSSVR_.3	EEVPEFTKIQTLTSS | EEVPEFTKIQTLTSS | EEVPEFTKIQTLTSS	32 | 56 | 56	Color2 [A=255, R=169, G=169, B=169]	1	4		GlyGly (K)	K	1	1	13.2902	13.0876	13.3948	13.6786	14.5407	13.8787	14.1693	13.8156
	0.0544055	0.06461	O15439	ABCC4	ATP-binding cassette sub-family C member 4	O15439_K515_M1	_K[GlyGly (K)]DLQLLEDGDLTVIGDR_.3	IKACALKKDLQLLED	515	Color2 [A=255, R=169, G=169, B=169]	1	4		GlyGly (K)	K	1	1	13.6233	13.0717	13.604	13.7565	14.7092	14.3593	14.4745	14.187
	0.0474302	0.064481	A0A8V8TMQ1	FXR1	Isoform of P51114, Fragile X mental retardation, autosomal homolog 1, isoform CRA_d	A0A8V8TMQ1_K246_M1	_K[GlyGly (K)]VPGVTAIELDEDTGTFR_.3	SNIQQARKVPGVTAI	246	Color2 [A=255, R=169, G=169, B=169]	1	4		GlyGly (K)	K	1	1	13.2341	13.2564	13.4995	13.6895	14.8822	14.368	14.4217	14.3879
	0.0715064	0.0643446	P57740;P57740-2	NUP107	Nuclear pore complex protein Nup107;Isoform of P57740, Isoform 2 of Nuclear pore complex protein Nup107	P57740_K814_M1 | P57740-2_K785_M1	_GHLDALTADVK[GlyGly (K)]EK_.3	DALTADVKEKMYNVL | DALTADVKEKMYNVL	785 | 814	Color2 [A=255, R=169, G=169, B=169]	1	4		GlyGly (K)	K	1	1	12.3964	12.8048	12.8862	13.2763	13.7859	13.396	13.2747	13.2033
	0.0651334	0.0641277	P05023;P05023-4	ATP1A1	Sodium/potassium-transporting ATPase subunit alpha-1;Isoform of P05023, Isoform 4 of Sodium/potassium-transporting ATPase subunit alpha-1	P05023_K1019_M1 | P05023-4_K1019_M1	_RPGGWVEK[GlyGly (K)]ETYY_.2;_RPGGWVEK[GlyGly (K)]ETYY_.3	RPGGWVEKETYY___ | RPGGWVEKETYY___	1019 | 1019	Color2 [A=255, R=169, G=169, B=169]	1	4		GlyGly (K)	K	1	1	14.1817	14.0704	14.2791	14.74	15.4416	14.8378	14.9502	14.8187
	0.0774604	0.0638738	H0YMW4;P07355;P07355-2	ANXA2	Isoform of P07355, Annexin;Annexin A2;Isoform of P07355, Isoform 2 of Annexin A2	H0YMW4_K75_M1 | P07355_K47_M1 | P07355-2_K65_M1	_DALNIETAIK[GlyGly (K)]TK_.2;_DALNIETAIK[GlyGly (K)]TK_.3	LNIETAIKTKGVDEV | LNIETAIKTKGVDEV | LNIETAIKTKGVDEV	47 | 65 | 75	Color2 [A=255, R=169, G=169, B=169]	1	4		GlyGly (K)	K	1	1	15.0633	15.2601	15.3008	15.9743	16.2047	15.3064	15.3895	15.4254
	0.099964	0.063756	P60709;P63261	ACTB;ACTG1	Actin, cytoplasmic 1;Actin, cytoplasmic 2	P60709_K191_M1 | P63261_K191_M1	_DLTDYLM[Oxidation (M)]K[GlyGly (K)]ILTER_.2;_DLTDYLM[Oxidation (M)]K[GlyGly (K)]ILTER_.3;_DLTDYLMK[GlyGly (K)]ILTER_.2;_DLTDYLMK[GlyGly (K)]ILTER_.3	DLTDYLMKILTERGY | DLTDYLMKILTERGY	191 | 191	Color2 [A=255, R=169, G=169, B=169]	1	4		GlyGly (K)	K	1	1	16.4702	16.1811	16.5408	16.7812	17.1919	16.3113	16.5846	16.5029
	0.0371964	0.0633416	Q15751	HERC1	Probable E3 ubiquitin-protein ligase HERC1	Q15751_K2881_M1	_HK[GlyGly (K)]FDLAAR_.2	SAVTRRHKFDLAART	2881	Color2 [A=255, R=169, G=169, B=169]	1	4		GlyGly (K)	K	1	1	12.2741	11.9316	12.2229	13.8247	14.114	13.1149	12.7956	12.8447
	0.0518774	0.0633092	E9PP21;P21291	CSRP1	Isoform of P21291, Cysteine and glycine-rich protein 1;Cysteine and glycine-rich protein 1	E9PP21_K145_M1 | P21291_K178_M1	_NFGPK[GlyGly (K)]GFGFGQGAGALVHSE_.3	YAKNFGPKGFGFGQG | YAKNFGPKGFGFGQG	145 | 178	Color2 [A=255, R=169, G=169, B=169]	1	4		GlyGly (K)	K	1	1	12.4872	12.7388	12.2709	12.8135	13.4424	11.4488	12.6409	12.6451
	0.0712724	0.0631828	O15031	PLXNB2	Plexin-B2	O15031_K1235_M1	_IK[GlyGly (K)]SQLEGLEESVR_.2;_IK[GlyGly (K)]SQLEGLEESVR_.3	EREYEKIKSQLEGLE	1235	Color2 [A=255, R=169, G=169, B=169]	1	4		GlyGly (K)	K	1	1	12.2788	12.0239	11.9869	12.6699	12.981	12.6436	13.1218	12.4015
	0.0489916	0.0628519	P20700	LMNB1	Lamin-B1	P20700_K182_M1	_K[GlyGly (K)]QLADETLLK_.2;_K[GlyGly (K)]QLADETLLK_.3	ASLAAAKKQLADETL	182	Color2 [A=255, R=169, G=169, B=169]	1	4		GlyGly (K)	K	1	1	18.803	18.794	18.8994	19.5859	20.4951	19.5831	19.7591	19.6822
	0.0558684	0.0627227	Q99808;Q99808-2	SLC29A1	Equilibrative nucleoside transporter 1;Isoform of Q99808, Isoform 2 of Equilibrative nucleoside transporter 1	Q99808_K255_M1 | Q99808-2_K334_M1	_LDLISK[GlyGly (K)]GEEPR_.2;_LDLISK[GlyGly (K)]GEEPR_.3	TKLDLISKGEEPRAG | TKLDLISKGEEPRAG	255 | 334	Color2 [A=255, R=169, G=169, B=169]	1	4		GlyGly (K)	K	1	1	16.4843	16.4136	16.5778	17.1851	17.9326	17.1279	17.4271	17.0192
	0.0597966	0.0625408	P07148	FABP1	Fatty acid-binding protein, liver	P07148_K80_M1	_VK[GlyGly (K)]TVVQLEGDNK_.2;_VK[GlyGly (K)]TVVQLEGDNK_.3	TMTGEKVKTVVQLEG	80	Color2 [A=255, R=169, G=169, B=169]	1	4		GlyGly (K)	K	1	1	14.4927	14.5105	14.7512	15.2035	15.9926	15.0571	15.2694	15.079
	0.0330386	0.0609012	A0A0A0MR51;O60427;O60427-2	FADS1	Isoform of O60427, Acyl-CoA (8-3)-desaturase;Acyl-CoA (8-3)-desaturase;Isoform of O60427, Isoform 2 of Acyl-CoA (8-3)-desaturase	A0A0A0MR51_K308_M1 | O60427_K251_M1 | O60427-2_K167_M1	_ILSVELGK[GlyGly (K)]QK_.2	ILSVELGKQKKKYMP | ILSVELGKQKKKYMP | ILSVELGKQKKKYMP	167 | 251 | 308	Color2 [A=255, R=169, G=169, B=169]	1	4		GlyGly (K)	K	1	1	11.4344	11.4941	11.5641	13.1168	13.7774	12.468	12.2524	12.4841
	0.045266	0.060874	P61978-2;P61978-3	HNRNPK	Isoform of P61978, Isoform 2 of Heterogeneous nuclear ribonucleoprotein K;Isoform of P61978, Isoform 3 of Heterogeneous nuclear ribonucleoprotein K	P61978-2_K163_M1 | P61978-3_K139_M1	_LLIHQSLAGGIIGVK[GlyGly (K)]GAK_.3;_LLIHQSLAGGIIGVK[GlyGly (K)]GAK_.4	AGGIIGVKGAKIKEL | AGGIIGVKGAKIKEL	139 | 163	Color2 [A=255, R=169, G=169, B=169]	1	4		GlyGly (K)	K	1	1	15.1072	14.633	14.9456	15.7149	16.5219	15.8415	15.9406	15.746
	0.0590158	0.0606966	Q5T6Z8;Q9BXS4	TMEM59	Isoform of Q9BXS4, Transmembrane protein 59;Transmembrane protein 59	Q5T6Z8_K184_M1 | Q9BXS4_K315_M1	_SKTEDHEEAGPLPTK[GlyGly (K)]VNLAHSEI_.3;_SKTEDHEEAGPLPTK[GlyGly (K)]VNLAHSEI_.4;_TEDHEEAGPLPTK[GlyGly (K)]VNLAHSEI_.3;_TEDHEEAGPLPTK[GlyGly (K)]VNLAHSEI_.4	EAGPLPTKVNLAHSE | EAGPLPTKVNLAHSE	184 | 315	Color2 [A=255, R=169, G=169, B=169]	1	4		GlyGly (K)	K	1	1	21.5104	21.3855	21.6112	22.1067	22.8359	22.1411	22.2913	22.1065
	0.0833063	0.060638	P60903	S100A10	Protein S100-A10	P60903_K37_M1	_VLM[Oxidation (M)]EK[GlyGly (K)]EFPGFLENQK_.3;_VLMEK[GlyGly (K)]EFPGFLENQK_.3	DLRVLMEKEFPGFLE	37	Color2 [A=255, R=169, G=169, B=169]	1	4		GlyGly (K)	K	1	1	19.7007	19.8858	19.9496	20.1509	20.7522	20.3561	20.4402	20.3967
	0.0171961	0.0601492	Q6P2Q9	PRPF8	Pre-mRNA-processing-splicing factor 8	Q6P2Q9_K2034_M1	_QTK[GlyGly (K)]EQSQLTATQTR_.3	AEIEKQTKEQSQLTA	2034	Color2 [A=255, R=169, G=169, B=169]	1	4		GlyGly (K)	K	1	1	10.3266	10.454	9.51601	12.3312	13.6573	13.0145	12.9963	12.8495
	0.0944823	0.0599546	Q99569;Q99569-2	PKP4	Plakophilin-4;Isoform of Q99569, Isoform 2 of Plakophilin-4	Q99569_K518_M1 | Q99569-2_K518_M1	_SPSIDSIQK[GlyGly (K)]DPR_.2;_SPSIDSIQK[GlyGly (K)]DPR_.3	PSIDSIQKDPREFAW | PSIDSIQKDPREFAW	518 | 518	Color2 [A=255, R=169, G=169, B=169]	1	4		GlyGly (K)	K	1	1	14.3517	14.338	14.3614	14.8872	14.6412	14.8363	14.1731	14.9853
	0.010937	0.0597498	O15145	ARPC3	Actin-related protein 2/3 complex subunit 3	O15145_K123_M1	_PANK[GlyGly (K)]QEDEVMR_.2;_PANK[GlyGly (K)]QEDEVMR_.3	IYAKPANKQEDEVMR	123	Color2 [A=255, R=169, G=169, B=169]	1	4		GlyGly (K)	K	1	1	11.2201	9.18803	11.1239	10.9578	15.5909	14.9846	14.6295	14.5114
	0.0377872	0.0594823	O00151	PDLIM1	PDZ and LIM domain protein 1	O00151_K87_M1	_SEHK[GlyGly (K)]VWSPLVTEEGK_.2;_SEHK[GlyGly (K)]VWSPLVTEEGK_.3	TVARSEHKVWSPLVT	87	Color2 [A=255, R=169, G=169, B=169]	1	4		GlyGly (K)	K	1	1	13.0021	12.6158	13.1687	13.7677	14.9751	13.7486	13.9303	13.7129
	0.0374167	0.0593722	A0A6Q8PF35;A0A6Q8PG85;F5H875;F8VUA2;Q9HD42	CHMP1A	Isoform of Q9HD42, Charged multivesicular body protein 1a;Isoform of Q9HD42, Charged multivesicular body protein 1a;Isoform of Q9HD42, Charged multivesicular body protein 1a;Isoform of Q9HD42, Charged multivesicular body protein 1a;Charged multivesicular body protein 1a	A0A6Q8PF35_K75_M1 | A0A6Q8PG85_K78_M1 | F5H875_K75_M1 | F8VUA2_K75_M1 | Q9HD42_K75_M1	_VDAVASK[GlyGly (K)]VQTAVTM[Oxidation (M)]K_.2;_VDAVASK[GlyGly (K)]VQTAVTMK_.3	RVDAVASKVQTAVTM | RVDAVASKVQTAVTM | RVDAVASKVQTAVTM | RVDAVASKVQTAVTM | RVDAVASKVQTAVTM	75 | 75 | 75 | 75 | 78	Color2 [A=255, R=169, G=169, B=169]	1	4		GlyGly (K)	K	1	1	11.9776	11.4994	12.122	12.1663	13.5796	13.076	13.1967	12.885
	0.0134407	0.0591486	Q9NP97	DYNLRB1	Dynein light chain roadblock-type 1	Q9NP97_K75_M1	_K[GlyGly (K)]NEIMVAPDK_.2;_K[GlyGly (K)]NEIMVAPDK_.3	FLRIRSKKNEIMVAP	75	Color2 [A=255, R=169, G=169, B=169]	1	4		GlyGly (K)	K	1	1	12.4618	11.1435	12.576	12.4855	16.4003	15.4876	15.6277	15.0406
	0.044991	0.0588298	Q9H832;Q9H832-2	UBE2Z	Ubiquitin-conjugating enzyme E2 Z;Isoform of Q9H832, Isoform 2 of Ubiquitin-conjugating enzyme E2 Z	Q9H832_K304_M1 | Q9H832-2_K196_M1	_LHLQGQTM[Oxidation (M)]QDPFGEK[GlyGly (K)]R_.3;_LHLQGQTM[Oxidation (M)]QDPFGEK[GlyGly (K)]R_.4;_LHLQGQTMQDPFGEK[GlyGly (K)]R_.3;_LHLQGQTMQDPFGEK[GlyGly (K)]R_.4	MQDPFGEKRGHFDYQ | MQDPFGEKRGHFDYQ	196 | 304	Color2 [A=255, R=169, G=169, B=169]	1	4		GlyGly (K)	K	1	1	15.2459	15.5469	15.3859	14.817	16.4485	15.2884	16.3149	16.2472
	0.03081	0.0587645	Q00839	HNRNPU	Heterogeneous nuclear ribonucleoprotein U	Q00839_K551_M1	_QM[Oxidation (M)]ADTGK[GlyGly (K)]LNTLLQR_.3;_QMADTGK[GlyGly (K)]LNTLLQR_.3	KQMADTGKLNTLLQR	551	Color2 [A=255, R=169, G=169, B=169]	1	4		GlyGly (K)	K	1	1	11.5847	12.66	12.0673	13.0815	14.1138	13.6132	13.519	13.5389
	0.0602941	0.0576491	P49321	NASP	Nuclear autoantigenic sperm protein	P49321_K643_M1	_EIEELK[GlyGly (K)]ELLPEIR_.2;_EIEELK[GlyGly (K)]ELLPEIR_.3	KKEIEELKELLPEIR	643	Color2 [A=255, R=169, G=169, B=169]	1	4		GlyGly (K)	K	1	1	15.1022	14.8939	15.2449	15.6651	16.3321	15.4663	15.7418	15.3733
	0.0490859	0.0576293	P51572;P51572-2	BCAP31	B-cell receptor-associated protein 31;Isoform of P51572, Isoform 2 of B-cell receptor-associated protein 31	P51572_K176_M1 | P51572-2_K243_M1	_LDVGNAEVK[GlyGly (K)]LEEENR_.2;_LDVGNAEVK[GlyGly (K)]LEEENR_.3	DVGNAEVKLEEENRS | DVGNAEVKLEEENRS	176 | 243	Color2 [A=255, R=169, G=169, B=169]	1	4		GlyGly (K)	K	1	1	14.3586	14.3914	14.5318	15.1374	15.8979	15.2615	15.3593	15.1112
	0.0346059	0.0575612	A0A7I2V535;A0A7I2V5Y7;Q15233	NONO	Isoform of Q15233, Non-POU domain-containing octamer-binding protein;Isoform of Q15233, Non-POU domain-containing octamer-binding protein;Non-POU domain-containing octamer-binding protein	A0A7I2V535_K126_M1 | A0A7I2V5Y7_K131_M1 | Q15233_K126_M1	_TLAEIAK[GlyGly (K)]VELDNMPLR_.3	RTLAEIAKVELDNMP | RTLAEIAKVELDNMP | RTLAEIAKVELDNMP	126 | 126 | 131	Color2 [A=255, R=169, G=169, B=169]	1	4		GlyGly (K)	K	1	1	13.0321	11.9295	13.4185	12.5169	14.4355	13.3705	13.6619	13.4006
	0.044128	0.0572	Q9UHP3;Q9UHP3-1;Q9UHP3-3	USP25	Ubiquitin carboxyl-terminal hydrolase 25;Isoform of Q9UHP3, Isoform USP25b of Ubiquitin carboxyl-terminal hydrolase 25;Isoform of Q9UHP3, Isoform USP25m of Ubiquitin carboxyl-terminal hydrolase 25	Q9UHP3_K254_M1 | Q9UHP3-1_K254_M1 | Q9UHP3-3_K254_M1	_DAFK[GlyGly (K)]SNDSQQQDVSEFTHK_.3;_DAFK[GlyGly (K)]SNDSQQQDVSEFTHK_.4	EILKDAFKSNDSQQQ | EILKDAFKSNDSQQQ | EILKDAFKSNDSQQQ	254 | 254 | 254	Color2 [A=255, R=169, G=169, B=169]	1	4		GlyGly (K)	K	1	1	12.5554	12.3025	12.8234	13.0154	14.1548	13.4527	13.3839	13.4714
	0.0168063	0.0571136	P17980	PSMC3	26S proteasome regulatory subunit 6A	P17980_K70_M1	_VTHELQAMK[GlyGly (K)]DK_.2;_VTHELQAMK[GlyGly (K)]DK_.3	THELQAMKDKIKENS	70	Color2 [A=255, R=169, G=169, B=169]	1	4		GlyGly (K)	K	1	1	12.7603	11.0984	12.4094	13.2693	15.4965	15.0833	14.6258	14.3625
	0.062401	0.0569739	A0A0U1RR32;A0A0U1RRH7;P0C0S8;P20671;Q6FI13;Q96KK5;Q99878	hCG_2039566;;H2AC17;H2AC7;H2AC19;H2AC12;H2AC14	hCG_2039566 readthrough, Histone H2A;readthrough, Histone H2A;Histone H2A type 1;Histone H2A type 1-D;Histone H2A type 2-A;Histone H2A type 1-H;Histone H2A type 1-J	A0A0U1RR32_K119_M1 | A0A0U1RRH7_K119_M1 | P0C0S8_K119_M1 | P20671_K119_M1 | Q6FI13_K119_M1 | Q96KK5_K119_M1 | Q99878_K119_M1	_VTIAQGGVLPNIQAVLLPK[GlyGly (K)]K_.3;_VTIAQGGVLPNIQAVLLPK[GlyGly (K)]K_.4	IQAVLLPKKTESHHK | IQAVLLPKKTESHHK | IQAVLLPKKTESHHK | IQAVLLPKKTESHHK | IQAVLLPKKTESHHK | IQAVLLPKKTESHHK | IQAVLLPKKTESHHK	119 | 119 | 119 | 119 | 119 | 119 | 119	Color2 [A=255, R=169, G=169, B=169]	1	4		GlyGly (K)	K	1	1	25.3812	26.0824	25.9904	26.1662	26.932	26.0292	26.2312	26.2649
	0.0417298	0.0569472	P62979	RPS27A	Ubiquitin-40S ribosomal protein S27a	P62979_K63_M1	_TLSDYNIQK[GlyGly (K)]ESTLHLVLR_.3;_TLSDYNIQK[GlyGly (K)]ESTLHLVLR_.4;_TLSDYNIQK[GlyGly (K)]ESTLHLVLR_.5	LSDYNIQKESTLHLV	63	Color2 [A=255, R=169, G=169, B=169]	1	4		GlyGly (K)	K	1	1	26.3473	26.4625	27.1711	26.4212	28.06	27.4065	27.4719	27.4399
	0.0439301	0.0569346	A0A1B0GVL3;A0A6Q8PHE5;Q05086;Q05086-2;Q05086-3	UBE3A	Isoform of Q05086, Ubiquitin-protein ligase E3A;Isoform of Q05086, Ubiquitin-protein ligase E3A;Ubiquitin-protein ligase E3A;Isoform of Q05086, Isoform I of Ubiquitin-protein ligase E3A;Isoform of Q05086, Isoform III of Ubiquitin-protein ligase E3A	A0A1B0GVL3_K679_M1 | A0A6Q8PHE5_K640_M1 | Q05086_K702_M1 | Q05086-2_K679_M1 | Q05086-3_K699_M1	_ENGDK[GlyGly (K)]IPITNENR_.3	DLKENGDKIPITNEN | DLKENGDKIPITNEN | DLKENGDKIPITNEN | DLKENGDKIPITNEN | DLKENGDKIPITNEN	640 | 679 | 679 | 699 | 702	Color2 [A=255, R=169, G=169, B=169]	1	4		GlyGly (K)	K	1	1	12.1856	11.9519	12.1046	12.4497	13.6142	12.022	12.3161	13.1311
	0.0470476	0.0566392	P07900;P07900-2	HSP90AA1	Heat shock protein HSP 90-alpha;Isoform of P07900, Isoform 2 of Heat shock protein HSP 90-alpha	P07900_K74_M1 | P07900-2_K196_M1	_LDSGK[GlyGly (K)]ELHINLIPNK_.2;_LDSGK[GlyGly (K)]ELHINLIPNK_.3;_LDSGK[GlyGly (K)]ELHINLIPNK_.4	PSKLDSGKELHINLI | PSKLDSGKELHINLI	74 | 196	Color2 [A=255, R=169, G=169, B=169]	1	4		GlyGly (K)	K	1	1	16.851	16.691	16.8203	17.6353	18.3091	17.5761	17.5786	17.6195
	0.114897	0.0566249	P12277	CKB	Creatine kinase B-type	P12277_K156_M1	_AIEK[GlyGly (K)]LAVEALSSLDGDLAGR_.3	GERRAIEKLAVEALS	156	Color2 [A=255, R=169, G=169, B=169]	1	4		GlyGly (K)	K	1	1	14.8596	14.5956	14.8678	15.0751	15.3767	14.7106	15.0147	14.8113
	0.0379897	0.0561681	A0A8V8TMQ1	FXR1	Isoform of P51114, Fragile X mental retardation, autosomal homolog 1, isoform CRA_d	A0A8V8TMQ1_K325_M1	_IEGDNENK[GlyGly (K)]LPR_.2;_IEGDNENK[GlyGly (K)]LPR_.3	IEGDNENKLPREDGM	325	Color2 [A=255, R=169, G=169, B=169]	1	4		GlyGly (K)	K	1	1	12.6419	13.0791	12.8569	13.9247	14.7438	13.5297	13.7827	13.6547
	0.0395588	0.0559299	P30048;P30048-2	PRDX3	Thioredoxin-dependent peroxide reductase, mitochondrial;Isoform of P30048, Isoform 2 of Thioredoxin-dependent peroxide reductase, mitochondrial	P30048_K91_M1 | P30048-2_K73_M1	_DLSLDDFK[GlyGly (K)]GK_.2	DLSLDDFKGKYLVLF | DLSLDDFKGKYLVLF	73 | 91	Color2 [A=255, R=169, G=169, B=169]	1	4		GlyGly (K)	K	1	1	12.0149	12.2109	12.2904	13.0292	14.0455	12.7896	12.9906	12.9744
	0.019418	0.0550981	P15311	EZR	Ezrin	P15311_K458_M1	_EAQDDLVK[GlyGly (K)]TK_.2;_EAQDDLVK[GlyGly (K)]TK_.3	EAQDDLVKTKEELHL	458	Color2 [A=255, R=169, G=169, B=169]	1	4		GlyGly (K)	K	1	1	15.098	15.008	14.8538	16.5921	18.1206	17.3571	17.2479	17.1103
	0.0851429	0.0547929	Q9Y5Y6	ST14	Suppressor of tumorigenicity 14 protein	Q9Y5Y6_K45_M1	_VNGLEEGVEFLPVNNVK[GlyGly (K)]K_.3	FLPVNNVKKVEKHGP	45	Color2 [A=255, R=169, G=169, B=169]	1	4		GlyGly (K)	K	1	1	15.1738	15.1046	15.3637	15.4614	16.0495	15.2947	15.691	15.3255
	0.0378996	0.0543754	Q9H832;Q9H832-2	UBE2Z	Ubiquitin-conjugating enzyme E2 Z;Isoform of Q9H832, Isoform 2 of Ubiquitin-conjugating enzyme E2 Z	Q9H832_K166_M1 | Q9H832-2_K58_M1	_VK[GlyGly (K)]LM[Oxidation (M)]TTGNNTVR_.3;_VK[GlyGly (K)]LMTTGNNTVR_.2;_VK[GlyGly (K)]LMTTGNNTVR_.3	PIHPPRVKLMTTGNN | PIHPPRVKLMTTGNN	58 | 166	Color2 [A=255, R=169, G=169, B=169]	1	4		GlyGly (K)	K	1	1	15.6031	13.6504	15.5003	14.8001	15.6753	15.033	15.0653	14.8137
	0.0441769	0.052495	P62979	RPS27A	Ubiquitin-40S ribosomal protein S27a	P62979_K27_M2	_TITLEVEPSDTIENVK[GlyGly (K)]AK[GlyGly (K)]IQDK_.3;_TITLEVEPSDTIENVK[GlyGly (K)]AK[GlyGly (K)]IQDK_.4;_TLTGK[GlyGly (K)]TITLEVEPSDTIENVK[GlyGly (K)]AK_.3;_TLTGK[GlyGly (K)]TITLEVEPSDTIENVK[GlyGly (K)]AK_.4	SDTIENVKAKIQDKE	27	Color2 [A=255, R=169, G=169, B=169]	1	4		GlyGly (K)	K	2	1	18.8585	19.2636	19.2986	19.7801	20.6524	19.8601	19.8841	19.8819
	0.0218638	0.0524704	A0A6Q8PGZ3;P30279	CCND2	Isoform of P30279, G1/S-specific cyclin-D2;G1/S-specific cyclin-D2	A0A6Q8PGZ3_K284_M1 | P30279_K270_M1	_DGSK[GlyGly (K)]SEDELDQASTPTDVR_.3	QDQRDGSKSEDELDQ | QDQRDGSKSEDELDQ	270 | 284	Color2 [A=255, R=169, G=169, B=169]	1	4		GlyGly (K)	K	1	1	9.33652	9.12256	9.43298	10.5154	12.3513	10.5512	10.536	11.0871
	0.0427991	0.0519156	Q92692-2	NECTIN2	Isoform of Q92692, Isoform Alpha of Nectin-2	Q92692-2_K392_M1	_K[GlyGly (K)]SPGGAGGGASGDGGFYDPK_.3	LRVRRRRKSPGGAGG	392	Color2 [A=255, R=169, G=169, B=169]	1	4		GlyGly (K)	K	1	1	14.5261	14.49	14.6905	14.9732	16.0291	15.3899	15.5844	15.3947
	0.020007	0.0519109	Q04323	UBXN1	UBX domain-containing protein 1	Q04323_K154_M1	_EK[GlyGly (K)]AEELAAR_.2	AEERRREKAEELAAR	154	Color2 [A=255, R=169, G=169, B=169]	1	4		GlyGly (K)	K	1	1	13.9853	14.0556	13.54	15.8753	16.6458	16.0096	15.7942	15.6944
	0.0180056	0.0511639	A0A2R8Y849;A0A2R8YD14;E7ETK0;P62847;P62847-2;P62847-3;P62847-4	RPS24	Isoform of P62847, 40S ribosomal protein S24;Isoform of P62847, 40S ribosomal protein S24;Isoform of P62847, 40S ribosomal protein S24;40S ribosomal protein S24;Isoform of P62847, Isoform 2 of 40S ribosomal protein S24;Isoform of P62847, Isoform 3 of 40S ribosomal protein S24;Isoform of P62847, Isoform 4 of 40S ribosomal protein S24	A0A2R8Y849_K21_M1 | A0A2R8YD14_K21_M1 | E7ETK0_K21_M1 | P62847_K21_M1 | P62847-2_K21_M1 | P62847-3_K21_M1 | P62847-4_K21_M1	_K[GlyGly (K)]QMVIDVLHPGK_.3	TNRLLQRKQMVIDVL | TNRLLQRKQMVIDVL | TNRLLQRKQMVIDVL | TNRLLQRKQMVIDVL | TNRLLQRKQMVIDVL | TNRLLQRKQMVIDVL | TNRLLQRKQMVIDVL	21 | 21 | 21 | 21 | 21 | 21 | 21	Color2 [A=255, R=169, G=169, B=169]	1	4		GlyGly (K)	K	1	1	11.6601	11	12.5396	11.9064	14.5524	14.0264	13.8194	13.1781
	0.0309617	0.0511405	A0A7I2V3R8;F8W6I7;P09651;P09651-2	HNRNPA1	Isoform of P09651, Heterogeneous nuclear ribonucleoprotein A1;Isoform of P09651, Heterogeneous nuclear ribonucleoprotein A1;Heterogeneous nuclear ribonucleoprotein A1;Isoform of P09651, Isoform A1-A of Heterogeneous nuclear ribonucleoprotein A1	A0A7I2V3R8_K161_M1 | F8W6I7_K161_M1 | P09651_K161_M1 | P09651-2_K161_M1	_GFAFVTFDDHDSVDK[GlyGly (K)]IVIQK_.3;_GFAFVTFDDHDSVDK[GlyGly (K)]IVIQK_.4	DDHDSVDKIVIQKYH | DDHDSVDKIVIQKYH | DDHDSVDKIVIQKYH | DDHDSVDKIVIQKYH	161 | 161 | 161 | 161	Color2 [A=255, R=169, G=169, B=169]	1	4		GlyGly (K)	K	1	1	13.5958	13.6127	12.6552	13.9993	14.4571	14.421	14.9721	14.6645
	0.0233391	0.0509982	P46937;P46937-6;P46937-7;P46937-9	YAP1	Transcriptional coactivator YAP1;Isoform of P46937, Isoform 6 of Transcriptional coactivator YAP1;Isoform of P46937, Isoform 7 of Transcriptional coactivator YAP1;Isoform of P46937, Isoform 9 of Transcriptional coactivator YAP1	P46937_K321_M1 | P46937-6_K283_M1 | P46937-7_K283_M1 | P46937-9_K321_M1	_LK[GlyGly (K)]QQELLR_.2	EKERLRLKQQELLRQ | EKERLRLKQQELLRQ | EKERLRLKQQELLRQ | EKERLRLKQQELLRQ	283 | 283 | 321 | 321	Color2 [A=255, R=169, G=169, B=169]	1	4		GlyGly (K)	K	1	1	12.2469	11.7053	11.9954	14.3316	14.1404	12.7467	12.4553	12.2609
	0.0194717	0.0509541	B0QXZ6;O95503	CBX6	Isoform of O95503, Chromobox protein homolog 6;Chromobox protein homolog 6	B0QXZ6_K165_M1 | O95503_K183_M1	_VIDK[GlyGly (K)]GAGGGGAGQGAGALAR_.2;_VIDK[GlyGly (K)]GAGGGGAGQGAGALAR_.3	LNLKVIDKGAGGGGA | LNLKVIDKGAGGGGA	165 | 183	Color2 [A=255, R=169, G=169, B=169]	1	4		GlyGly (K)	K	1	1	8.38741	10.3463	8.61225	9.98635	11.1153	10.9953	11.3924	11.0571
	0.01482	0.0506198	P52209;P52209-2	PGD	6-phosphogluconate dehydrogenase, decarboxylating;Isoform of P52209, Isoform 2 of 6-phosphogluconate dehydrogenase, decarboxylating	P52209_K377_M1 | P52209-2_K364_M1	_IK[GlyGly (K)]DAFDR_.2	SVFLGKIKDAFDRNP | SVFLGKIKDAFDRNP	364 | 377	Color2 [A=255, R=169, G=169, B=169]	1	4		GlyGly (K)	K	1	1	12.169	11.6217	11.5735	13.5127	15.6246	14.347	14.4763	14.4024
	0.0336598	0.0501831	P29317	EPHA2	Ephrin type-A receptor 2	P29317_K578_M1	_QSPEDVYFSK[GlyGly (K)]SEQLK_.3	PEDVYFSKSEQLKPL	578	Color2 [A=255, R=169, G=169, B=169]	1	4		GlyGly (K)	K	1	1	14.0635	14.0268	14.4659	14.3005	15.823	15.209	15.3254	15.2313
	0.0200871	0.0496261	P08581;P08581-2	MET	Hepatocyte growth factor receptor;Isoform of P08581, Isoform 2 of Hepatocyte growth factor receptor	P08581_K962_M1 | P08581-2_K980_M1	_QIK[GlyGly (K)]DLGSELVR_.2;_QIK[GlyGly (K)]DLGSELVR_.3	LKKRKQIKDLGSELV | LKKRKQIKDLGSELV	962 | 980	Color2 [A=255, R=169, G=169, B=169]	1	4		GlyGly (K)	K	1	1	12.4064	13.4459	13.8661	14.4423	15.9351	14.9371	14.9918	13.6229
	0.0421401	0.0493205	Q5TDH0	DDI2	Protein DDI1 homolog 2	Q5TDH0_K283_M1	_WAGIAK[GlyGly (K)]GVGTQK_.2;_WAGIAK[GlyGly (K)]GVGTQK_.3	RRWAGIAKGVGTQKI	283	Color2 [A=255, R=169, G=169, B=169]	1	4		GlyGly (K)	K	1	1	15.003	15.0924	15.172	15.4887	16.6249	15.2701	15.6645	15.8624
	0.0448988	0.0491965	D6RAN4;P32969	RPL9;RPL9P9	Isoform of P32969, 60S ribosomal protein L9 (Fragment);60S ribosomal protein L9	D6RAN4_K50_M1 | P32969_K50_M1	_DFNHINVELSLLGK[GlyGly (K)]K_.3	VELSLLGKKKKRLRV | VELSLLGKKKKRLRV	50 | 50	Color2 [A=255, R=169, G=169, B=169]	1	4		GlyGly (K)	K	1	1	12.21	12.811	12.9505	13.6471	13.5757	12.932	12.4423	12.6855
	0.031133	0.0491757	Q99653	CHP1	Calcineurin B homologous protein 1	Q99653_K40_M1	_FTSLDK[GlyGly (K)]GENGTLSR_.2;_FTSLDK[GlyGly (K)]GENGTLSR_.3	SRFTSLDKGENGTLS	40	Color2 [A=255, R=169, G=169, B=169]	1	4		GlyGly (K)	K	1	1	11.1192	12.236	12.4902	12.7765	13.593	12.8674	12.6332	12.1125
	0.0374838	0.0483472	A0A6I8PRZ0;A0A6I8PS32;A0A6I8PU73;A0A6I8PUD4;K7ER44;Q99615;Q99615-2	DNAJC7	Isoform of Q99615, DnaJ homolog subfamily C member 7 (Fragment);Isoform of Q99615, DnaJ homolog subfamily C member 7 (Fragment);Isoform of Q99615, DnaJ homolog subfamily C member 7;Isoform of Q99615, DnaJ homolog subfamily C member 7;Isoform of Q99615, DnaJ homolog subfamily C member 7;DnaJ homolog subfamily C member 7;Isoform of Q99615, Isoform 2 of DnaJ homolog subfamily C member 7	A0A6I8PRZ0_K334_M1 | A0A6I8PS32_K367_M1 | A0A6I8PU73_K390_M1 | A0A6I8PUD4_K377_M1 | K7ER44_K297_M1 | Q99615_K390_M1 | Q99615-2_K334_M1	_ILGVDK[GlyGly (K)]NASEDEIK_.2;_ILGVDK[GlyGly (K)]NASEDEIK_.3	YKILGVDKNASEDEI | YKILGVDKNASEDEI | YKILGVDKNASEDEI | YKILGVDKNASEDEI | YKILGVDKNASEDEI | YKILGVDKNASEDEI | YKILGVDKNASEDEI	297 | 334 | 334 | 367 | 377 | 390 | 390	Color2 [A=255, R=169, G=169, B=169]	1	4		GlyGly (K)	K	1	1	13.6966	13.8619	14.052	14.8346	15.4906	14.7318	14.561	14.5268
	0.0321091	0.0482831	Q15843	NEDD8	NEDD8	Q15843_K48_M1	_LIYSGK[GlyGly (K)]QM[Oxidation (M)]NDEK_.2;_LIYSGK[GlyGly (K)]QM[Oxidation (M)]NDEK_.3;_LIYSGK[GlyGly (K)]QMNDEK_.2;_LIYSGK[GlyGly (K)]QMNDEK_.3	QRLIYSGKQMNDEKT	48	Color2 [A=255, R=169, G=169, B=169]	1	4		GlyGly (K)	K	1	1	19.3986	18.9113	19.5732	19.9718	21.1767	20.2345	20.1779	20.1914
	0.011619	0.0478771	P29966	MARCKS	Myristoylated alanine-rich C-kinase substrate	P29966_K248_M1	_PQEAAVAPEK[GlyGly (K)]PPASDETK_.3	EAAVAPEKPPASDET	248	Color2 [A=255, R=169, G=169, B=169]	1	4		GlyGly (K)	K	1	1	12.8254	13.075	12.755	13.5112	16.9055	15.9335	16.4985	16.1662
	0.012206	0.0477824	P05787	KRT8	Keratin, type II cytoskeletal 8	P05787_K185_M1	_YEDEINK[GlyGly (K)]R_.2	KYEDEINKRTEMENE	185	Color2 [A=255, R=169, G=169, B=169]	1	4		GlyGly (K)	K	1	1	10.1277	9.99643	10.0041	11.6105	14.2725	13.2619	13.2051	13.03
	0.0171784	0.046809	C9JX88;P35998	PSMC2	Isoform of P35998, 26S proteasome regulatory subunit 7;26S proteasome regulatory subunit 7	C9JX88_K110_M1 | P35998_K110_M1	_IINADSEDPK[GlyGly (K)]YIINVK_.3	NADSEDPKYIINVKQ | NADSEDPKYIINVKQ	110 | 110	Color2 [A=255, R=169, G=169, B=169]	1	4		GlyGly (K)	K	1	1	11.1982	11.483	11.1031	11.8807	13.9128	13.3884	13.622	13.5638
	0.0316807	0.0466561	A0A7P0Z497;P23284	PPIB	Isoform of P23284, Peptidyl-prolyl cis-trans isomerase;Peptidyl-prolyl cis-trans isomerase B	A0A7P0Z497_K36_M1 | P23284_K71_M1	_TVPK[GlyGly (K)]TVDNFVALATGEK_.3	LFGKTVPKTVDNFVA | LFGKTVPKTVDNFVA	36 | 71	Color2 [A=255, R=169, G=169, B=169]	1	4		GlyGly (K)	K	1	1	12.2885	12.9946	12.8324	13.1662	14.4154	13.6162	13.7064	13.7962
	0.0215015	0.0464125	Q9UHV9	PFDN2	Prefoldin subunit 2	Q9UHV9_K113_M1	_GK[GlyGly (K)]ELNEFR_.2	QQLQAKGKELNEFRE	113	Color2 [A=255, R=169, G=169, B=169]	1	4		GlyGly (K)	K	1	1	12.7385	11.8668	12.5408	13.826	14.9091	13.9553	13.8359	13.4527
	0.041678	0.0463231	Q12864	CDH17	Cadherin-17	Q12864_K816_M2	_DK[GlyGly (K)]GK[GlyGly (K)]DNVESAQASEVK_.3;_GK[GlyGly (K)]DNVESAQASEVK[GlyGly (K)]PLR_.3;_GK[GlyGly (K)]DNVESAQASEVK[GlyGly (K)]PLR_.4	RIKKDKGKDNVESAQ	816	Color2 [A=255, R=169, G=169, B=169]	1	4		GlyGly (K)	K	2	1	13.7165	13.7633	13.8623	14.4012	15.2012	14.4268	14.6653	14.3644
	0.0890153	0.0461628	Q9BRK3;Q9BRK3-3;Q9BRK3-4	MXRA8	Matrix remodeling-associated protein 8;Isoform of Q9BRK3, Isoform 3 of Matrix remodeling-associated protein 8;Isoform of Q9BRK3, Isoform 4 of Matrix remodeling-associated protein 8	Q9BRK3_K383_M1 | Q9BRK3-3_K374_M1 | Q9BRK3-4_K282_M1	_GK[GlyGly (K)]DVNLAEFAVAAGDQMLYR_.3	KSGKSKGKDVNLAEF | KSGKSKGKDVNLAEF | KSGKSKGKDVNLAEF	282 | 374 | 383	Color2 [A=255, R=169, G=169, B=169]	1	4		GlyGly (K)	K	1	1	15.4358	15.268	15.7085	15.6423	15.7896	15.1496	15.2511	15.2256
	0.026011	0.0459218	Q15651	HMGN3	High mobility group nucleosome-binding domain-containing protein 3	Q15651_K90_M1	_AEEAQK[GlyGly (K)]TESVDNEGE_.2	TKAEEAQKTESVDNE	90	Color2 [A=255, R=169, G=169, B=169]	1	4		GlyGly (K)	K	1	1	11.6545	10.9897	11.6079	12.2946	13.626	12.3449	12.6562	12.2401
	0.0503372	0.0453603	Q9UEE9	CFDP1	Craniofacial development protein 1	Q9UEE9_K167_M1	_ITK[GlyGly (K)]VFDFAGEEVR_.2;_ITK[GlyGly (K)]VFDFAGEEVR_.3	TEKVKITKVFDFAGE	167	Color2 [A=255, R=169, G=169, B=169]	1	4		GlyGly (K)	K	1	1	14.4418	14.6707	14.7121	14.9718	15.7406	15.1112	15.3589	15.1029
	0.0128399	0.0449219	P62191	PSMC1	26S proteasome regulatory subunit 4	P62191_K91_M1	_PLEEK[GlyGly (K)]QEEER_.2;_PLEEK[GlyGly (K)]QEEER_.3	QMKPLEEKQEEERSK	91	Color2 [A=255, R=169, G=169, B=169]	1	4		GlyGly (K)	K	1	1	11.7669	11.9453	12.241	13.8512	15.2748	14.4162	15.4191	12.0715
	0.0341881	0.0446591	F5GWA4;Q9H3F6;Q9H3F6-2	KCTD10	Isoform of Q9H3F6, BTB/POZ domain-containing adapter for CUL3-mediated RhoA degradation protein 3;BTB/POZ domain-containing adapter for CUL3-mediated RhoA degradation protein 3;Isoform of Q9H3F6, Isoform 2 of BTB/POZ domain-containing adapter for CUL3-mediated RhoA degradation protein 3	F5GWA4_K29_M1 | Q9H3F6_K32_M1 | Q9H3F6-2_K32_M1	_GTSPSSK[GlyGly (K)]YVK_.2	KGTSPSSKYVKLNVG | KGTSPSSKYVKLNVG | KGTSPSSKYVKLNVG	29 | 32 | 32	Color2 [A=255, R=169, G=169, B=169]	1	4		GlyGly (K)	K	1	1	10.4639	10.2543	9.31774	11.109	11.0053	10.1126	10.928	10.66
	0.0243773	0.0443864	P62308	SNRPG	Small nuclear ribonucleoprotein G	P62308_K10_M1	_AHPPELK[GlyGly (K)]K_.2	KAHPPELKKFMDKKL	10	Color2 [A=255, R=169, G=169, B=169]	1	4		GlyGly (K)	K	1	1	11.7714	11.7953	11.9336	12.6504	14.1978	12.4909	12.7132	13.1358
	0.0302289	0.0442035	F2Z388;P42766	RPL35	Isoform of P42766, 60S ribosomal protein L35;60S ribosomal protein L35	F2Z388_K66_M1 | P42766_K66_M1	_VLTVINQTQK[GlyGly (K)]ENLR_.2;_VLTVINQTQK[GlyGly (K)]ENLR_.3	TVINQTQKENLRKFY | TVINQTQKENLRKFY	66 | 66	Color2 [A=255, R=169, G=169, B=169]	1	4		GlyGly (K)	K	1	1	13.9232	14.2547	14.0579	15.6092	15.6778	14.7649	14.5803	14.5501
	0.0229343	0.0440962	Q16204	CCDC6	Coiled-coil domain-containing protein 6	Q16204_K286_M1	_AAQLQHSEK[GlyGly (K)]MAQYLEEER_.3;_AAQLQHSEK[GlyGly (K)]MAQYLEEER_.4	AQLQHSEKMAQYLEE	286	Color2 [A=255, R=169, G=169, B=169]	1	4		GlyGly (K)	K	1	1	13.3173	11.7288	13.5578	13.5007	14.8372	13.7615	13.6452	13.1175
	0.0584201	0.0440416	P20700	LMNB1	Lamin-B1	P20700_K241_M1	_QIEYEYK[GlyGly (K)]LAQALHEMR_.3;_QIEYEYK[GlyGly (K)]LAQALHEMR_.4	RQIEYEYKLAQALHE	241	Color2 [A=255, R=169, G=169, B=169]	1	4		GlyGly (K)	K	1	1	13.9605	13.9168	14.1604	14.2817	15.0172	14.3317	14.4784	14.4818
	0.0432107	0.0440087	P20700	LMNB1	Lamin-B1	P20700_K271_M1	_EELEQTYHAK[GlyGly (K)]LENAR_.3;_EELEQTYHAK[GlyGly (K)]LENAR_.4	LEQTYHAKLENARLS	271	Color2 [A=255, R=169, G=169, B=169]	1	4		GlyGly (K)	K	1	1	16.5383	16.4124	16.7414	17.0608	17.874	17.1922	17.2744	17.1164
	0.0493767	0.0436816	Q9P265	DIP2B	Disco-interacting protein 2 homolog B	Q9P265_K293_M1	_RPPLK[GlyGly (K)]EFFVDDSEEIVEVPQPDPNQPK_.4;_RPPLK[GlyGly (K)]EFFVDDSEEIVEVPQPDPNQPKPEGR_.4;_RPPLK[GlyGly (K)]EFFVDDSEEIVEVPQPDPNQPKPEGR_.5	RPKRPPLKEFFVDDS	293	Color2 [A=255, R=169, G=169, B=169]	1	4		GlyGly (K)	K	1	1	17.2256	17.1962	17.3164	17.5871	18.2245	17.9878	18.0855	17.8199
	0.0196484	0.042469	Q13137;Q13137-2;Q13137-3;Q13137-4;Q13137-5	CALCOCO2	Calcium-binding and coiled-coil domain-containing protein 2;Isoform of Q13137, Isoform 2 of Calcium-binding and coiled-coil domain-containing protein 2;Isoform of Q13137, Isoform 3 of Calcium-binding and coiled-coil domain-containing protein 2;Isoform of Q13137, Isoform 4 of Calcium-binding and coiled-coil domain-containing protein 2;Isoform of Q13137, Isoform 5 of Calcium-binding and coiled-coil…	Q13137_K281_M1 | Q13137-2_K239_M1 | Q13137-3_K302_M1 | Q13137-4_K305_M1 | Q13137-5_K209_M1	_K[GlyGly (K)]LEQTVEQMK_.2	EQRKDQKKLEQTVEQ | EQRKDQKKLEQTVEQ | EQRKDQKKLEQTVEQ | EQRKDQKKLEQTVEQ | EQRKDQKKLEQTVEQ	209 | 239 | 281 | 302 | 305	Color2 [A=255, R=169, G=169, B=169]	1	4		GlyGly (K)	K	1	1	11.8303	10.5752	12.0691	12.1278	14.0204	12.6578	12.4721	12.5846
	0.124354	0.0423634	P06733	ENO1	Alpha-enolase	P06733_K326_M1	_FTASAGIQVVGDDLTVTNPK[GlyGly (K)]R_.3	DLTVTNPKRIAKAVN	326	Color2 [A=255, R=169, G=169, B=169]	1	4		GlyGly (K)	K	1	1	14.4641	14.4858	14.7716	14.7947	14.9625	14.6783	14.6076	14.5862
	0.0270343	0.0423367	Q9Y224	RTRAF	RNA transcription, translation and transport factor protein	Q9Y224_K108_M1	_DLVPDNSK[GlyGly (K)]TADNATK_.2;_DLVPDNSK[GlyGly (K)]TADNATK_.3	DLVPDNSKTADNATK	108	Color2 [A=255, R=169, G=169, B=169]	1	4		GlyGly (K)	K	1	1	12.6504	12.4126	12.9386	13.2443	14.4682	12.1945	12.636	13.0762
	0.0358077	0.0416834	Q99661;Q99661-2	KIF2C	Kinesin-like protein KIF2C;Isoform of Q99661, Isoform 2 of Kinesin-like protein KIF2C	Q99661_K90_M1 | Q99661-2_K36_M1	_DNLPLQENVTIQK[GlyGly (K)]QK_.3	QENVTIQKQKRRSVN | QENVTIQKQKRRSVN	36 | 90	Color2 [A=255, R=169, G=169, B=169]	1	4		GlyGly (K)	K	1	1	11.3039	11.3634	11.3344	11.7018	12.5548	10.6584	11.4918	11.5193
	0.0231676	0.0415158	P27348	YWHAQ	14-3-3 protein theta	P27348_K9_M1	_TELIQK[GlyGly (K)]AK_.2	EKTELIQKAKLAEQA	9	Color2 [A=255, R=169, G=169, B=169]	1	4		GlyGly (K)	K	1	1	17.5768	16.661	17.2341	18.4154	19.2338	18.395	18.2401	18.143
	0.0419231	0.0412099	A0A096LNV3;A0A096LP02;Q9Y508;Q9Y508-2	RNF114	Isoform of Q9Y508, E3 ubiquitin-protein ligase RNF114 (Fragment);Isoform of Q9Y508, E3 ubiquitin-protein ligase RNF114;E3 ubiquitin-protein ligase RNF114;Isoform of Q9Y508, Isoform 2 of E3 ubiquitin-protein ligase RNF114	A0A096LNV3_K102_M1 | A0A096LP02_K102_M1 | Q9Y508_K102_M1 | Q9Y508-2_K102_M1	_NFFLSK[GlyGly (K)]IR_.2	RKNFFLSKIRSHVAT | RKNFFLSKIRSHVAT | RKNFFLSKIRSHVAT | RKNFFLSKIRSHVAT	102 | 102 | 102 | 102	Color2 [A=255, R=169, G=169, B=169]	1	4		GlyGly (K)	K	1	1	15.197	15.243	15.2123	16.2098	16.2564	15.3126	15.4928	15.2589
	0.0275853	0.0408678	P25705	ATP5F1A	ATP synthase subunit alpha, mitochondrial	P25705_K218_M1	_QTGK[GlyGly (K)]TSIAIDTIINQK_.3	IGDRQTGKTSIAIDT	218	Color2 [A=255, R=169, G=169, B=169]	1	4		GlyGly (K)	K	1	1	11.4945	11.489	11.6318	12.0518	13.2027	12.6823	12.8634	12.485
	0.0436397	0.0408623	P33176	KIF5B	Kinesin-1 heavy chain	P33176_K240_M1	_VSK[GlyGly (K)]TGAEGAVLDEAK_.3	AGSEKVSKTGAEGAV	240	Color2 [A=255, R=169, G=169, B=169]	1	4		GlyGly (K)	K	1	1	12.1956	12.3565	12.7336	12.7143	13.3492	13.3645	13.1011	12.8802
	0.0307396	0.040597	A6ZKI3	RTL8C	Isoform of O15255, Retrotransposon Gag-like protein 8C	A6ZKI3_K86_M1	_K[GlyGly (K)]ESPLLNDYR_.2;_K[GlyGly (K)]ESPLLNDYR_.3	WVIPYIKKESPLLND	86	Color2 [A=255, R=169, G=169, B=169]	1	4		GlyGly (K)	K	1	1	19.3859	19.3983	19.5666	19.8817	21.0567	20.2874	20.4676	20.3747
	0.0810939	0.0405273	Q9HB71	CACYBP	Calcyclin-binding protein	Q9HB71_K212_M1	_TINK[GlyGly (K)]AWVESR_.2;_TINK[GlyGly (K)]AWVESR_.3	DMKRTINKAWVESRE	212	Color2 [A=255, R=169, G=169, B=169]	1	4		GlyGly (K)	K	1	1	14.3998	14.8676	14.6439	14.6361	14.756	15.1034	14.9938	15.0149
	0.0155056	0.0403745	P42677	RPS27	40S ribosomal protein S27	P42677_K5_M1	_PLAK[GlyGly (K)]DLLHPSPEEEK_.3	___MPLAKDLLHPSP	5	Color2 [A=255, R=169, G=169, B=169]	1	4		GlyGly (K)	K	1	1	12.1317	10.6708	11.7107	12.5861	14.2993	13.543	13.2605	13.2489
	0.023122	0.040365	A0A8I5KT03;A0A8I5KYP7;P13804;P13804-2	ETFA	Isoform of P13804, Electron transfer flavoprotein subunit alpha;Isoform of P13804, Electron transfer flavoprotein subunit alpha;Electron transfer flavoprotein subunit alpha, mitochondrial;Isoform of P13804, Isoform 2 of Electron transfer flavoprotein subunit alpha, mitochondrial	A0A8I5KT03_K161_M1 | A0A8I5KYP7_K210_M1 | P13804_K216_M1 | P13804-2_K167_M1	_SDRPELTGAK[GlyGly (K)]VVVSGGR_.3	RPELTGAKVVVSGGR | RPELTGAKVVVSGGR | RPELTGAKVVVSGGR | RPELTGAKVVVSGGR	161 | 167 | 210 | 216	Color2 [A=255, R=169, G=169, B=169]	1	4		GlyGly (K)	K	1	1	10.2571	9.38979	9.5773	11.133	11.6844	10.6675	11.0289	10.4211
	0.0416422	0.040323	A0A1B0GU86;A0A1B0GV31;Q03154;Q03154-2;Q03154-4	ACY1;ABHD14A-ACY1;ACY1;ACY1;ACY1	Isoform of Q03154, N-acyl-aliphatic-L-amino acid amidohydrolase;ABHD14A-ACY1 readthrough, N-acyl-aliphatic-L-amino acid amidohydrolase (Fragment);Aminoacylase-1;Isoform of Q03154, Isoform 2 of Aminoacylase-1;Isoform of Q03154, Isoform 4 of Aminoacylase-1	A0A1B0GU86_K4_M1 | A0A1B0GV31_K4_M1 | Q03154_K4_M1 | Q03154-2_K4_M1 | Q03154-4_K4_M1	_[Acetyl (Protein N-term)]TSK[GlyGly (K)]GPEEEHPSVTLFR_.3	____MTSKGPEEEHP | ____MTSKGPEEEHP | ____MTSKGPEEEHP | ____MTSKGPEEEHP | ____MTSKGPEEEHP	4 | 4 | 4 | 4 | 4	Color2 [A=255, R=169, G=169, B=169]	1	4		GlyGly (K)	K	1	1	13.0161	12.9828	13.2051	13.4779	14.2736	13.7396	13.7802	13.7101
	0.0303655	0.0401285	A0A024QZP7;P06493	CDK1	Isoform of P06493, Cell division cycle 2, G1 to S and G2 to M, isoform CRA_a;Cyclin-dependent kinase 1	A0A024QZP7_K56_M1 | P06493_K56_M1	_EISLLK[GlyGly (K)]ELR_.2;_EISLLK[GlyGly (K)]ELR_.3	IREISLLKELRHPNI | IREISLLKELRHPNI	56 | 56	Color2 [A=255, R=169, G=169, B=169]	1	4		GlyGly (K)	K	1	1	15.2515	14.9229	14.9678	15.5753	16.6655	14.8735	15.7376	15.5931
	0.0138359	0.0396068	A0A0C4DGG1;E9PIY1;Q9UKS6	PACSIN3	Isoform of Q9UKS6, Protein kinase C and casein kinase substrate in neurons protein 3 (Fragment);Isoform of Q9UKS6, Protein kinase C and casein kinase substrate in neurons protein 3;Protein kinase C and casein kinase substrate in neurons protein 3	A0A0C4DGG1_K175_M1 | E9PIY1_K175_M1 | Q9UKS6_K175_M1	_ESHAK[GlyGly (K)]ADSAVSQEQLR_.3;_ESHAK[GlyGly (K)]ADSAVSQEQLR_.4	QTRESHAKADSAVSQ | QTRESHAKADSAVSQ | QTRESHAKADSAVSQ	175 | 175 | 175	Color2 [A=255, R=169, G=169, B=169]	1	4		GlyGly (K)	K	1	1	11.9285	11.4034	11.5848	12.592	14.9225	13.4662	13.902	13.8003
	0.0267075	0.0393515	P60059	SEC61G	Protein transport protein Sec61 subunit gamma	P60059_K16_M1	_QFVK[GlyGly (K)]DSIR_.2	EPSRQFVKDSIRLVK	16	Color2 [A=255, R=169, G=169, B=169]	1	4		GlyGly (K)	K	1	1	12.5865	12.5869	12.7824	13.8853	14.492	13.204	13.2035	13.1556
	0.0219411	0.039227	A0A7P0T8C2;A0A7P0T8E0;A0A7P0T921;A0A7P0T9N0;A0A7P0TA40;A0A7P0TAF0;A0A7P0TAH2;A0A7P0TAW0;A0A7P0TB03;A0A7P0Z452;P13164	IFITM1	Isoform of P13164, Interferon-induced transmembrane protein 1;Isoform of P13164, Interferon-induced transmembrane protein 1;Isoform of P13164, Interferon-induced transmembrane protein 1 (Fragment);Isoform of P13164, Interferon-induced transmembrane protein 1;Isoform of P13164, Interferon-induced transmembrane protein 1;Isoform of P13164, Interferon-induced transmembrane protein 1;Isoform of P1316…	A0A7P0T8C2_K3_M1 | A0A7P0T8E0_K3_M1 | A0A7P0T921_K3_M1 | A0A7P0T9N0_K3_M1 | A0A7P0TA40_K3_M1 | A0A7P0TAF0_K3_M1 | A0A7P0TAH2_K3_M1 | A0A7P0TAW0_K3_M1 | A0A7P0TB03_K3_M1 | A0A7P0Z452_K3_M1 | P13164_K3_M1	_M[Oxidation (M)]HK[GlyGly (K)]EEHEVAVLGPPPSTILPR_.4	_____MHKEEHEVAV | _____MHKEEHEVAV | _____MHKEEHEVAV | _____MHKEEHEVAV | _____MHKEEHEVAV | _____MHKEEHEVAV | _____MHKEEHEVAV | _____MHKEEHEVAV | _____MHKEEHEVAV | _____MHKEEHEVAV | _____MHKEEHEVAV	3 | 3 | 3 | 3 | 3 | 3 | 3 | 3 | 3 | 3 | 3	Color2 [A=255, R=169, G=169, B=169]	1	4		GlyGly (K)	K	1	1	15.1617	14.3346	15.2374	14.2177	16.2408	15.7282	16.2955	15.8716
	0.0271016	0.039022	Q3SXM5	HSDL1	Inactive hydroxysteroid dehydrogenase-like protein 1	Q3SXM5_K109_M1	_LQVVAK[GlyGly (K)]DIADTYK_.2;_LQVVAK[GlyGly (K)]DIADTYK_.3	EKLQVVAKDIADTYK	109	Color2 [A=255, R=169, G=169, B=169]	1	4		GlyGly (K)	K	1	1	15.4176	15.0615	15.4125	15.608	17.0387	15.8325	16.5084	15.9776
	0.0123688	0.0389521	P22626	HNRNPA2B1	Heterogeneous nuclear ribonucleoproteins A2/B1	P22626_K104_M1	_EESGK[GlyGly (K)]PGAHVTVK_.2;_EESGK[GlyGly (K)]PGAHVTVK_.3	VAREESGKPGAHVTV	104	Color2 [A=255, R=169, G=169, B=169]	1	4		GlyGly (K)	K	1	1	11.4426	11.0884	10.9231	12.1824	14.5143	13.3865	13.8744	13.6077
	0.0217903	0.0386698	F8VXG7;Q99590;Q99590-2	SCAF11	Isoform of Q99590, Protein SCAF11;Protein SCAF11;Isoform of Q99590, Isoform 2 of Protein SCAF11	F8VXG7_K1268_M1 | Q99590_K1460_M1 | Q99590-2_K1145_M1	_TLEEPVSTEK[GlyGly (K)]NIG_.2	EEPVSTEKNIG____ | EEPVSTEKNIG____ | EEPVSTEKNIG____	1145 | 1268 | 1460	Color2 [A=255, R=169, G=169, B=169]	1	4		GlyGly (K)	K	1	1	10.5151	11.1497	10.9187	11.4199	12.3321	12.6763	12.3962	12.0931
	0.0188681	0.0386598	P26641;P26641-2	EEF1G	Elongation factor 1-gamma;Isoform of P26641, Isoform 2 of Elongation factor 1-gamma	P26641_K401_M1 | P26641-2_K451_M1	_K[GlyGly (K)]LDPGSEETQTLVR_.3	YESYTWRKLDPGSEE | YESYTWRKLDPGSEE	401 | 451	Color2 [A=255, R=169, G=169, B=169]	1	4		GlyGly (K)	K	1	1	11.2069	10.6592	11.5086	11.4544	13.1246	12.9346	12.7609	12.356
	0.0451483	0.0385818	P61088	UBE2N	Ubiquitin-conjugating enzyme E2 N	P61088_K74_M1	_FM[Oxidation (M)]TK[GlyGly (K)]IYHPNVDK_.2;_FM[Oxidation (M)]TK[GlyGly (K)]IYHPNVDK_.3;_FM[Oxidation (M)]TK[GlyGly (K)]IYHPNVDK_.4;_FMTK[GlyGly (K)]IYHPNVDK_.2;_FMTK[GlyGly (K)]IYHPNVDK_.3	PKVRFMTKIYHPNVD	74	Color2 [A=255, R=169, G=169, B=169]	1	4		GlyGly (K)	K	1	1	20.657	20.5856	20.6799	21.503	21.5335	20.7201	20.8082	20.6594
	0.0529752	0.0384114	B4E2Q0;P98194	ATP2C1	Isoform of P98194, Calcium-transporting ATPase;Calcium-transporting ATPase type 2C member 1	B4E2Q0_K42_M1 | P98194_K8_M1	_FQK[GlyGly (K)]IPNGENETM[Oxidation (M)]IPVLTSK_.3;_FQK[GlyGly (K)]IPNGENETMIPVLTSK_.3	EQVARFQKIPNGENE | MKVARFQKIPNGENE	8 | 42	Color2 [A=255, R=169, G=169, B=169]	1	4		GlyGly (K)	K	1	1	13.6562	13.5018	13.8045	14.0978	14.414	13.4169	13.6705	13.5699
	0.0184424	0.0382452	Q15691	MAPRE1	Microtubule-associated protein RP/EB family member 1	Q15691_K174_M1	_TAAAPK[GlyGly (K)]AGPGVVR_.2;_TAAAPK[GlyGly (K)]AGPGVVR_.3	QRTAAAPKAGPGVVR	174	Color2 [A=255, R=169, G=169, B=169]	1	4		GlyGly (K)	K	1	1	16.3887	16.4164	16.7139	17.5146	18.9519	18.16	18.0229	17.8185
	0.032388	0.0381708	P07148	FABP1	Fatty acid-binding protein, liver	P07148_K31_M1	_AIGLPEELIQK[GlyGly (K)]GK_.2;_AIGLPEELIQK[GlyGly (K)]GK_.3	LPEELIQKGKDIKGV	31	Color2 [A=255, R=169, G=169, B=169]	1	4		GlyGly (K)	K	1	1	16.2001	16.4256	16.5492	17.011	17.9075	17.0511	17.1945	16.9822
	0.0301439	0.0381365	P00167;P00167-2;P00167-3	CYB5A	Cytochrome b5;Isoform of P00167, Isoform 2 of Cytochrome b5;Isoform of P00167, Isoform 3 of Cytochrome b5	P00167_K39_M1 | P00167-2_K39_M1 | P00167-3_K39_M1	_VYDLTK[GlyGly (K)]FLEEHPGGEEVLR_.4	HKVYDLTKFLEEHPG | HKVYDLTKFLEEHPG | HKVYDLTKFLEEHPG	39 | 39 | 39	Color2 [A=255, R=169, G=169, B=169]	1	4		GlyGly (K)	K	1	1	12.5569	12.4966	12.951	12.6949	14.1784	13.1289	13.5737	13.2937
	0.0338017	0.0371695	Q09666	AHNAK	Neuroblast differentiation-associated protein AHNAK	Q09666_K5524_M1	_LPTGQISGPEIK[GlyGly (K)]GGLK_.3	QISGPEIKGGLKGSE	5524	Color2 [A=255, R=169, G=169, B=169]	1	4		GlyGly (K)	K	1	1	11.3339	11.2524	11.466	11.3627	12.3929	11.4832	12.4658	11.3165
	0.0320712	0.0371623	A0A024R5I4;O94956	SLCO2B1	Isoform of O94956, Solute carrier organic anion transporter family member;Solute carrier organic anion transporter family member 2B1	A0A024R5I4_K702_M2 | A0A024R5I4_K703_M2 | O94956_K702_M2 | O94956_K703_M2	_SSPAVEQQLLVSGPGK[GlyGly (K)]K[GlyGly (K)]PEDSR_.3;_SSPAVEQQLLVSGPGK[GlyGly (K)]K[GlyGly (K)]PEDSR_.4	LLVSGPGKKPEDSRV | LLVSGPGKKPEDSRV | LVSGPGKKPEDSRV_ | LVSGPGKKPEDSRV_	702 | 702 | 703 | 703	Color2 [A=255, R=169, G=169, B=169]	1	4		GlyGly (K)	K	2	1	13.2354	13.2218	13.1423	13.6992	14.5563	13.8242	14.3342	13.8106
	0.0178685	0.0371087	P05023;P05023-4	ATP1A1	Sodium/potassium-transporting ATPase subunit alpha-1;Isoform of P05023, Isoform 4 of Sodium/potassium-transporting ATPase subunit alpha-1	P05023_K21_M1 | P05023-4_K21_M1	_DKYEPAAVSEQGDK[GlyGly (K)]K_.3;_YEPAAVSEQGDK[GlyGly (K)]K_.2;_YEPAAVSEQGDK[GlyGly (K)]K_.3	AVSEQGDKKGKKGKK | AVSEQGDKKGKKGKK	21 | 21	Color2 [A=255, R=169, G=169, B=169]	1	4		GlyGly (K)	K	1	1	13.9488	13.498	13.7403	15.0727	16.1068	15.4149	15.244	15.06
	0.028762	0.0359738	Q9UHP3;Q9UHP3-1;Q9UHP3-3	USP25	Ubiquitin carboxyl-terminal hydrolase 25;Isoform of Q9UHP3, Isoform USP25b of Ubiquitin carboxyl-terminal hydrolase 25;Isoform of Q9UHP3, Isoform USP25m of Ubiquitin carboxyl-terminal hydrolase 25	Q9UHP3_K250_M1 | Q9UHP3-1_K250_M1 | Q9UHP3-3_K250_M1	_AVEILK[GlyGly (K)]DAFK_.2;_AVEILK[GlyGly (K)]DAFK_.3	SRAVEILKDAFKSND | SRAVEILKDAFKSND | SRAVEILKDAFKSND	250 | 250 | 250	Color2 [A=255, R=169, G=169, B=169]	1	4		GlyGly (K)	K	1	1	13.4337	13.5569	13.6999	14.3131	15.2056	14.1083	14.3126	14.1228
	0.00942955	0.0357525	Q6PKG0	LARP1	La-related protein 1	Q6PKG0_K792_M1	_TPQLK[GlyGly (K)]DSSQTSR_.2;_TPQLK[GlyGly (K)]DSSQTSR_.3	TPRTPQLKDSSQTSR	792	Color2 [A=255, R=169, G=169, B=169]	1	4		GlyGly (K)	K	1	1	11.2666	12.3049	11.0535	13.0198	15.0926	14.7084	14.6152	14.8271
	0.0220266	0.0354521	O60925	PFDN1	Prefoldin subunit 1	O60925_K28_M1	_VK[GlyGly (K)]LADIQIEQLNR_.2;_VK[GlyGly (K)]LADIQIEQLNR_.3	IDTQQKVKLADIQIE	28	Color2 [A=255, R=169, G=169, B=169]	1	4		GlyGly (K)	K	1	1	12.0513	12.1586	12.3753	13.5285	13.8419	13.7771	13.1398	12.9271
	0.019541	0.0354471	Q8WVC0	LEO1	RNA polymerase-associated protein LEO1	Q8WVC0_K434_M1	_DEEGNEIK[GlyGly (K)]ESNAR_.2;_DEEGNEIK[GlyGly (K)]ESNAR_.3;_RDEEGNEIK[GlyGly (K)]ESNAR_.3	DEEGNEIKESNARIV	434	Color2 [A=255, R=169, G=169, B=169]	1	4		GlyGly (K)	K	1	1	12.6221	12.6525	12.7525	13.9615	14.9749	12.9464	13.4024	13.2213
	0.0314866	0.035378	Q86X29;Q86X29-2;Q86X29-3;Q86X29-4;Q86X29-5;Q86X29-6;S4R3V8	LSR	Lipolysis-stimulated lipoprotein receptor;Isoform of Q86X29, Isoform 2 of Lipolysis-stimulated lipoprotein receptor;Isoform of Q86X29, Isoform 3 of Lipolysis-stimulated lipoprotein receptor;Isoform of Q86X29, Isoform 4 of Lipolysis-stimulated lipoprotein receptor;Isoform of Q86X29, Isoform 5 of Lipolysis-stimulated lipoprotein receptor;Isoform of Q86X29, Isoform 6 of Lipolysis-stimulated lipoprot…	Q86X29_K608_M1 | Q86X29-2_K550_M1 | Q86X29-3_K588_M1 | Q86X29-4_K589_M1 | Q86X29-5_K540_M1 | Q86X29-6_K452_M1 | S4R3V8_K560_M1	_RPHK[GlyGly (K)]EEEEEAYYPPAPPPYSETDSQASR_.4;_RPHK[GlyGly (K)]EEEEEAYYPPAPPPYSETDSQASR_.5	EERRRPHKEEEEEAY | EERRRPHKEEEEEAY | EERRRPHKEEEEEAY | EERRRPHKEEEEEAY | EERRRPHKEEEEEAY | EERRRPHKEEEEEAY | EERRRPHKEEEEEAY	452 | 540 | 550 | 560 | 588 | 589 | 608	Color2 [A=255, R=169, G=169, B=169]	1	4		GlyGly (K)	K	1	1	17.0602	16.3219	17.0376	17.0135	18.0263	17.5001	17.5632	17.4357
	0.016817	0.0353165	Q9NRN7	AASDHPPT	L-aminoadipate-semialdehyde dehydrogenase-phosphopantetheinyl transferase	Q9NRN7_K263_M1	_HQDVPSQDDSK[GlyGly (K)]PTQR_.2;_HQDVPSQDDSK[GlyGly (K)]PTQR_.3;_HQDVPSQDDSK[GlyGly (K)]PTQR_.4	VPSQDDSKPTQRQFT	263	Color2 [A=255, R=169, G=169, B=169]	1	4		GlyGly (K)	K	1	1	13.7736	13.8849	13.4495	15.1415	15.9684	15.41	15.4026	15.1847
	0.00905322	0.0348446	Q6IA86;Q6IA86-2;Q6IA86-3;Q6IA86-4;Q6IA86-5;Q6IA86-6;Q6IA86-7	ELP2	Elongator complex protein 2;Isoform of Q6IA86, Isoform 2 of Elongator complex protein 2;Isoform of Q6IA86, Isoform 3 of Elongator complex protein 2;Isoform of Q6IA86, Isoform 4 of Elongator complex protein 2;Isoform of Q6IA86, Isoform 5 of Elongator complex protein 2;Isoform of Q6IA86, Isoform 6 of Elongator complex protein 2;Isoform of Q6IA86, Isoform 7 of Elongator complex protein 2	Q6IA86_K459_M1 | Q6IA86-2_K389_M1 | Q6IA86-3_K433_M1 | Q6IA86-4_K459_M1 | Q6IA86-5_K454_M1 | Q6IA86-6_K524_M1 | Q6IA86-7_K389_M1	_FQFVSGADEK[GlyGly (K)]VLR_.2;_FQFVSGADEK[GlyGly (K)]VLR_.3	FVSGADEKVLRVFSA | FVSGADEKVLRVFSA | FVSGADEKVLRVFSA | FVSGADEKVLRVFSA | FVSGADEKVLRVFSA | FVSGADEKVLRVFSA | FVSGADEKVLRVFSA	389 | 389 | 433 | 454 | 459 | 459 | 524	Color2 [A=255, R=169, G=169, B=169]	1	4		GlyGly (K)	K	1	1	9.90114	9.80415	10.1378	12.8146	14.3428	13.1618	12.3385	12.0584
	0.0311131	0.0347271	P11169	SLC2A3	Solute carrier family 2, facilitated glucose transporter member 3	P11169_K243_M1	_LWGTQDVSQDIQEM[Oxidation (M)]K[GlyGly (K)]DESAR_.3;_LWGTQDVSQDIQEMK[GlyGly (K)]DESAR_.3	SQDIQEMKDESARMS	243	Color2 [A=255, R=169, G=169, B=169]	1	4		GlyGly (K)	K	1	1	17.7684	17.6081	18.0979	17.6559	19.0305	18.2646	18.6285	18.4281
	0.0320912	0.034636	P60842	EIF4A1	Eukaryotic initiation factor 4A-I	P60842_K225_M1	_LNSNTQVVLLSATMPSDVLEVTK[GlyGly (K)]K_.3	SDVLEVTKKFMRDPI	225	Color2 [A=255, R=169, G=169, B=169]	1	4		GlyGly (K)	K	1	1	14.2678	13.1683	14.1618	14.2008	14.9422	13.9235	14.0682	14.0097
	0.0144325	0.0346165	E9PMR4;P48509	CD151	Isoform of P48509, Tetraspanin;CD151 antigen	E9PMR4_K247_M1 | P48509_K249_M1	_SLK[GlyGly (K)]LEHY_.2	CCLYRSLKLEHY___ | CCLYRSLKLEHY___	247 | 249	Color2 [A=255, R=169, G=169, B=169]	1	4		GlyGly (K)	K	1	1	12.2733	13.2078	12.9335	14.4561	15.6069	14.555	14.2348	14.157
	0.0245863	0.0335999	E9PQY2;Q9NQP4	PFDN4	Isoform of Q9NQP4, Prefoldin subunit 4;Prefoldin subunit 4	E9PQY2_K92_M1 | Q9NQP4_K92_M1	_K[GlyGly (K)]NLQEEIDALESR_.3	EMLEEAKKNLQEEID | EMLEEAKKNLQEEID	92 | 92	Color2 [A=255, R=169, G=169, B=169]	1	4		GlyGly (K)	K	1	1	12.6085	12.509	13.0237	12.6056	14.122	13.544	13.7921	13.4965
	0.0294322	0.0331302	Q15843	NEDD8	NEDD8	Q15843_K22_M1	_EIEIDIEPTDK[GlyGly (K)]VER_.2;_EIEIDIEPTDK[GlyGly (K)]VER_.3	IDIEPTDKVERIKER	22	Color2 [A=255, R=169, G=169, B=169]	1	4		GlyGly (K)	K	1	1	19.2974	19.2258	19.4829	20.0357	20.8219	19.7118	19.8835	19.7871
	0.0192691	0.0329335	A0A0G2JNH2;A0A7I2V5U5;G5E9E7;Q07157-2	TJP1	Isoform of Q07157, Tight junction protein ZO-1;Isoform of Q07157, Tight junction protein ZO-1;Isoform of Q07157, Tight junction protein 1 (Zona occludens 1), isoform CRA_e;Isoform of Q07157, Isoform Short of Tight junction protein ZO-1	A0A0G2JNH2_K336_M1 | A0A7I2V5U5_K348_M1 | G5E9E7_K352_M1 | Q07157-2_K348_M1	_ISK[GlyGly (K)]PGAVSTPVK_.2;_ISK[GlyGly (K)]PGAVSTPVK_.3	RDEERISKPGAVSTP | RDEERISKPGAVSTP | RDEERISKPGAVSTP | RDEERISKPGAVSTP	336 | 348 | 348 | 352	Color2 [A=255, R=169, G=169, B=169]	1	4		GlyGly (K)	K	1	1	13.0376	13.0621	11.7557	13.3014	13.9415	12.6446	13.6332	14.1272
	0.0266805	0.0323901	K7EMH1;K7ERI7;P35268	RPL22	Isoform of P35268, 60S ribosomal protein L22 (Fragment);Isoform of P35268, 60S ribosomal protein L22;60S ribosomal protein L22	K7EMH1_K36_M1 | K7ERI7_K36_M1 | P35268_K69_M1	_SK[GlyGly (K)]ITVTSEVPFSK_.2	TIERSKSKITVTSEV | TIERSKSKITVTSEV | TIERSKSKITVTSEV	36 | 36 | 69	Color2 [A=255, R=169, G=169, B=169]	1	4		GlyGly (K)	K	1	1	12.2882	12.4073	12.2688	13.5832	13.61	12.592	12.6169	12.5582
	0.0137658	0.0322497	A0A5H1ZRS1;Q15154;Q15154-5	PCM1	Isoform of Q15154, Pericentriolar material 1 protein;Pericentriolar material 1 protein;Isoform of Q15154, Isoform 5 of Pericentriolar material 1 protein	A0A5H1ZRS1_K492_M1 | Q15154_K492_M1 | Q15154-5_K492_M1	_LQK[GlyGly (K)]LNEVR_.2	NPSEKLQKLNEVRKR | NPSEKLQKLNEVRKR | NPSEKLQKLNEVRKR	492 | 492 | 492	Color2 [A=255, R=169, G=169, B=169]	1	4		GlyGly (K)	K	1	1	11.3829	12.1352	11.9593	13.3596	14.6109	13.5038	13.093	13.35
	0.0243879	0.0318961	B1AJY7;O75832	PSMD10	Isoform of O75832, 26S proteasome non-ATPase regulatory subunit 10;26S proteasome non-ATPase regulatory subunit 10	B1AJY7_K30_M1 | O75832_K30_M1	_ESILADK[GlyGly (K)]SLATR_.2;_ESILADK[GlyGly (K)]SLATR_.3	KESILADKSLATRTD | KESILADKSLATRTD	30 | 30	Color2 [A=255, R=169, G=169, B=169]	1	4		GlyGly (K)	K	1	1	16.776	16.8657	16.9798	17.871	18.5454	17.4949	17.4842	17.4746
	0.0105839	0.0317843	B3KS98;O15372	EIF3H	Isoform of O15372, Eukaryotic translation initiation factor 3 subunit H;Eukaryotic translation initiation factor 3 subunit H	B3KS98_K38_M1 | O15372_K24_M1	_EGTGSTATSSSSTAGAAGK[GlyGly (K)]GK_.3	STAGAAGKGKGKGGS | STAGAAGKGKGKGGS	24 | 38	Color2 [A=255, R=169, G=169, B=169]	1	4		GlyGly (K)	K	1	1	10.6204	10.4204	10.429	11.313	13.4325	13.0542	13.0063	12.9062
	0.0116627	0.0312185	P62424	RPL7A	60S ribosomal protein L7a	P62424_K11_M1	_K[GlyGly (K)]VAPAPAVVK_.2	GKKAKGKKVAPAPAV	11	Color2 [A=255, R=169, G=169, B=169]	1	4		GlyGly (K)	K	1	1	11.8162	11.8204	11.8915	13.4634	14.9213	14.0505	13.7158	13.6626
	0.0370758	0.031183	A0A669KBL1;Q93009;Q93009-3	USP7	Isoform of Q93009, Ubiquitin carboxyl-terminal hydrolase 7;Ubiquitin carboxyl-terminal hydrolase 7;Isoform of Q93009, Isoform 3 of Ubiquitin carboxyl-terminal hydrolase 7	A0A669KBL1_K390_M1 | Q93009_K355_M1 | Q93009-3_K339_M1	_EDYYDIQLSIK[GlyGly (K)]GK_.2;_EDYYDIQLSIK[GlyGly (K)]GK_.3;_REDYYDIQLSIK[GlyGly (K)]GK_.3	YDIQLSIKGKKNIFE | YDIQLSIKGKKNIFE | YDIQLSIKGKKNIFE	339 | 355 | 390	Color2 [A=255, R=169, G=169, B=169]	1	4		GlyGly (K)	K	1	1	14.2553	14.4509	14.6789	14.5731	14.9644	13.7435	14.0609	14.2258
	0.0466194	0.0306742	P67936	TPM4	Tropomyosin alpha-4 chain	P67936_K11_M1	_[Acetyl (Protein N-term)]AGLNSLEAVK[GlyGly (K)]R_.2	LNSLEAVKRKIQALQ	11	Color2 [A=255, R=169, G=169, B=169]	1	4		GlyGly (K)	K	1	1	15.4174	15.4604	15.6187	15.9142	16.1488	15.324	15.6614	15.2789
	0.0275676	0.0306616	A0A0C4DH22;A0A1B0GTW6;Q9H4G0	EPB41L1	Isoform of Q9H4G0, Band 4.1-like protein 1;Isoform of Q9H4G0, Band 4.1-like protein 1;Band 4.1-like protein 1	A0A0C4DH22_K595_M1 | A0A1B0GTW6_K1310_M1 | Q9H4G0_K595_M1	_DTVFLK[GlyGly (K)]DNHLAIER_.3	ERDTVFLKDNHLAIE | ERDTVFLKDNHLAIE | ERDTVFLKDNHLAIE	595 | 595 | 1310	Color2 [A=255, R=169, G=169, B=169]	1	4		GlyGly (K)	K	1	1	11.8046	11.6639	12.1594	12.2092	13.2321	12.5185	12.6915	12.2816
	0.0256762	0.0306187	J3QQ67;Q07020	RPL18	Isoform of Q07020, 60S ribosomal protein L18 (Fragment);60S ribosomal protein L18	J3QQ67_K80_M1 | Q07020_K78_M1	_ENK[GlyGly (K)]TAVVVGTITDDVR_.2;_ENK[GlyGly (K)]TAVVVGTITDDVR_.3	KLPGRENKTAVVVGT | KLPGRENKTAVVVGT	78 | 80	Color2 [A=255, R=169, G=169, B=169]	1	4		GlyGly (K)	K	1	1	15.7611	15.7864	15.8842	16.6706	17.2668	16.6831	16.5958	16.4692
	0.0101126	0.0303407	Q86YT6	MIB1	E3 ubiquitin-protein ligase MIB1	Q86YT6_K938_M1	_DK[GlyGly (K)]DNTNVNADVQK_.2;_DK[GlyGly (K)]DNTNVNADVQK_.3	IPVLQKDKDNTNVNA	938	Color2 [A=255, R=169, G=169, B=169]	1	4		GlyGly (K)	K	1	1	9.83308	10.4796	9.72058	12.144	13.133	12.6161	12.0168	12.3018
	0.0211448	0.030102	B0QZ18;Q99829	CPNE1	Isoform of Q99829, Copine-1;Copine-1	B0QZ18_K78_M1 | Q99829_K73_M1	_FETVQK[GlyGly (K)]LR_.2	YRFETVQKLRFGIYD | YRFETVQKLRFGIYD	73 | 78	Color2 [A=255, R=169, G=169, B=169]	1	4		GlyGly (K)	K	1	1	12.7624	12.5855	12.9126	13.8555	14.5463	13.2528	13.2408	13.2584
	0.0302444	0.0296476	Q8IYN2	TCEAL8	Transcription elongation factor A protein-like 8	Q8IYN2_K62_M1	_GGPNQPGQGFK[GlyGly (K)]EDTPVR_.3	NQPGQGFKEDTPVRH	62	Color2 [A=255, R=169, G=169, B=169]	1	4		GlyGly (K)	K	1	1	11.7614	12.0705	12.1806	12.2021	13.1797	12.4906	12.7744	12.4636
	0.0198357	0.0295892	P49915	GMPS	GMP synthase [glutamine-hydrolyzing]	P49915_K145_M1	_GLQK[GlyGly (K)]EEVVLLTHGDSVDK_.3	SLFRGLQKEEVVLLT	145	Color2 [A=255, R=169, G=169, B=169]	1	4		GlyGly (K)	K	1	1	12.3293	11.3933	11.8625	12.5914	13.6507	12.2685	12.7898	12.5163
	0.0168328	0.0291841	A0A7P0TAW3;P55072	VCP	Isoform of P55072, Transitional endoplasmic reticulum ATPase;Transitional endoplasmic reticulum ATPase	A0A7P0TAW3_K148_M1 | P55072_K148_M1	_K[GlyGly (K)]GDIFLVR_.2	EAYRPIRKGDIFLVR | EAYRPIRKGDIFLVR	148 | 148	Color2 [A=255, R=169, G=169, B=169]	1	4		GlyGly (K)	K	1	1	13.0066	12.9868	13.3784	14.4757	15.2192	14.0767	13.516	14.0359
	0.0130063	0.0290012	Q8N6T3	ARFGAP1	ADP-ribosylation factor GTPase-activating protein 1	Q8N6T3_K74_M1	_DIELEK[GlyGly (K)]MK_.2	WKDIELEKMKAGGNA	74	Color2 [A=255, R=169, G=169, B=169]	1	4		GlyGly (K)	K	1	1	12.3885	11.4219	12.2937	11.6273	14.1505	13.0095	13.6632	13.5023
	0.0181372	0.028815	P62258	YWHAE	14-3-3 protein epsilon	P62258_K12_M1	_EDLVYQAK[GlyGly (K)]LAEQAER_.2;_EDLVYQAK[GlyGly (K)]LAEQAER_.3	EDLVYQAKLAEQAER	12	Color2 [A=255, R=169, G=169, B=169]	1	4		GlyGly (K)	K	1	1	13.9235	13.8846	14.0516	14.8194	15.892	15.0961	15.062	14.9785
	0.019239	0.0278375	O75369;O75369-2;O75369-8;O75369-9	FLNB	Filamin-B;Isoform of O75369, Isoform 2 of Filamin-B;Isoform of O75369, Isoform 8 of Filamin-B;Isoform of O75369, Isoform 9 of Filamin-B	O75369_K93_M1 | O75369-2_K93_M1 | O75369-8_K93_M1 | O75369-9_K93_M1	_ESIK[GlyGly (K)]LVSIDSK_.2	FLDRESIKLVSIDSK | FLDRESIKLVSIDSK | FLDRESIKLVSIDSK | FLDRESIKLVSIDSK	93 | 93 | 93 | 93	Color2 [A=255, R=169, G=169, B=169]	1	4		GlyGly (K)	K	1	1	12.7766	12.7032	12.4835	13.8882	14.3821	13.3796	13.567	13.414
	0.0189726	0.0274804	A0A087WTU1;A0A0B4J2G4;Q15345;Q15345-3	LRRC41	Isoform of Q15345, Leucine-rich repeat-containing protein 41;Isoform of Q15345, Leucine-rich repeat-containing protein 41;Leucine-rich repeat-containing protein 41;Isoform of Q15345, Isoform 3 of Leucine-rich repeat-containing protein 41	A0A087WTU1_K229_M1 | A0A0B4J2G4_K317_M1 | Q15345_K339_M1 | Q15345-3_K339_M1	_STQESLTAGGTDLK[GlyGly (K)]R_.2;_STQESLTAGGTDLK[GlyGly (K)]R_.3	TAGGTDLKRELHPPA | TAGGTDLKRELHPPA | TAGGTDLKRELHPPA | TAGGTDLKRELHPPA	229 | 317 | 339 | 339	Color2 [A=255, R=169, G=169, B=169]	1	4		GlyGly (K)	K	1	1	12.3126	12.3755	12.4664	13.4742	14.1549	13.3812	13.1122	13.2813
	0.0115415	0.0273414	A0A2R8Y3X7;C9JQV6;G3V328;G3V3R7;P54252;P54252-1;P54252-3;P54252-4	ATXN3	Isoform of P54252, ubiquitinyl hydrolase 1;Isoform of P54252, ubiquitinyl hydrolase 1;Isoform of P54252, ubiquitinyl hydrolase 1 (Fragment);Isoform of P54252, ubiquitinyl hydrolase 1 (Fragment);Ataxin-3;Isoform of P54252, Isoform 1 of Ataxin-3;Isoform of P54252, Isoform 3 of Ataxin-3;Isoform of P54252, Isoform 4 of Ataxin-3	A0A2R8Y3X7_K190_M1 | C9JQV6_K120_M1 | G3V328_K120_M1 | G3V3R7_K189_M1 | P54252_K190_M1 | P54252-1_K190_M1 | P54252-3_K135_M1 | P54252-4_K175_M1	_PK[GlyGly (K)]LIGEELAQLK_.2;_PK[GlyGly (K)]LIGEELAQLK_.3	VQQMHRPKLIGEELA | VQQMHRPKLIGEELA | VQQMHRPKLIGEELA | VQQMHRPKLIGEELA | VQQMHRPKLIGEELA | VQQMHRPKLIGEELA | VQQMHRPKLIGEELA | VQQMHRPKLIGEELA	120 | 120 | 135 | 175 | 189 | 190 | 190 | 190	Color2 [A=255, R=169, G=169, B=169]	1	4		GlyGly (K)	K	1	1	12.3514	13.8966	14.0838	13.0417	15.4977	14.8315	14.9093	14.6518
	0.036018	0.027329	Q9Y4C2;Q9Y4C2-2	TCAF1	TRPM8 channel-associated factor 1;Isoform of Q9Y4C2, Isoform 2 of TRPM8 channel-associated factor 1	Q9Y4C2_K817_M1 | Q9Y4C2-2_K817_M1	_IYLSK[GlyGly (K)]GPNVK_.2;_IYLSK[GlyGly (K)]GPNVK_.3	RVRIYLSKGPNVKNW | RVRIYLSKGPNVKNW	817 | 817	Color2 [A=255, R=169, G=169, B=169]	1	4		GlyGly (K)	K	1	1	17.9161	17.8971	18.1633	18.5291	18.9556	18.2052	18.1863	18.2046
	0.0141143	0.0271213	P04818	TYMS	Thymidylate synthase	P04818_K169_M1	_VIDTIK[GlyGly (K)]TNPDDR_.2;_VIDTIK[GlyGly (K)]TNPDDR_.3	QRVIDTIKTNPDDRR	169	Color2 [A=255, R=169, G=169, B=169]	1	4		GlyGly (K)	K	1	1	11.6486	11.5661	11.7485	12.655	13.8418	13.2714	13.1011	12.9319
	0.0338017	0.0269732	P61088	UBE2N	Ubiquitin-conjugating enzyme E2 N	P61088_K94_M1	_DK[GlyGly (K)]WSPALQIR_.2;_DK[GlyGly (K)]WSPALQIR_.3	CLDILKDKWSPALQI	94	Color2 [A=255, R=169, G=169, B=169]	1	4		GlyGly (K)	K	1	1	20.6818	20.3807	20.6239	21.1486	21.5641	20.8513	20.9905	20.8229
	0.0118862	0.0264125	Q96CV9;Q96CV9-2;Q96CV9-3	OPTN	Optineurin;Isoform of Q96CV9, Isoform 2 of Optineurin;Isoform of Q96CV9, Isoform 3 of Optineurin	Q96CV9_K448_M1 | Q96CV9-2_K442_M1 | Q96CV9-3_K391_M1	_QLQM[Oxidation (M)]DEM[Oxidation (M)]K[GlyGly (K)]QTIAK_.3;_QLQMDEMK[GlyGly (K)]QTIAK_.2;_QLQMDEMK[GlyGly (K)]QTIAK_.3	QLQMDEMKQTIAKQE | QLQMDEMKQTIAKQE | QLQMDEMKQTIAKQE	391 | 442 | 448	Color2 [A=255, R=169, G=169, B=169]	1	4		GlyGly (K)	K	1	1	13.2301	12.3908	12.9167	13.4338	15.2367	14.4023	14.7092	14.3057
	0.0156539	0.0255766	P12429	ANXA3	Annexin A3	P12429_K263_M1	_ALK[GlyGly (K)]GIGTDEFTLNR_.2;_ALK[GlyGly (K)]GIGTDEFTLNR_.3	ERLHRALKGIGTDEF	263	Color2 [A=255, R=169, G=169, B=169]	1	4		GlyGly (K)	K	1	1	14.4572	14.5799	14.5959	15.2958	14.9696	13.1651	13.6261	13.7563
	0.00779619	0.0251973	O75367-1;O75367-3	MACROH2A1	Isoform of O75367, Isoform 2 of Core histone macro-H2A.1;Isoform of O75367, Isoform 3 of Core histone macro-H2A.1	O75367-1_K134_M1 | O75367-3_K134_M1	_LEAIITPPPAK[GlyGly (K)]K_.2;_LEAIITPPPAK[GlyGly (K)]K_.3	IITPPPAKKAKSPSQ | IITPPPAKKAKSPSQ	134 | 134	Color2 [A=255, R=169, G=169, B=169]	1	4		GlyGly (K)	K	1	1	12.7366	13.5147	12.7481	15.5319	16.4381	15.7174	15.1252	15.1023
	0.0162672	0.0248268	A0A7I2YQC0;P06748;P06748-2	NPM1	Isoform of P06748, Nucleophosmin;Nucleophosmin;Isoform of P06748, Isoform 2 of Nucleophosmin	A0A7I2YQC0_K32_M1 | P06748_K32_M1 | P06748-2_K32_M1	_DYHFK[GlyGly (K)]VDNDENEHQLSLR_.3;_DYHFK[GlyGly (K)]VDNDENEHQLSLR_.4	ADKDYHFKVDNDENE | ADKDYHFKVDNDENE | ADKDYHFKVDNDENE	32 | 32 | 32	Color2 [A=255, R=169, G=169, B=169]	1	4		GlyGly (K)	K	1	1	12.189	11.2678	12.0575	12.6868	13.657	12.6554	12.511	12.6133
	0.0147119	0.0245674	Q6P2Q9	PRPF8	Pre-mRNA-processing-splicing factor 8	Q6P2Q9_K702_M1	_AAVMHDILDMMPEGIK[GlyGly (K)]QNK_.3;_AAVMHDILDMMPEGIK[GlyGly (K)]QNK_.4	DMMPEGIKQNKARTI	702	Color2 [A=255, R=169, G=169, B=169]	1	4		GlyGly (K)	K	1	1	15.3358	14.5596	15.3307	15.1552	16.8219	16.0947	16.3115	16.1129
	0.0279886	0.0245507	A0A8V8TNX9;P14618	PKM	Isoform of P14618, Pyruvate kinase PKM;Pyruvate kinase PKM	A0A8V8TNX9_K260_M1 | P14618_K186_M1	_IYVDDGLISLQVK[GlyGly (K)]QK_.3	GLISLQVKQKGADFL | GLISLQVKQKGADFL	186 | 260	Color2 [A=255, R=169, G=169, B=169]	1	4		GlyGly (K)	K	1	1	11.6668	11.741	11.5095	12.4858	12.5382	11.6115	11.9034	11.757
	0.0300655	0.0244823	F6V2D4;O00214-2	LGALS8	Isoform of O00214, Galectin;Isoform of O00214, Isoform 2 of Galectin-8	F6V2D4_K205_M1 | O00214-2_K264_M1	_SFNVDLLAGK[GlyGly (K)]SK_.2;_SFNVDLLAGK[GlyGly (K)]SK_.3	NVDLLAGKSKDIALH | NVDLLAGKSKDIALH	205 | 264	Color2 [A=255, R=169, G=169, B=169]	1	4		GlyGly (K)	K	1	1	14.0253	14.2897	14.5001	14.3418	14.7814	15.1877	14.8114	14.7287
	0.0328474	0.0243578	E9PF10;O75694;O75694-2	NUP155	Isoform of O75694, Nuclear pore complex protein Nup155;Nuclear pore complex protein Nup155;Isoform of O75694, Isoform 2 of Nuclear pore complex protein Nup155	E9PF10_K740_M1 | O75694_K740_M1 | O75694-2_K681_M1	_NSQFAGGPLGNPNTTAK[GlyGly (K)]VQQR_.3	GNPNTTAKVQQRLIG | GNPNTTAKVQQRLIG | GNPNTTAKVQQRLIG	681 | 740 | 740	Color2 [A=255, R=169, G=169, B=169]	1	4		GlyGly (K)	K	1	1	16.0787	16.1205	16.343	16.5512	17.1656	16.4164	16.4985	16.486
	0.0151049	0.0239136	A0A0C4DH22;A0A1B0GTW6;Q9H4G0	EPB41L1	Isoform of Q9H4G0, Band 4.1-like protein 1;Isoform of Q9H4G0, Band 4.1-like protein 1;Band 4.1-like protein 1	A0A0C4DH22_K548_M1 | A0A1B0GTW6_K548_M1 | Q9H4G0_K548_M1	_LPSSPASPSPK[GlyGly (K)]GTPEK_.2;_LPSSPASPSPK[GlyGly (K)]GTPEK_.3	SPASPSPKGTPEKAN | SPASPSPKGTPEKAN | SPASPSPKGTPEKAN	548 | 548 | 548	Color2 [A=255, R=169, G=169, B=169]	1	4		GlyGly (K)	K	1	1	12.3639	12.1334	12.2524	12.6426	13.9806	13.1375	13.8208	12.9952
	0.0153098	0.0235088	Q9BVG4	PBDC1	Protein PBDC1	Q9BVG4_K66_M1	_LTK[GlyGly (K)]VDDQIYSEFR_.2;_LTK[GlyGly (K)]VDDQIYSEFR_.3	PQFLKLTKVDDQIYS	66	Color2 [A=255, R=169, G=169, B=169]	1	4		GlyGly (K)	K	1	1	13.1884	12.7267	13.2135	13.7808	14.9791	13.8394	14.0507	13.7827
	0.0263045	0.0230484	Q15758	SLC1A5	Neutral amino acid transporter B(0)	Q15758_K537_M1	_GPAGDATVASEK[GlyGly (K)]ESVM_.2;_GPAGDATVASEK[GlyGly (K)]ESVM[Oxidation (M)]_.2;_GPAGDATVASEK[GlyGly (K)]ESVM[Oxidation (M)]_.3	DATVASEKESVM___	537	Color2 [A=255, R=169, G=169, B=169]	1	4		GlyGly (K)	K	1	1	17.0374	17.1756	17.05	17.7546	18.1703	17.4803	17.7103	17.4409
	0.0253535	0.022871	C9J050;C9JEJ2;P49585	PCYT1A	Isoform of P49585, choline-phosphate cytidylyltransferase (Fragment);Isoform of P49585, choline-phosphate cytidylyltransferase;Choline-phosphate cytidylyltransferase A	C9J050_K228_M1 | C9JEJ2_K228_M1 | P49585_K228_M1	_GYTAK[GlyGly (K)]ELNVSFINEK_.2;_GYTAK[GlyGly (K)]ELNVSFINEK_.3	LQRGYTAKELNVSFI | LQRGYTAKELNVSFI | LQRGYTAKELNVSFI	228 | 228 | 228	Color2 [A=255, R=169, G=169, B=169]	1	4		GlyGly (K)	K	1	1	12.5027	12.5752	12.8532	13.4002	13.6837	13.2065	12.8576	12.9487
	0.0255009	0.022563	O75794	CDC123	Cell division cycle protein 123 homolog	O75794_K24_M1	_GVTIK[GlyGly (K)]SVILPLPQNVK_.2;_GVTIK[GlyGly (K)]SVILPLPQNVK_.3	FFRGVTIKSVILPLP	24	Color2 [A=255, R=169, G=169, B=169]	1	4		GlyGly (K)	K	1	1	16.3773	15.5308	16.4149	16.4148	16.9283	16.637	16.3012	16.4328
	0.0116316	0.0224266	P15880	RPS2	40S ribosomal protein S2	P15880_K58_M1	_AEDK[GlyGly (K)]EWM[Oxidation (M)]PVTK_.2;_AEDK[GlyGly (K)]EWM[Oxidation (M)]PVTK_.3;_AEDK[GlyGly (K)]EWMPVTK_.2;_AEDK[GlyGly (K)]EWMPVTK_.3	RGGKAEDKEWMPVTK	58	Color2 [A=255, R=169, G=169, B=169]	1	4		GlyGly (K)	K	1	1	19.6338	19.2522	19.625	19.987	21.5808	20.9865	21.048	20.883
	0.0128656	0.0222561	Q9UNZ2;Q9UNZ2-5	NSFL1C	NSFL1 cofactor p47;Isoform of Q9UNZ2, Isoform 3 of NSFL1 cofactor p47	Q9UNZ2_K251_M1 | Q9UNZ2-5_K253_M1	_GAFK[GlyGly (K)]AFTGEGQK_.2	VKPKGAFKAFTGEGQ | VKPKGAFKAFTGEGQ	251 | 253	Color2 [A=255, R=169, G=169, B=169]	1	4		GlyGly (K)	K	1	1	12.1967	11.8359	12.3928	13.2959	14.2627	12.3373	12.5565	12.4763
	0.00817633	0.0221257	P51572;P51572-2	BCAP31	B-cell receptor-associated protein 31;Isoform of P51572, Isoform 2 of B-cell receptor-associated protein 31	P51572_K221_M1 | P51572-2_K288_M1	_QSEGLTK[GlyGly (K)]EYDR_.2;_QSEGLTK[GlyGly (K)]EYDR_.3	KQSEGLTKEYDRLLE | KQSEGLTKEYDRLLE	221 | 288	Color2 [A=255, R=169, G=169, B=169]	1	4		GlyGly (K)	K	1	1	11.839	11.6238	11.9336	13.5733	14.8435	14.0976	13.8075	13.178
	0.013055	0.0218368	P13010	XRCC5	X-ray repair cross-complementing protein 5	P13010_K648_M1	_EEAIK[GlyGly (K)]FSEEQR_.2;_EEAIK[GlyGly (K)]FSEEQR_.3	AFREEAIKFSEEQRF	648	Color2 [A=255, R=169, G=169, B=169]	1	4		GlyGly (K)	K	1	1	13.3545	13.5629	13.4385	14.1379	13.4195	12.1879	11.904	13.1317
	0.0147548	0.0213466	P31946-2	YWHAB	Isoform of P31946, Isoform Short of 14-3-3 protein beta/alpha	P31946-2_K157_M1	_QTTVSNSQQAYQEAFEISK[GlyGly (K)]K_.3	QEAFEISKKEMQPTH	157	Color2 [A=255, R=169, G=169, B=169]	1	4		GlyGly (K)	K	1	1	11.801	11.5306	11.7641	12.1693	13.4307	12.3306	12.9687	12.2761
	0.00945875	0.0210128	Q8N1F7	NUP93	Nuclear pore complex protein Nup93	Q8N1F7_K243_M1	_QMTDVLLTPATDALK[GlyGly (K)]NR_.3	TPATDALKNRSSVEV	243	Color2 [A=255, R=169, G=169, B=169]	1	4		GlyGly (K)	K	1	1	14.2817	13.2802	14.3385	14.278	16.2549	15.6284	15.4449	15.4679
	0.00911652	0.0209289	P50402	EMD	Emerin	P50402_K79_M1	_K[GlyGly (K)]EDALLYQSK_.2;_K[GlyGly (K)]EDALLYQSK_.3	DMYDLPKKEDALLYQ	79	Color2 [A=255, R=169, G=169, B=169]	1	4		GlyGly (K)	K	1	1	14.0938	13.2985	13.4759	15.0131	16.0471	15.4144	15.6351	14.8134
	0.0225459	0.0204315	E9PHX8;H7C3L9;Q12866	MERTK	Isoform of Q12866, receptor protein-tyrosine kinase;Isoform of Q12866, Tyrosine-protein kinase Mer (Fragment);Tyrosine-protein kinase Mer	E9PHX8_K680_M1 | H7C3L9_K180_M1 | Q12866_K856_M1	_LQLEK[GlyGly (K)]LLESLPDVR_.2;_LQLEK[GlyGly (K)]LLESLPDVR_.3	VLRLQLEKLLESLPD | VLRLQLEKLLESLPD | VLRLQLEKLLESLPD	180 | 680 | 856	Color2 [A=255, R=169, G=169, B=169]	1	4		GlyGly (K)	K	1	1	16.5388	16.2197	16.4081	17.0227	17.4936	16.4853	16.8036	16.5847
	0.00712392	0.0203426	Q92973;Q92973-2	TNPO1	Transportin-1;Isoform of Q92973, Isoform 2 of Transportin-1	Q92973_K81_M1 | Q92973-2_K73_M1	_SLSGLILK[GlyGly (K)]NNVK_.2	SLSGLILKNNVKAHF | SLSGLILKNNVKAHF	73 | 81	Color2 [A=255, R=169, G=169, B=169]	1	4		GlyGly (K)	K	1	1	13.3451	13.207	13.55	13.6679	12.2252	10.6459	11.5039	10.7827
	0.029609	0.0201671	P00338;P00338-3	LDHA	L-lactate dehydrogenase A chain;Isoform of P00338, Isoform 3 of L-lactate dehydrogenase A chain	P00338_K57_M1 | P00338-3_K86_M1	_DLADELALVDVIEDK[GlyGly (K)]LK_.3	LVDVIEDKLKGEMMD | LVDVIEDKLKGEMMD	57 | 86	Color2 [A=255, R=169, G=169, B=169]	1	4		GlyGly (K)	K	1	1	12.5497	12.722	12.6684	13.1595	13.4888	12.7096	12.8598	12.8631
	0.00847877	0.0200717	P67809	YBX1	Y-box-binding protein 1	P67809_K264_M1	_EDGNEEDK[GlyGly (K)]ENQGDETQGQQPPQR_.3;_EDGNEEDK[GlyGly (K)]ENQGDETQGQQPPQR_.4	EDGNEEDKENQGDET	264	Color2 [A=255, R=169, G=169, B=169]	1	4		GlyGly (K)	K	1	1	14.8754	14.4852	14.6808	15.3526	17.201	16.4695	16.6905	16.3875
	0.0106655	0.0198193	P04843	RPN1	Dolichyl-diphosphooligosaccharide--protein glycosyltransferase subunit 1	P04843_K587_M1	_DTYIENEK[GlyGly (K)]LISGK_.2;_DTYIENEK[GlyGly (K)]LISGK_.3	DTYIENEKLISGKRQ	587	Color2 [A=255, R=169, G=169, B=169]	1	4		GlyGly (K)	K	1	1	10.5202	10.5349	10.651	11.8719	12.9191	11.2452	11.6249	11.1509
	0.0124284	0.0197418	P00558	PGK1	Phosphoglycerate kinase 1	P00558_K216_M1	_ALESPERPFLAILGGAK[GlyGly (K)]VADK_.3;_ALESPERPFLAILGGAK[GlyGly (K)]VADK_.4	LAILGGAKVADKIQL	216	Color2 [A=255, R=169, G=169, B=169]	1	4		GlyGly (K)	K	1	1	15.5106	14.3779	15.2003	15.6982	16.7963	15.99	16.0339	15.8213
	0.00964409	0.0196793	P08195-2	SLC3A2	Isoform of P08195, Isoform 2 of 4F2 cell-surface antigen heavy chain	P08195-2_K10_M1	_[Acetyl (Protein N-term)]SQDTEVDM[Oxidation (M)]K[GlyGly (K)]EVELNELEPEK_.3;_[Acetyl (Protein N-term)]SQDTEVDMK[GlyGly (K)]EVELNELEPEK_.3	QDTEVDMKEVELNEL	10	Color2 [A=255, R=169, G=169, B=169]	1	4		GlyGly (K)	K	1	1	14.468	14.0924	14.4745	14.0404	15.99	15.7048	16.2654	15.5535
	0.0182348	0.0194948	P21796	VDAC1	Voltage-dependent anion-selective channel protein 1	P21796_K109_M1	_LTFDSSFSPNTGK[GlyGly (K)]K_.2;_LTFDSSFSPNTGK[GlyGly (K)]K_.3	SFSPNTGKKNAKIKT	109	Color2 [A=255, R=169, G=169, B=169]	1	4		GlyGly (K)	K	1	1	13.6296	13.2625	13.6202	14.3879	14.7621	14.0856	14.0097	13.7999
	0.0173305	0.0191422	Q99808;Q99808-2	SLC29A1	Equilibrative nucleoside transporter 1;Isoform of Q99808, Isoform 2 of Equilibrative nucleoside transporter 1	Q99808_K249_M1 | Q99808-2_K328_M1	_LEGPGEQETK[GlyGly (K)]LDLISK_.2;_LEGPGEQETK[GlyGly (K)]LDLISK_.3	GPGEQETKLDLISKG | GPGEQETKLDLISKG	249 | 328	Color2 [A=255, R=169, G=169, B=169]	1	4		GlyGly (K)	K	1	1	16.3548	16.1284	16.3246	16.8709	17.632	16.9602	17.089	16.8674
	0.0101922	0.0190754	P24844	MYL9	Myosin regulatory light polypeptide 9	P24844_K151_M1	_K[GlyGly (K)]GNFNYVEFTR_.2;_K[GlyGly (K)]GNFNYVEFTR_.3	REAPIDKKGNFNYVE	151	Color2 [A=255, R=169, G=169, B=169]	1	4		GlyGly (K)	K	1	1	14.4041	14.7093	15.0533	15.2534	13.9055	13.5546	13.0853	13.2579
	0.0144604	0.0187988	P05787	KRT8	Keratin, type II cytoskeletal 8	P05787_K108_M1	_FASFIDK[GlyGly (K)]VR_.2	KFASFIDKVRFLEQQ	108	Color2 [A=255, R=169, G=169, B=169]	1	4		GlyGly (K)	K	1	1	16.2797	16.1334	16.072	17.2856	17.7259	16.7964	16.8607	16.7923
	0.0151846	0.0185614	O43491	EPB41L2	Band 4.1-like protein 2	O43491_K12_M1	_[Acetyl (Protein N-term)]TTEVGSVSEVK[GlyGly (K)]K_.2	VGSVSEVKKDSSQLG	12	Color2 [A=255, R=169, G=169, B=169]	1	4		GlyGly (K)	K	1	1	13.8254	13.5706	13.803	14.2962	15.2595	14.4344	14.5677	14.4972
	0.0243133	0.0183477	A0A087WZG9;Q86TG7-2;Q86TG7-3;Q86TG7-5	PEG10	Isoform of Q86TG7, Retrotransposon-derived protein PEG10;Isoform of Q86TG7, Isoform 2 of Retrotransposon-derived protein PEG10;Isoform of Q86TG7, Isoform 3 of Retrotransposon-derived protein PEG10;Isoform of Q86TG7, Isoform 5 of Retrotransposon-derived protein PEG10	A0A087WZG9_K56_M1 | Q86TG7-2_K22_M1 | Q86TG7-3_K56_M1 | Q86TG7-5_K98_M1	_VM[Oxidation (M)]K[GlyGly (K)]QSEENNNLQSQVQK_.3;_VMK[GlyGly (K)]QSEENNNLQSQVQK_.3	NLREKVMKQSEENNN | NLREKVMKQSEENNN | NLREKVMKQSEENNN | NLREKVMKQSEENNN	22 | 56 | 56 | 98	Color2 [A=255, R=169, G=169, B=169]	1	4		GlyGly (K)	K	1	1	16.3824	16.2225	16.4864	16.7393	17.3353	16.7584	16.8276	16.7186
	0.00951235	0.018141	Q14566	MCM6	DNA replication licensing factor MCM6	Q14566_K588_M1	_ISK[GlyGly (K)]ESEDFIVEQYK_.3	QFKPKISKESEDFIV	588	Color2 [A=255, R=169, G=169, B=169]	1	4		GlyGly (K)	K	1	1	10.7248	11.561	11.1265	10.803	13.012	11.3653	12.4684	12.3377
	0.0241181	0.0180657	A0A8Q3SIH4;A0A8Q3WL14;A0A8Q3WL20;P13498	CYBA	Isoform of P13498, Cytochrome b-245 light chain;Isoform of P13498, Cytochrome b-245 light chain;Isoform of P13498, Cytochrome b-245 light chain;Cytochrome b-245 light chain	A0A8Q3SIH4_K121_M1 | A0A8Q3WL14_K132_M1 | A0A8Q3WL20_K158_M1 | P13498_K149_M1	_ERPQIGGTIK[GlyGly (K)]QPPSNPPPRPPAEAR_.4;_ERPQIGGTIK[GlyGly (K)]QPPSNPPPRPPAEAR_.5	PQIGGTIKQPPSNPP | PQIGGTIKQPPSNPP | PQIGGTIKQPPSNPP | PQIGGTIKQPPSNPP	121 | 132 | 149 | 158	Color2 [A=255, R=169, G=169, B=169]	1	4		GlyGly (K)	K	1	1	15.2618	14.5081	15.0556	15.4484	15.1705	14.8187	14.7062	14.6211
	0.0105444	0.0179935	O43617	TRAPPC3	Trafficking protein particle complex subunit 3	O43617_K156_M1	_FVQDTLK[GlyGly (K)]GDGVTEIR_.2;_FVQDTLK[GlyGly (K)]GDGVTEIR_.3	KFVQDTLKGDGVTEI	156	Color2 [A=255, R=169, G=169, B=169]	1	4		GlyGly (K)	K	1	1	12.0984	12.9786	12.6393	13.6054	14.6467	13.1185	13.1328	13.5366
	0.00954938	0.0179121	A0AVT1	UBA6	Ubiquitin-like modifier-activating enzyme 6	A0AVT1_K810_M1	_K[GlyGly (K)]PDHVPISSEDER_.3	QTDETARKPDHVPIS	810	Color2 [A=255, R=169, G=169, B=169]	1	4		GlyGly (K)	K	1	1	12.4215	11.6038	12.3345	12.9001	14.297	13.4149	13.4257	13.1485
	0.00917834	0.0178101	Q12904-2	AIMP1	Isoform of Q12904, Isoform 2 of Aminoacyl tRNA synthase complex-interacting multifunctional protein 1	Q12904-2_K24_M1	_LLAK[GlyGly (K)]M[Oxidation (M)]ANNDAVLK_.3;_LLAK[GlyGly (K)]MANNDAVLK_.2;_LLAK[GlyGly (K)]MANNDAVLK_.3	IFCRLLAKMANNDAV	24	Color2 [A=255, R=169, G=169, B=169]	1	4		GlyGly (K)	K	1	1	14.4344	12.9915	14.862	14.1282	15.9025	15.2242	14.6927	14.9409
	0.0161597	0.0176475	Q8IYW5	RNF168	E3 ubiquitin-protein ligase RNF168	Q8IYW5_K232_M1	_YLTPK[GlyGly (K)]SQFGSASHSEAVQEVR_.3;_YLTPK[GlyGly (K)]SQFGSASHSEAVQEVR_.4	IQKYLTPKSQFGSAS	232	Color2 [A=255, R=169, G=169, B=169]	1	4		GlyGly (K)	K	1	1	13.4694	13.501	13.6375	14.0491	14.9263	14.0648	14.3375	14.0081
	0.0162821	0.0166457	Q15785	TOMM34	Mitochondrial import receptor subunit TOM34	Q15785_K156_M1	_LPSIPLVPVSAQK[GlyGly (K)]R_.3	LVPVSAQKRWNSLPS	156	Color2 [A=255, R=169, G=169, B=169]	1	4		GlyGly (K)	K	1	1	12.7376	13.3849	13.2025	13.3845	14.2796	13.3573	13.8503	13.3885
	0.0191344	0.0165503	C9IY57;C9IZP5;C9J031;C9JYX8;Q13434;Q9UHC7;Q9UHC7-2;Q9UHC7-3;Q9UHC7-4	MKRN1;MKRN1;MKRN1;MKRN1;MKRN4P;MKRN1;MKRN1;MKRN1;MKRN1	Isoform of Q9UHC7, E3 ubiquitin-protein ligase makorin-1 (Fragment);Isoform of Q9UHC7, E3 ubiquitin-protein ligase makorin-1 (Fragment);Isoform of Q9UHC7, E3 ubiquitin-protein ligase makorin-1 (Fragment);Isoform of Q9UHC7, E3 ubiquitin-protein ligase makorin-1 (Fragment);Putative E3 ubiquitin-protein ligase makorin-4;E3 ubiquitin-protein ligase makorin-1;Isoform of Q9UHC7, Isoform 2 of E3 ubiquit…	C9IY57_K49_M1 | C9IZP5_K64_M1 | C9J031_K49_M1 | C9JYX8_K49_M1 | Q13434_K148_M1 | Q9UHC7_K113_M1 | Q9UHC7-2_K49_M1 | Q9UHC7-3_K113_M1 | Q9UHC7-4_K113_M1	_PLK[GlyGly (K)]QEEATATELTTK_.2;_PLK[GlyGly (K)]QEEATATELTTK_.3	CEHSKPLKQEEATAT | YEHSKPLKQEEATAT | YEHSKPLKQEEATAT | YEHSKPLKQEEATAT | YEHSKPLKQEEATAT | YEHSKPLKQEEATAT | YEHSKPLKQEEATAT | YEHSKPLKQEEATAT | YEHSKPLKQEEATAT	49 | 49 | 49 | 49 | 64 | 113 | 113 | 113 | 148	Color2 [A=255, R=169, G=169, B=169]	1	4		GlyGly (K)	K	1	1	12.4611	13.2794	13.1055	13.4608	13.7972	13.1028	13.1564	12.984
	0.0279205	0.0156276	A0A8V8TNE2;Q9NPD8	UBE2T	Isoform of Q9NPD8, Ubiquitin-conjugating enzyme E2 T;Ubiquitin-conjugating enzyme E2 T	A0A8V8TNE2_K48_M1 | Q9NPD8_K48_M1	_AQILGGANTPYEK[GlyGly (K)]GVFK_.3	GANTPYEKGVFKLEV | GANTPYEKGVFKLEV	48 | 48	Color2 [A=255, R=169, G=169, B=169]	1	4		GlyGly (K)	K	1	1	15.8012	15.7201	16.1169	15.6887	16.0298	15.3454	15.5981	15.5553
	0.023673	0.0153306	P60174;P60174-3	TPI1	Triosephosphate isomerase;Isoform of P60174, Isoform 2 of Triosephosphate isomerase	P60174_K149_M1 | P60174-3_K186_M1	_VVFEQTK[GlyGly (K)]VIADNVK_.2;_VVFEQTK[GlyGly (K)]VIADNVK_.3	KVVFEQTKVIADNVK | KVVFEQTKVIADNVK	149 | 186	Color2 [A=255, R=169, G=169, B=169]	1	4		GlyGly (K)	K	1	1	14.5058	14.2788	14.4564	14.9331	15.159	14.8207	14.8443	14.5919
	0.0167629	0.0152876	Q9UQE7	SMC3	Structural maintenance of chromosomes protein 3	Q9UQE7_K194_M1	_INELLK[GlyGly (K)]YIEER_.3	EKINELLKYIEERLH	194	Color2 [A=255, R=169, G=169, B=169]	1	4		GlyGly (K)	K	1	1	13.8715	14.0294	14.3064	14.1786	15.1235	14.5615	14.7489	14.4132
	0.0142725	0.01441	Q08211	DHX9	ATP-dependent RNA helicase A	Q08211_K857_M1	_ILAK[GlyGly (K)]LPIEPR_.2;_ILAK[GlyGly (K)]LPIEPR_.3	PLGRILAKLPIEPRF	857	Color2 [A=255, R=169, G=169, B=169]	1	4		GlyGly (K)	K	1	1	14.3496	14.2592	14.6083	15.0719	15.4498	15.1099	14.4051	15.1408
	0.00153054	0.0141282	P62979	RPS27A	Ubiquitin-40S ribosomal protein S27a	P62979_K11_M1	_TLTGK[GlyGly (K)]TITLEVEPSDTIENVK_.3;_TLTGK[GlyGly (K)]TITLEVEPSDTIENVK_.4	FVKTLTGKTITLEVE	11	Color2 [A=255, R=169, G=169, B=169]	1	4		GlyGly (K)	K	1	1	18.1565	26.505	18.4093	26.7557	27.4539	27.0104	27.0734	26.9439
	0.0245461	0.0140929	Q96J84;Q96J84-2	KIRREL1	Kin of IRRE-like protein 1;Isoform of Q96J84, Isoform 2 of Kin of IRRE-like protein 1	Q96J84_K535_M2 | Q96J84_K539_M2 | Q96J84-2_K551_M2 | Q96J84-2_K555_M2	_K[GlyGly (K)]LDIK[GlyGly (K)]VETVNR_.3	RKDVTLRKLDIKVET | RKDVTLRKLDIKVET | TLRKLDIKVETVNRE | TLRKLDIKVETVNRE	535 | 539 | 551 | 555	Color2 [A=255, R=169, G=169, B=169]	1	4		GlyGly (K)	K	2	1	12.007	12.1757	11.9817	12.462	12.3366	11.9479	12.3722	11.7078
	0.00875571	0.0131824	A0A7I2V2R3;A0A7I2V402;A0A7I2V4J6;A0A7I2V5D8;P51991	HNRNPA3	Isoform of P51991, Heterogeneous nuclear ribonucleoprotein A3;Isoform of P51991, Heterogeneous nuclear ribonucleoprotein A3;Isoform of P51991, Heterogeneous nuclear ribonucleoprotein A3;Isoform of P51991, Heterogeneous nuclear ribonucleoprotein A3;Heterogeneous nuclear ribonucleoprotein A3	A0A7I2V2R3_K36_M1 | A0A7I2V402_K36_M1 | A0A7I2V4J6_K36_M1 | A0A7I2V5D8_K36_M1 | P51991_K36_M1	_K[GlyGly (K)]LFIGGLSFETTDDSLR_.3	KEPEQLRKLFIGGLS | KEPEQLRKLFIGGLS | KEPEQLRKLFIGGLS | KEPEQLRKLFIGGLS | KEPEQLRKLFIGGLS	36 | 36 | 36 | 36 | 36	Color2 [A=255, R=169, G=169, B=169]	1	4		GlyGly (K)	K	1	1	11.7423	11.6041	11.4057	11.9614	13.1187	11.6961	13.0576	11.7893
	0.00834773	0.0130672	A0A0G2JNH2;A0A7I2V5U5;G5E9E7;Q07157-2	TJP1	Isoform of Q07157, Tight junction protein ZO-1;Isoform of Q07157, Tight junction protein ZO-1;Isoform of Q07157, Tight junction protein 1 (Zona occludens 1), isoform CRA_e;Isoform of Q07157, Isoform Short of Tight junction protein ZO-1	A0A0G2JNH2_K353_M1 | A0A7I2V5U5_K365_M1 | G5E9E7_K369_M1 | Q07157-2_K365_M1	_HADDHTPK[GlyGly (K)]TVEEVTVER_.3;_HADDHTPK[GlyGly (K)]TVEEVTVER_.4	HADDHTPKTVEEVTV | HADDHTPKTVEEVTV | HADDHTPKTVEEVTV | HADDHTPKTVEEVTV	353 | 365 | 365 | 369	Color2 [A=255, R=169, G=169, B=169]	1	4		GlyGly (K)	K	1	1	13.7849	13.3364	13.836	14.2253	15.5264	14.6718	14.7363	14.5742
	0.00759349	0.0130029	C9JEH3;C9JG97;Q13685	AAMP	Isoform of Q13685, Angio-associated migratory cell protein;Isoform of Q13685, Angio-associated migratory cell protein;Angio-associated migratory cell protein	C9JEH3_K246_M1 | C9JG97_K226_M1 | Q13685_K245_M1	_IWDLK[GlyGly (K)]QGSPIHVLK_.2;_IWDLK[GlyGly (K)]QGSPIHVLK_.3;_IWDLK[GlyGly (K)]QGSPIHVLK_.4	TIRIWDLKQGSPIHV | TIRIWDLKQGSPIHV | TIRIWDLKQGSPIHV	226 | 245 | 246	Color2 [A=255, R=169, G=169, B=169]	1	4		GlyGly (K)	K	1	1	15.7564	14.4772	15.5134	15.6724	16.9741	16.4194	16.4015	16.0918
	0.00421674	0.0129373	P15311	EZR	Ezrin	P15311_K139_M1	_FGDYNK[GlyGly (K)]EVHK_.2;_FGDYNK[GlyGly (K)]EVHK_.3	AKFGDYNKEVHKSGY	139	Color2 [A=255, R=169, G=169, B=169]	1	4		GlyGly (K)	K	1	1	13.4354	11.9385	12.4488	14.4902	15.999	14.7783	14.6808	14.5831
	0.00713035	0.0128143	Q15084;Q15084-2;Q15084-3;Q15084-4;Q15084-5	PDIA6	Protein disulfide-isomerase A6;Isoform of Q15084, Isoform 2 of Protein disulfide-isomerase A6;Isoform of Q15084, Isoform 3 of Protein disulfide-isomerase A6;Isoform of Q15084, Isoform 4 of Protein disulfide-isomerase A6;Isoform of Q15084, Isoform 5 of Protein disulfide-isomerase A6	Q15084_K73_M1 | Q15084-2_K125_M1 | Q15084-3_K70_M1 | Q15084-4_K78_M1 | Q15084-5_K121_M1	_AATALK[GlyGly (K)]DVVK_.2	KKAATALKDVVKVGA | KKAATALKDVVKVGA | KKAATALKDVVKVGA | KKAATALKDVVKVGA | KKAATALKDVVKVGA	70 | 73 | 78 | 121 | 125	Color2 [A=255, R=169, G=169, B=169]	1	4		GlyGly (K)	K	1	1	10.3161	10.8868	10.9344	12.054	12.8575	11.305	11.0017	11.4265
	0.00620305	0.0127561	A0A1C7CYX9;Q16555;Q16555-2	DPYSL2	Isoform of Q16555, Dihydropyrimidinase-related protein 2;Dihydropyrimidinase-related protein 2;Isoform of Q16555, Isoform 2 of Dihydropyrimidinase-related protein 2	A0A1C7CYX9_K577_M1 | Q16555_K472_M1 | Q16555-2_K436_M1	_K[GlyGly (K)]PFPDFVYK_.2	SGRYIPRKPFPDFVY | SGRYIPRKPFPDFVY | SGRYIPRKPFPDFVY	436 | 472 | 577	Color2 [A=255, R=169, G=169, B=169]	1	4		GlyGly (K)	K	1	1	11.3561	12.0463	11.1569	13.0172	13.8682	12.5336	12.9171	12.7641
	0.0123698	0.0125923	P11166	SLC2A1	Solute carrier family 2, facilitated glucose transporter member 1	P11166_K245_M1	_GTADVTHDLQEM[Oxidation (M)]K[GlyGly (K)]EESR_.3;_GTADVTHDLQEM[Oxidation (M)]K[GlyGly (K)]EESR_.4;_GTADVTHDLQEMK[GlyGly (K)]EESR_.3;_GTADVTHDLQEMK[GlyGly (K)]EESR_.4	THDLQEMKEESRQMM	245	Color2 [A=255, R=169, G=169, B=169]	1	4		GlyGly (K)	K	1	1	17.5311	17.8756	17.9674	18.211	18.9549	18.567	18.5299	18.2706
	0.00474102	0.0124545	Q9H444	CHMP4B	Charged multivesicular body protein 4b	Q9H444_K14_M1	_LFGAGGGK[GlyGly (K)]AGK_.2	LFGAGGGKAGKGGPT	14	Color2 [A=255, R=169, G=169, B=169]	1	4		GlyGly (K)	K	1	1	14.254	14.1265	13.703	15.9256	16.9739	15.9365	15.9572	15.7549
	0.00379174	0.011519	P50990	CCT8	T-complex protein 1 subunit theta	P50990_K534_M1	_PAGGPK[GlyGly (K)]PPSGK_.2	AKPAGGPKPPSGKKD	534	Color2 [A=255, R=169, G=169, B=169]	1	4		GlyGly (K)	K	1	1	12.0874	11.7701	11.5344	12.4795	15.0078	13.6	13.9399	14.5577
	0.0131818	0.0114248	A0A8V8TQF7;A0A8V8TR21;H0YCR0;H0YEN4;P52948;P52948-2;P52948-5;P52948-6	NUP98	Isoform of P52948, Nuclear pore complex protein Nup98-Nup96;Isoform of P52948, Nuclear pore complex protein Nup98-Nup96;Isoform of P52948, Nuclear pore complex protein Nup98-Nup96;Isoform of P52948, Nuclear pore complex protein Nup98-Nup96;Nuclear pore complex protein Nup98-Nup96;Isoform of P52948, Isoform 2 of Nuclear pore complex protein Nup98-Nup96;Isoform of P52948, Isoform 5 of Nuclear pore …	A0A8V8TQF7_K613_M1 | A0A8V8TR21_K605_M1 | H0YCR0_K575_M1 | H0YEN4_K614_M1 | P52948_K639_M1 | P52948-2_K622_M1 | P52948-5_K622_M1 | P52948-6_K639_M1	_FSFLSK[GlyGly (K)]PVDENHQQDGDEDSLVSHFYTNPIAK_.5	ERFSFLSKPVDENHQ | ERFSFLSKPVDENHQ | ERFSFLSKPVDENHQ | ERFSFLSKPVDENHQ | ERFSFLSKPVDENHQ | ERFSFLSKPVDENHQ | ERFSFLSKPVDENHQ | ERFSFLSKPVDENHQ	575 | 605 | 613 | 614 | 622 | 622 | 639 | 639	Color2 [A=255, R=169, G=169, B=169]	1	4		GlyGly (K)	K	1	1	13.3486	13.1283	13.1771	13.1177	14.101	13.2696	13.6766	13.9218
	0.00486427	0.0113263	P18124	RPL7	60S ribosomal protein L7	P18124_K7_M1	_[Acetyl (Protein N-term)]M[Oxidation (M)]EGVEEK[GlyGly (K)]K_.2;_[Acetyl (Protein N-term)]MEGVEEK[GlyGly (K)]K_.2	_MEGVEEKKKEVPAV	7	Color2 [A=255, R=169, G=169, B=169]	1	4		GlyGly (K)	K	1	1	14.0031	12.819	13.9094	14.2258	16.0523	15.3449	15.2099	14.9195
	0.010424	0.011302	Q01650	SLC7A5	Large neutral amino acids transporter small subunit 1	Q01650_K19_M1	_ALAAPAAEEK[GlyGly (K)]EEAR_.2;_ALAAPAAEEK[GlyGly (K)]EEAR_.3	AAPAAEEKEEAREKM	19	Color2 [A=255, R=169, G=169, B=169]	1	4		GlyGly (K)	K	1	1	17.6923	17.373	17.5585	17.9876	18.8719	18.0225	18.3838	18.075
	0.0138565	0.0108185	O95994	AGR2	Anterior gradient protein 2 homolog	O95994_K95_M1	_VFAENK[GlyGly (K)]EIQK_.2;_VFAENK[GlyGly (K)]EIQK_.3	KKVFAENKEIQKLAE	95	Color2 [A=255, R=169, G=169, B=169]	1	4		GlyGly (K)	K	1	1	18.6346	18.3608	18.7299	18.926	19.4981	19.1469	19.0331	18.9947
	0.0101836	0.0106025	Q5T6Z8;Q9BXS4	TMEM59	Isoform of Q9BXS4, Transmembrane protein 59;Transmembrane protein 59	Q5T6Z8_K171_M2 | Q5T6Z8_K184_M2 | Q9BXS4_K302_M2 | Q9BXS4_K315_M2	_SK[GlyGly (K)]TEDHEEAGPLPTK[GlyGly (K)]VNLAHSEI_.3;_SK[GlyGly (K)]TEDHEEAGPLPTK[GlyGly (K)]VNLAHSEI_.4	EAGPLPTKVNLAHSE | EAGPLPTKVNLAHSE | SLVVVRSKTEDHEEA | SLVVVRSKTEDHEEA	171 | 184 | 302 | 315	Color2 [A=255, R=169, G=169, B=169]	1	4		GlyGly (K)	K	2	1	15.9093	15.745	15.9578	16.4095	17.1954	16.4169	16.5471	16.3945
	0.0060197	0.0105352	Q29RF7	PDS5A	Sister chromatid cohesion protein PDS5 homolog A	Q29RF7_K568_M1	_FNQVLGDDEK[GlyGly (K)]LR_.2;_FNQVLGDDEK[GlyGly (K)]LR_.3	QVLGDDEKLRSQLEL	568	Color2 [A=255, R=169, G=169, B=169]	1	4		GlyGly (K)	K	1	1	11.9851	12.0385	11.5618	13.8517	13.331	13.0644	12.623	12.4248
	0.0058048	0.0103405	P30050	RPL12	60S ribosomal protein L12	P30050_K54_M1	_ATGDWK[GlyGly (K)]GLR_.2	AKATGDWKGLRITVK	54	Color2 [A=255, R=169, G=169, B=169]	1	4		GlyGly (K)	K	1	1	12.5109	11.9782	12.2586	13.6852	14.3501	13.3461	13.1224	13.1605
	0.0101132	0.0102234	J3KTM6;J3QQV2;O15427	SLC16A3	Isoform of O15427, Monocarboxylate transporter 4;Isoform of O15427, Monocarboxylate transporter 4;Monocarboxylate transporter 4	J3KTM6_K405_M1 | J3QQV2_K383_M1 | O15427_K431_M1	_LHK[GlyGly (K)]PPADSGVDLR_.2;_LHK[GlyGly (K)]PPADSGVDLR_.3	AEEEKLHKPPADSGV | AEEEKLHKPPADSGV | AEEEKLHKPPADSGV	383 | 405 | 431	Color2 [A=255, R=169, G=169, B=169]	1	4		GlyGly (K)	K	1	1	14.0594	14.2316	13.9656	15.0189	14.9386	13.8653	14.1048	14.0463
	0.00426848	0.0100076	P61224;P61224-3	RAP1B	Ras-related protein Rap-1b;Isoform of P61224, Isoform 3 of Ras-related protein Rap-1b	P61224_K128_M1 | P61224-3_K109_M1	_VVGK[GlyGly (K)]EQGQNLAR_.2;_VVGK[GlyGly (K)]EQGQNLAR_.3	EDERVVGKEQGQNLA | EDERVVGKEQGQNLA	109 | 128	Color2 [A=255, R=169, G=169, B=169]	1	4		GlyGly (K)	K	1	1	12.4884	12.2525	11.7248	13.9828	14.6649	13.8504	13.8504	13.7383
	0.00771822	0.00976825	Q86UW6;Q86UW6-2	N4BP2	NEDD4-binding protein 2;Isoform of Q86UW6, Isoform 2 of NEDD4-binding protein 2	Q86UW6_K20_M1 | Q86UW6-2_K20_M1	_TANPK[GlyGly (K)]EVVVSSVASR_.2;_TANPK[GlyGly (K)]EVVVSSVASR_.3	FRKTANPKEVVVSSV | FRKTANPKEVVVSSV	20 | 20	Color2 [A=255, R=169, G=169, B=169]	1	4		GlyGly (K)	K	1	1	15.8975	16.4213	16.2213	16.5695	17.6531	16.89	17.0753	17.0349
	0.00476619	0.0096314	P05023;P05023-4	ATP1A1	Sodium/potassium-transporting ATPase subunit alpha-1;Isoform of P05023, Isoform 4 of Sodium/potassium-transporting ATPase subunit alpha-1	P05023_K727_M1 | P05023-4_K727_M1	_K[GlyGly (K)]ADIGVAMGIAGSDVSK_.3	NDSPALKKADIGVAM | NDSPALKKADIGVAM	727 | 727	Color2 [A=255, R=169, G=169, B=169]	1	4		GlyGly (K)	K	1	1	11.5741	10.6607	11.5962	10.8828	12.7739	12.7751	12.6153	12.7279
	0.00341422	0.00955915	P06733	ENO1	Alpha-enolase	P06733_K420_M1	_IEEELGSK[GlyGly (K)]AK_.2;_IEEELGSK[GlyGly (K)]AK_.3	IEEELGSKAKFAGRN	420	Color2 [A=255, R=169, G=169, B=169]	1	4		GlyGly (K)	K	1	1	13.9251	13.5468	13.4262	15.1571	16.927	15.2033	16.0118	15.0453
	0.00605639	0.0090282	Q9ULW0;Q9ULW0-2	TPX2	Targeting protein for Xklp2;Isoform of Q9ULW0, Isoform 2 of Targeting protein for Xklp2	Q9ULW0_K279_M1 | Q9ULW0-2_K279_M1	_NQEEYK[GlyGly (K)]EVNFTSELR_.3	PKNQEEYKEVNFTSE | PKNQEEYKEVNFTSE	279 | 279	Color2 [A=255, R=169, G=169, B=169]	1	4		GlyGly (K)	K	1	1	11.6282	11.369	11.7178	11.7069	13.3887	11.8755	12.44	12.4329
	0.00428509	0.0090158	D6RDM5;D6REN7;Q96DR4;Q96DR4-2	STARD4	Isoform of Q96DR4, START domain containing 4, sterol regulated, isoform CRA_e;Isoform of Q96DR4, StAR-related lipid transfer protein 4;StAR-related lipid transfer protein 4;Isoform of Q96DR4, Isoform 2 of StAR-related lipid transfer protein 4	D6RDM5_K36_M1 | D6REN7_K36_M1 | Q96DR4_K36_M1 | Q96DR4-2_K36_M1	_TK[GlyGly (K)]DVTVWR_.2	WRVAKKTKDVTVWRK | WRVAKKTKDVTVWRK | WRVAKKTKDVTVWRK | WRVAKKTKDVTVWRK	36 | 36 | 36 | 36	Color2 [A=255, R=169, G=169, B=169]	1	4		GlyGly (K)	K	1	1	12.1185	12.4161	12.3128	13.5223	14.7818	13.8082	13.7405	13.5851
	0.00566606	0.00868225	P22392-2;Q32Q12	NME2;NME1-NME2	Isoform of P22392, Isoform 3 of Nucleoside diphosphate kinase B;Isoform of P22392, Nucleoside diphosphate kinase	P22392-2_K12_M1 | P22392-2_K127_M1 | Q32Q12_K152_M1 | Q32Q12_K37_M1	_TFIAIK[GlyGly (K)]PDGVQR_.2;_TFIAIK[GlyGly (K)]PDGVQR_.3	ERTFIAIKPDGVQRG | ERTFIAIKPDGVQRG | ERTFIAIKPDGVQRG | ERTFIAIKPDGVQRG	12 | 37 | 127 | 152	Color2 [A=255, R=169, G=169, B=169]	1	4		GlyGly (K)	K	1	1	16.5415	15.8942	16.1636	17.397	17.901	17.2821	17.1785	16.9144
	0.00785835	0.00827575	Q9NXV2	KCTD5	BTB/POZ domain-containing protein KCTD5	Q9NXV2_K223_M1	_ELHNTPYGTASEPSEK[GlyGly (K)]AK_.3;_ELHNTPYGTASEPSEK[GlyGly (K)]AK_.4	TASEPSEKAKILQER	223	Color2 [A=255, R=169, G=169, B=169]	1	4		GlyGly (K)	K	1	1	13.1836	13.3531	13.6221	13.9183	14.6919	13.9403	13.9969	13.6647
	0.00797575	0.00782323	Q6EMK4	VASN	Vasorin	Q6EMK4_K612_M1	_AM[Oxidation (M)]AAAAQDK[GlyGly (K)]GQVGPGAGPLELEGVK_.3;_AMAAAAQDK[GlyGly (K)]GQVGPGAGPLELEGVK_.3	MAAAAQDKGQVGPGA	612	Color2 [A=255, R=169, G=169, B=169]	1	4		GlyGly (K)	K	1	1	13.4837	13.4483	13.5073	14.0342	14.7107	13.8762	14.1946	13.814
	0.0039636	0.00725269	Q99959;Q99959-2	PKP2	Plakophilin-2;Isoform of Q99959, Isoform 1 of Plakophilin-2	Q99959_K134_M1 | Q99959-2_K134_M1	_GTAQYSSQK[GlyGly (K)]SVEER_.3	TAQYSSQKSVEERSL | TAQYSSQKSVEERSL	134 | 134	Color2 [A=255, R=169, G=169, B=169]	1	4		GlyGly (K)	K	1	1	9.62231	9.3107	9.37558	10.9947	11.4712	10.768	10.205	10.6258
	0.00341358	0.00663471	Q8IY63;Q8IY63-2	AMOTL1	Angiomotin-like protein 1;Isoform of Q8IY63, Isoform 2 of Angiomotin-like protein 1	Q8IY63_K289_M1 | Q8IY63-2_K239_M1	_GFK[GlyGly (K)]VGGGPSPAQPAGK_.3	SGNGKGFKVGGGPSP | SGNGKGFKVGGGPSP	239 | 289	Color2 [A=255, R=169, G=169, B=169]	1	4		GlyGly (K)	K	1	1	10.4984	10.3537	10.9159	9.6095	12.251	10.5899	11.7318	11.4623
	0.00408827	0.0065949	A0A804HII9;P12814;P12814-3	ACTN1	Isoform of P12814, Alpha-actinin-1;Alpha-actinin-1;Isoform of P12814, Isoform 3 of Alpha-actinin-1	A0A804HII9_K103_M1 | P12814_K103_M1 | P12814-3_K103_M1	_ALDFIASK[GlyGly (K)]GVK_.2	ALDFIASKGVKLVSI | ALDFIASKGVKLVSI | ALDFIASKGVKLVSI	103 | 103 | 103	Color2 [A=255, R=169, G=169, B=169]	1	4		GlyGly (K)	K	1	1	12.2517	12.0708	12.2339	13.6184	14.0501	13.2029	12.8641	12.8854
	0.00210795	0.00658989	P54578;P54578-2	USP14	Ubiquitin carboxyl-terminal hydrolase 14;Isoform of P54578, Isoform 2 of Ubiquitin carboxyl-terminal hydrolase 14	P54578_K449_M1 | P54578-2_K414_M1	_QDEWIK[GlyGly (K)]FDDDK_.2;_QDEWIK[GlyGly (K)]FDDDK_.3	RKQDEWIKFDDDKVS | RKQDEWIKFDDDKVS	414 | 449	Color2 [A=255, R=169, G=169, B=169]	1	4		GlyGly (K)	K	1	1	13.2728	13.595	13.4194	14.5564	16.7732	15.964	15.8399	15.8157
	0.00435169	0.00641727	Q9Y5J1	UTP18	U3 small nucleolar RNA-associated protein 18 homolog	Q9Y5J1_K41_M1	_AGAGPGGPPQK[GlyGly (K)]PAPSSQR_.3	GPGGPPQKPAPSSQR	41	Color2 [A=255, R=169, G=169, B=169]	1	4		GlyGly (K)	K	1	1	11.767	12.3911	12.8882	12.653	13.9412	13.3659	13.0199	12.9299
	0.00699469	0.0058918	Q14534	SQLE	Squalene monooxygenase	Q14534_K90_M1	_SPPESENK[GlyGly (K)]EQLEAR_.2;_SPPESENK[GlyGly (K)]EQLEAR_.3	SPPESENKEQLEARR	90	Color2 [A=255, R=169, G=169, B=169]	1	4		GlyGly (K)	K	1	1	15.8602	15.8755	15.9482	16.3872	16.9866	16.1508	16.3366	16.2248
	0.0163134	0.00576758	P09211	GSTP1	Glutathione S-transferase P	P09211_K128_M1	_ALPGQLK[GlyGly (K)]PFETLLSQNQGGK_.3	KALPGQLKPFETLLS	128	Color2 [A=255, R=169, G=169, B=169]	1	4		GlyGly (K)	K	1	1	15.6099	15.441	15.5496	15.6466	15.8281	15.2953	15.5098	15.4914
	0.00250444	0.00491548	P15880	RPS2	40S ribosomal protein S2	P15880_K211_M1	_GTGIVSAPVPK[GlyGly (K)]K_.2;_GTGIVSAPVPK[GlyGly (K)]K_.3	IVSAPVPKKLLMMAG	211	Color2 [A=255, R=169, G=169, B=169]	1	4		GlyGly (K)	K	1	1	13.8813	12.798	13.6151	14.3905	15.5665	14.9102	14.3712	14.7987
	0.00345631	0.00490689	A0A8Q3WMA7;P23246	SFPQ	Isoform of P23246, Splicing factor, proline- and glutamine-rich;Splicing factor, proline- and glutamine-rich	A0A8Q3WMA7_K359_M1 | P23246_K338_M1	_GFGFIK[GlyGly (K)]LESR_.2	GKGFGFIKLESRALA | GKGFGFIKLESRALA	338 | 359	Color2 [A=255, R=169, G=169, B=169]	1	4		GlyGly (K)	K	1	1	11.2641	11.5213	11.4593	12.577	13.1139	12.2372	12.1087	12.011
	0.00243801	0.00486112	Q8NBR6;Q8NBR6-2	MINDY2	Ubiquitin carboxyl-terminal hydrolase MINDY-2;Isoform of Q8NBR6, Isoform 2 of Ubiquitin carboxyl-terminal hydrolase MINDY-2	Q8NBR6_K309_M1 | Q8NBR6-2_K309_M1	_PK[GlyGly (K)]EISEIQR_.2;_PK[GlyGly (K)]EISEIQR_.3	YMLDAKPKEISEIQR | YMLDAKPKEISEIQR	309 | 309	Color2 [A=255, R=169, G=169, B=169]	1	4		GlyGly (K)	K	1	1	15.4712	14.9706	15.4482	16.4132	17.5853	16.8762	16.704	16.3574
	0.00570942	0.00477576	O00151	PDLIM1	PDZ and LIM domain protein 1	O00151_K246_M1	_APVTK[GlyGly (K)]VAASIGNAQK_.2;_APVTK[GlyGly (K)]VAASIGNAQK_.3	SVKAPVTKVAASIGN	246	Color2 [A=255, R=169, G=169, B=169]	1	4		GlyGly (K)	K	1	1	14.4785	14.4249	14.3797	14.8326	14.6043	13.7841	14.2976	13.801
	0.00160885	0.00465417	A0A0U1RQM0;H0YMA4;Q15004	;PCLAF;PCLAF	readthrough, PCNA-associated factor;Isoform of Q15004, PCNA-associated factor;PCNA-associated factor	A0A0U1RQM0_K5_M1 | H0YMA4_K5_M1 | Q15004_K5_M1	_TK[GlyGly (K)]ADSVPGTYR_.2	___MVRTKADSVPGT | ___MVRTKADSVPGT | ___MVRTKADSVPGT	5 | 5 | 5	Color2 [A=255, R=169, G=169, B=169]	1	4		GlyGly (K)	K	1	1	10.078	10.4087	9.45562	12.2884	13.2166	11.6898	11.612	12.0558
	0.00379437	0.00442529	Q14739	LBR	Delta(14)-sterol reductase LBR	Q14739_K42_M1	_YK[GlyGly (K)]DGTELELK_.2;_YK[GlyGly (K)]DGTELELK_.3	QLYTVKYKDGTELEL	42	Color2 [A=255, R=169, G=169, B=169]	1	4		GlyGly (K)	K	1	1	15.0432	14.8613	14.928	15.8922	16.3048	15.704	15.6771	15.4336
	0.00439378	0.00432682	A0A1B0GVE3;O75808;O75808-2	CAPN15	Isoform of O75808, Calpain-15 (Fragment);Calpain-15;Isoform of O75808, Isoform 2 of Calpain-15	A0A1B0GVE3_K361_M1 | O75808_K293_M1 | O75808-2_K293_M1	_LAELLSGK[GlyGly (K)]R_.2	LAELLSGKRLSVLEE | LAELLSGKRLSVLEE | LAELLSGKRLSVLEE	293 | 293 | 361	Color2 [A=255, R=169, G=169, B=169]	1	4		GlyGly (K)	K	1	1	12.9242	12.9472	13.078	13.7063	14.1248	13.0021	13.1345	13.0967
	0.00398854	0.00416207	J3KQ34;Q9H9Q2	COPS7B	Isoform of Q9H9Q2, COP9 signalosome complex subunit 7b;COP9 signalosome complex subunit 7b	J3KQ34_K187_M1 | Q9H9Q2_K221_M1	_TLK[GlyGly (K)]ATASSSAQEM[Oxidation (M)]EQQLAER_.3;_TLK[GlyGly (K)]ATASSSAQEMEQQLAER_.3	TNIKKTLKATASSSA | TNIKKTLKATASSSA	187 | 221	Color2 [A=255, R=169, G=169, B=169]	1	4		GlyGly (K)	K	1	1	15.9275	16.0749	16.2892	16.4349	17.3706	16.7498	16.6746	16.7407
	0.00210901	0.00414491	Q16630;Q16630-2	CPSF6	Cleavage and polyadenylation specificity factor subunit 6;Isoform of Q16630, Isoform 2 of Cleavage and polyadenylation specificity factor subunit 6	Q16630_K185_M1 | Q16630-2_K185_M1	_TTQSGQM[Oxidation (M)]SGEGK[GlyGly (K)]AGPPGGSSR_.3;_TTQSGQMSGEGK[GlyGly (K)]AGPPGGSSR_.3	GQMSGEGKAGPPGGS | GQMSGEGKAGPPGGS	185 | 185	Color2 [A=255, R=169, G=169, B=169]	1	4		GlyGly (K)	K	1	1	13.4521	12.6606	13.2854	13.9194	15.2362	14.7417	14.618	14.2843
	0.00209591	0.00413346	Q9UKJ5	CHIC2	Cysteine-rich hydrophobic domain-containing protein 2	Q9UKJ5_K77_M1	_K[GlyGly (K)]NLPVNVR_.2	RVNSCLKKNLPVNVR	77	Color2 [A=255, R=169, G=169, B=169]	1	4		GlyGly (K)	K	1	1	13.7265	13.3756	13.5005	15.1844	15.8811	14.6189	14.4159	14.5177
	0.00454119	0.00378895	F5H5D3;P68363;Q9BQE3	TUBA1C;TUBA1B;TUBA1C	Isoform of Q9BQE3, Tubulin alpha chain;Tubulin alpha-1B chain;Tubulin alpha-1C chain	F5H5D3_K406_M1 | P68363_K336_M1 | Q9BQE3_K336_M1	_DVNAAIATIK[GlyGly (K)]TK_.2;_DVNAAIATIK[GlyGly (K)]TK_.3	NAAIATIKTKRSIQF | NAAIATIKTKRTIQF | NAAIATIKTKRTIQF	336 | 336 | 406	Color2 [A=255, R=169, G=169, B=169]	1	4		GlyGly (K)	K	1	1	17.3944	17.4498	17.5419	18.1609	18.4474	17.7365	17.7227	17.6177
	0.00628759	0.0036087	P61086	UBE2K	Ubiquitin-conjugating enzyme E2 K	P61086_K28_M1	_NQIK[GlyGly (K)]VDLVDENFTELR_.3	ETSKNQIKVDLVDEN	28	Color2 [A=255, R=169, G=169, B=169]	1	4		GlyGly (K)	K	1	1	15.0667	14.7975	15.1625	15.2362	15.6946	15.2256	15.2879	15.1121
	0.00228936	0.0035603	Q15417;Q15417-3	CNN3	Calponin-3;Isoform of Q15417, Isoform 3 of Calponin-3	Q15417_K23_M1 | Q15417-3_K23_M1	_IASK[GlyGly (K)]YDHQAEEDLR_.2;_IASK[GlyGly (K)]YDHQAEEDLR_.3;_IASK[GlyGly (K)]YDHQAEEDLR_.4	VKNKIASKYDHQAEE | VKNKIASKYDHQAEE	23 | 23	Color2 [A=255, R=169, G=169, B=169]	1	4		GlyGly (K)	K	1	1	11.9464	10.6697	11.3038	12.4528	12.9239	11.937	11.9006	11.8341
	0.00138843	0.0035584	P00338;P00338-3	LDHA	L-lactate dehydrogenase A chain;Isoform of P00338, Isoform 3 of L-lactate dehydrogenase A chain	P00338_K222_M1 | P00338-3_K251_M1	_TLHPDLGTDK[GlyGly (K)]DK_.2;_TLHPDLGTDK[GlyGly (K)]DK_.3	HPDLGTDKDKEQWKE | HPDLGTDKDKEQWKE	222 | 251	Color2 [A=255, R=169, G=169, B=169]	1	4		GlyGly (K)	K	1	1	13.1112	12.8269	12.8133	14.1362	15.8588	14.7424	14.8361	14.7678
	0.00128881	0.00346184	P10809	HSPD1	60 kDa heat shock protein, mitochondrial	P10809_K250_M1	_K[GlyGly (K)]ISSIQSIVPALEIANAHR_.3;_K[GlyGly (K)]ISSIQSIVPALEIANAHR_.4	YVLLSEKKISSIQSI	250	Color2 [A=255, R=169, G=169, B=169]	1	4		GlyGly (K)	K	1	1	13.3694	12.6201	13.6502	13.5393	16.0429	15.1949	15.1173	14.9343
	0.00124613	0.00322199	Q8IY63;Q8IY63-2	AMOTL1	Angiomotin-like protein 1;Isoform of Q8IY63, Isoform 2 of Angiomotin-like protein 1	Q8IY63_K174_M1 | Q8IY63-2_K124_M1	_QEPQGQEHQVDNTVMEK[GlyGly (K)]QVR_.3;_QEPQGQEHQVDNTVMEK[GlyGly (K)]QVR_.4	VDNTVMEKQVRSTQP | VDNTVMEKQVRSTQP	124 | 174	Color2 [A=255, R=169, G=169, B=169]	1	4		GlyGly (K)	K	1	1	13.7326	12.7624	14.2795	12.8179	15.9007	14.8201	15.1042	15.0272
	0.00278316	0.00276756	Q14677	CLINT1	Clathrin interactor 1	Q14677_K200_M1	_SAFPFSDK[GlyGly (K)]LGELSDK_.2;_SAFPFSDK[GlyGly (K)]LGELSDK_.3	SAFPFSDKLGELSDK	200	Color2 [A=255, R=169, G=169, B=169]	1	4		GlyGly (K)	K	1	1	15.0353	14.9421	15.0809	15.6218	16.2489	15.6473	15.6629	15.5189
	0.00296358	0.00216579	Q8IY22	CMIP	C-Maf-inducing protein	Q8IY22_K74_M1	_TFLSK[GlyGly (K)]ILTSK_.2;_TFLSK[GlyGly (K)]ILTSK_.3	HPRTFLSKILTSKFL	74	Color2 [A=255, R=169, G=169, B=169]	1	4		GlyGly (K)	K	1	1	15.5226	15.47	15.4399	16.0037	16.3821	15.6067	15.7999	15.7467
	0.000416581	0.00212169	A0A5H1ZRS1;Q15154;Q15154-5	PCM1	Isoform of Q15154, Pericentriolar material 1 protein;Pericentriolar material 1 protein;Isoform of Q15154, Isoform 5 of Pericentriolar material 1 protein	A0A5H1ZRS1_K229_M1 | Q15154_K229_M1 | Q15154-5_K229_M1	_EDLVEK[GlyGly (K)]NER_.2;_EDLVEK[GlyGly (K)]NER_.3	MREDLVEKNERSANV | MREDLVEKNERSANV | MREDLVEKNERSANV	229 | 229 | 229	Color2 [A=255, R=169, G=169, B=169]	1	4		GlyGly (K)	K	1	1	11.4456	11.8279	11.2383	15.0491	16.0229	16.5697	13.6719	15.9153
	0.00058634	0.00168538	C9JVE2;Q96GG9	DCUN1D1	Isoform of Q96GG9, DCN1-like protein;DCN1-like protein 1	C9JVE2_K42_M1 | Q96GG9_K57_M1	_ESVK[GlyGly (K)]GSLDR_.2	LYIRESVKGSLDRKK | LYIRESVKGSLDRKK	42 | 57	Color2 [A=255, R=169, G=169, B=169]	1	4		GlyGly (K)	K	1	1	13.5558	13.2868	12.7382	15.1846	16.202	15.4881	15.304	15.3125
	0.00125228	0.00159335	A6ZKI3	RTL8C	Isoform of O15255, Retrotransposon Gag-like protein 8C	A6ZKI3_K102_M1	_GFLAEMK[GlyGly (K)]R_.2	RGFLAEMKRVFGWEE	102	Color2 [A=255, R=169, G=169, B=169]	1	4		GlyGly (K)	K	1	1	13.9225	13.0304	13.9373	13.8687	15.0359	14.183	14.2984	14.0737
	0.000746396	0.00145054	Q09666	AHNAK	Neuroblast differentiation-associated protein AHNAK	Q09666_K3275_M1	_IDVDAPDIDIHGPDAK[GlyGly (K)]LK_.3	DIHGPDAKLKGPKLK	3275	Color2 [A=255, R=169, G=169, B=169]	1	4		GlyGly (K)	K	1	1	10.1555	10.5005	10.8028	11.0258	12.7414	11.5891	12.0551	11.1086
	0.00103208	0.00137353	A0A6Q8PFH5;A0A6Q8PGB9;E9PIX2;E9PPS0;Q9HAB3	SLC52A2	Isoform of Q9HAB3, Solute carrier family 52, riboflavin transporter, member 2;Isoform of Q9HAB3, Riboflavin transporter;Isoform of Q9HAB3, Solute carrier family 52, riboflavin transporter, member 2 (Fragment);Isoform of Q9HAB3, Solute carrier family 52, riboflavin transporter, member 2;Solute carrier family 52, riboflavin transporter, member 2	A0A6Q8PFH5_K75_M1 | A0A6Q8PGB9_K75_M1 | E9PIX2_K75_M1 | E9PPS0_K75_M1 | Q9HAB3_K75_M1	_LAPGK[GlyGly (K)]DEQVPIR_.2;_LAPGK[GlyGly (K)]DEQVPIR_.3	WRRLAPGKDEQVPIR | WRRLAPGKDEQVPIR | WRRLAPGKDEQVPIR | WRRLAPGKDEQVPIR | WRRLAPGKDEQVPIR	75 | 75 | 75 | 75 | 75	Color2 [A=255, R=169, G=169, B=169]	1	4		GlyGly (K)	K	1	1	13.9008	14.5901	14.4386	14.8071	15.8866	15.0221	15.0293	15.1302
	0.000523924	0.00100636	P46736	BRCC3	Lys-63-specific deubiquitinase BRCC36	P46736_K65_M1	_TVAEK[GlyGly (K)]VDAVR_.2	EMRTVAEKVDAVRIV	65	Color2 [A=255, R=169, G=169, B=169]	1	4		GlyGly (K)	K	1	1	12.001	12.6109	12.0827	14.0429	14.3405	13.1784	12.9911	13.0182
	0.00045011	0.000955582	P30041	PRDX6	Peroxiredoxin-6	P30041_K199_M1	_DGDSVMVLPTIPEEEAK[GlyGly (K)]K_.3	TIPEEEAKKLFPKGV	199	Color2 [A=255, R=169, G=169, B=169]	1	4		GlyGly (K)	K	1	1	14.2176	13.6315	14.283	14.1571	16.1618	15.5796	15.6278	15.5264
	0.00043171	0.000780106	A0A6Q8PF35;A0A6Q8PG85;F5H875;F8VUA2;Q9HD42	CHMP1A	Isoform of Q9HD42, Charged multivesicular body protein 1a;Isoform of Q9HD42, Charged multivesicular body protein 1a;Isoform of Q9HD42, Charged multivesicular body protein 1a;Isoform of Q9HD42, Charged multivesicular body protein 1a;Charged multivesicular body protein 1a	A0A6Q8PF35_K94_M1 | A0A6Q8PG85_K97_M1 | F5H875_K94_M1 | F8VUA2_K94_M1 | Q9HD42_K94_M1	_NM[Oxidation (M)]AQVTK[GlyGly (K)]ALDK_.2;_NMAQVTK[GlyGly (K)]ALDK_.2;_NMAQVTK[GlyGly (K)]ALDK_.3	KNMAQVTKALDKALS | KNMAQVTKALDKALS | KNMAQVTKALDKALS | KNMAQVTKALDKALS | KNMAQVTKALDKALS	94 | 94 | 94 | 94 | 97	Color2 [A=255, R=169, G=169, B=169]	1	4		GlyGly (K)	K	1	1	12.2554	11.4388	12.9852	12.5281	14.2042	13.1396	12.7653	12.7626
	0.000319778	0.000375032	Q9NZ01	TECR	Very-long-chain enoyl-CoA reductase	Q9NZ01_K12_M1	_HYEVEILDAK[GlyGly (K)]TR_.3	EVEILDAKTREKLCF	12	Color2 [A=255, R=169, G=169, B=169]	1	4		GlyGly (K)	K	1	1	13.0078	12.6092	12.8953	13.3391	14.1251	13.7477	13.7748	13.4821
	3.97553e-05	9.63211e-05	P05787	KRT8	Keratin, type II cytoskeletal 8	P05787_K11_M1	_SYK[GlyGly (K)]VSTSGPR_.2	RVTQKSYKVSTSGPR	11	Color2 [A=255, R=169, G=169, B=169]	1	4		GlyGly (K)	K	1	1	16.0786	15.3377	15.3453	17.1265	18.3304	17.2164	17.3435	17.1482
	4.70614e-06	7.15256e-06	P53985	SLC16A1	Monocarboxylate transporter 1	P53985_K224_M1	_K[GlyGly (K)]DLHDANTDLIGR_.2;_K[GlyGly (K)]DLHDANTDLIGR_.3	AGKSGVKKDLHDANT	224	Color2 [A=255, R=169, G=169, B=169]	1	4		GlyGly (K)	K	1	1	15.1748	14.8565	14.9103	15.3945	16.6606	15.8266	16.3608	15.8529
	0.000306504	-0.000779629	A3KFJ0;O14965;Q5QPD4	AURKA	Isoform of O14965, Aurora kinase;Aurora kinase A;Isoform of O14965, Aurora kinase (Fragment)	A3KFJ0_K258_M1 | O14965_K258_M1 | Q5QPD4_K258_M1	_DIK[GlyGly (K)]PENLLLGSAGELK_.3	RVIHRDIKPENLLLG | RVIHRDIKPENLLLG | RVIHRDIKPENLLLG	258 | 258 | 258	Color2 [A=255, R=169, G=169, B=169]	1	4		GlyGly (K)	K	1	1	10.285	10.3815	10.921	10.5035	12.6831	12.7924	12.3787	12.3358
	0.00320939	-0.00189161	P61088	UBE2N	Ubiquitin-conjugating enzyme E2 N	P61088_K24_M1	_LLAEPVPGIK[GlyGly (K)]AEPDESNAR_.3	AEPVPGIKAEPDESN	24	Color2 [A=255, R=169, G=169, B=169]	1	4		GlyGly (K)	K	1	1	18.8031	18.5297	18.8955	18.8301	19.4319	18.8901	19.0693	18.8523
	0.0017595	-0.00220418	P05114	HMGN1	Non-histone chromosomal protein HMG-14	P05114_K71_M1	_QAEVANQETK[GlyGly (K)]EDLPAENGETK_.3	EVANQETKEDLPAEN	71	Color2 [A=255, R=169, G=169, B=169]	1	4		GlyGly (K)	K	1	1	13.6647	13.6809	13.6496	13.8456	14.8528	14.6201	14.8626	14.452
	0.00210423	-0.00223231	P27694	RPA1	Replication protein A 70 kDa DNA-binding subunit	P27694_K553_M1	_DK[GlyGly (K)]NEQAFEEVFQNANFR_.3	YLGELKDKNEQAFEE	553	Color2 [A=255, R=169, G=169, B=169]	1	4		GlyGly (K)	K	1	1	14.1313	14.2473	14.3251	14.2921	14.6438	15.4678	15.0139	14.8502
[truncated: 2,317 more rows]
