# Supplementary material for: Discovery and mechanism of K63-linkage-directed deubiquitinase activity in USP53
Source: Nat Chem Biol. 2024 Nov 25;21(5):746–57. doi: 10.1038/s41589-024-01777-0 (PMC12037411; doi:10.1038/s41589-024-01777-0)
Supplement: Supplementary file 9 — Numerical source data. [file 41589_2024_1777_MOESM9_ESM.xlsx]

## Sheet: Fig. 4c
Tm (°C)					Tm (°C)
USP53	USP53+Ub-PA	USP53+diUb-PA			USP54	USP54+Ub-PA	USP54+diUb-PA
51	59.1	62.1			57.3	62.7	65.1
50.7	59.4	62.1			57.3	63	65.1
50.7	59.1	62.1			57.3	63	65.1
50.7	59.1	62.1			57.3	63	65.1

## Sheet: Fig. 4f
USP54~Ub-PA		USP54~diUb(PA)		USP54			USP54		USP54~diUb(PA)		USP54~Ub-PA
elution volume (ml)	UV 280 nm (a.u.)	elution volume (ml)	UV 280 nm (a.u.)	elution volume (ml)	UV 280 nm (a.u.)		elution volume (ml)	molar mass (g/mol)	elution volume (ml)	molar mass (g/mol)	elution volume (ml)	molar mass (g/mol)
12.7106	0.02142	11.0349	0.0019	12.1104	0.00298		14.5389	39917.5	13.731	60864.7	14.3563	50020
12.7149	0.02164	11.0392	0.00193	12.1146	0.00298		14.5432	39864.1	13.7353	60824.1	14.3606	49973.7
12.7192	0.02186	11.0434	0.00195	12.1189	0.00297		14.5474	39780.8	13.7395	60763	14.3648	49848.1
12.7234	0.02207	11.0477	0.00197	12.1232	0.00297		14.5517	39704.9	13.7438	60708.1	14.3691	49734.6
12.7277	0.02228	11.052	0.002	12.1274	0.00296		14.556	39656.2	13.7481	60682.1	14.3734	49607
12.732	0.02249	11.0563	0.00203	12.1317	0.00296		14.5602	39605.6	13.7523	60688.5	14.3776	49526.7
12.7363	0.02269	11.0605	0.00205	12.136	0.00295		14.5645	39567.5	13.7566	60702.5	14.3819	49526.4
12.7405	0.02288	11.0648	0.00208	12.1402	0.00295		14.5688	39548.2	13.7609	60697	14.3862	49502.2
12.7448	0.02307	11.0691	0.00211	12.1445	0.00294		14.573	39546.1	13.7651	60658.3	14.3904	49486.7
12.7491	0.02325	11.0733	0.00213	12.1488	0.00294		14.5773	39548.7	13.7694	60612.7	14.3947	49419.8
12.7533	0.02343	11.0776	0.00216	12.1531	0.00294		14.5816	39526.8	13.7737	60593.2	14.399	49380.8
12.7576	0.0236	11.0818	0.00219	12.1573	0.00293		14.5858	39484.5	13.7779	60599.8	14.4032	49404.7
12.7619	0.02377	11.0861	0.00222	12.1616	0.00293		14.5901	39452.5	13.7822	60605.3	14.4075	49422.4
12.7661	0.02393	11.0904	0.00225	12.1659	0.00292		14.5944	39440.5	13.7865	60590.6	14.4118	49401.1
12.7704	0.02408	11.0946	0.00228	12.1701	0.00292		14.5986	39444.3	13.7907	60563.5	14.416	49361.6
12.7746	0.02423	11.0989	0.00231	12.1744	0.00292		14.6029	39450.2	13.795	60533	14.4203	49303.7
12.7789	0.02437	11.1032	0.00235	12.1786	0.00291		14.6072	39442.4	13.7993	60513.5	14.4246	49276.9
12.7832	0.0245	11.1075	0.00238	12.1829	0.00291		14.6114	39416.5	13.8035	60516.6	14.4288	49276.7
12.7874	0.02463	11.1117	0.00241	12.1872	0.00291		14.6157	39386.1	13.8078	60522.4	14.4331	49276.8
12.7917	0.02475	11.116	0.00245	12.1914	0.0029		14.62	39367.2	13.8121	60519.4	14.4374	49274.3
12.796	0.02487	11.1203	0.00248	12.1957	0.0029		14.6242	39363.8	13.8163	60498	14.4416	49248.3
12.8003	0.02497	11.1245	0.00252	12.2	0.0029		14.6285	39369.8	13.8206	60469.8	14.4459	49205.2
12.8045	0.02508	11.1288	0.00255	12.2043	0.00289		14.6328	39371.9	13.8249	60460.2	14.4502	49178.5
12.8088	0.02517	11.1331	0.00259	12.2085	0.00289		14.637	39359.2	13.8291	60472.4	14.4544	49182.5
12.8131	0.02526	11.1373	0.00263	12.2128	0.00289		14.6413	39337.8	13.8334	60479.7	14.4587	49199.4
12.8173	0.02534	11.1416	0.00266	12.2171	0.00289		14.6456	39322.9	13.8377	60480.4	14.463	49224.8
12.8216	0.02542	11.1458	0.0027	12.2213	0.00289		14.6498	39319.8	13.8419	60467.9	14.4672	49211.6
12.8259	0.02549	11.1501	0.00274	12.2256	0.00289		14.6541	39322.6	13.8462	60470	14.4715	49175.8
12.8301	0.02555	11.1544	0.00278	12.2299	0.00289		14.6584	39321.9	13.8505	60496.3	14.4758	49149.7
12.8344	0.02561	11.1586	0.00282	12.2341	0.00289		14.6626	39307.9	13.8547	60519.7	14.48	49147.5
12.8386	0.02566	11.1629	0.00287	12.2384	0.0029		14.6669	39282.3	13.859	60533.1	14.4843	49174.3
12.8429	0.0257	11.1672	0.00291	12.2426	0.0029		14.6712	39266.6	13.8633	60540	14.4886	49215.9
12.8472	0.02573	11.1715	0.00295	12.2469	0.0029		14.6754	39287.9	13.8675	60533.9	14.4928	49233.4
12.8514	0.02576	11.1757	0.003	12.2512	0.00291		14.6797	39316.6	13.8718	60525.7	14.4971	49209.3
12.8557	0.02579	11.18	0.00304	12.2554	0.00292		14.684	39324.9	13.8761	60520.8	14.5014	49183.3
12.86	0.0258	11.1843	0.00309	12.2597	0.00292		14.6882	39326	13.8803	60523	14.5056	49177.6
12.8643	0.02582	11.1885	0.00313	12.264	0.00293		14.6925	39315.6	13.8846	60533.3	14.5099	49195
12.8685	0.02582	11.1928	0.00318	12.2683	0.00294		14.6968	39304.5	13.8889	60546.7	14.5142	49213
12.8728	0.02582	11.1971	0.00323	12.2725	0.00295		14.701	39302.3	13.8931	60556.5	14.5184	49224.2
12.8771	0.02581	11.2013	0.00328	12.2768	0.00296		14.7053	39308	13.8974	60565.8	14.5227	49207.4
12.8813	0.0258	11.2056	0.00333	12.2811	0.00297		14.7096	39314.2	13.9017	60581.2	14.527	49183.6
12.8856	0.02578	11.2098	0.00338	12.2853	0.00298		14.7138	39309.3	13.9059	60605.6	14.5312	49174.1
12.8898	0.02575	11.2141	0.00343	12.2896	0.00299		14.7181	39295.5	13.9102	60631.9	14.5355	49182.1
12.8941	0.02572	11.2184	0.00348	12.2939	0.00301		14.7224	39280.4	13.9145	60665.1	14.5398	49200.4
12.8984	0.02568	11.2226	0.00354	12.2981	0.00302		14.7266	39272.6	13.9187	60683.8	14.544	49206.9
12.9026	0.02564	11.2269	0.00359	12.3024	0.00304		14.7309	39274.9	13.923	60694.9	14.5483	49200.5
12.9069	0.02559	11.2312	0.00364	12.3066	0.00306		14.7352	39279.4	13.9273	60711.8	14.5526	49183.5
12.9112	0.02554	11.2355	0.0037	12.3109	0.00308		14.7394	39277.5	13.9315	60735.8	14.5568	49169.6
12.9154	0.02548	11.2397	0.00376	12.3152	0.00309		14.7437	39269.1	13.9358	60766	14.5611	49173.6
12.9197	0.02542	11.244	0.00382	12.3194	0.00311		14.748	39260.5	13.9401	60795.6	14.5654	49183.9
12.924	0.02535	11.2483	0.00387	12.3237	0.00314		14.7522	39258.2	13.9443	60818.3	14.5696	49180.3
12.9283	0.02528	11.2525	0.00393	12.328	0.00316		14.7565	39263.4	13.9486	60841.2	14.5739	49166.3
12.9325	0.0252	11.2568	0.00399	12.3323	0.00318		14.7608	39270.7	13.9529	60870.2	14.5782	49147.1
12.9368	0.02512	11.261	0.00405	12.3365	0.00321		14.765	39273.2	13.9571	60900.9	14.5824	49129.2
12.9411	0.02503	11.2653	0.00412	12.3408	0.00324		14.7693	39268.6	13.9614	60933	14.5867	49131.8
12.9453	0.02494	11.2696	0.00418	12.3451	0.00327		14.7736	39255.6	13.9657	60974.2	14.591	49145.8
12.9496	0.02485	11.2738	0.00424	12.3493	0.0033		14.7778	39240	13.9699	61010.5	14.5952	49153.4
12.9538	0.02475	11.2781	0.00431	12.3536	0.00333		14.7821	39233	13.9742	61033.3	14.5995	49154.6
12.9581	0.02464	11.2824	0.00438	12.3578	0.00336		14.7864	39232.1	13.9785	61065.6	14.6038	49151
12.9624	0.02454	11.2866	0.00444	12.3621	0.0034		14.7906	39226.2	13.9827	61099.7	14.608	49148.5
12.9666	0.02443	11.2909	0.00451	12.3664	0.00343		14.7949	39215.3	13.987	61131.1	14.6123	49149.2
12.9709	0.02432	11.2952	0.00458	12.3706	0.00347		14.7992	39205.8	13.9913	61164	14.6166	49154.4
12.9752	0.0242	11.2995	0.00465	12.3749	0.00351		14.8034	39200	13.9955	61197.3	14.6208	49160.5
12.9794	0.02408	11.3037	0.00472	12.3792	0.00355		14.8077	39198	13.9998	61228.5	14.6251	49162.7
12.9837	0.02395	11.308	0.00479	12.3834	0.00359		14.812	39199.4	14.0041	61263.2	14.6294	49159
12.988	0.02383	11.3123	0.00487	12.3877	0.00363		14.8162	39201.7	14.0083	61299.5	14.6336	49154.2
12.9923	0.0237	11.3165	0.00494	12.392	0.00368		14.8205	39201.8	14.0126	61328.7	14.6379	49152.6
12.9965	0.02357	11.3208	0.00502	12.3963	0.00373		14.8248	39200.2	14.0169	61355.6	14.6422	49156.2
13.0008	0.02343	11.325	0.0051	12.4005	0.00377		14.829	39200.3	14.0211	61390.9	14.6464	49163.5
13.0051	0.0233	11.3293	0.00517	12.4048	0.00382		14.8333	39202.7	14.0254	61424.2	14.6507	49169
13.0093	0.02316	11.3336	0.00525	12.4091	0.00387		14.8376	39206.8	14.0297	61462.3	14.655	49167.9
13.0136	0.02301	11.3378	0.00533	12.4133	0.00392		14.8418	39210.5	14.0339	61496.2	14.6592	49169.1
13.0178	0.02287	11.3421	0.00542	12.4176	0.00397		14.8461	39212.9	14.0382	61525.2	14.6635	49182.3
13.0221	0.02273	11.3464	0.0055	12.4218	0.00403		14.8504	39214.8	14.0425	61557.3	14.6678	49192.6
13.0264	0.02258	11.3506	0.00558	12.4261	0.00408		14.8546	39219.3	14.0467	61590.5	14.672	49203.9
13.0306	0.02243	11.3549	0.00567	12.4304	0.00414		14.8589	39226.8	14.051	61611.2	14.6763	49208.2
13.0349	0.02228	11.3592	0.00575	12.4346	0.0042		14.8632	39247	14.0553	61636.1	14.6806	49227.6
13.0392	0.02213	11.3635	0.00584	12.4389	0.00425		14.8674	39256.2	14.0595	61669.9	14.6848	49239.1
13.0434	0.02198	11.3677	0.00593	12.4432	0.00432		14.8717	39248.2	14.0638	61699.9	14.6891	49254.5
13.0477	0.02182	11.372	0.00602	12.4474	0.00438		14.876	39248.2	14.0681	61731.4	14.6934	49244.2
13.052	0.02167	11.3763	0.00611	12.4517	0.00444		14.8802	39248.7	14.0723	61748.7	14.6976	49247.1
13.0563	0.02151	11.3805	0.0062	12.456	0.00451		14.8845	39250	14.0766	61762.6	14.7019	49263.6
13.0605	0.02135	11.3848	0.0063	12.4603	0.00457		14.8888	39252.9	14.0809	61778.2	14.7062	49272.4
13.0648	0.0212	11.389	0.00639	12.4645	0.00463		14.893	39256.1	14.0851	61795.9	14.7104	49282.4
13.0691	0.02104	11.3933	0.00648	12.4688	0.0047		14.8973	39259.1	14.0894	61812.9	14.7147	49283.3
13.0733	0.02088	11.3976	0.00658	12.4731	0.00477		14.9016	39262.2	14.0937	61824.9	14.719	49282.3
13.0776	0.02072	11.4018	0.00668	12.4773	0.00484		14.9058	39264.9	14.0979	61832.8	14.7232	49282.4
13.0818	0.02056	11.4061	0.00678	12.4816	0.0049		14.9101	39267	14.1022	61836.5	14.7275	49284.5
13.0861	0.0204	11.4104	0.00688	12.4858	0.00497		14.9144	39267.6	14.1065	61844.6	14.7318	49289.8
13.0904	0.02024	11.4146	0.00698	12.4901	0.00504		14.9186	39266.8	14.1107	61859.3	14.736	49293.7
13.0946	0.02008	11.4189	0.00708	12.4944	0.00511		14.9229	39267.4	14.115	61887.6	14.7403	49302.5
13.0989	0.01992	11.4232	0.00718	12.4986	0.00519		14.9272	39271	14.1193	61896.8	14.7446	49304.1
13.1032	0.01977	11.4275	0.00728	12.5029	0.00526		14.9314	39277.4	14.1235	61892.6	14.7488	49307.9
13.1075	0.01961	11.4317	0.00739	12.5072	0.00533		14.9357	39283.6	14.1278	61892.9	14.7531	49315.1
13.1117	0.01945	11.436	0.00749	12.5114	0.00541		14.94	39291	14.1321	61883.2	14.7574	49334.3
13.116	0.01929	11.4403	0.0076	12.5157	0.00548		14.9442	39300.9	14.1363	61864.3	14.7616	49360.1
13.1203	0.01913	11.4445	0.00771	12.52	0.00556		14.9485	39309.5	14.1406	61845.2	14.7659	49366.2
13.1245	0.01898	11.4488	0.00782	12.5243	0.00563		14.9528	39319	14.1449	61835.2	14.7702	49366.1
13.1288	0.01882	11.453	0.00793	12.5285	0.0057		14.957	39337.5	14.1491	61831.8	14.7744	49361.3
13.1331	0.01867	11.4573	0.00804	12.5328	0.00578		14.9613	39359.8	14.1534	61823.2	14.7787	49359.2
13.1373	0.01851	11.4616	0.00815	12.5371	0.00586		14.9656	39374.5	14.1577	61822.6	14.783	49359.2
13.1416	0.01836	11.4658	0.00826	12.5413	0.00593		14.9698	39381.5	14.1619	61821.7	14.7872	49366.7
13.1458	0.01821	11.4701	0.00838	12.5456	0.00601		14.9741	39386.6	14.1662	61820.9	14.7915	49388.6
13.1501	0.01806	11.4744	0.00849	12.5498	0.00609		14.9784	39393.2	14.1705	61814.7	14.7958	49406.4
13.1544	0.01791	11.4787	0.00861	12.5541	0.00616		14.9826	39402.9	14.1747	61800.3	14.8	49413.2
13.1586	0.01776	11.4829	0.00873	12.5584	0.00624		14.9869	39410.8	14.179	61782.7	14.8043	49428.1
13.1629	0.01761	11.4872	0.00884	12.5626	0.00632		14.9912	39411.5	14.1833	61773	14.8086	49445.2
13.1672	0.01746	11.4915	0.00896	12.5669	0.00639		14.9954	39406.8	14.1875	61769.5	14.8128	49457.3
13.1715	0.01732	11.4957	0.00908	12.5712	0.00647		14.9997	39399.6	14.1918	61766.4	14.8171	49470.4
13.1757	0.01717	11.5	0.0092	12.5755	0.00655		15.004	39395.2	14.1961	61764.3	14.8214	49479.2
13.18	0.01703	11.5043	0.00932	12.5797	0.00662		15.0082	39398.6	14.2003	61747.9	14.8256	49476.4
13.1843	0.01688	11.5085	0.00944	12.584	0.0067		15.0125	39405.1	14.2046	61723.6	14.8299	49473.2
13.1885	0.01674	11.5128	0.00957	12.5883	0.00677		15.0168	39406.6	14.2089	61705.7	14.8342	49471
13.1928	0.0166	11.517	0.00969	12.5925	0.00685		15.021	39402.3	14.2131	61695	14.8384	49482.9
13.1971	0.01647	11.5213	0.00982	12.5968	0.00693		15.0253	39394.3	14.2174	61689.2	14.8427	49498.7
13.2013	0.01633	11.5256	0.00994	12.6011	0.007		15.0296	39388.9	14.2217	61684.1	14.847	49503.4
13.2056	0.01619	11.5298	0.01007	12.6053	0.00708		15.0338	39393.7	14.2259	61677.6	14.8512	49495.3
13.2098	0.01606	11.5341	0.01019	12.6096	0.00715		15.0381	39402.3	14.2302	61656.2	14.8555	49483.1
13.2141	0.01592	11.5384	0.01032	12.6138	0.00722		15.0424	39405.8	14.2345	61637.2	14.8598	49476.4
13.2184	0.01579	11.5427	0.01045	12.6181	0.0073		15.0466	39400.6	14.2387	61620.7	14.864	49475.6
13.2226	0.01566	11.5469	0.01058	12.6224	0.00737		15.0509	39390.9	14.243	61606.9	14.8683	49495.1
13.2269	0.01553	11.5512	0.01071	12.6266	0.00744		15.0552	39383.9	14.2473	61589.2	14.8726	49506.7
13.2312	0.01541	11.5555	0.01084	12.6309	0.00751		15.0594	39386.5	14.2515	61560.6	14.8768	49501.1
13.2355	0.01528	11.5597	0.01097	12.6352	0.00758		15.0637	39397.1	14.2558	61524.8	14.8811	49508.1
13.2397	0.01516	11.564	0.0111	12.6395	0.00765		15.068	39400.9	14.2601	61493.1	14.8854	49494.8
13.244	0.01504	11.5683	0.01124	12.6437	0.00772		15.0722	39378.2	14.2643	61465.7	14.8896	49498.3
13.2483	0.01492	11.5725	0.01137	12.648	0.00779		15.0765	39344.5	14.2686	61455.8	14.8939	49516.1
13.2525	0.0148	11.5768	0.0115	12.6523	0.00786		15.0808	39330.6	14.2729	61450.6	14.8982	49526.1
13.2568	0.01468	11.581	0.01164	12.6565	0.00793		15.085	39338	14.2771	61431.8	14.9024	49510.3
13.261	0.01457	11.5853	0.01177	12.6608	0.00799		15.0893	39353.4	14.2814	61399.7	14.9067	49472.7
13.2653	0.01445	11.5896	0.01191	12.6651	0.00806		15.0936	39363.4	14.2857	61360.9	14.911	49434.5
13.2696	0.01434	11.5938	0.01204	12.6693	0.00813		15.0978	39358.2	14.2899	61324.4	14.9152	49423.6
13.2738	0.01423	11.5981	0.01218	12.6736	0.00819		15.1021	39340.1	14.2942	61300	14.9195	49431
13.2781	0.01412	11.6024	0.01232	12.6778	0.00826		15.1064	39318.3	14.2985	61281.5	14.9238	49434.6
13.2824	0.01401	11.6067	0.01245	12.6821	0.00832		15.1106	39301.9	14.3027	61268.3	14.928	49423.4
13.2866	0.0139	11.6109	0.01259	12.6864	0.00838		15.1149	39296	14.307	61238	14.9323	49403
13.2909	0.0138	11.6152	0.01273	12.6906	0.00844		15.1192	39293.4	14.3113	61197.6	14.9366	49398.7
13.2952	0.01369	11.6195	0.01287	12.6949	0.0085		15.1234	39283	14.3155	61168.1	14.9408	49379.8
13.2995	0.01359	11.6237	0.01301	12.6992	0.00856		15.1277	39264.1	14.3198	61141	14.9451	49382.1
13.3037	0.01349	11.628	0.01315	12.7035	0.00862		15.132	39245.7	14.3241	61114	14.9494	49386.4
13.308	0.01339	11.6323	0.01328	12.7077	0.00868		15.1362	39236.9	14.3283	61082.1	14.9536	49393.3
13.3123	0.01329	11.6365	0.01342	12.712	0.00874		15.1405	39240.8	14.3326	61053.1	14.9579	49376.9
13.3165	0.0132	11.6408	0.01356	12.7163	0.0088		15.1448	39250.8	14.3369	61014.1	14.9622	49344.7
13.3208	0.0131	11.645	0.0137	12.7205	0.00885		15.149	39252.5	14.3411	60976.6	14.9664	49312.8
13.325	0.01301	11.6493	0.01384	12.7248	0.0089		15.1533	39240.5	14.3454	60949.9	14.9707	49292.3
13.3293	0.01292	11.6536	0.01398	12.7291	0.00896		15.1576	39214.5	14.3497	60927.1	14.975	49323.8
13.3336	0.01282	11.6578	0.01412	12.7333	0.00901		15.1618	39190.5	14.3539	60900	14.9792	49319.8
13.3378	0.01273	11.6621	0.01426	12.7376	0.00906		15.1661	39181.3	14.3582	60872.1	14.9835	49291.5
13.3421	0.01265	11.6664	0.0144	12.7418	0.00912		15.1704	39178.5	14.3625	60845.1	14.9878	49257.2
13.3464	0.01256	11.6707	0.01454	12.7461	0.00917		15.1746	39173.4	14.3667	60811.3	14.992	49213.7
13.3506	0.01247	11.6749	0.01468	12.7504	0.00922		15.1789	39168	14.371	60782	14.9963	49200.4
13.3549	0.01239	11.6792	0.01482	12.7546	0.00927		15.1832	39148.3	14.3753	60772.7	15.0006	49202.9
13.3592	0.01231	11.6835	0.01496	12.7589	0.00932		15.1874	39117.6	14.3795	60755.8	15.0048	49229.6
13.3635	0.01223	11.6877	0.0151	12.7632	0.00937		15.1917	39099.5	14.3838	60719.4	15.0091	49260
13.3677	0.01215	11.692	0.01524	12.7675	0.00942		15.196	39089.9	14.3881	60672.9	15.0134	49258.2
13.372	0.01207	11.6962	0.01538	12.7717	0.00947		15.2002	39076.2	14.3923	60642	15.0176	49218.8
13.3763	0.01199	11.7005	0.01552	12.776	0.00951		15.2045	39049.2	14.3966	60636.5	15.0219	49177.2
13.3805	0.01192	11.7048	0.01566	12.7803	0.00956		15.2088	39007.1	14.4009	60642.2	15.0262	49154.6
13.3848	0.01184	11.709	0.0158	12.7845	0.0096		15.213	38988.7	14.4051	60623.8	15.0304	49137.1
13.389	0.01177	11.7133	0.01594	12.7888	0.00965		15.2173	39011.6	14.4094	60584.7	15.0347	49105.7
13.3933	0.0117	11.7176	0.01608	12.793	0.00969		15.2216	39040.5	14.4137	60540.4	15.039	49086.9
13.3976	0.01163	11.7218	0.01622	12.7973	0.00974		15.2258	39060.3	14.4179	60506.1
13.4018	0.01155	11.7261	0.01635	12.8016	0.00978		15.2301	39064.9	14.4222	60482.2
13.4061	0.01149	11.7304	0.01649	12.8058	0.00982		15.2344	39054.8	14.4265	60453.9
13.4104	0.01142	11.7347	0.01663	12.8101	0.00986		15.2386	39053.6	14.4307	60432.2
13.4146	0.01135	11.7389	0.01676	12.8144	0.0099		15.2429	39073.2	14.435	60397.9
13.4189	0.01129	11.7432	0.0169	12.8186	0.00994		15.2472	39096	14.4393	60359.6
13.4232	0.01123	11.7475	0.01703	12.8229	0.00998		15.2514	39098.6	14.4435	60324
13.4275	0.01116	11.7517	0.01716	12.8272	0.01002		15.2557	39074.8	14.4478	60289.1
13.4317	0.0111	11.756	0.0173	12.8315	0.01005		15.26	39032.3	14.4521	60270.1
13.436	0.01104	11.7602	0.01743	12.8357	0.01009		15.2642	38980.1	14.4563	60247.7
13.4403	0.01098	11.7645	0.01756	12.84	0.01012		15.2685	38932.3	14.4606	60219.3
13.4445	0.01092	11.7688	0.01769	12.8443	0.01016		15.2728	38903.9	14.4649	60190
13.4488	0.01087	11.773	0.01782	12.8485	0.0102		15.277	38899.2	14.4691	60145.1
13.453	0.01081	11.7773	0.01795	12.8528	0.01023		15.2813	38915.7	14.4734	60111.3
13.4573	0.01075	11.7816	0.01808	12.857	0.01026		15.2856	38913.9	14.4777	60082
13.4616	0.0107	11.7858	0.01821	12.8613	0.0103		15.2898	38872.1	14.4819	60055.1
13.4658	0.01065	11.7901	0.01834	12.8656	0.01033		15.2941	38828.1	14.4862	60062.4
13.4701	0.01059	11.7944	0.01846	12.8698	0.01036		15.2984	38798.8	14.4905	60102.4
13.4744	0.01054	11.7987	0.01859	12.8741	0.01039		15.3026	38777.7	14.4947	60128.3
13.4787	0.01049	11.8029	0.01871	12.8784	0.01042		15.3069	38746	14.499	60100.5
13.4829	0.01044	11.8072	0.01883	12.8826	0.01045		15.3112	38702.2	14.5033	60084.9
13.4872	0.01039	11.8115	0.01896	12.8869	0.01048		15.3154	38650.5	14.5075	60098.5
13.4915	0.01035	11.8157	0.01908	12.8912	0.0105		15.3197	38638.3	14.5118	60108.2
13.4957	0.0103	11.82	0.0192	12.8955	0.01053		15.324	38658.9	14.5161	60083.3
13.5	0.01026	11.8242	0.01932	12.8997	0.01056		15.3282	38650.3	14.5203	60043.4
13.5043	0.01021	11.8285	0.01943	12.904	0.01058		15.3325	38620	14.5246	60006.9
13.5085	0.01017	11.8328	0.01955	12.9083	0.01061				14.5289	59987.5
13.5128	0.01012	11.837	0.01966	12.9125	0.01063				14.5331	59986.8
13.517	0.01008	11.8413	0.01978	12.9168	0.01065				14.5374	59997.1
13.5213	0.01004	11.8456	0.01989	12.921	0.01067				14.5417	60015.4
13.5256	0.01	11.8498	0.02	12.9253	0.01069				14.5459	60009.9
13.5298	0.00996	11.8541	0.02011	12.9296	0.01071				14.5502	60017.4
13.5341	0.00993	11.8584	0.02022	12.9338	0.01073				14.5545	60015.8
13.5384	0.00989	11.8627	0.02033	12.9381	0.01075				14.5587	59997
13.5427	0.00985	11.8669	0.02043	12.9424	0.01076				14.563	59988.9
13.5469	0.00982	11.8712	0.02053	12.9466	0.01078				14.5673	59960.6
13.5512	0.00978	11.8755	0.02064	12.9509	0.01079				14.5715	59916.1
13.5555	0.00975	11.8797	0.02074	12.9552	0.0108				14.5758	59868.9
13.5597	0.00972	11.884	0.02084	12.9595	0.01081				14.5801	59827.8
13.564	0.00968	11.8882	0.02093	12.9637	0.01082				14.5843	59811.9
13.5683	0.00965	11.8925	0.02103	12.968	0.01083				14.5886	59806.5
13.5725	0.00962	11.8968	0.02112	12.9723	0.01084				14.5929	59790.8
13.5768	0.00959	11.901	0.02121	12.9765	0.01085				14.5971	59778.5
13.581	0.00956	11.9053	0.02131	12.9808	0.01085				14.6014	59739.2
13.5853	0.00953	11.9096	0.02139	12.985	0.01086				14.6057	59702.4
13.5896	0.0095	11.9139	0.02148	12.9893	0.01086				14.6099	59692
13.5938	0.00948	11.9181	0.02157	12.9936	0.01086				14.6142	59676.1
13.5981	0.00945	11.9224	0.02165	12.9978	0.01086				14.6185	59654.6
13.6024	0.00942	11.9267	0.02173	13.0021	0.01086				14.6227	59643.6
13.6067	0.0094	11.9309	0.02181	13.0064	0.01086				14.627	59612.8
13.6109	0.00937	11.9352	0.02189	13.0107	0.01086				14.6313	59589.8
13.6152	0.00935	11.9395	0.02196	13.0149	0.01085				14.6355	59619.1
13.6195	0.00932	11.9437	0.02204	13.0192	0.01084				14.6398	59656.2
13.6237	0.0093	11.948	0.02211	13.0235	0.01084				14.6441	59653
13.628	0.00928	11.9522	0.02218	13.0277	0.01083				14.6483	59635.9
13.6323	0.00926	11.9565	0.02225	13.032	0.01082				14.6526	59601.4
13.6365	0.00924	11.9608	0.02232	13.0363	0.01081				14.6569	59554.5
13.6408	0.00922	11.965	0.02238	13.0405	0.0108				14.6611	59526.5
13.645	0.0092	11.9693	0.02244	13.0448	0.01078				14.6654	59528.7
13.6493	0.00918	11.9736	0.0225	13.049	0.01077				14.6697	59543
13.6536	0.00916	11.9779	0.02256	13.0533	0.01075				14.6739	59545.3
13.6578	0.00915	11.9821	0.02262	13.0576	0.01073				14.6782	59514
13.6621	0.00913	11.9864	0.02267	13.0618	0.01071				14.6825	59468.9
13.6664	0.00912	11.9907	0.02273	13.0661	0.01069				14.6867	59444.6
13.6707	0.00911	11.9949	0.02278	13.0704	0.01067				14.691	59440.7
13.6749	0.00909	11.9992	0.02283	13.0747	0.01065				14.6953	59436.9
13.6792	0.00908	12.0035	0.02287	13.0789	0.01062				14.6995	59433.7
13.6835	0.00907	12.0077	0.02292	13.0832	0.0106				14.7038	59417.6
13.6877	0.00906	12.012	0.02296	13.0875	0.01057				14.7081	59383.1
13.692	0.00905	12.0162	0.02301	13.0917	0.01054				14.7123	59339.6
13.6962	0.00904	12.0205	0.02305	13.096	0.01051				14.7166	59324.6
13.7005	0.00903	12.0248	0.02309	13.1003	0.01048				14.7209	59363.1
13.7048	0.00902	12.029	0.02312	13.1045	0.01045				14.7251	59429.7
13.709	0.00902	12.0333	0.02316	13.1088	0.01042				14.7294	59474
13.7133	0.00901	12.0376	0.02319	13.113	0.01039				14.7337	59475
13.7176	0.009	12.0419	0.02322	13.1173	0.01035				14.7379	59455.4
13.7218	0.009	12.0461	0.02326	13.1216	0.01031				14.7422	59461.1
13.7261	0.009	12.0504	0.02329	13.1258	0.01028
13.7304	0.00899	12.0547	0.02331	13.1301	0.01024
13.7347	0.00899	12.0589	0.02334	13.1344	0.0102
13.7389	0.00899	12.0632	0.02337	13.1387	0.01016
13.7432	0.00899	12.0674	0.02339	13.1429	0.01012
13.7475	0.00899	12.0717	0.02342	13.1472	0.01008
13.7517	0.00899	12.076	0.02344	13.1515	0.01004
13.756	0.00899	12.0802	0.02346	13.1557	0.01
13.7602	0.00899	12.0845	0.02348	13.16	0.00995
13.7645	0.009	12.0888	0.0235	13.1642	0.00991
13.7688	0.009	12.093	0.02352	13.1685	0.00987
13.773	0.00901	12.0973	0.02354	13.1728	0.00982
13.7773	0.00902	12.1016	0.02355	13.177	0.00978
13.7816	0.00903	12.1059	0.02357	13.1813	0.00973
13.7858	0.00903	12.1101	0.02358	13.1856	0.00969
13.7901	0.00904	12.1144	0.0236	13.1898	0.00964
13.7944	0.00906	12.1187	0.02361	13.1941	0.00959
13.7987	0.00907	12.1229	0.02363	13.1984	0.00955
13.8029	0.00908	12.1272	0.02364	13.2027	0.0095
13.8072	0.0091	12.1314	0.02365	13.2069	0.00945
13.8115	0.00911	12.1357	0.02366	13.2112	0.0094
13.8157	0.00913	12.14	0.02368	13.2155	0.00936
13.82	0.00915	12.1442	0.02369	13.2197	0.00931
13.8242	0.00916	12.1485	0.0237	13.224	0.00926
13.8285	0.00918	12.1528	0.02371	13.2282	0.00921
13.8328	0.00921	12.157	0.02372	13.2325	0.00917
13.837	0.00923	12.1613	0.02373	13.2368	0.00912
13.8413	0.00925	12.1656	0.02375	13.241	0.00907
13.8456	0.00928	12.1699	0.02376	13.2453	0.00902
13.8498	0.0093	12.1741	0.02377	13.2496	0.00898
13.8541	0.00933	12.1784	0.02378	13.2538	0.00893
13.8584	0.00936	12.1827	0.0238	13.2581	0.00889
13.8627	0.00939	12.1869	0.02381	13.2624	0.00884
13.8669	0.00942	12.1912	0.02383	13.2667	0.00879
13.8712	0.00946	12.1954	0.02384	13.2709	0.00875
13.8755	0.00949	12.1997	0.02386	13.2752	0.00871
13.8797	0.00953	12.204	0.02387	13.2795	0.00866
13.884	0.00958	12.2082	0.02389	13.2837	0.00862
13.8882	0.00962	12.2125	0.02391	13.288	0.00858
13.8925	0.00966	12.2168	0.02393	13.2922	0.00853
13.8968	0.00971	12.221	0.02395	13.2965	0.00849
13.901	0.00975	12.2253	0.02397	13.3008	0.00845
13.9053	0.0098	12.2296	0.02399	13.305	0.00841
13.9096	0.00986	12.2339	0.02402	13.3093	0.00837
13.9139	0.00991	12.2381	0.02404	13.3136	0.00833
13.9181	0.00997	12.2424	0.02407	13.3178	0.00829
13.9224	0.01003	12.2467	0.0241	13.3221	0.00826
13.9267	0.01009	12.2509	0.02413	13.3264	0.00822
13.9309	0.01016	12.2552	0.02416	13.3307	0.00818
13.9352	0.01023	12.2594	0.02419	13.3349	0.00815
13.9395	0.0103	12.2637	0.02422	13.3392	0.00811
13.9437	0.01037	12.268	0.02426	13.3435	0.00808
13.948	0.01045	12.2722	0.02429	13.3477	0.00804
13.9522	0.01053	12.2765	0.02433	13.352	0.00801
13.9565	0.01062	12.2808	0.02437	13.3562	0.00798
13.9608	0.01071	12.2851	0.02441	13.3605	0.00795
13.965	0.0108	12.2893	0.02446	13.3648	0.00792
13.9693	0.0109	12.2936	0.0245	13.369	0.00789
13.9736	0.011	12.2979	0.02455	13.3733	0.00786
13.9779	0.01111	12.3021	0.02459	13.3776	0.00783
13.9821	0.01123	12.3064	0.02464	13.3819	0.0078
13.9864	0.01135	12.3107	0.02469	13.3861	0.00778
13.9907	0.01148	12.3149	0.02475	13.3904	0.00775
13.9949	0.01161	12.3192	0.0248	13.3947	0.00772
13.9992	0.01175	12.3234	0.02486	13.3989	0.0077
14.0035	0.0119	12.3277	0.02491	13.4032	0.00767
14.0077	0.01206	12.332	0.02497	13.4075	0.00765
14.012	0.01223	12.3362	0.02503	13.4117	0.00763
14.0162	0.0124	12.3405	0.0251	13.416	0.0076
14.0205	0.01259	12.3448	0.02516	13.4202	0.00758
14.0248	0.01279	12.3491	0.02523	13.4245	0.00756
14.029	0.013	12.3533	0.02529	13.4288	0.00754
14.0333	0.01322	12.3576	0.02536	13.433	0.00752
14.0376	0.01345	12.3619	0.02543	13.4373	0.0075
14.0419	0.0137	12.3661	0.0255	13.4416	0.00748
14.0461	0.01397	12.3704	0.02557	13.4459	0.00747
14.0504	0.01425	12.3747	0.02565	13.4501	0.00745
14.0547	0.01455	12.3789	0.02572	13.4544	0.00743
14.0589	0.01486	12.3832	0.0258	13.4587	0.00741
14.0632	0.0152	12.3874	0.02588	13.4629	0.0074
14.0674	0.01556	12.3917	0.02596	13.4672	0.00738
14.0717	0.01594	12.396	0.02604	13.4715	0.00736
14.076	0.01635	12.4002	0.02612	13.4757	0.00735
14.0802	0.01679	12.4045	0.0262	13.48	0.00733
14.0845	0.01725	12.4088	0.02628	13.4842	0.00732
14.0888	0.01774	12.4131	0.02637	13.4885	0.0073
14.093	0.01826	12.4173	0.02645	13.4928	0.00729
14.0973	0.01882	12.4216	0.02653	13.497	0.00728
14.1016	0.01941	12.4259	0.02662	13.5013	0.00726
14.1059	0.02004	12.4301	0.02671	13.5056	0.00725
14.1101	0.02071	12.4344	0.02679	13.5099	0.00724
14.1144	0.02143	12.4387	0.02688	13.5141	0.00722
14.1187	0.02219	12.4429	0.02696	13.5184	0.00721
14.1229	0.02299	12.4472	0.02705	13.5227	0.0072
14.1272	0.02385	12.4514	0.02714	13.5269	0.00719
14.1314	0.02476	12.4557	0.02723	13.5312	0.00718
14.1357	0.02573	12.46	0.02731	13.5355	0.00717
14.14	0.02676	12.4642	0.0274	13.5397	0.00716
14.1442	0.02786	12.4685	0.02748	13.544	0.00715
14.1485	0.02902	12.4728	0.02757	13.5482	0.00713
14.1528	0.03025	12.4771	0.02765	13.5525	0.00712
14.157	0.03155	12.4813	0.02774	13.5568	0.00711
14.1613	0.03294	12.4856	0.02782	13.561	0.0071
14.1656	0.0344	12.4899	0.0279	13.5653	0.00709
14.1699	0.03595	12.4941	0.02798	13.5696	0.00708
14.1741	0.03759	12.4984	0.02806	13.5739	0.00707
14.1784	0.03933	12.5026	0.02814	13.5781	0.00706
14.1827	0.04116	12.5069	0.02822	13.5824	0.00705
14.1869	0.0431	12.5112	0.0283	13.5867	0.00705
14.1912	0.04515	12.5154	0.02837	13.5909	0.00704
14.1954	0.0473	12.5197	0.02844	13.5952	0.00703
14.1997	0.04958	12.524	0.02852	13.5994	0.00702
14.204	0.05198	12.5282	0.02859	13.6037	0.00701
14.2082	0.0545	12.5325	0.02865	13.608	0.007
14.2125	0.05716	12.5368	0.02872	13.6122	0.00699
14.2168	0.05995	12.5411	0.02878	13.6165	0.00699
14.221	0.06288	12.5453	0.02884	13.6208	0.00698
14.2253	0.06596	12.5496	0.0289	13.625	0.00697
14.2296	0.06918	12.5539	0.02896	13.6293	0.00696
14.2339	0.07257	12.5581	0.02901	13.6336	0.00695
14.2381	0.07611	12.5624	0.02906	13.6379	0.00695
14.2424	0.07982	12.5666	0.02911	13.6421	0.00694
14.2467	0.0837	12.5709	0.02916	13.6464	0.00693
14.2509	0.08776	12.5752	0.0292	13.6507	0.00693
14.2552	0.092	12.5794	0.02924	13.6549	0.00692
14.2594	0.09642	12.5837	0.02928	13.6592	0.00691
14.2637	0.10103	12.588	0.02931	13.6634	0.0069
14.268	0.10583	12.5922	0.02934	13.6677	0.0069
14.2722	0.11084	12.5965	0.02937	13.672	0.00689
14.2765	0.11604	12.6008	0.02939	13.6762	0.00688
14.2808	0.12145	12.6051	0.02941	13.6805	0.00688
14.2851	0.12707	12.6093	0.02943	13.6848	0.00687
14.2893	0.1329	12.6136	0.02945	13.689	0.00687
14.2936	0.13894	12.6179	0.02946	13.6933	0.00686
14.2979	0.1452	12.6221	0.02946	13.6976	0.00685
14.3021	0.15169	12.6264	0.02947	13.7019	0.00685
14.3064	0.1584	12.6306	0.02946	13.7061	0.00684
14.3107	0.16533	12.6349	0.02946	13.7104	0.00684
14.3149	0.1725	12.6392	0.02945	13.7147	0.00683
14.3192	0.17989	12.6434	0.02944	13.7189	0.00683
14.3234	0.18752	12.6477	0.02942	13.7232	0.00682
14.3277	0.19538	12.652	0.0294	13.7274	0.00682
14.332	0.20347	12.6562	0.02938	13.7317	0.00681
14.3362	0.21179	12.6605	0.02935	13.736	0.00681
14.3405	0.22035	12.6648	0.02932	13.7402	0.00681
14.3448	0.22914	12.6691	0.02929	13.7445	0.00681
14.3491	0.23816	12.6733	0.02925	13.7488	0.00681
14.3533	0.2474	12.6776	0.02921	13.753	0.00681
14.3576	0.25688	12.6819	0.02916	13.7573	0.00681
14.3619	0.26657	12.6861	0.02911	13.7616	0.00681
14.3661	0.2765	12.6904	0.02906	13.7659	0.00681
14.3704	0.28664	12.6946	0.029	13.7701	0.00681
14.3747	0.29699	12.6989	0.02894	13.7744	0.00682
14.3789	0.30756	12.7032	0.02888	13.7787	0.00682
14.3832	0.31833	12.7074	0.02881	13.7829	0.00683
14.3874	0.3293	12.7117	0.02873	13.7872	0.00683
14.3917	0.34047	12.716	0.02866	13.7914	0.00684
14.396	0.35183	12.7203	0.02858	13.7957	0.00685
14.4002	0.36337	12.7245	0.0285	13.8	0.00686
14.4045	0.37508	12.7288	0.02841	13.8042	0.00687
14.4088	0.38696	12.7331	0.02832	13.8085	0.00688
14.4131	0.399	12.7373	0.02823	13.8128	0.00689
14.4173	0.4112	12.7416	0.02813	13.8171	0.0069
14.4216	0.42355	12.7459	0.02803	13.8213	0.00692
14.4259	0.43603	12.7501	0.02793	13.8256	0.00693
14.4301	0.44863	12.7544	0.02782	13.8299	0.00695
14.4344	0.46135	12.7586	0.02771	13.8341	0.00697
14.4387	0.47418	12.7629	0.0276	13.8384	0.00699
14.4429	0.48711	12.7672	0.02749	13.8427	0.00701
14.4472	0.50012	12.7714	0.02737	13.8469	0.00703
14.4514	0.51321	12.7757	0.02725	13.8512	0.00706
14.4557	0.52637	12.78	0.02713	13.8554	0.00708
14.46	0.53957	12.7843	0.02701	13.8597	0.00711
14.4642	0.55282	12.7885	0.02688	13.864	0.00714
14.4685	0.56609	12.7928	0.02675	13.8682	0.00717
14.4728	0.57938	12.7971	0.02662	13.8725	0.0072
14.4771	0.59267	12.8013	0.02649	13.8768	0.00723
14.4813	0.60595	12.8056	0.02636	13.8811	0.00726
14.4856	0.61921	12.8099	0.02622	13.8853	0.0073
14.4899	0.63243	12.8141	0.02609	13.8896	0.00734
14.4941	0.6456	12.8184	0.02595	13.8939	0.00738
14.4984	0.65872	12.8226	0.02581	13.8981	0.00742
14.5026	0.67176	12.8269	0.02567	13.9024	0.00747
14.5069	0.68471	12.8312	0.02553	13.9067	0.00751
14.5112	0.69756	12.8354	0.02538	13.9109	0.00756
14.5154	0.71029	12.8397	0.02524	13.9152	0.00761
14.5197	0.7229	12.844	0.0251	13.9194	0.00766
14.524	0.73536	12.8483	0.02495	13.9237	0.00772
14.5282	0.74768	12.8525	0.02481	13.928	0.00778
14.5325	0.75982	12.8568	0.02466	13.9322	0.00784
14.5368	0.77179	12.8611	0.02452	13.9365	0.0079
14.5411	0.78356	12.8653	0.02437	13.9408	0.00796
14.5453	0.79512	12.8696	0.02423	13.9451	0.00803
14.5496	0.80647	12.8738	0.02409	13.9493	0.0081
14.5539	0.81759	12.8781	0.02394	13.9536	0.00818
14.5581	0.82848	12.8824	0.0238	13.9579	0.00825
14.5624	0.8391	12.8866	0.02366	13.9621	0.00833
14.5666	0.84947	12.8909	0.02352	13.9664	0.00841
14.5709	0.85955	12.8952	0.02338	13.9706	0.0085
14.5752	0.86936	12.8994	0.02324	13.9749	0.00859
14.5794	0.87887	12.9037	0.0231	13.9792	0.00868
14.5837	0.88808	12.908	0.02297	13.9834	0.00878
14.588	0.89697	12.9123	0.02284	13.9877	0.00887
14.5922	0.90554	12.9165	0.0227	13.992	0.00898
14.5965	0.91378	12.9208	0.02258	13.9962	0.00908
14.6008	0.92168	12.9251	0.02245	14.0005	0.00919
14.6051	0.92923	12.9293	0.02233	14.0048	0.0093
14.6093	0.93643	12.9336	0.02221	14.0091	0.00942
14.6136	0.94326	12.9378	0.02209	14.0133	0.00954
14.6179	0.9497	12.9421	0.02198	14.0176	0.00966
14.6221	0.95578	12.9464	0.02186	14.0219	0.00979
14.6264	0.96149	12.9506	0.02176	14.0261	0.00992
14.6306	0.96683	12.9549	0.02165	14.0304	0.01006
14.6349	0.97177	12.9592	0.02155	14.0346	0.0102
14.6392	0.97633	12.9634	0.02146	14.0389	0.01034
14.6434	0.98048	12.9677	0.02137	14.0432	0.01049
14.6477	0.98424	12.972	0.02128	14.0474	0.01065
14.652	0.9876	12.9763	0.0212	14.0517	0.01081
14.6562	0.99056	12.9805	0.02112	14.056	0.01097
14.6605	0.99312	12.9848	0.02105	14.0602	0.01114
14.6648	0.99528	12.9891	0.02099	14.0645	0.01132
14.6691	0.99702	12.9933	0.02093	14.0688	0.0115
14.6733	0.99837	12.9976	0.02087	14.0731	0.01168
14.6776	0.99931	13.0018	0.02082	14.0773	0.01187
14.6819	0.99986	13.0061	0.02078	14.0816	0.01207
14.6861	1	13.0104	0.02074	14.0859	0.01227
14.6904	0.99975	13.0146	0.02071	14.0901	0.01248
14.6946	0.9991	13.0189	0.02069	14.0944	0.01269
14.6989	0.99806	13.0232	0.02067	14.0986	0.01292
14.7032	0.99663	13.0274	0.02066	14.1029	0.01314
14.7074	0.99482	13.0317	0.02066	14.1072	0.01338
14.7117	0.99262	13.036	0.02066	14.1114	0.01362
14.716	0.99005	13.0403	0.02067	14.1157	0.01387
14.7203	0.98711	13.0445	0.02069	14.12	0.01413
14.7245	0.98381	13.0488	0.02071	14.1242	0.01439
14.7288	0.98015	13.0531	0.02074	14.1285	0.01467
14.7331	0.97613	13.0573	0.02078	14.1328	0.01495
14.7373	0.97177	13.0616	0.02083	14.1371	0.01524
14.7416	0.96707	13.0658	0.02089	14.1413	0.01554
14.7459	0.96204	13.0701	0.02095	14.1456	0.01585
14.7501	0.95668	13.0744	0.02102	14.1499	0.01617
14.7544	0.95101	13.0786	0.0211	14.1541	0.0165
14.7586	0.94504	13.0829	0.02119	14.1584	0.01684
14.7629	0.93876	13.0872	0.02128	14.1626	0.01719
14.7672	0.93218	13.0915	0.02138	14.1669	0.01755
14.7714	0.92533	13.0957	0.02149	14.1712	0.01793
14.7757	0.9182	13.1	0.02161	14.1754	0.01831
14.78	0.91081	13.1043	0.02174	14.1797	0.01871
14.7843	0.90316	13.1085	0.02187	14.184	0.01913
14.7885	0.89527	13.1128	0.02201	14.1883	0.01956
14.7928	0.88714	13.1171	0.02216	14.1925	0.02
14.7971	0.87879	13.1213	0.02232	14.1968	0.02046
14.8013	0.87021	13.1256	0.02248	14.2011	0.02093
14.8056	0.86144	13.1298	0.02266	14.2053	0.02143
14.8099	0.85246	13.1341	0.02283	14.2096	0.02193
14.8141	0.8433	13.1384	0.02302	14.2139	0.02246
14.8184	0.83395	13.1426	0.02321	14.2181	0.02301
14.8226	0.82444	13.1469	0.02341	14.2224	0.02358
14.8269	0.81477	13.1512	0.02362	14.2266	0.02417
14.8312	0.80495	13.1555	0.02383	14.2309	0.02478
14.8354	0.79499	13.1597	0.02405	14.2352	0.02542
14.8397	0.7849	13.164	0.02428	14.2394	0.02608
14.844	0.77469	13.1683	0.02451	14.2437	0.02677
14.8483	0.76437	13.1725	0.02474	14.248	0.02748
14.8525	0.75395	13.1768	0.02499	14.2523	0.02823
14.8568	0.74344	13.1811	0.02524	14.2565	0.029
14.8611	0.73286	13.1853	0.02549	14.2608	0.02981
14.8653	0.7222	13.1896	0.02575	14.2651	0.03065
14.8696	0.71147	13.1938	0.02601	14.2693	0.03153
14.8738	0.70069	13.1981	0.02627	14.2736	0.03244
14.8781	0.68986	13.2024	0.02654	14.2779	0.03339
14.8824	0.679	13.2066	0.02682	14.2821	0.03438
14.8866	0.66812	13.2109	0.02709	14.2864	0.03542
14.8909	0.65721	13.2152	0.02737	14.2906	0.0365
14.8952	0.64629	13.2195	0.02766	14.2949	0.03763
14.8994	0.63536	13.2237	0.02794	14.2992	0.0388
14.9037	0.62444	13.228	0.02823	14.3034	0.04003
14.908	0.61354	13.2323	0.02852	14.3077	0.04131
14.9123	0.60265	13.2365	0.02881	14.312	0.04265
14.9165	0.59179	13.2408	0.0291	14.3163	0.04405
14.9208	0.58096	13.2451	0.02939	14.3205	0.04551
14.9251	0.57017	13.2493	0.02968	14.3248	0.04704
14.9293	0.55942	13.2536	0.02997	14.3291	0.04864
14.9336	0.54873	13.2578	0.03027	14.3333	0.0503
14.9378	0.5381	13.2621	0.03056	14.3376	0.05204
14.9421	0.52752	13.2664	0.03085	14.3419	0.05386
14.9464	0.51702	13.2706	0.03114	14.3461	0.05576
14.9506	0.50659	13.2749	0.03143	14.3504	0.05774
14.9549	0.49625	13.2792	0.03172	14.3546	0.05981
14.9592	0.48599	13.2835	0.032	14.3589	0.06198
14.9634	0.47582	13.2877	0.03229	14.3632	0.06423
14.9677	0.46576	13.292	0.03257	14.3674	0.06659
14.972	0.45579	13.2963	0.03285	14.3717	0.06904
14.9763	0.44592	13.3005	0.03312	14.376	0.07161
14.9805	0.43616	13.3048	0.0334	14.3803	0.07429
14.9848	0.4265	13.309	0.03366	14.3845	0.07708
14.9891	0.41697	13.3133	0.03393	14.3888	0.07999
14.9933	0.40755	13.3176	0.03419	14.3931	0.08302
14.9976	0.39826	13.3218	0.03445	14.3973	0.08617
15.0018	0.38908	13.3261	0.0347	14.4016	0.08946
15.0061	0.38002	13.3304	0.03495	14.4058	0.09289
15.0104	0.3711	13.3346	0.0352	14.4101	0.09645
15.0146	0.3623	13.3389	0.03544	14.4144	0.10015
15.0189	0.35364	13.3432	0.03568	14.4186	0.104
15.0232	0.3451	13.3475	0.03591	14.4229	0.108
15.0274	0.3367	13.3517	0.03614	14.4272	0.11216
15.0317	0.32843	13.356	0.03637	14.4314	0.11647
15.036	0.32029	13.3603	0.0366	14.4357	0.12095
15.0403	0.31229	13.3645	0.03682	14.44	0.1256
15.0445	0.30443	13.3688	0.03704	14.4443	0.13041
15.0488	0.29671	13.373	0.03726	14.4485	0.1354
15.0531	0.28912	13.3773	0.03748	14.4528	0.14057
15.0573	0.28167	13.3816	0.03771	14.4571	0.14591
15.0616	0.27436	13.3858	0.03793	14.4613	0.15145
15.0658	0.26719	13.3901	0.03817	14.4656	0.15717
15.0701	0.26016	13.3944	0.03841	14.4698	0.16308
15.0744	0.25327	13.3986	0.03865	14.4741	0.16918
15.0786	0.24651	13.4029	0.03891	14.4784	0.17548
15.0829	0.2399	13.4072	0.03919	14.4826	0.18198
15.0872	0.23342	13.4115	0.03948	14.4869	0.18868
15.0915	0.22708	13.4157	0.03979	14.4912	0.19559
15.0957	0.22088	13.42	0.04013	14.4954	0.20269
15.1	0.21481	13.4243	0.0405	14.4997	0.21001
15.1043	0.20887	13.4285	0.04091	14.504	0.21753
15.1085	0.20307	13.4328	0.04136	14.5083	0.22526
15.1128	0.1974	13.437	0.04185	14.5125	0.23319
15.1171	0.19186	13.4413	0.0424	14.5168	0.24134
15.1213	0.18645	13.4456	0.043	14.5211	0.2497
15.1256	0.18116	13.4498	0.04368	14.5253	0.25826
15.1298	0.176	13.4541	0.04442	14.5296	0.26703
15.1341	0.17096	13.4584	0.04525	14.5338	0.276
15.1384	0.16605	13.4627	0.04618	14.5381	0.28518
15.1426	0.16126	13.4669	0.0472	14.5424	0.29457
15.1469	0.15659	13.4712	0.04833	14.5466	0.30415
15.1512	0.15203	13.4755	0.04958	14.5509	0.31393
15.1555	0.14759	13.4797	0.05096	14.5552	0.32391
15.1597	0.14326	13.484	0.05247	14.5595	0.33408
15.164	0.13905	13.4883	0.05413	14.5637	0.34444
15.1683	0.13495	13.4925	0.05595	14.568	0.35498
15.1725	0.13095	13.4968	0.05793	14.5723	0.3657
15.1768	0.12706	13.501	0.06009	14.5765	0.3766
15.1811	0.12328	13.5053	0.06243	14.5808	0.38766
15.1853	0.11959	13.5096	0.06497	14.5851	0.39888
15.1896	0.11601	13.5138	0.06771	14.5893	0.41026
15.1938	0.11253	13.5181	0.07066	14.5936	0.42179
15.1981	0.10915	13.5224	0.07382	14.5978	0.43347
15.2024	0.10586	13.5267	0.07722	14.6021	0.44528
15.2066	0.10266	13.5309	0.08084	14.6064	0.45721
15.2109	0.09955	13.5352	0.08471	14.6106	0.46927
15.2152	0.09653	13.5395	0.08882	14.6149	0.48143
15.2195	0.0936	13.5437	0.09317	14.6192	0.4937
15.2237	0.09076	13.548	0.09779	14.6235	0.50606
15.228	0.08799	13.5523	0.10266	14.6277	0.5185
15.2323	0.08532	13.5565	0.10779	14.632	0.53101
15.2365	0.08272	13.5608	0.11319	14.6363	0.54358
15.2408	0.08019	13.565	0.11886	14.6405	0.5562
15.2451	0.07775	13.5693	0.12479	14.6448	0.56886
15.2493	0.07538	13.5736	0.13099	14.6491	0.58155
15.2536	0.07308	13.5778	0.13746	14.6533	0.59426
15.2578	0.07085	13.5821	0.1442	14.6576	0.60698
15.2621	0.06869	13.5864	0.15121	14.6618	0.61968
15.2664	0.06659	13.5907	0.15848	14.6661	0.63237
15.2706	0.06457	13.5949	0.16602	14.6704	0.64502
15.2749	0.0626	13.5992	0.17382	14.6746	0.65764
15.2792	0.0607	13.6035	0.18187	14.6789	0.6702
15.2835	0.05885	13.6077	0.19018	14.6832	0.6827
15.2877	0.05707	13.612	0.19874	14.6875	0.69511
15.292	0.05534	13.6163	0.20755	14.6917	0.70743
15.2963	0.05367	13.6205	0.2166	14.696	0.71965
15.3005	0.05205	13.6248	0.22589	14.7003	0.73175
15.3048	0.05049	13.629	0.2354	14.7045	0.74372
15.309	0.04897	13.6333	0.24515	14.7088	0.75555
15.3133	0.0475	13.6376	0.25511	14.7131	0.76723
15.3176	0.04608	13.6418	0.26529	14.7173	0.77873
15.3218	0.04471	13.6461	0.27568	14.7216	0.79006
15.3261	0.04338	13.6504	0.28627	14.7258	0.8012
15.3304	0.0421	13.6547	0.29705	14.7301	0.81214
15.3346	0.04086	13.6589	0.30803	14.7344	0.82287
15.3389	0.03966	13.6632	0.31918	14.7386	0.83336
15.3432	0.0385	13.6675	0.33052	14.7429	0.84362
15.3475	0.03738	13.6717	0.34203	14.7472	0.85363
15.3517	0.0363	13.676	0.3537	14.7515	0.86338
15.356	0.03525	13.6802	0.36552	14.7557	0.87287
15.3603	0.03424	13.6845	0.3775	14.76	0.88208
15.3645	0.03326	13.6888	0.38962	14.7643	0.891
15.3688	0.03232	13.693	0.40188	14.7685	0.89962
15.373	0.03141	13.6973	0.41427	14.7728	0.90793
15.3773	0.03053	13.7016	0.42679	14.777	0.91592
15.3816	0.02968	13.7058	0.43942	14.7813	0.9236
15.3858	0.02886	13.7101	0.45216	14.7856	0.93094
15.3901	0.02807	13.7144	0.465	14.7898	0.93794
15.3944	0.0273	13.7187	0.47793	14.7941	0.9446
15.3986	0.02656	13.7229	0.49095	14.7984	0.95089
15.4029	0.02585	13.7272	0.50404	14.8026	0.95682
15.4072	0.02516	13.7315	0.5172	14.8069	0.96237
15.4115	0.02449	13.7357	0.53042	14.8112	0.96756
15.4157	0.02385	13.74	0.54369	14.8155	0.9724
15.42	0.02323	13.7442	0.55699	14.8197	0.97685
15.4243	0.02263	13.7485	0.57032	14.824	0.98092
15.4285	0.02206	13.7528	0.58366	14.8283	0.9846
15.4328	0.0215	13.757	0.59701	14.8325	0.9879
15.437	0.02096	13.7613	0.61035	14.8368	0.9908
15.4413	0.02044	13.7656	0.62366	14.841	0.99331
15.4456	0.01994	13.7698	0.63695	14.8453	0.99541
15.4498	0.01946	13.7741	0.65018	14.8496	0.99713
15.4541	0.01899	13.7784	0.66334	14.8538	0.99844
15.4584	0.01854	13.7827	0.67643	14.8581	0.99936
15.4627	0.01811	13.7869	0.68943	14.8624	0.99988
15.4669	0.01769	13.7912	0.70232	14.8666	1
15.4712	0.01729	13.7955	0.71508	14.8709	0.99973
15.4755	0.0169	13.7997	0.72771	14.8752	0.99906
15.4797	0.01652	13.804	0.74018	14.8795	0.99801
15.484	0.01616	13.8082	0.75248	14.8837	0.99656
15.4883	0.01581	13.8125	0.7646	14.888	0.99473
		13.8168	0.77652	14.8923	0.99252
		13.821	0.78822	14.8965	0.98994
		13.8253	0.7997	14.9008	0.98698
		13.8296	0.81094	14.905	0.98365
		13.8338	0.82192	14.9093	0.97997
		13.8381	0.83263	14.9136	0.97592
		13.8424	0.84307	14.9178	0.97152
		13.8467	0.85321	14.9221	0.96678
		13.8509	0.86305	14.9264	0.96171
		13.8552	0.87259	14.9306	0.9563
		13.8595	0.8818	14.9349	0.95057
		13.8637	0.89069	14.9392	0.94452
		13.868	0.89924	14.9435	0.93817
		13.8722	0.90746	14.9477	0.93151
		13.8765	0.91532	14.952	0.92457
		13.8808	0.92284	14.9563	0.91734
		13.885	0.93	14.9605	0.90985
		13.8893	0.93681	14.9648	0.90208
		13.8936	0.94325	14.969	0.89405
		13.8979	0.94934	14.9733	0.88579
		13.9021	0.95507	14.9776	0.87728
		13.9064	0.96043	14.9818	0.86856
		13.9107	0.96544	14.9861	0.85961
		13.9149	0.97009	14.9904	0.85046
		13.9192	0.97439	14.9947	0.84111
		13.9235	0.97834	14.9989	0.83157
		13.9277	0.98193	15.0032	0.82186
		13.932	0.98519	15.0075	0.81199
		13.9362	0.9881	15.0117	0.80195
		13.9405	0.99068	15.016	0.79177
		13.9448	0.99293	15.0203	0.78144
		13.949	0.99486	15.0245	0.77099
		13.9533	0.99647	15.0288	0.76042
		13.9576	0.99777	15.033	0.74975
		13.9619	0.99877	15.0373	0.73897
		13.9661	0.99947	15.0416	0.72811
		13.9704	0.99987	15.0458	0.71717
		13.9747	1	15.0501	0.70616
		13.9789	0.99985	15.0544	0.69509
		13.9832	0.99943	15.0587	0.68398
		13.9875	0.99875	15.0629	0.67283
		13.9917	0.99782	15.0672	0.66165
		13.996	0.99664	15.0715	0.65044
		14.0002	0.99523	15.0757	0.63921
		14.0045	0.99358	15.08	0.62799
		14.0088	0.99171	15.0843	0.61676
		14.013	0.98963	15.0885	0.60555
		14.0173	0.98734	15.0928	0.59435
		14.0216	0.98484	15.097	0.58318
		14.0259	0.98216	15.1013	0.57204
		14.0301	0.97929	15.1056	0.56095
		14.0344	0.97624	15.1098	0.5499
		14.0387	0.97301	15.1141	0.53891
		14.0429	0.96963	15.1184	0.52799
		14.0472	0.96608	15.1227	0.51712
		14.0515	0.96239	15.1269	0.50633
		14.0557	0.95854	15.1312	0.49563
		14.06	0.95456	15.1355	0.48501
		14.0642	0.95045	15.1397	0.47448
		14.0685	0.94621	15.144	0.46405
		14.0728	0.94185	15.1483	0.45372
		14.077	0.93738	15.1525	0.44349
		14.0813	0.93279	15.1568	0.43337
		14.0856	0.9281	15.161	0.42337
		14.0899	0.92332	15.1653	0.41349
		14.0941	0.91844	15.1696	0.40372
		14.0984	0.91347	15.1738	0.39409
		14.1027	0.90841	15.1781	0.38457
		14.1069	0.90328	15.1824	0.37519
		14.1112	0.89808	15.1867	0.36595
		14.1154	0.8928	15.1909	0.35684
		14.1197	0.88746	15.1952	0.34787
		14.124	0.88205	15.1995	0.33903
		14.1282	0.87659	15.2037	0.33034
		14.1325	0.87107	15.208	0.3218
		14.1368	0.8655	15.2122	0.3134
		14.141	0.85989	15.2165	0.30515
		14.1453	0.85423	15.2208	0.29704
		14.1496	0.84853	15.225	0.28909
		14.1539	0.8428	15.2293	0.28128
		14.1581	0.83703	15.2336	0.27361
		14.1624	0.83123	15.2378	0.26611
		14.1667	0.8254	15.2421	0.25875
		14.1709	0.81955	15.2464	0.25154
		14.1752	0.81367	15.2507	0.24448
		14.1794	0.80778	15.2549	0.23757
		14.1837	0.80186	15.2592	0.2308
		14.188	0.79593	15.2635	0.22419
		14.1922	0.78999	15.2677	0.21772
		14.1965	0.78403	15.272	0.2114
		14.2008	0.77807	15.2762	0.20522
		14.205	0.7721	15.2805	0.19919
		14.2093	0.76612	15.2848	0.1933
		14.2136	0.76014	15.289	0.18755
		14.2179	0.75416	15.2933	0.18194
		14.2221	0.74818	15.2976	0.17647
		14.2264	0.74221	15.3018	0.17113
		14.2307	0.73623	15.3061	0.16593
		14.2349	0.73026	15.3104	0.16086
		14.2392	0.7243	15.3147	0.15592
		14.2434	0.71834	15.3189	0.15111
		14.2477	0.71239	15.3232	0.14643
		14.252	0.70645	15.3275	0.14188
		14.2562	0.70052	15.3317	0.13745
		14.2605	0.69461	15.336	0.13315
		14.2648	0.68871	15.3402	0.12896
		14.2691	0.68282	15.3445	0.12489
		14.2733	0.67695	15.3488	0.12093
		14.2776	0.67109	15.353	0.11709
		14.2819	0.66526	15.3573	0.11336
		14.2861	0.65944	15.3616	0.10974
		14.2904	0.65363	15.3659	0.10622
		14.2947	0.64785	15.3701	0.10281
		14.2989	0.64209	15.3744	0.09951
		14.3032	0.63635	15.3787	0.0963
		14.3074	0.63063	15.3829	0.09319
		14.3117	0.62493	15.3872	0.09017
		14.316	0.61926	15.3915	0.08725
		14.3202	0.61361	15.3957	0.08442
		14.3245	0.60798	15.4	0.08168
		14.3288	0.60238	15.4042	0.07902
		14.3331	0.5968	15.4085	0.07645
		14.3373	0.59124	15.4128	0.07396
		14.3416	0.58572	15.417	0.07156
		14.3459	0.58022	15.4213	0.06923
		14.3501	0.57474	15.4256	0.06697
		14.3544	0.56929	15.4299	0.06479
		14.3587	0.56387	15.4341	0.06268
		14.3629	0.55848	15.4384	0.06064
		14.3672	0.55311	15.4427	0.05868
		14.3714	0.54777	15.4469	0.05677
		14.3757	0.54246	15.4512	0.05493
		14.38	0.53718	15.4555	0.05316
		14.3842	0.53193	15.4597	0.05144
		14.3885	0.52671	15.464	0.04979
		14.3928	0.52151	15.4682	0.04819
		14.3971	0.51635	15.4725	0.04664
		14.4013	0.51121	15.4768	0.04515
		14.4056	0.50611	15.481	0.04371
		14.4099	0.50103	15.4853	0.04233
		14.4141	0.49598	15.4896	0.04099
		14.4184	0.49097	15.4939	0.0397
		14.4227	0.48598	15.4981	0.03845
		14.4269	0.48103	15.5024	0.03725
		14.4312	0.4761	15.5067	0.03609
		14.4354	0.47121	15.5109	0.03498
		14.4397	0.46634	15.5152	0.03391
		14.444	0.46151	15.5195	0.03287
		14.4482	0.4567	15.5237	0.03187
		14.4525	0.45193	15.528	0.03091
		14.4568	0.44719	15.5322	0.02998
		14.4611	0.44248	15.5365	0.02908
		14.4653	0.4378	15.5408	0.02822
		14.4696	0.43315	15.545	0.0274
		14.4739	0.42853	15.5493	0.0266
		14.4781	0.42394	15.5536	0.02583
		14.4824	0.41939	15.5579	0.02509
		14.4866	0.41486	15.5621	0.02438
		14.4909	0.41036	15.5664	0.02369
		14.4952	0.4059	15.5707	0.02303
		14.4994	0.40147	15.5749	0.02239
		14.5037	0.39706	15.5792	0.02178
		14.508	0.39269	15.5834	0.0212
		14.5122	0.38835	15.5877	0.02063
		14.5165	0.38404	15.592	0.02009
		14.5208	0.37976	15.5962	0.01957
		14.5251	0.37551	15.6005	0.01906
		14.5293	0.3713	15.6048	0.01858
		14.5336	0.36711	15.609	0.01811
		14.5379	0.36295	15.6133	0.01767
		14.5421	0.35883	15.6176	0.01724
		14.5464	0.35473	15.6218	0.01683
		14.5506	0.35067	15.6261	0.01643
		14.5549	0.34664	15.6304	0.01605
		14.5592	0.34263	15.6346	0.01568
		14.5634	0.33866	15.6389	0.01533
		14.5677	0.33472	15.6432	0.01499
		14.572	0.33081	15.6474	0.01467
		14.5762	0.32693	15.6517	0.01436
		14.5805	0.32308	15.656	0.01406
		14.5848	0.31926	15.6602	0.01377
		14.5891	0.31547	15.6645	0.01349
		14.5933	0.31171	15.6688	0.01323
		14.5976	0.30798	15.673	0.01297
		14.6019	0.30428	15.6773	0.01273
		14.6061	0.30061	15.6816	0.0125
		14.6104	0.29697	15.6858	0.01227
		14.6146	0.29336	15.6901	0.01206
		14.6189	0.28978	15.6944	0.01185
		14.6232	0.28623	15.6986	0.01165
		14.6274	0.28271	15.7029	0.01146
		14.6317	0.27921	15.7072	0.01128
		14.636	0.27575	15.7114	0.01111
		14.6402	0.27232	15.7157	0.01094
		14.6445	0.26892	15.72	0.01078
		14.6488	0.26555	15.7242	0.01063
		14.6531	0.26221	15.7285	0.01048
		14.6573	0.25889	15.7328	0.01034
		14.6616	0.25561	15.737	0.01021
		14.6659	0.25235	15.7413	0.01008
		14.6701	0.24913	15.7456	0.00996
		14.6744	0.24593	15.7498	0.00984
		14.6786	0.24276	15.7541	0.00973
		14.6829	0.23962	15.7584	0.00963
		14.6872	0.23651	15.7626	0.00953
		14.6914	0.23343	15.7669	0.00943
		14.6957	0.23038	15.7712	0.00934
		14.7	0.22735	15.7754	0.00925
		14.7043	0.22436	15.7797	0.00917
		14.7085	0.22139	15.784	0.00909
		14.7128	0.21845	15.7882	0.00902
		14.7171	0.21554	15.7925	0.00895
		14.7213	0.21266	15.7968	0.00888
		14.7256	0.20981	15.801	0.00882
		14.7299	0.20698	15.8053	0.00876
		14.7341	0.20418	15.8096	0.0087
		14.7384	0.20141	15.8138	0.00865
		14.7426	0.19867	15.8181	0.0086
		14.7469	0.19595	15.8224	0.00855
		14.7512	0.19326	15.8266	0.00851
		14.7554	0.1906	15.8309	0.00847
		14.7597	0.18797	15.8352	0.00843
		14.764	0.18536	15.8394	0.00839
		14.7683	0.18279	15.8437	0.00836
		14.7725	0.18023	15.848	0.00832
		14.7768	0.17771	15.8522	0.00829
		14.7811	0.17521	15.8565	0.00827
		14.7853	0.17274	15.8608	0.00824
		14.7896	0.1703	15.865	0.00822
		14.7939	0.16788	15.8693	0.0082
		14.7981	0.16549
		14.8024	0.16313
		14.8066	0.16079
		14.8109	0.15848
		14.8152	0.15619
		14.8194	0.15393
		14.8237	0.1517
		14.828	0.14949
		14.8323	0.1473
		14.8365	0.14515
		14.8408	0.14302
		14.8451	0.14091
		14.8493	0.13883
		14.8536	0.13677
		14.8578	0.13474
		14.8621	0.13273
		14.8664	0.13075
		14.8706	0.12879
		14.8749	0.12686
		14.8792	0.12495
		14.8834	0.12307
		14.8877	0.1212
		14.892	0.11937
		14.8963	0.11755
		14.9005	0.11576
		14.9048	0.11399
		14.9091	0.11225
		14.9133	0.11053
		14.9176	0.10883
		14.9218	0.10715
		14.9261	0.1055
		14.9304	0.10387
		14.9346	0.10226
		14.9389	0.10067
		14.9432	0.0991
		14.9474	0.09756
		14.9517	0.09604
		14.956	0.09454
		14.9603	0.09306
		14.9645	0.0916
		14.9688	0.09017
		14.9731	0.08875
		14.9773	0.08735
		14.9816	0.08598
		14.9858	0.08462
		14.9901	0.08329
		14.9944	0.08197
		14.9986	0.08068
		15.0029	0.0794
		15.0072	0.07815
		15.0114	0.07691
		15.0157	0.07569
		15.02	0.07449
		15.0243	0.07331
		15.0285	0.07215
		15.0328	0.071
		15.0371	0.06988
		15.0413	0.06877
		15.0456	0.06768
		15.0498	0.06661
		15.0541	0.06555
		15.0584	0.06451
		15.0626	0.06349
		15.0669	0.06249
		15.0712	0.0615
		15.0755	0.06053
		15.0797	0.05957
		15.084	0.05863
		15.0883	0.05771
		15.0925	0.0568
		15.0968	0.0559
		15.1011	0.05502
		15.1053	0.05416
		15.1096	0.05331
		15.1138	0.05248
		15.1181	0.05166
		15.1224	0.05085
		15.1266	0.05006
		15.1309	0.04928
		15.1352	0.04852
		15.1395	0.04777
		15.1437	0.04703
		15.148	0.04631
		15.1523	0.0456
		15.1565	0.0449
		15.1608	0.04421
		15.1651	0.04354
		15.1693	0.04288
		15.1736	0.04223
		15.1778	0.04159
		15.1821	0.04097
		15.1864	0.04035
		15.1906	0.03975
		15.1949	0.03916
		15.1992	0.03858
		15.2035	0.03801
		15.2077	0.03745
		15.212	0.0369
		15.2163	0.03636
		15.2205	0.03584
		15.2248	0.03532
		15.2291	0.03481
		15.2333	0.03431
		15.2376	0.03382
		15.2418	0.03334
		15.2461	0.03287
		15.2504	0.03241
		15.2546	0.03196
		15.2589	0.03151
		15.2632	0.03108
		15.2675	0.03065
		15.2717	0.03023
		15.276	0.02982
		15.2803	0.02942
		15.2845	0.02903
		15.2888	0.02864
		15.293	0.02826
		15.2973	0.02789
		15.3016	0.02752
		15.3058	0.02716
		15.3101	0.02681
		15.3144	0.02647
		15.3186	0.02613
		15.3229	0.0258
		15.3272	0.02547
		15.3315	0.02516
		15.3357	0.02484
		15.34	0.02454
		15.3443	0.02424
		15.3485	0.02395
		15.3528	0.02366
		15.357	0.02337
		15.3613	0.0231
