# Supplementary material for: Discovery and mechanism of K63-linkage-directed deubiquitinase activity in USP53
Source: Nat Chem Biol. 2024 Nov 25;21(5):746–57. doi: 10.1038/s41589-024-01777-0 (PMC12037411; doi:10.1038/s41589-024-01777-0)
Supplement: Supplementary file 12 — Numerical source data. [file 41589_2024_1777_MOESM12_ESM.xlsx]

## Sheet: Fig. 6d
	Substrate	K63-linked triUb (n=3)				K63-linked diUb (n=3)				K63-linked tetraUb (n=3)
Enzyme
USP54		time (min)	remaining K63-triUb (%)	STD		time (min)	remaining K63-diUb (%)	STD		time (min)	remaining K63-tetraUb (%)	STD
		0	100	0		0	100	0		0	100	0
		10	51.934	1.62853		10	88.5348	8.53919		10	21.9125	5.47069
		20	22.9092	1.99098		20	82.2191	4.68352		20	3.38472	1.16188
		40	3.76328	0.850543		40	54.672	9.56189		40	0.0568332	0.0579221
		60	0.319505	0.451849		60	45.8747	5.60234		60	0	0
USP54 F161K		0	100	0		0	100	0		0	100	0
		10	91.4152	7.27608		10	92.2049	3.30217		10	80.5085	3.29635
		20	72.5109	7.33267		20	85.7835	6.28393		20	51.402	9.42024
		40	38.3834	12.0222		40	53.13	5.03647		40	15.6211	4.12164
		60	17.4442	6.49737		60	41.113	8.96534		60	5.51844	2.32456

## Sheet: Fig 6e
	Substrate	K63-linked triUb (n=3)				K63-linked diUb (n=3)				K63-linked tetraUb (n=3)
Enzyme
USP53		time (min)	remaining K63-triUb (%)	STD		time (min)	remaining K63-diUb (%)	STD		time (min)	remaining K63-tetraUb (%)	STD
		0	100	0		0	100	0		0	100	0
		15	78.7888	22.9125		15	95.7745	2.27326		15	34.2925	7.66247
		30	51.6512	17.4087		30	83.3086	8.98753		30	9.57602	2.53923
		60	30.0474	10.7841		60	71.2282	13.1573		60	0.62359	0.208787
		90	16.5068	4.35452		90	68.5904	2.07057		90	0	0
		120	11.2259	6.35012		120	61.3756	0.804467		120	0	0
USP53 Y160K		0	100	0		0	100	0		0	100	0
		15	96.7893	11.0979		15	103.65	5.44499		15	97.9855	0.473335
		30	91.9177	6.37342		30	98.3419	9.37209		30	92.8056	0.826312
		60	90.2472	7.29704		60	93.4636	4.39802		60	84.0779	3.11133
		90	83.4183	10.5121		90	86.2529	4.05789		90	77.2358	4.4301
		120	80.2836	11.3191		120	83.4903	4.74706		120	71.5521	6.03255

## Sheet: Fig. 6f
	USP54 WT			USP54 F161K
	cat. effficiency (103M-1s-1)	S.E.M.		cat. effficiency (103M-1s-1)	S.E.M.
Ub-KG-TMR	0.02965	0.00026		0.03934	0.000335
diUb-TMR (K63)	0.7747	0.01267		0.9955	0.01115
triUb-TMR (K63)	2.714	0.03044		1.376	0.04329

## Sheet: Fig. 6g
	USP53 WT			USP53 Y160K
	cat. effficiency (102 M-1s-1)	S.E.M.		cat. effficiency (102 M-1s-1)	S.E.M.
Ub-KG-TMR	0.5349	0.008081		0.2968	0.002968
diUb-TMR (K63)	0.175	0.01961		0.1103	0.007916
triUb-TMR (K63)	3.181	0.1187		0.2221	0.002957
