# Supplementary material for: Discovery and mechanism of K63-linkage-directed deubiquitinase activity in USP53
Source: Nat Chem Biol. 2024 Nov 25;21(5):746–57. doi: 10.1038/s41589-024-01777-0 (PMC12037411; doi:10.1038/s41589-024-01777-0)
Supplement: Supplementary file 14 — Numerical source data. [file 41589_2024_1777_MOESM14_ESM.xlsx]

## Sheet: Extended Data Fig. 1d
HA-SUMO2 (1-92)-PA				HA-SUMO4(1-92)-PA				HA-SUMO5(1-98)-PA				HA-DWNN(1-78)-PA
Mass (Da)	Intensity (a.u.)	normalized intensity		Mass (Da)	Intensity (a.u.)	normalized intensity		Mass (Da)	Intensity (a.u.)	normalized intensity		Mass (Da)	Intensity (a.u.)	normalized intensity
500	1	6.0342e-06		500	1	5.22447e-06		500	1	2.44443e-06		500	1	8.96178e-06
793	0	0		1467	0	0		1240	0	0		1275	0	0
799	0	0		1468	110	0.000574692		1242	266	0.000650219		1281	0	0
1592	0	0		1472	0	0		1247	0	0		1362	0	0
1593	78	0.000470668		1860	0	0		1375	0	0		1364	220	0.00197159
1595	0	0		1861	197	0.00102922		1376	87	0.000212666		1365	39	0.000349509
1860	0	0		1862	1193	0.00623279		1380	0	0		1368	0	0
1861	185	0.00111633		1863	1859	0.00971229		3100	0	0		1572	0	0
1862	1389	0.00838151		1864	1050	0.00548569		3101	0	0		1574	361	0.0032352
1863	2494	0.0150493		1865	216	0.00112849		3102	270	0.000659997		1576	43	0.000385356
1864	1295	0.00781429		1866	136	0.000710528		3103	864	0.00211199		1577	0	0
1865	243	0.00146631		1867	107	0.000559018		3104	1567	0.00383042		1858	0	0
1866	175	0.00105599		1868	0	0		3105	1939	0.00473975		1860	264	0.00236591
1867	74	0.000446531		3160	0	0		3106	1456	0.00355909		1861	275	0.00246449
1868	0	0		3161	283	0.00147852		3107	762	0.00186266		1862	1204	0.01079
3969	0	0		3162	1152	0.00601859		3108	240	0.000586664		1863	1901	0.0170363
3974	0	0		3163	1957	0.0102243		3109	77	0.000188221		1864	930	0.00833445
3975	37	0.000223265		3164	1063	0.00555361		3110	72	0.000175999		1865	175	0.00156831
3976	277	0.00167147		3165	102	0.000532896		3111	69	0.000168666		1866	118	0.00105749
3977	284	0.00171371		3166	0	0		3112	0	0		1867	45	0.00040328
3978	52	0.000313778		3400	0	0		7471	0	0		1868	0	0
3981	0	0		3402	124	0.000647834		7473	431	0.00105355		2482	0	0
3983	0	0		3403	113	0.000590365		7474	762	0.00186266		2484	96	0.000860331
5990	0	0		3404	0	0		7475	817	0.0019971		2486	0	0
5992	50	0.00030171		4259	0	0		7476	554	0.00135422		4255	0	0
5993	70	0.000422394		4261	104	0.000543345		7478	0	0		4257	43	0.000385356
5994	74	0.000446531		4262	140	0.000731426		8514	0	0		4258	122	0.00109334
5995	60	0.000362052		4263	121	0.000632161		8515	0	0		4259	84	0.000752789
5997	0	0		4265	0	0		8516	1320	0.00322665		4260	70	0.000627324
6053	0	0		8508	0	0		8517	3044	0.00744085		4261	51	0.000457051
6054	59	0.000356018		8509	268	0.00140016		8518	5241	0.0128113		4262	59	0.000528745
6055	50	0.00030171		8510	351	0.00183379		8519	7601	0.0185801		4263	0	0
6060	0	0		8511	347	0.00181289		8520	9545	0.0233321		4264	32	0.000286777
6061	190	0.0011465		8512	271	0.00141583		8521	10653	0.0260405		4266	0	0
6062	476	0.00287228		8513	242	0.00126432		8522	10640	0.0260088		4965	0	0
6063	737	0.00444721		8514	620	0.00323917		8523	9447	0.0230925		4967	69	0.000618363
6064	717	0.00432652		8515	1221	0.00637908		8524	7306	0.017859		4968	0	0
6065	544	0.00328261		8516	3182	0.0166243		8525	4792	0.0117137		5093	0	0
6066	303	0.00182836		8517	5507	0.0287712		8526	2089	0.00510642		5095	55	0.000492898
6068	0	0		8518	7983	0.0417069		8527	970	0.0023711		5096	62	0.00055563
8503	0	0		8519	10510	0.0549092		8528	383	0.000936217		5097	47	0.000421204
8504	84	0.000506873		8520	12864	0.0672076		8529	159	0.000388665		5098	75	0.000672133
8505	110	0.000663762		8521	14258	0.0744905		8531	0	0		5099	63	0.000564592
8506	121	0.000730138		8522	13929	0.0727716		8532	317	0.000774885		5100	0	0
8507	107	0.00064566		8523	11868	0.062004		8533	626	0.00153021		8512	0	0
8508	74	0.000446531		8524	8925	0.0466284		8534	1041	0.00254465		8514	262	0.00234799
8511	101	0.000609454		8525	6030	0.0315036		8535	1493	0.00364954		8515	438	0.00392526
8512	217	0.00130942		8526	4030	0.0210546		8537	0	0		8516	584	0.00523368
8513	366	0.00220852		8527	1855	0.00969139		12136	0	0		8517	770	0.00690057
8514	663	0.00400068		8528	1031	0.00538643		12137	0	0		8518	894	0.00801183
8515	1320	0.00796515		8529	548	0.00286301		12138	652	0.00159377		8519	1081	0.00968768
8516	2431	0.0146691		8530	114	0.00059559		12139	3092	0.00755818		8520	1207	0.0108169
8517	4094	0.024704		8535	0	0		12140	6333	0.0154806		8521	1237	0.0110857
8518	6244	0.0376776		8536	0	0		12141	9217	0.0225303		8522	1156	0.0103598
8519	8341	0.0503313		8537	358	0.00187036		12142	11941	0.029189		8523	996	0.00892593
8520	8084	0.0487805		8538	1132	0.0059141		12143	14578	0.0356349		8524	755	0.00676614
8521	8491	0.0512364		8539	1716	0.00896519		12144	16365	0.0400031		8525	567	0.00508133
8522	7957	0.0480141		8540	2311	0.0120737		12145	17392	0.0425136		8526	400	0.00358471
8523	6705	0.0404593		8541	3114	0.016269		12146	17455	0.0426676		8527	258	0.00231214
8524	5002	0.0301831		8542	2516	0.0131448		12147	16349	0.039964		8528	84	0.000752789
8525	3300	0.0199129		8543	2525	0.0131918		12148	14159	0.0346107		8529	68	0.000609401
8526	1970	0.0118874		8544	2087	0.0109035		12149	11222	0.0274314		8530	0	0
8527	1054	0.00636005		8545	1181	0.0061701		12150	8054	0.0196875		8538	0	0
8528	550	0.00331881		8546	783	0.00409076		12151	5156	0.0126035		8540	133	0.00119192
8529	166	0.00100168		8547	655	0.00342203		12152	2583	0.00631397		8541	303	0.00271542
8530	37	0.000223265		8548	415	0.00216815		12153	810	0.00197999		8542	413	0.00370121
8535	47	0.000283607		8550	0	0		12154	237	0.00057933		8543	517	0.00463324
8536	53	0.000319813		8554	0	0		12164	195	0.000476664		8544	464	0.00415826
8537	59	0.000356018		10191	0	0		12165	0	0		8545	196	0.00175651
8538	57	0.00034395		10192	0	0		12383	0	0		8546	93	0.000833445
8539	95	0.000573249		10193	683	0.00356831		12384	193	0.000471775		8547	0	0
8540	0	0		10194	1059	0.00553271		12385	248	0.000606219		10185	0	0
11080	0	0		10195	2261	0.0118125		12386	290	0.000708885		10186	59	0.000528745
11081	114	0.000687899		10196	3357	0.0175385		12387	418	0.00102177		10187	140	0.00125465
11082	97	0.000585318		10197	4717	0.0246438		12388	442	0.00108044		10188	217	0.00194471
11083	63	0.000380155		10198	5794	0.0302706		12389	456	0.00111466		10189	495	0.00443608
11095	94	0.000567215		10199	6491	0.033912		12390	494	0.00120755		10190	754	0.00675718
11096	184	0.00111029		10200	6684	0.0349204		12391	503	0.00122955		10191	1022	0.00915894
11097	342	0.0020637		10201	6280	0.0328097		12392	996	0.00243465		10192	1124	0.010073
11098	462	0.0027878		10202	5404	0.028233		12393	2062	0.00504042		10193	1096	0.00982211
11099	500	0.0030171		10203	4043	0.0211225		12394	3561	0.00870462		10194	970	0.00869292
11100	449	0.00270936		10204	2534	0.0132388		12395	6498	0.0158839		10195	706	0.00632702
11101	287	0.00173182		10205	1232	0.00643655		12396	10175	0.0248721		10196	487	0.00436439
11102	236	0.00142407		10206	339	0.0017711		12397	14790	0.0361531		10197	144	0.0012905
11103	197	0.00118874		10207	0	0		12398	20091	0.0491111		10198	75	0.000672133
11104	170	0.00102581		10208	0	0		12399	25405	0.0621008		10199	0	0
11105	148	0.000893062		10213	136	0.000710528		12400	30357	0.0742056		10208	0	0
11106	118	0.000712036		10214	155	0.000809793		12401	34809	0.0850882		10209	106	0.000949948
11107	79	0.000476702		10215	0	0		12402	38758	0.0947413		10210	124	0.00111126
11108	0	0		11162	0	0		12403	41902	0.102427		10211	130	0.00116503
11627	0	0		11163	205	0.00107102		12404	43409	0.10611		10212	187	0.00167585
11645	0	0		11164	2062	0.0107729		12405	42425	0.103705		10213	60	0.000537707
11646	191	0.00115253		11165	3817	0.0199418		12406	38784	0.0948048		10214	102	0.000914101
11647	268	0.00161717		11166	5545	0.0289697		12407	32845	0.0802874		10215	99	0.000887216
11648	405	0.00244385		11167	7069	0.0369318		12408	25446	0.062201		10216	78	0.000699019
11649	677	0.00408515		11168	8320	0.0434676		12409	17960	0.043902		10217	140	0.00125465
11650	915	0.00552129		11169	9400	0.04911		12410	11458	0.0280083		10218	365	0.00327105
11651	1290	0.00778412		11170	10174	0.0531538		12411	6316	0.015439		10219	1091	0.0097773
11652	1566	0.00944956		11171	10305	0.0538382		12412	3369	0.00823529		10220	2484	0.0222611
11653	1753	0.010578		11172	9499	0.0496272		12413	1247	0.00304821		10221	5614	0.0503114
11654	1696	0.010234		11173	7750	0.0404896		12414	870	0.00212666		10222	10374	0.0929695
11655	1526	0.00920819		11174	5588	0.0291943		12415	665	0.00162555		10223	18018	0.161473
11656	1147	0.00692123		11175	3027	0.0158145		12416	670	0.00163777		10224	28576	0.256092
11657	551	0.00332485		11176	1888	0.0098638		12417	347	0.000848218		10225	42549	0.381315
11658	203	0.00122494		11177	1115	0.00582528		12418	958	0.00234177		10226	58955	0.528342
11659	42	0.000253436		11178	184	0.000961302		12419	973	0.00237843		10227	76449	0.685119
11660	0	0		11179	0	0		12420	1367	0.00334154		10228	92815	0.831787
11900	0	0		11188	0	0		12421	1512	0.00369598		10229	105280	0.943496
11901	0	0		11189	166	0.000867262		12422	1391	0.0034002		10230	111585	1
11902	248	0.00149648		11190	323	0.0016875		12423	1875	0.00458331		10231	110215	0.987722
11903	470	0.00283607		11191	356	0.00185991		12424	1935	0.00472998		10232	101308	0.9079
11904	689	0.00415757		11192	377	0.00196962		12425	2191	0.00535575		10233	86814	0.778008
11905	1052	0.00634798		11193	398	0.00207934		12426	2562	0.00626263		10234	69472	0.622593
11906	1614	0.0097392		11194	349	0.00182334		12427	3012	0.00736263		10235	51725	0.463548
11907	2123	0.0128106		11195	457	0.00238758		12428	4670	0.0114155		10236	35686	0.31981
11908	2676	0.0161475		11196	1169	0.0061074		12429	8505	0.0207899		10237	22748	0.203863
11909	3020	0.0182233		11197	3381	0.0176639		12430	16390	0.0400642		10238	13293	0.119129
11910	3095	0.0186759		11198	8623	0.0450506		12431	29445	0.0719763		10239	7178	0.0643276
11911	2853	0.0172156		11199	15810	0.0825989		12432	49578	0.12119		10240	3753	0.0336336
11912	2327	0.0140416		11200	25888	0.135251		12433	80218	0.196087		10241	1978	0.0177264
11913	1778	0.0107288		11201	39705	0.207438		12434	120591	0.294776		10242	1402	0.0125644
11914	1272	0.0076755		11202	57221	0.298949		12435	169531	0.414407		10243	1417	0.0126988
11915	920	0.00555147		11203	77522	0.405011		12436	225340	0.550828		10244	1405	0.0125913
11916	596	0.00359638		11204	98523	0.51473		12437	283358	0.692649		10245	2499	0.0223955
11917	422	0.00254643		11205	118002	0.616498		12438	336892	0.82351		10246	2794	0.0250392
11918	0	0		11206	133159	0.695685		12439	379229	0.926999		10247	4467	0.0400323
11919	0	0		11207	141009	0.736697		12440	404263	0.988193		10248	4840	0.043375
11925	150	0.00090513		11208	139748	0.730109		12441	409093	1		10249	7039	0.063082
11926	222	0.00133959		11209	129243	0.675226		12442	391177	0.956206		10250	8073	0.0723484
11927	310	0.0018706		11210	112037	0.585334		12443	353714	0.86463		10251	7460	0.0668549
11928	1786	0.0107771		11211	90810	0.474434		12444	301378	0.736698		10252	8425	0.075503
11929	1985	0.0119779		11212	68839	0.359647		12445	241148	0.58947		10253	7548	0.0676435
11930	1859	0.0112176		11213	49097	0.256506		12446	181559	0.443809		10254	6267	0.0561635
11931	1995	0.0120382		11214	32818	0.171457		12447	128513	0.314141		10255	4922	0.0441099
11932	1950	0.0117667		11215	20717	0.108235		12448	85723	0.209544		10256	3843	0.0344401
11933	1895	0.0114348		11216	12493	0.0652693		12449	54022	0.132053		10257	2953	0.0264641
11934	2048	0.012358		11217	7674	0.0400926		12450	32392	0.07918		10258	2175	0.0194919
11935	2280	0.013758		11218	5284	0.0276061		12451	20240	0.0494753		10259	1534	0.0137474
11936	3076	0.0185612		11219	3755	0.0196179		12452	13981	0.0341756		10260	1135	0.0101716
11937	4935	0.0297788		11220	3638	0.0190066		12453	10960	0.026791		10261	951	0.00852265
11938	8701	0.0525036		11221	3790	0.0198007		12454	10978	0.026835		10262	784	0.00702603
11939	15025	0.0906639		11222	3084	0.0161123		12455	12252	0.0299492		10263	756	0.0067751
11940	25900	0.156286		11223	4318	0.0225593		12456	12707	0.0310614		10264	871	0.00780571
11941	40968	0.247209		11224	4869	0.0254379		12457	15843	0.0387271		10265	956	0.00856746
11942	59821	0.360972		11225	4940	0.0258089		12458	17594	0.0430073		10266	1193	0.0106914
11943	81716	0.493091		11226	6716	0.0350875		12459	18933	0.0462804		10267	1056	0.00946364
11944	104965	0.63338		11227	7377	0.0385409		12460	19452	0.0475491		10268	1920	0.0172066
11945	127291	0.7681		11228	7442	0.0388805		12461	19464	0.0475784		10269	1996	0.0178877
11946	146733	0.885417		11229	7076	0.0369683		12462	18815	0.045992		10270	2643	0.023686
11947	160409	0.96794		11230	6220	0.0324962		12463	17737	0.0433569		10271	3002	0.0269033
11948	165722	1		11231	5201	0.0271725		12464	15396	0.0376345		10272	3227	0.0289197
11949	162060	0.977903		11232	4372	0.0228414		12465	14022	0.0342758		10273	3320	0.0297531
11950	149754	0.903646		11233	3348	0.0174915		12466	11070	0.0270599		10274	3291	0.0294932
11951	130488	0.787391		11234	2224	0.0116192		12467	9058	0.0221417		10275	3181	0.0285074
11952	107016	0.645756		11235	726	0.00379296		12468	6688	0.0163484		10276	3025	0.0271094
11953	81936	0.494418		11236	409	0.00213681		12469	4630	0.0113177		10277	3000	0.0268853
11954	58745	0.354479		11238	0	0		12470	3003	0.00734063		10278	3328	0.0298248
11955	39530	0.238532		11244	174	0.000909058		12471	2279	0.00557086		10279	3961	0.0354976
11956	25097	0.15144		11245	165	0.000862037		12472	2170	0.00530442		10280	5050	0.045257
11957	15331	0.0925103		11246	0	0		12473	2299	0.00561975		10281	6233	0.0558588
11958	8998	0.0542957		11458	0	0		12474	2629	0.00642641		10282	7407	0.0663799
11959	5233	0.031577		11459	485	0.00253387		12475	3180	0.00777329		10283	8478	0.075978
11960	3520	0.0212404		11460	940	0.004911		12476	3934	0.0096164		10284	9301	0.0833535
11961	2967	0.0179035		11461	1983	0.0103601		12477	3846	0.00940129		10285	9650	0.0864812
11962	3492	0.0210714		11462	3676	0.0192051		12478	4948	0.012095		10286	9369	0.0839629
11963	3557	0.0214637		11463	5421	0.0283218		12479	4158	0.0101639		10287	8451	0.075736
11964	5282	0.0318727		11464	8638	0.045129		12480	5758	0.014075		10288	7101	0.0636376
11965	5302	0.0319933		11465	11420	0.0596634		12481	6340	0.0154977		10289	5555	0.0497827
11966	7608	0.0459082		11466	13909	0.0726671		12482	6785	0.0165855		10290	4044	0.0362414
11967	8328	0.0502528		11467	15478	0.0808643		12483	6013	0.0146984		10291	2717	0.0243492
11968	7346	0.0443272		11468	15788	0.0824839		12484	6367	0.0155637		10292	1717	0.0153874
11969	8513	0.0513692		11469	14794	0.0772908		12485	5644	0.0137964		10293	1084	0.00971457
11970	7010	0.0422998		11470	12858	0.0671762		12486	4575	0.0111833		10294	785	0.007035
11971	7468	0.0450634		11471	10225	0.0534202		12487	3499	0.00855307		10295	581	0.00520679
11972	6450	0.0389206		11472	7625	0.0398366		12488	2494	0.00609641		10296	495	0.00443608
11973	5334	0.0321864		11473	4719	0.0246543		12489	1836	0.00448798		10297	441	0.00395214
11974	4249	0.0256393		11474	2877	0.0150308		12490	944	0.00230754		10298	390	0.00349509
11975	3390	0.0204559		11475	1520	0.00794119		12491	511	0.0012491		10299	365	0.00327105
11976	2854	0.0172216		11476	988	0.00516178		12492	461	0.00112688		10300	334	0.00299323
11977	2722	0.0164251		11477	565	0.00295183		12493	604	0.00147644		10301	304	0.00272438
11978	2912	0.0175716		11478	264	0.00137926		12494	562	0.00137377		10302	203	0.00181924
11979	2766	0.0166906		11480	0	0		12495	443	0.00108288		10303	106	0.000949948
11980	3400	0.0205163		11706	0	0		12496	294	0.000718663		10304	80	0.000716942
11981	3023	0.0182414		11708	446	0.00233011		12497	0	0		10305	289	0.00258995
11982	3577	0.0215843		11709	735	0.00383998		12498	0	0		10306	189	0.00169378
11983	3583	0.0216205		11710	1131	0.00590887		12513	0	0		10307	132	0.00118295
11984	3576	0.0215783		11711	1648	0.00860993		12514	226	0.000552442		10308	67	0.000600439
11985	3580	0.0216024		11712	2263	0.011823		12515	252	0.000615997		10309	44	0.000394318
11986	2681	0.0161777		11713	2913	0.0152189		12516	484	0.00118311		10311	56	0.00050186
11987	2991	0.0180483		11714	3771	0.0197015		12517	656	0.00160355		10312	144	0.0012905
11988	3490	0.0210594		11715	4362	0.0227891		12518	930	0.00227332		10313	253	0.00226733
11989	3179	0.0191827		11716	5051	0.0263888		12519	1412	0.00345154		10314	407	0.00364744
11990	3158	0.019056		11717	6176	0.0322663		12520	2668	0.00652174		10315	490	0.00439127
11991	2714	0.0163768		11718	7636	0.039894		12521	4765	0.0116477		10316	522	0.00467805
11992	2187	0.0131968		11719	10069	0.0526052		12522	6753	0.0165072		10317	491	0.00440023
11993	1875	0.0113141		11720	12163	0.0635452		12523	9035	0.0220854		10318	381	0.00341444
11994	1641	0.00990213		11721	14269	0.074548		12524	11077	0.027077		10319	267	0.00239279
11995	1413	0.00852633		11722	16081	0.0840147		12525	12660	0.0309465		10320	206	0.00184613
11996	1456	0.0087858		11723	17170	0.0897041		12526	13562	0.0331514		10321	247	0.00221356
11997	1475	0.00890045		11724	17503	0.0914439		12527	13713	0.0335205		10322	292	0.00261684
11998	1498	0.00903923		11725	16847	0.0880166		12528	13243	0.0323716		10323	267	0.00239279
11999	1401	0.00845392		11726	15546	0.0812196		12529	11966	0.0292501		10324	151	0.00135323
12000	1068	0.00644453		11727	13739	0.071779		12530	10216	0.0249723		10325	45	0.00040328
12001	989	0.00596783		11728	11628	0.0607501		12531	8050	0.0196777		10326	0	0
12002	916	0.00552733		11729	9329	0.0487391		12532	5874	0.0143586		10329	0	0
12003	919	0.00554543		11730	6880	0.0359443		12533	3908	0.00955284		10360	0	0
12004	752	0.00453772		11731	5051	0.0263888		12534	1690	0.00413109		10361	470	0.00421204
12005	516	0.00311365		11732	3486	0.0182125		12535	584	0.00142755		10362	1182	0.0105928
12006	323	0.00194905		11733	1995	0.0104228		12536	0	0		10363	2240	0.0200744
12007	338	0.00203956		11734	1401	0.00731948		12537	0	0		10364	4148	0.0371735
12008	319	0.00192491		11735	1217	0.00635818		12538	82	0.000200443		10365	6229	0.0558229
12009	248	0.00149648		11736	922	0.00481696		12539	0	0		10366	8486	0.0760496
12010	128	0.000772378		11737	887	0.0046341		12609	0	0		10367	10675	0.095667
12011	38	0.0002293		11738	843	0.00440423		12610	0	0		10368	12631	0.113196
12017	39	0.000235334		11739	629	0.00328619		12611	448	0.00109511		10369	13985	0.12533
12018	42	0.000253436		11740	142	0.000741875		12612	621	0.00151799		10370	14471	0.129686
12019	47	0.000283607		11741	564	0.0029466		12613	706	0.00172577		10371	13931	0.124847
12020	0	0		11742	313	0.00163526		12614	1385	0.00338554		10372	12409	0.111207
12092	0	0		11743	197	0.00102922		12615	1765	0.00431442		10373	10267	0.0920106
12094	76	0.000458599		11744	0	0		12616	2924	0.00714752		10374	7960	0.0713358
12095	90	0.000543078		11745	1650	0.00862037		12617	4058	0.0099195		10375	5779	0.0517901
12096	204	0.00123098		11746	1763	0.00921074		12618	4788	0.0117039		10376	3861	0.0346014
12097	280	0.00168958		11747	1470	0.00767997		12619	4963	0.0121317		10377	2298	0.0205942
12098	480	0.00289642		11748	1191	0.00622234		12620	4566	0.0111613		10378	1134	0.0101627
12099	722	0.00435669		11749	1108	0.00578871		12621	3567	0.00871929		10379	335	0.0030022
12100	990	0.00597386		11750	2412	0.0126014		12622	2878	0.00703508		10380	35	0.000313662
12101	1272	0.0076755		11751	4857	0.0253752		12623	1946	0.00475686		10381	0	0
12102	1590	0.00959438		11752	10281	0.0537128		12624	1108	0.00270843		80000	1	8.96178e-06
12103	1721	0.0103849		11753	18813	0.0982879		12625	224	0.000547553
12104	1718	0.0103668		11754	30971	0.161807		12626	0	0
12105	1709	0.0103125		11755	47517	0.248251		12627	0	0
12106	1512	0.00912371		11756	68852	0.359715		80000	1	2.44443e-06
12107	1264	0.00762723		11757	94663	0.494564
12108	733	0.00442307		11758	122668	0.640875
12109	310	0.0018706		11759	149796	0.782605
12110	131	0.00079048		11760	172583	0.901655
12117	0	0		11761	187272	0.978397
12119	39	0.000235334		11762	191407	1
12120	153	0.000923233		11763	184206	0.962379
12121	95	0.000573249		11764	166256	0.868599
12122	332	0.00200336		11765	141316	0.738301
12123	380	0.002293		11766	113363	0.592262
12124	497	0.002999		11767	85811	0.448317
12125	549	0.00331278		11768	60946	0.318411
12126	562	0.00339122		11769	40190	0.209971
12127	512	0.00308951		11770	24682	0.12895
12128	480	0.00289642		11771	14480	0.0756503
12129	445	0.00268522		11772	8208	0.0428824
12130	411	0.00248006		11773	5815	0.0303803
12131	369	0.00222662		11774	5122	0.0267597
12132	297	0.00179216		11775	5573	0.029116
12133	112	0.000675831		11776	7523	0.0393037
12134	84	0.000506873		11777	7413	0.038729
12135	57	0.00034395		11778	7645	0.0399411
12136	0	0		11779	10813	0.0564922
80000	1	6.0342e-06		11780	11664	0.0609382
				11781	12194	0.0637072
				11782	10553	0.0551338
				11783	11219	0.0586133
				11784	10305	0.0538382
				11785	9107	0.0475792
				11786	7634	0.0398836
				11787	6213	0.0324596
				11788	4708	0.0245968
				11789	3410	0.0178154
				11790	2193	0.0114573
				11791	1438	0.00751279
				11792	868	0.00453484
				11793	238	0.00124342
				11794	268	0.00140016
				11795	297	0.00155167
				11796	307	0.00160391
				11797	272	0.00142106
				11798	455	0.00237713
				11799	0	0
				11800	0	0
				11802	221	0.00115461
				11804	0	0
				11895	0	0
				11896	175	0.000914282
				11897	641	0.00334888
				11898	1424	0.00743964
				11899	2279	0.0119066
				11900	3340	0.0174497
				11901	3668	0.0191634
				11902	3719	0.0194298
				11903	3566	0.0186305
				11904	3242	0.0169377
				11905	2566	0.013406
				11906	2047	0.0106945
				11907	1763	0.00921074
				11908	1323	0.00691197
				11909	1002	0.00523492
				11910	824	0.00430496
				11911	599	0.00312946
				11913	0	0
				80000	1	5.22447e-06

## Sheet: Extended Data Fig. 1f
		USP53							USP53 C41S					USP54							USP54 C42S
time (min)	fluorescence (a.u)											time (min)	fluorescence (a.u)
	substrate alone	enzyme concentration											substrate alone	enzyme concentration
0	50 nM Substrate	2 µM	1 µM	0.5 µM	0.25 µM	0.125 µM	0.0625 µM	0.03125 µM	4 µM			0	50 nM substrate	2 µM	1 µM	0.5 µM	0.25 µM	0.125 µM	0.0625 µM	0.03125 µM	4 µM
0.499133	516	4848.67	3007.33	1427.33	1043.33	741.333	631.667	667.667	742.333			0.499133	516	5293.33	3630.33	1553	1167.33	718	734.667	577.667	775
0.998967	544.058	6172.06	3769.39	1852.72	1237.06	863.058	689.725	713.058	770.725			0.998967	544.058	6838.39	4490.73	2004.72	1371.39	842.058	788.391	648.058	795.058
1.49888	564.449	7650.78	4455.78	2218.45	1391.12	954.449	745.783	758.449	780.783			1.49888	564.449	8499.45	5370.78	2413.45	1623.78	953.116	854.116	690.116	797.783
1.99903	575.507	8938.17	5168.51	2577.51	1580.51	1028.17	792.174	779.507	781.84			1.99903	575.507	9998.17	6318.51	2953.51	1847.84	1065.17	906.507	728.174	809.84
2.49927	579.231	10222.9	5897.56	2937.23	1742.23	1109.23	835.231	801.231	783.898			2.49927	579.231	11420.9	7145.9	3416.57	2066.9	1178.23	948.565	749.898	810.231
2.99903	571.956	11426	6678.62	3323.29	1921.96	1196.96	866.956	825.956	792.289			2.99903	571.956	12737.3	7985.96	3884.29	2277.96	1265.96	986.622	768.289	793.956
3.49892	570.014	12601.4	7320.35	3668.68	2105.01	1273.35	901.014	851.347	795.347			3.49892	570.014	13881	8694.35	4288.35	2492.68	1368.68	1058.68	821.347	808.347
3.99893	581.405	13666.7	7955.4	4059.41	2293.74	1368.07	921.738	873.071	795.738			3.99893	581.405	15043.4	9487.07	4816.74	2741.74	1474.07	1082.07	825.738	823.738
4.49927	566.462	14595.5	8607.46	4454.13	2451.8	1458.8	975.462	881.129	773.129			4.49927	566.462	16109.1	10242.1	5301.46	2942.46	1579.8	1153.46	832.462	821.129
4.99948	588.853	15649.9	9300.52	4786.52	2646.19	1521.19	995.187	897.52	782.187			4.99948	588.853	16939.5	10926.5	5595.52	3161.19	1661.52	1173.52	878.187	814.853
5.49923	563.911	16540.2	9932.58	5187.91	2799.58	1586.24	1018.91	919.244	785.244			5.49923	563.911	17875.2	11564.9	6100.24	3406.91	1763.24	1236.24	865.577	804.577
5.99927	579.969	17383.3	10502.6	5536.3	2954.3	1668.63	1052.63	923.969	780.302			5.99927	579.969	18670	12269.3	6557.97	3587.97	1873.97	1255.63	896.969	820.635
6.4993	575.693	18136.7	11105.4	5817.36	3125.36	1754.03	1083.03	949.693	778.693			6.4993	575.693	19462.4	12885.4	6938.03	3830.69	1953.36	1306.03	927.693	813.026
6.99957	584.751	18959.4	11666.4	6196.08	3306.42	1831.08	1133.42	960.751	781.084			6.99957	584.751	20181.8	13589.4	7324.75	3986.75	2029.42	1344.42	932.751	810.084
7.49922	572.475	19583.1	12159.1	6502.48	3426.14	1932.14	1147.47	984.142	784.475			7.49922	572.475	20678.1	14150.5	7712.48	4238.48	2117.14	1377.81	945.808	817.142
7.99927	586.533	20179.9	12762.2	6822.2	3571.53	1960.87	1192.53	992.199	800.199			7.99927	586.533	21397.9	14795.2	8064.87	4405.87	2213.2	1452.87	983.199	806.533
8.49963	582.924	20853.6	13202.6	7147.26	3781.92	2054.92	1210.92	997.924	777.924			8.49963	582.924	21905.3	15252.9	8419.59	4568.59	2321.59	1464.92	998.591	812.591
8.9997	579.315	21396.3	13675.6	7396.65	3926.98	2100.98	1250.32	1037.98	786.648			8.9997	579.315	22375.7	15824.3	8817.32	4777.31	2403.32	1515.32	1019.32	811.981
9.4994	583.372	21969.7	14137	7702.71	4032.71	2163.37	1277.04	1061.71	773.039			9.4994	583.372	22873	16284.4	9123.37	5002.04	2466.71	1545.37	1025.04	820.372
9.99942	577.097	22310.8	14519.1	8013.43	4202.43	2251.1	1302.43	1039.43	793.43			9.99942	577.097	23304.4	16701.8	9509.76	5157.76	2589.43	1594.76	1054.43	820.43
10.5	583.155	22817.2	15019.5	8298.82	4360.15	2306.49	1342.49	1083.82	790.488			10.5	583.155	23792.5	17168.5	9842.16	5382.15	2678.16	1620.82	1069.82	792.488
10.9998	587.545	23280.2	15354.5	8524.88	4487.21	2390.55	1346.21	1087.21	788.545			10.9998	587.545	24084.9	17723.5	10175.5	5548.21	2765.55	1659.88	1093.55	807.879
11.4999	580.603	23605.9	15762.3	8807.6	4626.27	2440.6	1389.94	1109.6	792.936			11.4999	580.603	24338.9	18015.6	10467.3	5707.27	2817.94	1697.6	1110.27	808.27
12	575.661	23950.3	16156	9053.66	4780.33	2506.99	1409.99	1131.99	797.327			12	575.661	24672	18491.3	10769	5909.33	2921.33	1752.66	1133.33	819.994
12.5002	580.718	24336.4	16463.7	9363.05	4923.39	2582.05	1434.72	1146.72	776.385			12.5002	580.718	24975.4	18846.7	11118.4	6076.05	2996.39	1781.05	1131.05	809.385
13.0002	580.109	24615.1	16796.1	9563.78	5049.11	2638.11	1479.44	1134.78	785.443			13.0002	580.109	25139.8	19158.1	11375.8	6295.44	3092.78	1836.44	1163.44	821.443
13.5003	580.5	24846.8	17199.8	9823.5	5163.83	2729.83	1483.5	1162.5	777.167			13.5003	580.5	25398.8	19483.2	11715.5	6407.83	3171.17	1896.17	1198.5	820.834
14.0003	587.225	25145.2	17472.9	10054.6	5325.56	2754.89	1516.56	1178.89	785.225			14.0003	587.225	25650.2	19841.9	11958.2	6609.89	3284.56	1885.22	1195.56	816.891
14.5004	584.616	25301.6	17725.3	10239.3	5398.28	2816.95	1520.28	1176.62	776.949			14.5004	584.616	25844.6	20177.3	12307.6	6742.95	3343.28	1935.28	1215.28	820.949
15.0001	592.34	25450.3	18020.7	10502.3	5556.34	2884.34	1562.01	1192.34	775.34			15.0001	592.34	26010.7	20383.7	12467.3	6961.67	3412.67	1951.34	1245.67	816.34
15.5001	583.398	25622.4	18337.1	10756.1	5679.73	2954.73	1574.07	1211.73	786.065			15.5001	583.398	26207.7	20673.4	12826.7	7109.06	3526.73	2000.07	1272.4	818.398
16.0003	594.122	25798.1	18628.8	10906.5	5800.46	2996.79	1608.79	1219.79	778.122			16.0003	594.122	26275.8	20957.5	13065.5	7244.12	3586.12	2037.46	1264.79	821.789
16.5004	588.513	25908.8	18891.8	11164.9	5906.51	3043.51	1625.18	1246.18	776.513			16.5004	588.513	26475.2	21234.2	13311.5	7409.85	3672.18	2076.85	1290.85	816.847
17.0001	584.238	26084.6	19093.2	11293.9	6064.24	3113.57	1655.9	1266.57	784.238			17.0001	584.238	26694.6	21565.9	13508.2	7576.57	3744.9	2101.57	1291.9	811.238
17.5002	586.629	26178.3	19358.6	11641	6181.96	3182.63	1671.63	1256.63	767.629			17.5002	586.629	26745	21696	13824	7775.3	3801.3	2150.63	1316.96	814.295
18.0004	574.687	26410.7	19568.7	11758.7	6276.35	3249.35	1683.69	1268.35	790.687			18.0004	574.687	26929.7	21951.7	14014.4	7923.69	3887.69	2188.02	1338.02	826.353
18.5003	582.077	26362.1	19751.4	11958.7	6399.08	3280.74	1725.08	1307.41	787.077			18.5003	582.077	26953.1	22183.7	14244.7	8030.08	3951.41	2213.08	1353.08	808.077
19.0001	589.135	26585.1	20010.5	12181.1	6495.14	3365.14	1754.47	1314.8	778.802			19.0001	589.135	27081.5	22350.8	14489.5	8204.8	4056.47	2248.14	1384.13	821.135
19.5003	570.193	26612.2	20272.5	12284.5	6584.19	3383.19	1759.19	1316.86	790.86			19.5003	570.193	27190.5	22571.2	14707.9	8381.86	4124.53	2313.19	1395.19	818.193
20.0005	593.584	26653.6	20363.2	12515.2	6713.58	3435.58	1774.92	1307.58	780.917			20.0005	593.584	27245.6	22701.9	14926.9	8493.92	4203.58	2322.25	1393.58	824.251
20.5005	579.642	26911.3	20602.6	12730	6827.64	3520.31	1831.31	1337.97	781.975			20.5005	579.642	27359.3	22932	15081	8633.31	4269.31	2350.64	1422.64	802.642
21.0004	587.366	26980.4	20821	12845.4	6931.7	3541.03	1835.37	1361.03	771.366			21.0004	587.366	27404.7	23145	15397	8782.7	4339.7	2370.37	1417.7	823.699
21.5003	588.424	27105.8	21020.1	13048.4	7010.09	3627.09	1864.09	1371.76	781.757			21.5003	588.424	27402.4	23256.4	15541.1	8977.76	4426.42	2434.42	1461.76	814.424
22.0009	591.481	27054.5	21094.5	13188.5	7110.81	3665.48	1864.82	1372.48	792.815			22.0009	591.481	27500.5	23487.2	15743.5	9087.48	4527.81	2448.82	1451.48	818.815
22.5006	583.872	27115.2	21341.5	13374.5	7223.87	3719.87	1898.21	1373.87	777.539			22.5006	583.872	27601.2	23565.5	15897.2	9187.54	4575.87	2493.21	1500.54	811.206
23.0004	579.263	27176.9	21492.9	13428.3	7327.26	3768.6	1913.93	1386.6	793.597			23.0004	579.263	27474.9	23696.9	16171.6	9325.6	4615.93	2543.6	1497.6	817.93
23.5004	582.321	27214	21664.7	13677.3	7445.32	3827.66	1922.32	1396.65	786.321			23.5004	582.321	27641.7	23840.3	16207	9506.99	4707.32	2556.66	1502.32	821.655
24.0007	599.712	27328.4	21794	13815	7579.38	3855.71	1970.38	1393.05	772.379			24.0007	599.712	27620.4	24055.4	16467.4	9609.38	4794.71	2601.71	1522.05	817.712
24.5007	583.77	27265.8	21921.1	13918.8	7645.44	3882.1	1997.77	1414.77	767.437			24.5007	583.77	27701.1	24095.1	16665.8	9772.1	4861.1	2634.77	1528.77	817.77
25.0005	574.828	27285.8	22055.5	14054.8	7711.83	3952.83	2026.16	1422.49	763.494			25.0005	574.828	27694.2	24201.8	16775.8	9888.83	4938.49	2645.16	1548.49	823.494
25.5002	595.552	27456.9	22154.5	14304.5	7828.22	3991.89	2042.55	1445.88	769.219			25.5002	595.552	27700.9	24379.2	16941.9	9994.22	4983.89	2692.89	1570.22	816.885
26.0008	570.61	27393.3	22270.6	14374.6	7924.61	4054.61	2034.61	1456.61	769.61			26.0008	570.61	27776.3	24505.9	17170.3	10167.6	5058.61	2759.28	1587.61	804.943
26.5006	584.667	27437	22471	14536	8030	4087.67	2044.33	1471	782.334			26.5006	584.667	27742.3	24676.7	17267	10235.3	5148.33	2749	1596	813.334
27.0006	578.058	27560.7	22555.7	14663.7	8096.39	4148.73	2076.39	1473.06	774.058			27.0006	578.058	27851.1	24759.1	17404.1	10345.1	5175.73	2795.39	1611.06	828.392
27.501	581.449	27565.1	22584.5	14757.8	8214.12	4176.78	2075.45	1461.78	766.449			27.501	581.449	27783.5	24791.8	17527.5	10472.8	5276.12	2814.12	1642.45	818.783
28.0009	572.174	27585.2	22767.8	14948.5	8273.17	4235.17	2116.84	1482.84	777.174			28.0009	572.174	27782.5	24934.5	17679.5	10546.5	5321.51	2842.51	1630.51	817.174
28.5007	575.565	27458.9	22866.9	15052.6	8353.23	4278.9	2156.9	1498.23	772.898			28.5007	575.565	27856.9	25013.9	17799.6	10700.2	5409.23	2882.9	1652.57	817.565
29.0006	580.289	27557	23064.6	15180.3	8489.96	4324.29	2131.29	1530.62	761.623			29.0006	580.289	27894.6	25141.3	17899.6	10827.6	5498.62	2914.96	1666.29	819.623
29.5009	581.014	27697.7	23112.7	15295.7	8562.01	4358.68	2160.68	1518.68	761.347			29.5009	581.014	27780.7	25262.3	18156.7	11000.7	5506.68	2951.35	1692.35	803.347
30.001	583.405	27670.1	23214.7	15395.4	8658.07	4422.4	2159.74	1508.74	774.738			30.001	583.405	27797.4	25270.4	18361.1	11163.1	5559.74	3018.74	1699.07	814.071
30.5008	573.129	27725.1	23312.8	15535.1	8707.13	4445.46	2186.46	1555.46	772.796			30.5008	573.129	27753.1	25451.8	18455.5	11195.5	5640.46	3035.8	1707.46	822.129
31.0008	592.853	27699.2	23378.2	15584.2	8812.19	4508.19	2226.52	1567.85	757.52			31.0008	592.853	27865.2	25499.5	18510.8	11356.2	5691.19	3051.85	1725.52	813.853
31.501	590.911	27624.6	23443.9	15830.9	8928.91	4539.24	2237.24	1562.24	767.578			31.501	590.911	27896.9	25552.9	18634.2	11451.6	5782.58	3063.58	1753.58	814.911
32.0012	584.302	27777	23614.6	15853.6	8951.3	4567.3	2259.64	1556.3	786.635			32.0012	584.302	27867.3	25605.3	18789.3	11583.6	5841.3	3149.3	1761.63	804.969
32.5009	586.36	27729.4	23639.4	15971	9062.03	4590.03	2293.36	1576.69	771.693			32.5009	586.36	27952.4	25764	18901.7	11760.7	5885.03	3153.69	1784.36	814.36
33.0012	577.418	27804.1	23811.8	16088.8	9203.75	4652.42	2306.08	1601.75	776.084			33.0012	577.418	27875.8	25788.1	19011.8	11806.8	5994.42	3186.42	1786.08	830.084
33.501	579.475	27787.8	23740.8	16242.1	9228.48	4695.14	2304.14	1585.81	748.142			33.501	579.475	27912.1	25952.8	19151.8	11961.5	6103.48	3186.47	1801.14	811.808
34.0012	575.866	27750.2	23904.2	16341.5	9291.2	4733.2	2328.2	1608.2	774.199			34.0012	575.866	27985.5	25991.5	19267.5	12016.2	6073.2	3263.2	1809.87	807.866
34.5009	585.591	27818.6	24108.9	16439.9	9406.59	4799.92	2372.92	1629.59	760.924			34.5009	585.591	27934.9	26048.9	19432.6	12191.9	6202.92	3288.26	1818.59	820.924
35.001	569.648	27742	24151	16484	9494.32	4811.65	2389.65	1592.32	767.315			35.001	569.648	27935	26136.7	19528	12303.3	6243.65	3335.32	1861.32	819.648
35.5014	566.373	27841.7	24116.7	16577	9575.71	4858.37	2379.04	1629.71	751.039			35.5014	566.373	27915	26264	19655	12423	6349.71	3352.04	1853.37	807.706
36.0014	575.097	27884.4	24160.8	16699.8	9623.43	4914.43	2425.43	1641.76	766.43			36.0014	575.097	27973.8	26279.4	19768.4	12500.4	6361.76	3382.1	1871.1	810.43
36.5012	577.821	27861.5	24363.8	16890.2	9799.49	4966.49	2409.49	1647.15	756.155			36.5012	577.821	28092.5	26343.2	20021.5	12634.1	6475.82	3426.16	1882.82	809.488
37.0011	569.879	27877.9	24416.9	16873.5	9827.21	4995.88	2413.21	1660.88	779.546			37.0011	569.879	27976.5	26340.9	19934.2	12717.9	6506.21	3434.55	1893.88	823.546
37.5014	574.937	27920.3	24432.3	16992.9	9916.27	5029.27	2458.94	1651.94	768.937			37.5014	574.937	28009.9	26450.6	20047.6	12843.3	6599.27	3468.27	1913.27	811.937
38.0013	577.328	27824.7	24529.7	17024.7	9919.99	5049.99	2479.66	1683.66	760.994			38.0013	577.328	27926	26524	20175.3	12934.3	6615.66	3511.33	1932.99	816.994
38.5013	562.385	27798.7	24578.7	17163	9973.05	5058.39	2496.05	1674.72	764.052			38.5013	562.385	28006.7	26497.4	20331.4	13024	6677.72	3536.72	1936.72	809.385
39.0014	564.777	27806.1	24715.4	17195.1	10081.8	5138.11	2490.78	1698.44	777.11			39.0014	564.777	27998.8	26699.4	20345.8	13141.1	6741.78	3576.44	1965.11	823.777
39.5016	571.501	27844.5	24642.8	17287.2	10218.8	5150.83	2519.17	1718.5	770.168			39.5016	571.501	28039.2	26696.2	20524.2	13227.5	6852.83	3638.83	1992.5	814.834
40.0013	584.558	27862.6	24814.6	17373.2	10264.6	5211.56	2538.56	1711.22	765.892			40.0013	584.558	27972.6	26727.2	20636.2	13315.9	6856.23	3601.56	2000.89	826.892
40.5013	570.616	27853.3	24772	17484	10316	5240.95	2561.28	1725.28	771.616			40.5013	570.616	28053.6	26786	20674.6	13434.6	6942.62	3677.28	2012.62	813.616
41.0017	580.341	27908	24877	17589	10341	5263.01	2590.34	1720.67	759.007			41.0017	580.341	28038.7	26810.3	20800.7	13549.3	7012.67	3662.67	2017.67	802.341
41.5016	573.398	27832.4	24868.7	17618.1	10505.7	5323.73	2610.07	1736.73	762.398			41.5016	573.398	27972.4	26831.1	20863.7	13634.4	7099.73	3752.4	2057.07	804.398
42.0015	578.123	27920.8	24860.5	17711.5	10537.8	5358.46	2605.79	1747.12	767.456			42.0015	578.123	27909.8	26800.1	21006.8	13753.5	7114.12	3774.46	2052.46	805.789
42.5015	566.847	27806.2	25015.5	17806.2	10658.2	5365.18	2590.51	1756.18	761.18			42.5015	566.847	27952.5	26977.2	21076.5	13795.5	7182.51	3812.18	2073.18	813.514
43.0018	572.905	27872.2	25030.6	17911.6	10604.9	5459.57	2628.24	1743.9	756.905			43.0018	572.905	27960.6	26895.9	21124.2	13946.9	7260.57	3835.24	2062.91	805.238
43.5019	570.629	27882	25063.6	17998	10724.3	5459.3	2630.63	1757.63	758.629			43.5019	570.629	27941.3	26961.6	21177.3	13999.6	7286.63	3878.3	2084.96	814.629
44.0018	579.687	27849.7	25214	18114.7	10765.7	5498.02	2666.69	1765.69	776.02			44.0018	579.687	27962.7	27042.3	21354	14128	7329.69	3891.02	2095.02	827.02
44.5016	576.411	27953.1	25197.1	18179.4	10827.7	5542.08	2671.74	1764.08	766.078			44.5016	576.411	28043.4	27019.4	21455.7	14295.1	7472.08	3964.08	2127.08	832.744
45.0019	564.469	27842.5	25212.8	18207.5	10945.1	5566.8	2696.8	1785.14	758.136			45.0019	564.469	27945.1	27053.8	21448.8	14321.8	7470.8	3988.8	2148.14	819.469
45.5016	577.193	27944.2	25240.2	18241.5	11038.9	5613.86	2701.19	1798.86	764.193			45.5016	577.193	27984.5	27191.9	21626.9	14379.2	7542.86	4012.53	2135.19	801.526
46.0017	572.918	27875.9	25305.2	18363.6	11086.6	5624.25	2736.58	1803.58	840.584			46.0017	572.918	28039.6	27152.2	21653.9	14530.2	7599.58	4041.58	2160.58	808.251
46.5017	561.309	27891	25395	18452.6	11155	5678.31	2742.97	1806.64	832.309			46.5017	561.309	27994.6	27247.6	21703.3	14524.6	7648.98	4059.64	2177.31	807.309
47.0018	581.366	27909.4	25359	18546	11206.7	5742.37	2779.37	1813.37	833.7			47.0018	581.366	27943.7	27223.7	21891.7	14728.7	7762.03	4091.37	2185.03	821.033
47.5017	575.424	27926.4	25417.1	18521.4	11245.4	5753.42	2758.09	1823.76	832.091			47.5017	575.424	27915.1	27295.1	21866.1	14759.8	7753.42	4087.76	2211.42	815.424
48.0018	568.482	27912.5	25446.2	18655.5	11311.5	5757.15	2766.82	1812.82	826.815			48.0018	568.482	27841.2	27334.2	21986.5	14845.8	7842.81	4134.81	2252.48	822.482
48.5023	573.539	27880.2	25512.9	18763.5	11414.9	5812.54	2806.54	1841.21	846.206			48.5023	573.539	27986.9	27296.9	22046.2	14976.9	7870.87	4195.54	2252.87	823.873
49.0024	576.93	27943.9	25476.3	18851.6	11420.3	5838.93	2802.6	1823.93	840.597			49.0024	576.93	27942.9	27415.9	22103.3	15068.6	7943.6	4192.93	2264.26	819.264
49.5023	559.654	27938	25562.3	18896.3	11538	5857.65	2805.32	1860.65	822.654			49.5023	559.654	27942.3	27363.7	22155.3	15192	7992.65	4237.99	2283.32	821.654
50.0022	573.712	27950.4	25643	18936	11564	5889.05	2836.05	1871.05	832.046			50.0022	573.712	27896.4	27331.7	22180.7	15254	8084.05	4261.71	2300.71	821.712
50.5025	568.103	27910.8	25545.4	19023.4	11643.1	5936.44	2864.77	1848.1	830.103			50.5025	568.103	27862.1	27481.1	22308.8	15263.4	8136.44	4315.1	2286.1	808.103
51.0023	581.494	27892.5	25712.5	19136.8	11690.5	5989.49	2845.16	1861.83	814.828			51.0023	581.494	27901.5	27361.2	22364.5	15342.8	8234.16	4360.16	2323.49	815.161
51.5022	565.885	27920.5	25723.2	19227.2	11779.9	5976.55	2906.89	1874.55	807.885			51.5022	565.885	27832.2	27442.2	22481.9	15482.2	8268.55	4379.55	2331.22	809.552
52.0024	564.277	27856.6	25711.9	19247.9	11842.6	6079.94	2892.28	1870.28	849.61			52.0024	564.277	27871.9	27413.3	22550.9	15575.3	8337.28	4414.28	2342.28	816.943
52.5026	567.334	27788	25752.3	19290.3	11834	6080.67	2879	1873.67	827.668			52.5026	567.334	27822	27501.7	22549	15643.3	8321	4451	2352.33	822.001
53.0027	565.725	27841.4	25800.4	19337.4	11951.1	6162.06	2948.39	1924.39	843.392			53.0027	565.725	27979.4	27475.7	22578.4	15669.1	8443.73	4473.39	2377.39	811.058
53.5026	567.449	27820.8	25791.8	19413.8	11997.8	6125.45	2928.78	1918.12	839.783			53.5026	567.449	27816.5	27581.5	22661.8	15784.5	8490.12	4493.78	2379.78	807.783
54.0029	567.841	27872.2	25822.8	19438.8	12046.8	6172.51	2966.17	1891.51	813.507			54.0029	567.841	27858.2	27541.8	22672.2	15866.8	8518.84	4485.51	2400.51	805.174
54.5029	562.231	27932.2	25870.6	19387.2	12099.9	6221.56	2981.57	1949.23	818.231			54.5029	562.231	27868.9	27642.2	22822.9	15923.6	8611.57	4530.56	2418.9	815.565
55.0031	569.289	27758.6	25863	19618.3	12202.3	6224.29	2992.96	1910.62	805.289			55.0031	569.289	27933	27612	22873.3	15983.6	8642.62	4593.62	2422.29	819.289
55.5028	565.68	27859	25930	19617	12252.7	6302.01	3018.68	1953.68	820.347			55.5028	565.68	27864.3	27628.3	22950.7	16108	8700.01	4629.68	2436.01	796.013
56.0026	572.405	27948.7	25994.4	19728.4	12281.1	6301.4	3020.74	1930.07	828.738			56.0026	572.405	27707.1	27646.4	22988.4	16134.4	8742.41	4635.07	2438.07	804.738
56.5029	574.462	27811.1	25881.8	19832.5	12388.1	6369.8	3019.8	1948.8	833.462			56.5029	574.462	27871.1	27734.8	23103.1	16314.1	8784.46	4705.46	2469.13	817.129
57.0028	561.853	27865.2	26087.8	19890.5	12418.5	6388.19	3063.52	1974.52	825.187			57.0028	561.853	27811.8	27610.8	23134.8	16288.2	8884.85	4707.85	2476.85	811.187
57.5031	562.911	27829.2	25947.6	19902.2	12473.2	6377.58	3053.24	1936.58	831.911			57.5031	562.911	27870.9	27649.9	23090.2	16406.6	8934.24	4740.91	2517.24	809.911
58.0031	566.969	27775.3	26072	19950.3	12478.3	6462.3	3075.3	1957.63	827.635			58.0031	566.969	27947.3	27737.3	23281	16503	8976.3	4765.64	2529.3	809.302
58.5031	561.36	27738.7	26046	19967.7	12614	6455.36	3104.03	1983.03	826.693			58.5031	561.36	27918.4	27708.7	23305	16588.4	9025.69	4777.03	2517.69	823.36
59.003	573.417	27775.1	26113.4	20054.4	12609.1	6512.42	3125.42	1978.42	811.084			59.003	573.417	27790.4	27678.8	23252.1	16659.8	9089.75	4821.75	2527.42	817.084
59.5031	563.808	27753.1	26046.8	20135.1	12715.8	6520.81	3101.81	1992.81	823.475			59.5031	563.808	27847.5	27755.5	23300.5	16712.5	9115.14	4834.14	2550.14	813.142
3570.19	565.533	27798.2	26070.2	20152.9	12698.9	6616.87	3127.2	2022.87	820.199			59.4998	565.533	27794.2	27731.5	23476.2	16833.5	9217.2	4884.53	2592.87	811.199
