# Supplementary material for: Discovery and mechanism of K63-linkage-directed deubiquitinase activity in USP53
Source: Nat Chem Biol. 2024 Nov 25;21(5):746–57. doi: 10.1038/s41589-024-01777-0 (PMC12037411; doi:10.1038/s41589-024-01777-0)
Supplement: Supplementary file 16 — Numerical source data. [file 41589_2024_1777_MOESM16_ESM.xlsx]

## Sheet: Extended Data Fig. 2a
USP53 WT											USP53 R99S											USP53 G31S											USP53 C303Y											USP53 H132Y
time (min)	2000 nM	1000 nM	500 nM	250 nM	125 nM	62.5 nM	31.25 nM	15.63 nM	no enzyme		time (min)	2000 nM	1000 nM	500 nM	250 nM	125 nM	62.5 nM	31.25 nM	15.63 nM	no enzyme		time (min)	2000 nM	1000 nM	500 nM	250 nM	125 nM	62.5 nM	31.25 nM	15.63 nM	no enzyme		time (min)	2000 nM	1000 nM	500 nM	250 nM	125 nM	62.5 nM	31.25 nM	15.63 nM	no enzyme		time (min)	2000 nM	1000 nM	500 nM	250 nM	125 nM
0	7564.2	3535.2	2328.6	1063.8	725.4	455.4	412.2	348	320.4		0	433.8	390	377.4	339.6	334.2	325.2	303.6	329.4	320.4		0	368.4	346.2	299.4	327	330	311.4	327	313.8	320.4		0	1543.8	899.4	647.4	451.2	394.2	331.8	331.8	326.4	320.4		0	1189.2	771.6	559.2	459.6	384.6
0.745183	9150	4585.2	2944.2	1375.8	897	528.6	469.8	381	356.1		0.745183	431.4	387.6	389.4	346.8	346.8	344.4	325.8	358.8	356.1		0.745183	400.2	348.6	326.4	351.6	341.4	353.4	358.8	356.4	356.1		0.745183	2023.2	1105.2	740.4	523.8	432	369	367.8	341.4	356.1		0.745183	1509.6	928.8	677.4	498	418.8
1.49008	10785	5671.2	3579	1733.4	1056	620.4	508.8	412.2	350.7		1.49008	434.4	388.2	377.4	358.2	346.2	349.8	336.6	360	350.7		1.49008	391.8	359.4	333.6	363.6	362.4	359.4	350.4	368.4	350.7		1.49008	2416.2	1318.8	835.8	566.4	456	405.6	370.8	356.4	350.7		1.49008	1815	1097.4	735.6	531.6	436.2
2.23507	12031.2	6665.4	4231.2	2041.2	1225.2	677.4	555	426	356.7		2.23507	435	388.2	388.8	361.8	354	353.4	334.2	366.6	356.7		2.23507	402	366	330.6	361.8	367.8	357.6	366.6	368.4	356.7		2.23507	2808	1504.8	922.2	615.6	470.4	416.4	381.6	363	356.7		2.23507	2099.4	1279.8	835.2	590.4	475.8
2.98028	13186.2	7609.8	4849.2	2374.2	1340.4	741.6	584.4	454.2	360		2.98028	444	387	378.6	357.6	355.8	346.2	340.2	352.2	360		2.98028	406.8	375.6	318.6	348.6	355.8	370.2	357.6	365.4	360		2.98028	3226.2	1738.8	1036.2	648.6	502.2	412.2	379.8	370.2	360		2.98028	2417.4	1468.8	927.6	635.4	481.2
3.72565	14095.8	8442.6	5412.6	2660.4	1519.2	804.6	601.8	484.2	355.2		3.72565	445.2	393.6	376.8	369.6	358.2	358.2	334.2	370.2	355.2		3.72565	418.2	361.2	328.2	348.6	363	354.6	355.8	363	355.2		3.72565	3577.8	1822.2	1124.4	691.8	503.4	437.4	400.2	376.2	355.2		3.72565	2769	1637.4	1020.6	684	515.4
4.47108	14950.8	9234	5964	2967	1639.8	875.4	641.4	481.2	362.4		4.47108	451.8	404.4	396.6	369	364.8	354.6	337.8	362.4	362.4		4.47108	422.4	380.4	334.8	366.6	358.8	357	364.2	369.6	362.4		4.47108	3940.8	2046	1249.8	763.2	547.8	447.6	400.8	366.6	362.4		4.47108	3065.4	1804.2	1098.6	723	530.4
5.21628	15693	9894.6	6507	3257.4	1777.8	952.2	684.6	514.8	365.1		5.21628	450.6	405.6	383.4	373.8	359.4	349.2	359.4	368.4	365.1		5.21628	420.6	376.2	333	348	366	364.8	359.4	366	365.1		5.21628	4306.8	2250.6	1327.8	799.8	574.8	453.6	409.8	375.6	365.1		5.21628	3316.8	1957.2	1189.2	770.4	549.6
5.9614	16278	10563.6	6937.8	3571.2	1952.4	999	722.4	519	360.9		5.9614	456.6	411	381	361.2	357.6	352.2	340.2	365.4	360.9		5.9614	415.2	373.2	320.4	357.6	369	361.2	360	366	360.9		5.9614	4701	2423.4	1419.6	841.2	588	472.8	396	383.4	360.9		5.9614	3607.8	2108.4	1279.2	811.2	575.4
6.7067	16736.4	11172.6	7450.8	3822	2050.2	1067.4	744	547.2	358.8		6.7067	452.4	404.4	391.8	369.6	358.2	357.6	351.6	357.6	358.8		6.7067	439.2	380.4	337.2	357	372	354	353.4	364.2	358.8		6.7067	5002.2	2608.8	1494.6	869.4	603.6	471.6	416.4	392.4	358.8		6.7067	3879	2266.8	1369.8	870.6	598.2
7.45178	17184.6	11727	7865.4	4109.4	2210.4	1147.8	787.2	567	372.6		7.45178	465.6	403.2	378	364.2	365.4	360.6	350.4	360.6	372.6		7.45178	439.2	399.6	328.2	374.4	368.4	361.8	372.6	367.2	372.6		7.45178	5324.4	2770.2	1616.4	939	628.2	495.6	423	370.8	372.6		7.45178	4206	2429.4	1436.4	915.6	628.2
8.197	17499.6	12318.6	8290.2	4408.2	2314.8	1209.6	816	580.2	365.1		8.197	471	420	383.4	384	370.8	364.8	352.2	380.4	365.1		8.197	432.6	366	336	365.4	363	359.4	363.6	381	365.1		8.197	5656.8	2972.4	1707.6	981.6	641.4	486.6	420.6	383.4	365.1		8.197	4485.6	2608.2	1562.4	952.8	646.8
8.9422	17848.8	12820.8	8722.8	4687.8	2482.2	1258.2	860.4	606	366.6		8.9422	482.4	408	393.6	379.2	362.4	364.2	360	370.8	366.6		8.9422	461.4	391.2	343.2	370.2	375.6	365.4	358.8	385.2	366.6		8.9422	5945.4	3109.2	1792.8	1029	672	507.6	432	390	366.6		8.9422	4761.6	2806.8	1636.8	1003.8	636.6
9.68727	18212.4	13306.8	9111.6	4980	2642.4	1326	895.2	608.4	367.5		9.68727	487.2	423.6	372.6	372	367.2	366.6	355.8	375.6	367.5		9.68727	448.2	396	340.2	372.6	367.2	382.8	363	372	367.5		9.68727	6210.6	3293.4	1881.6	1071	690	517.2	430.8	400.8	367.5		9.68727	5065.2	2941.2	1719.6	1037.4	668.4
10.4326	18411.6	13712.4	9455.4	5168.4	2755.8	1359.6	913.8	636	361.8		10.4326	480	413.4	401.4	374.4	361.8	367.8	359.4	386.4	361.8		10.4326	459.6	395.4	350.4	370.2	376.8	376.8	366	370.8	361.8		10.4326	6645	3471.6	1989.6	1094.4	714	528	444.6	403.8	361.8		10.4326	5271.6	3091.2	1803	1089	699
11.1777	18702	14118	9844.2	5470.2	2874.6	1424.4	955.8	651.6	369		11.1777	472.8	421.8	375.6	374.4	358.8	362.4	355.2	378	369		11.1777	453.6	387.6	348	367.8	375	382.8	369	370.8	369		11.1777	6931.2	3666	2100.6	1160.4	712.8	520.8	436.8	402.6	369		11.1777	5547	3222	1894.2	1149	721.8
11.923	18736.2	14496.6	10156.8	5692.2	3020.4	1482.6	993.6	669	374.4		11.923	483.6	429	379.8	383.4	370.8	369	355.8	374.4	374.4		11.923	472.2	411	345	376.8	385.2	370.2	361.8	382.8	374.4		11.923	7138.2	3793.2	2165.4	1209.6	753.6	552	454.8	398.4	374.4		11.923	5811	3412.2	1987.8	1177.8	736.8
12.6682	18847.8	14832	10487.4	5888.4	3154.8	1554	1017.6	684.6	372.3		12.6682	468	420.6	383.4	381.6	365.4	369.6	368.4	375	372.3		12.6682	482.4	396.6	343.2	378	388.8	371.4	376.8	377.4	372.3		12.6682	7413.6	3985.8	2269.2	1257	781.8	565.8	451.2	411	372.3		12.6682	6103.2	3547.2	2070.6	1222.2	778.2
13.4134	18974.4	15168.6	10826.4	6165.6	3262.2	1616.4	1032	708	369		13.4134	484.8	416.4	378	388.8	366	372	371.4	369.6	369		13.4134	481.2	418.8	340.2	375.6	371.4	370.8	368.4	378.6	369		13.4134	7713.6	4125.6	2358	1288.2	786.6	570.6	461.4	402.6	369		13.4134	6339	3692.4	2175.6	1245	778.8
14.1586	19031.4	15397.2	11055	6392.4	3377.4	1672.2	1069.8	730.8	370.5		14.1586	496.8	429.6	398.4	390	383.4	379.2	363	364.2	370.5		14.1586	488.4	397.8	349.2	381.6	366.6	365.4	385.2	379.8	370.5		14.1586	7912.8	4270.2	2460	1313.4	817.2	575.4	467.4	419.4	370.5		14.1586	6598.8	3880.8	2268	1304.4	797.4
14.9034	19004.4	15628.8	11433.6	6642.6	3463.2	1735.8	1121.4	729.6	377.1		14.9034	508.2	438	386.4	381.6	376.2	370.2	371.4	375	377.1		14.9034	492.6	421.8	349.8	373.2	377.4	393	387	379.8	377.1		14.9034	8213.4	4514.4	2536.2	1376.4	832.8	588	467.4	418.2	377.1		14.9034	6893.4	3987	2366.4	1348.2	840
15.6489	19225.8	15972	11697.6	6817.8	3601.8	1769.4	1150.8	756	376.2		15.6489	494.4	436.2	388.8	381.6	369.6	380.4	372	385.2	376.2		15.6489	489	421.8	356.4	381.6	376.2	377.4	382.2	379.2	376.2		15.6489	8487.6	4633.2	2632.8	1395.6	863.4	586.2	471	416.4	376.2		15.6489	7041.6	4166.4	2433.6	1388.4	838.2
16.3939	19405.8	16096.2	11916.6	7041.6	3703.8	1876.8	1162.2	763.8	364.5		16.3939	498.6	423	390	385.2	370.2	379.2	357.6	380.4	364.5		16.3939	516	424.2	355.2	379.8	388.2	368.4	375.6	379.8	364.5		16.3939	8651.4	4750.8	2688.6	1485.6	872.4	607.2	480	418.8	364.5		16.3939	7350.6	4299.6	2557.8	1457.4	872.4
17.139	19300.2	16406.4	12173.4	7257	3876	1909.8	1207.2	794.4	383.4		17.139	489	451.2	388.2	384.6	379.8	378	367.2	383.4	383.4		17.139	507.6	409.8	356.4	380.4	384	379.2	364.2	379.8	383.4		17.139	8919	4971.6	2794.2	1506.6	894.6	637.8	486	424.2	383.4		17.139	7516.8	4439.4	2638.8	1505.4	889.8
17.8843	19417.8	16458.6	12412.8	7468.2	3993	1954.8	1244.4	809.4	371.4		17.8843	490.8	429.6	411.6	393	369.6	378.6	366	377.4	371.4		17.8843	504	420	363	373.8	385.2	387	372	375.6	371.4		17.8843	9111	5115.6	2860.2	1556.4	924	607.2	487.8	426	371.4		17.8843	7721.4	4612.2	2719.8	1548	918
18.6296	19438.8	16713	12719.4	7689	4111.8	2029.2	1256.4	819	382.5		18.6296	504	442.8	403.2	406.8	377.4	381.6	363	378	382.5		18.6296	528	420	354.6	393.6	386.4	377.4	369.6	372.6	382.5		18.6296	9371.4	5233.2	2967	1599.6	928.2	634.8	482.4	443.4	382.5		18.6296	7998	4818.6	2776.2	1588.8	930
19.3746	19482	16902	12913.2	7891.2	4200.6	2097	1261.8	848.4	384.3		19.3746	523.2	445.8	398.4	387.6	386.4	376.2	363	373.2	384.3		19.3746	519.6	426	361.8	392.4	388.8	381	375	387.6	384.3		19.3746	9664.2	5437.2	3045.6	1633.8	964.8	638.4	498.6	433.8	384.3		19.3746	8155.8	4930.8	2900.4	1615.8	934.8
20.1198	19585.2	17087.4	13077	8096.4	4333.8	2183.4	1345.2	858.6	374.7		20.1198	507	448.8	406.2	387	383.4	380.4	373.2	398.4	374.7		20.1198	531.6	438	357.6	398.4	381	380.4	375.6	379.2	374.7		20.1198	9809.4	5553	3111	1684.8	967.8	670.8	505.8	447	374.7		20.1198	8446.8	5095.2	2989.2	1645.2	961.2
20.865	19600.8	17268	13300.8	8282.4	4429.8	2187.6	1359.6	883.2	385.2		20.865	510	442.2	396.6	394.8	384	378.6	366.6	391.2	385.2		20.865	531	438	364.2	390	394.8	373.8	388.8	377.4	385.2		20.865	10053.6	5719.2	3207.6	1734.6	986.4	669	511.2	444	385.2		20.865	8649	5210.4	3089.4	1686.6	988.2
21.6103	19635	17377.8	13496.4	8433	4518.6	2262.6	1378.8	903.6	378.6		21.6103	527.4	440.4	400.8	400.8	399.6	374.4	381.6	384.6	378.6		21.6103	525.6	433.2	367.2	390.6	382.8	380.4	372.6	382.8	378.6		21.6103	10245	5835	3334.8	1747.8	1008	676.2	505.8	450	378.6		21.6103	8896.2	5386.2	3202.8	1764	1015.8
22.3555	19711.8	17554.2	13719	8628.6	4726.8	2337.6	1443	907.2	379.2		22.3555	512.4	453.6	397.2	404.4	394.2	387.6	384.6	391.8	379.2		22.3555	546.6	435	368.4	394.8	388.2	389.4	367.8	384	379.2		22.3555	10456.8	5968.2	3395.4	1809.6	1031.4	688.8	522	448.8	379.2		22.3555	9165.6	5581.2	3300.6	1798.2	1052.4
23.1008	19691.4	17671.8	13933.8	8869.2	4792.8	2381.4	1429.8	931.2	381.3		23.1008	518.4	442.8	394.2	390	399	385.2	379.8	388.2	381.3		23.1008	549	447.6	366.6	400.8	386.4	380.4	391.2	393	381.3		23.1008	10673.4	6141	3514.2	1863.6	1047	721.2	526.8	448.2	381.3		23.1008	9271.2	5710.2	3366	1851	1053.6
23.8461	19662	17785.2	14106.6	9000	4916.4	2444.4	1482	949.2	381.6		23.8461	529.8	445.8	397.8	404.4	375.6	402	376.8	385.2	381.6		23.8461	537	444	372.6	405.6	387	379.2	391.8	385.8	381.6		23.8461	10766.4	6295.2	3537	1884.6	1085.4	726	543.6	463.2	381.6		23.8461	9506.4	5896.8	3442.8	1902.6	1092.6
24.591	19777.8	17922.6	14268.6	9190.8	5073	2494.8	1543.2	969.6	381.3		24.591	533.4	457.2	403.2	391.8	388.8	385.8	382.8	388.8	381.3		24.591	550.2	458.4	367.8	395.4	383.4	387	381.6	383.4	381.3		24.591	11017.2	6432.6	3676.8	1944.6	1100.4	726.6	534.6	458.4	381.3		24.591	9658.2	6007.2	3588	1944.6	1089
25.3362	19740.6	17925	14336.4	9361.2	5108.4	2551.8	1545	985.8	382.2		25.3362	532.8	454.8	405	398.4	401.4	396	368.4	396	382.2		25.3362	558	448.8	371.4	394.8	389.4	394.8	385.8	385.8	382.2		25.3362	11101.8	6579.6	3737.4	1968	1140.6	732.6	547.2	463.8	382.2		25.3362	9948.6	6151.2	3637.2	1967.4	1119
26.0814	19734	18126.6	14600.4	9526.2	5249.4	2589	1578.6	993.6	383.1		26.0814	538.8	447	408	397.2	388.2	391.2	377.4	385.8	383.1		26.0814	568.2	441.6	372	406.2	400.2	394.2	379.2	393	383.1		26.0814	11424	6721.2	3844.8	2019	1140	738	555	462	383.1		26.0814	10140.6	6227.4	3702	2020.2	1151.4
26.8266	19715.4	18177	14700.6	9751.8	5376.6	2631.6	1611	1014	388.2		26.8266	534.6	444	399	401.4	379.8	379.8	383.4	394.8	388.2		26.8266	570	448.2	363.6	397.8	406.8	396	381.6	387.6	388.2		26.8266	11522.4	6814.2	3901.2	2052.6	1167	756.6	556.8	464.4	388.2		26.8266	10260	6395.4	3772.2	2067.6	1142.4
27.5718	19706.4	18234	14858.4	9811.8	5422.2	2706.6	1651.8	1034.4	384.9		27.5718	540	446.4	398.4	398.4	387	379.2	377.4	399.6	384.9		27.5718	565.2	452.4	374.4	409.8	388.8	393.6	397.8	392.4	384.9		27.5718	11656.8	6934.2	3934.2	2080.2	1185.6	760.8	561	459	384.9		27.5718	10458.6	6556.2	3873	2112	1177.8
28.3169	19669.2	18186.6	15005.4	9972.6	5548.2	2775	1677.6	1047.6	384.3		28.3169	534	459	387.6	409.2	390.6	391.8	375	387	384.3		28.3169	563.4	472.2	375.6	395.4	395.4	381.6	395.4	395.4	384.3		28.3169	11858.4	7060.2	4057.8	2143.2	1207.8	765	556.8	467.4	384.3		28.3169	10659.6	6679.8	3978.6	2164.2	1198.8
29.0621	19694.4	18311.4	15173.4	10205.4	5641.8	2794.8	1703.4	1047.6	383.4		29.0621	538.2	457.8	405	418.2	402	396	380.4	395.4	383.4		29.0621	585	463.2	371.4	409.8	397.2	376.2	383.4	387.6	383.4		29.0621	11933.4	7232.4	4120.8	2191.8	1233.6	771	564.6	465	383.4		29.0621	10873.8	6829.2	4062.6	2180.4	1216.2
29.8071	19746	18384	15203.4	10281	5741.4	2907	1722	1081.8	393.6		29.8071	545.4	471.6	408	392.4	407.4	403.2	379.2	390	393.6		29.8071	581.4	469.8	380.4	398.4	405	397.2	384	384.6	393.6		29.8071	12172.2	7349.4	4210.2	2240.4	1250.4	787.2	564.6	470.4	393.6		29.8071	11044.2	6936.6	4166.4	2220.6	1255.8
30.5523	19708.2	18420.6	15292.2	10446.6	5853	2926.2	1771.8	1103.4	397.5		30.5523	532.8	468.6	407.4	405.6	398.4	386.4	379.2	393	397.5		30.5523	598.8	466.2	382.2	408	399	381.6	386.4	389.4	397.5		30.5523	12285.6	7465.8	4273.8	2270.4	1254.6	804.6	570	477	397.5		30.5523	11265.6	7051.2	4203.6	2271.6	1255.8
31.2976	19726.2	18475.8	15539.4	10598.4	5904	2960.4	1808.4	1111.2	386.4		31.2976	564.6	460.8	424.2	409.2	385.2	398.4	376.8	399	386.4		31.2976	615.6	460.2	373.2	411	402.6	394.2	388.8	395.4	386.4		31.2976	12488.4	7651.2	4366.2	2331	1286.4	822.6	582.6	492.6	386.4		31.2976	11472.6	7249.2	4280.4	2312.4	1300.2
32.0427	19612.8	18615.6	15494.4	10709.4	6051	3021.6	1848.6	1119	387.3		32.0427	565.8	475.2	411.6	411.6	394.2	402.6	384.6	392.4	387.3		32.0427	598.2	480	384.6	409.8	402	391.8	394.2	388.8	387.3		32.0427	12576.6	7691.4	4442.4	2351.4	1296	820.8	583.2	488.4	387.3		32.0427	11586.6	7310.4	4396.8	2363.4	1332.6
32.7879	19783.8	18535.2	15786	10931.4	6188.4	3091.8	1893.6	1158	389.7		32.7879	561.6	461.4	428.4	408	393	400.2	383.4	396.6	389.7		32.7879	619.8	465.6	382.2	399	399.6	392.4	385.2	399	389.7		32.7879	12711	7860.6	4553.4	2427.6	1326.6	835.8	590.4	490.8	389.7		32.7879	11775.6	7456.8	4533.6	2430	1321.8
33.533	19771.2	18676.8	15862.8	11045.4	6289.2	3143.4	1869	1164	405.9		33.533	565.8	469.8	426	402.6	397.8	398.4	385.2	402	405.9		33.533	618.6	483	384	403.8	408.6	391.2	381	400.8	405.9		33.533	12762.6	7945.2	4600.8	2412.6	1339.2	837	588	490.8	405.9		33.533	12004.2	7647.6	4572	2439	1342.2
34.2782	19787.4	18719.4	16062	11195.4	6361.8	3204.6	1907.4	1172.4	389.7		34.2782	565.8	476.4	417	401.4	396	400.8	385.2	394.8	389.7		34.2782	633.6	494.4	382.2	397.2	400.8	406.2	396	399	389.7		34.2782	13005.6	8025	4628.4	2463	1365	871.8	604.2	485.4	389.7		34.2782	12120.6	7674.6	4679.4	2502	1378.8
35.0232	19686.6	18744.6	15988.2	11304.6	6412.8	3212.4	1953	1200	401.4		35.0232	563.4	477.6	409.2	406.2	397.8	389.4	384.6	400.8	401.4		35.0232	615.6	475.2	390.6	403.8	415.2	394.8	403.2	411	401.4		35.0232	13096.2	8165.4	4733.4	2541	1377.6	859.2	606.6	477.6	401.4		35.0232	12256.8	7755	4699.8	2560.2	1365
35.7683	19759.2	18780.6	16127.4	11344.8	6539.4	3269.4	1966.8	1215.6	390		35.7683	559.8	475.8	404.4	413.4	393.6	404.4	383.4	401.4	390		35.7683	628.8	493.2	387	414.6	400.8	386.4	387.6	411.6	390		35.7683	13233	8287.8	4846.2	2544.6	1414.2	868.8	601.8	485.4	390		35.7683	12388.8	7918.2	4779	2578.8	1387.8
36.5133	19752.6	18746.4	16218.6	11510.4	6623.4	3352.8	1989.6	1240.2	386.1		36.5133	571.8	472.2	414	411	415.8	405.6	382.8	396.6	386.1		36.5133	631.8	500.4	384	402.6	408	396.6	388.2	399	386.1		36.5133	13312.2	8418	4907.4	2601	1417.8	886.8	615.6	513.6	386.1		36.5133	12531.6	8048.4	4870.2	2607	1438.8
37.2583	19707.6	18846	16257	11713.8	6677.4	3410.4	2017.2	1235.4	391.2		37.2583	562.2	487.8	420	408	391.8	396	387	399.6	391.2		37.2583	631.8	484.8	397.2	413.4	408	397.8	392.4	403.2	391.2		37.2583	13397.4	8677.8	4956.6	2664.6	1436.4	880.2	613.8	494.4	391.2		37.2583	12732	8185.8	4953	2481.6	1436.4
38.0035	19650.6	18732.6	16425.6	11790	6802.8	3441.6	2081.4	1260	396.6		38.0035	574.8	484.2	411.6	409.2	401.4	404.4	391.8	402	396.6		38.0035	642	488.4	394.8	418.2	408	400.8	397.2	402	396.6		38.0035	13615.2	8655	5047.8	2665.8	1467	901.8	624	510.6	396.6		38.0035	12740.4	8305.2	5014.8	2555.4	1471.2
38.7485	19741.8	18787.2	16480.2	11901.6	6894.6	3509.4	2093.4	1274.4	389.7		38.7485	569.4	487.2	417	409.8	398.4	408.6	391.8	396.6	389.7		38.7485	642.6	487.2	391.8	414.6	402.6	391.2	393.6	402	389.7		38.7485	13713.6	9018.6	5110.8	2735.4	1511.4	933	618	508.2	389.7		38.7485	13072.2	8496	5142.6	2539.8	1494
39.4935	19674	18979.2	16546.2	12003.6	7008	3575.4	2157	1272	404.1		39.4935	581.4	475.2	418.8	423	387	404.4	384.6	390	404.1		39.4935	661.2	482.4	396.6	410.4	408.6	399.6	387.6	408	404.1		39.4935	13793.4	8845.2	5208	2755.2	1511.4	922.8	636	517.8	404.1		39.4935	13081.2	8596.8	5182.2	2613	1519.2
40.2386	19632	18877.2	16616.4	12102	7055.4	3624.6	2170.2	1325.4	397.8		40.2386	588	462.6	419.4	415.8	408.6	405.6	376.8	392.4	397.8		40.2386	657.6	481.2	391.2	413.4	405	400.2	396.6	401.4	397.8		40.2386	13864.2	8970	5226	2796	1517.4	940.2	643.2	505.8	397.8		40.2386	13292.4	8683.2	5281.8	2641.2	1542
40.9836	19735.2	18916.8	16708.2	12268.2	7185	3663	2193	1327.8	398.1		40.9836	582	486	412.2	412.2	405.6	409.8	394.2	407.4	398.1		40.9836	661.8	504	399	427.8	406.8	404.4	402.6	391.8	398.1		40.9836	14034.6	9043.8	5348.4	2833.2	1579.8	940.2	625.2	516	398.1		40.9836	13378.8	8746.8	5373	2690.4	1564.2
41.729	19677	18994.2	16732.2	12370.8	7276.2	3742.8	2227.2	1357.2	403.2		41.729	580.8	477.6	421.2	426	400.2	408.6	389.4	411.6	403.2		41.729	662.4	501.6	400.8	416.4	405	410.4	393	415.2	403.2		41.729	14145	9469.8	5364.6	2907	1579.2	945.6	655.8	514.2	403.2		41.729	13540.2	8838	5448	2742.6	1578.6
42.4741	19620	19093.8	16822.2	12456.6	7359.6	3760.2	2219.4	1365	394.8		42.4741	592.8	500.4	417.6	413.4	409.8	414.6	392.4	414.6	394.8		42.4741	688.2	505.2	400.2	426	409.8	396.6	396.6	415.2	394.8		42.4741	14145.6	9280.2	5530.8	2952	1585.2	971.4	650.4	522	394.8		42.4741	13645.8	8977.8	5506.8	2744.4	1603.8
43.2191	19633.8	18928.8	16806	12582	7433.4	3833.4	2229.6	1356	397.2		43.2191	596.4	484.2	421.2	416.4	399	399	403.2	409.2	397.2		43.2191	672.6	500.4	403.2	422.4	408.6	405	397.2	396.6	397.2		43.2191	14227.2	9342.6	5563.8	2970.6	1606.2	970.8	651	522.6	397.2		43.2191	13689.6	9035.4	5595	2802	1599
43.9646	19605.6	18877.2	16834.2	12705.6	7510.2	3880.2	2287.2	1357.8	403.8		43.9646	591	490.8	423	417.6	405	410.4	384.6	406.2	403.8		43.9646	667.2	507	402.6	427.2	401.4	406.8	399	408.6	403.8		43.9646	14277.6	9553.8	5575.8	2985	1633.8	1011	659.4	531.6	403.8		43.9646	13871.4	9205.2	5625	2804.4	1646.4
44.71	19584	18848.4	16972.2	12870	7563.6	3894	2316	1416.6	403.2		44.71	594.6	488.4	434.4	427.8	405	403.2	392.4	404.4	403.2		44.71	689.4	493.2	399.6	417	415.8	406.2	403.2	402	403.2		44.71	14338.8	9889.2	5679	3077.4	1624.8	972	670.8	525.6	403.2		44.71	13951.2	9250.2	5736	2832.6	1627.8
45.4552	19539	19001.4	17016.6	12823.8	7666.8	3951.6	2338.2	1420.8	397.2		45.4552	593.4	493.8	423.6	417	402.6	405	399.6	408.6	397.2		45.4552	688.8	526.8	398.4	422.4	405.6	397.2	406.8	410.4	397.2		45.4552	14580	9882.6	5770.2	3087	1662.6	998.4	662.4	527.4	397.2		45.4552	14037	9406.2	5785.2	2887.2	1664.4
46.2003	19579.2	18952.2	16999.2	12927.6	7805.4	4017.6	2377.2	1418.4	403.8		46.2003	586.8	497.4	424.2	421.2	414	400.8	396.6	400.2	403.8		46.2003	697.8	517.2	399.6	421.2	404.4	406.8	405	411	403.8		46.2003	14630.4	9678.6	5850	3137.4	1687.2	1023.6	672.6	538.8	403.8		46.2003	14199.6	9492.6	5869.8	2924.4	1697.4
46.9456	19578	18942	17143.8	13029	7861.8	4039.2	2405.4	1419	398.1		46.9456	601.8	505.2	421.8	429	412.8	416.4	385.2	404.4	398.1		46.9456	706.2	519	405.6	423	416.4	413.4	399	398.4	398.1		46.9456	14607	9751.8	5884.2	3152.4	1696.2	1024.2	680.4	532.8	398.1		46.9456	14288.4	9541.2	5973.6	2973.6	1717.2
47.6909	19588.2	19088.4	17169	13165.8	7915.8	4133.4	2411.4	1453.8	405.9		47.6909	599.4	486.6	427.8	420.6	399.6	409.2	397.8	414.6	405.9		47.6909	684	527.4	407.4	421.8	413.4	409.2	403.2	400.8	405.9		47.6909	14715.6	10201.8	5967.6	3204.6	1728	1029.6	682.2	534	405.9		47.6909	14349	9676.8	6027	2983.2	1743.6
48.436	19483.8	18955.2	17130	13233	7972.8	4169.4	2432.4	1491	389.4		48.436	597.6	489.6	424.8	430.8	418.2	403.8	394.2	406.2	389.4		48.436	708	523.2	398.4	426	419.4	409.2	395.4	414	389.4		48.436	14751.6	10092.6	5971.8	3210	1746	1014	693	544.2	389.4		48.436	14398.8	9780	6099.6	3058.8	1770
49.1811	19419.6	18951.6	17181.6	13218.6	8075.4	4147.8	2470.8	1484.4	401.1		49.1811	591	505.8	422.4	438	406.8	401.4	395.4	411.6	401.1		49.1811	709.8	514.8	393.6	426	408.6	399.6	400.8	404.4	401.1		49.1811	14831.4	10068	6054.6	3262.2	1776.6	1047	695.4	546	401.1		49.1811	14499	9815.4	6163.2	3086.4	1792.2
49.9264	19516.2	18958.8	17295	13429.8	8121.6	4205.4	2524.2	1501.8	397.2		49.9264	603	499.2	428.4	424.2	400.8	413.4	386.4	408	397.2		49.9264	720	530.4	413.4	434.4	410.4	408.6	415.8	405	397.2		49.9264	14937.6	10084.2	6154.8	3279.6	1779.6	1059.6	695.4	548.4	397.2		49.9264	14595.6	9949.8	6219.6	3138.6	1783.2
50.6717	19471.8	18963.6	17222.4	13498.2	8236.2	4267.2	2500.8	1511.4	406.8		50.6717	613.8	495	418.8	417	426.6	414	397.8	399	406.8		50.6717	723.6	523.2	397.2	425.4	432	408.6	397.8	419.4	406.8		50.6717	14883	10192.2	6208.2	3325.8	1806.6	1066.8	697.8	549	406.8		50.6717	14646.6	10044	6271.2	3139.8	1801.8
51.4169	19490.4	19077.6	17393.4	13590	8205	4349.4	2553.6	1537.2	404.7		51.4169	609	507	438.6	409.8	416.4	407.4	398.4	413.4	404.7		51.4169	732	529.2	411	423.6	400.2	408.6	404.4	403.2	404.7		51.4169	15085.2	10666.2	6235.2	3365.4	1807.8	1071.6	703.2	545.4	404.7		51.4169	14802	10152	6365.4	3162	1814.4
52.1618	19414.8	18965.4	17430	13619.4	8385	4344.6	2587.8	1553.4	408.6		52.1618	628.8	504.6	439.8	420	410.4	400.8	395.4	400.8	408.6		52.1618	732	524.4	405	420.6	422.4	406.2	406.2	409.2	408.6		52.1618	15199.8	10770.6	6340.2	3432	1815	1103.4	720	552.6	408.6		52.1618	14860.2	10222.8	6455.4	3199.8	1845.6
52.9071	19414.8	18963	17425.8	13787.4	8430.6	4441.8	2611.8	1575.6	403.8		52.9071	611.4	504	434.4	425.4	408.6	402.6	398.4	416.4	403.8		52.9071	744	550.8	413.4	422.4	417.6	405.6	421.2	417.6	403.8		52.9071	15203.4	10902.6	6379.2	3453	1856.4	1104.6	727.2	559.8	403.8		52.9071	14955	10358.4	6523.8	3262.8	1867.2
53.6523	19383.6	18993	17554.2	13895.4	8442.6	4460.4	2640	1557	404.7		53.6523	609.6	518.4	429	435.6	428.4	418.2	385.2	414.6	404.7		53.6523	737.4	544.8	406.2	424.8	418.2	408	392.4	410.4	404.7		53.6523	15276	10952.4	6463.2	3525.6	1878	1098.6	729.6	547.2	404.7		53.6523	15154.8	10399.8	6614.4	3300	1878.6
54.3976	19471.8	19053	17480.4	13885.2	8554.8	4488	2679	1569	404.4		54.3976	631.2	496.8	441	432.6	409.2	423	398.4	414.6	404.4		54.3976	739.2	526.2	416.4	435.6	419.4	397.2	400.2	397.8	404.4		54.3976	15349.8	10680.6	6517.2	3516	1893	1118.4	708.6	565.2	404.4		54.3976	15294.6	10545	6651	3361.2	1906.2
55.1427	19348.2	18981	17560.8	13981.2	8626.2	4546.2	2731.2	1597.8	407.1		55.1427	627.6	507	430.2	429.6	417	415.8	403.2	404.4	407.1		55.1427	750	544.8	420.6	438	409.8	410.4	406.2	417.6	407.1		55.1427	15333.6	10747.8	6621.6	3553.2	1914	1130.4	730.2	566.4	407.1		55.1427	15186.6	10549.2	6738.6	3354	1909.8
55.8877	19338	18970.2	17523	14077.2	8724.6	4594.2	2752.8	1620.6	408.9		55.8877	630.6	505.8	442.8	421.2	415.2	426	402.6	415.8	408.9		55.8877	748.8	544.8	409.8	424.2	417	391.8	409.8	411	408.9		55.8877	15436.2	10806.6	6634.2	3609	1943.4	1139.4	737.4	566.4	408.9		55.8877	15352.2	10671	6778.2	3413.4	1944
56.633	19299.6	18890.4	17506.8	14145.6	8802.6	4633.2	2743.2	1628.4	409.5		56.633	625.8	506.4	421.2	440.4	415.2	418.2	398.4	402.6	409.5		56.633	757.2	535.2	424.2	431.4	418.8	401.4	403.8	417.6	409.5		56.633	15496.2	11204.4	6681	3635.4	1947.6	1119.6	729	560.4	409.5		56.633	15381.6	10820.4	6857.4	3411.6	1977.6
57.3781	19408.2	18954	17659.2	14125.2	8879.4	4719	2781	1663.8	391.8		57.3781	643.2	515.4	427.8	432	416.4	420	399	389.4	391.8		57.3781	754.8	556.8	423	441.6	414.6	411	409.8	417	391.8		57.3781	15519	11301.6	6784.2	3715.8	1981.2	1165.2	750	562.2	391.8		57.3781	15577.8	10825.2	6937.2	3475.8	2004
58.1233	19262.4	18872.4	17667	14309.4	8913	4760.4	2826.6	1674	409.2		58.1233	635.4	504.6	448.2	431.4	420	420	400.2	384	409.2		58.1233	758.4	554.4	421.8	431.4	423	406.2	409.8	416.4	409.2		58.1233	15581.4	11016	6810.6	3739.2	1988.4	1164.6	749.4	577.8	409.2		58.1233	15553.8	10958.4	7008.6	3533.4	2034
58.8683	19279.2	18895.2	17619	14335.2	9027	4737.6	2822.4	1678.8	405.3		58.8683	636.6	514.8	433.2	432.6	406.8	420.6	404.4	387	405.3		58.8683	769.2	541.2	416.4	434.4	433.2	399	405.6	410.4	405.3		58.8683	15720.6	11239.2	6911.4	3726.6	2002.2	1170.6	745.2	579.6	405.3		58.8683	15676.8	11011.8	6993.6	3540.6	2026.8
59.6133	19256.4	18917.4	17683.8	14339.4	9003.6	4827	2853	1711.2	406.5		59.6133	646.8	518.4	432.6	447	414.6	420.6	404.4	396	406.5		59.6133	775.8	538.8	421.2	425.4	416.4	408.6	406.2	405	406.5		59.6133	15643.8	11550.6	6912.6	3768.6	2040.6	1168.8	741	575.4	406.5		59.6133	15681	11083.2	7146.6	3552.6	2053.8
[truncated: 4 more columns]

## Sheet: Extended Data Fig. 2b
USP54 WT									USP54 R100A
time (min)	500 nM	250 nM	125 nM	62.5 nM	31.25 nM	15.63 nM	no enzyme		time (min)	2000 nM	1000 nM	500 nM	250 nM	125 nM	62.5 nM	31.25 nM	15.63 nM	no enzyme
0	4535.67	1526.67	1093	514	409.333	263	139.2		0	187	155	153.667	148.667	151	150	147.667	148.333	139.2
0.6019	5790.67	2087.67	1403.67	683	509	319.333	145		0.6019	207.333	167	159.333	149	147.333	154.667	154	151.667	145
1.20483	6892	2606.33	1687	841	610.667	375.667	154		1.20483	224	175.333	168	152	154	157.333	149.333	149	154
1.8074	7959	3127	1988.33	997.667	701	438.333	150.8		1.8074	233	180.667	163.333	158	153.333	157	157	155.667	150.8
2.41018	8979.67	3669.33	2234.67	1158.67	788.667	482.333	150.2		2.41018	250.333	188	169.667	158.667	160	162.333	155.667	154.333	150.2
3.01285	9934	4152.67	2533.33	1319.67	887	540.333	154		3.01285	258	187.333	171	158.667	158.667	156.667	161	152	154
3.61572	10755.3	4630	2783.67	1460.67	978.667	611.333	156.4		3.61572	265	197.667	182.333	169	158	157	158.333	159	156.4
4.2185	11563	5082.67	3047.67	1601	1065.33	658	151.4		4.2185	284.667	203	180	169	157	162.667	158.333	156.333	151.4
4.82088	12241	5516.67	3279	1773	1168.67	707.333	154.8		4.82088	298.333	214.333	183.667	172.333	162	160.667	163.333	153.667	154.8
5.42367	12951	5929	3541.33	1922	1262	771.333	153.8		5.42367	305.333	216.667	191.667	172.333	159.667	159	156	163	153.8
6.02657	13504	6301	3780	2063.33	1348.67	822.667	152.8		6.02657	333.333	225.667	189.667	172.667	165.667	159	160.333	161.333	152.8
6.62927	14056.7	6701.67	4006.33	2199.67	1438	873	159		6.62927	346.667	234	196.333	171.333	166.667	158	163	159	159
7.2317	14601	7087.33	4264.33	2324.67	1521.67	931	156.8		7.2317	361.333	236.667	205	179.333	162	168.333	157	163	156.8
7.8344	15110	7419.33	4474.33	2489.67	1612.33	981	154.4		7.8344	369	241.333	206.667	184.333	167.667	160	156.667	161.667	154.4
8.43723	15599	7778.67	4697	2600.33	1708.33	1039.33	156.4		8.43723	387.333	251.333	210.333	177.333	168.667	169.333	159	156	156.4
9.03992	16009.3	8155	4871.67	2720.33	1813.67	1093.67	159		9.03992	401	259.333	216.333	183.333	165.333	163	160.667	162.333	159
9.64258	16401.3	8373.33	5107.33	2859.33	1889.67	1133.67	156.4		9.64258	399.667	266	209.667	182.333	173.333	166	168.333	164.333	156.4
10.2454	16765.3	8784.33	5331	2967	1987.33	1191.33	160		10.2454	421.667	265.667	212.333	186.333	175.333	167.333	166.333	160	160
10.8481	17023.7	9063.33	5447.67	3111.33	2048.67	1246	159.8		10.8481	437.333	278	221.333	185	172	168.333	163.333	161.333	159.8
11.451	17399.7	9348	5685.67	3194.33	2139.67	1276.67	159.4		11.451	452.667	286	224.667	191.333	175.333	169.667	161	158	159.4
12.054	17604.3	9660	5884.67	3351	2217.33	1344	157.2		12.054	477	281.667	223.667	193	175.333	170.333	165.333	160	157.2
12.6567	17921.3	9820	6014.33	3456.67	2294.33	1393.67	160.2		12.6567	473	292	231.667	189	172	170	164.667	165	160.2
13.2594	18117.7	10025.7	6200	3568	2352.33	1446.67	158.6		13.2594	487.333	304	235.667	200.333	176.333	163.333	166.333	160.333	158.6
13.8621	18317.7	10345.3	6437	3674.67	2452	1480	158.6		13.8621	506	302.333	234.333	196.333	181.667	173.667	164.667	161	158.6
14.4648	18519.3	10581	6526	3837.33	2539	1561	160.8		14.4648	516.667	315.667	244.667	196.333	175	167.667	166.667	163.333	160.8
15.0677	18784.7	10779.3	6741.33	3891.67	2622.33	1599.67	163		15.0677	534.333	319	248.667	197	178.333	172.333	165	165.333	163
15.6707	18969.3	10957.7	6892.33	4023.67	2687.33	1650	160		15.6707	537	328	246.333	204	186.333	172.333	167	167.333	160
16.2734	19100.3	11242.7	7042.33	4141.33	2770.67	1706.33	163.6		16.2734	551.667	333.333	250.667	204	184.333	171	166	166.667	163.6
16.8759	19231.7	11436.3	7147.67	4202.67	2846.67	1744.33	158.6		16.8759	564.667	339.333	253.667	202	185.333	176	167.333	160.667	158.6
17.4788	19377.3	11585.7	7321.67	4311.33	2926	1793.67	162.8		17.4788	578.333	346.667	256.333	208	181	175.333	166.667	168.667	162.8
18.0817	19512.3	11783.7	7505.33	4425.67	2993.67	1834.33	160.6		18.0817	587	354	268.333	207.667	186.667	172	170.667	165.333	160.6
18.6841	19629.3	11924	7667.33	4542.33	3079.67	1898.67	161.4		18.6841	593.333	354.333	262	210	184	177.667	165.667	162	161.4
19.287	19735	12092	7775.33	4622.33	3149	1945.67	159.4		19.287	619.333	357.667	269.667	215.667	186.667	179.333	167	162.667	159.4
19.8897	19845.3	12235	7910.33	4734.67	3228.33	1967.33	163		19.8897	629	372.333	270.333	210.333	185	179.333	174	163.667	163
20.4925	19925.3	12405.7	8014.67	4786.67	3301.67	2037	162.4		20.4925	640	367.333	272	222	189	176.667	172	159	162.4
21.0953	20046.7	12636.7	8183	4904.33	3399.33	2086.67	159.6		21.0953	656	383	275	212.333	182.667	175.667	169	161.667	159.6
21.6979	20087.3	12740.7	8290.67	5018	3460.67	2129.33	164.6		21.6979	672	389	277	218.333	192.667	181.667	173.667	165.667	164.6
22.3006	20152.7	12907.7	8367.33	5060.33	3542	2192.67	164		22.3006	678	397	281.333	220.667	196	175.667	166.667	170.333	164
22.9035	20219.3	13069	8525.33	5172.33	3613.67	2235.33	162.8		22.9035	687.667	403.333	284.333	219.333	196.667	184.667	168.333	167.667	162.8
23.5065	20364.7	13235.3	8684.33	5301.33	3644.67	2282.67	160.8		23.5065	708.333	407	298.333	221.333	190.333	178.667	173.333	164.667	160.8
24.1089	20392	13312.3	8791	5395.67	3767.33	2290.33	164		24.1089	721.333	417.333	294.667	227.333	195.333	175.333	173.667	166	164
24.7117	20475.7	13413.7	8910.67	5456	3818.67	2371.33	159.4		24.7117	746.333	414.333	290.333	229.667	195	174.333	169.333	167	159.4
25.3145	20518.7	13595.7	9028	5544	3916.67	2416.67	163		25.3145	735.333	418.333	303.667	226.667	192.333	183	172.667	170.333	163
25.9173	20610	13728.3	9142	5633	3963.67	2442.67	162.8		25.9173	761.667	424.333	296	233	197	182	177.667	169.333	162.8
26.5202	20545.7	13847	9251.33	5755.33	4048	2479.33	162.8		26.5202	766	431.667	302.667	236.667	197.667	186	166.333	173.667	162.8
27.1233	20618.3	13950.7	9354	5793.67	4064.33	2526.33	161.4		27.1233	775	436.333	315.333	238	197.667	185.333	180	167.667	161.4
27.7259	20596.7	14023	9434.67	5868.67	4157	2604	162.8		27.7259	791.667	443	306	236	193	188.667	172.667	173	162.8
28.3289	20634	14038	9514.67	5947	4224	2647	165.8		28.3289	793	455	319.333	237	197	179.667	173.333	165.667	165.8
28.9317	20612	14176	9668	5979.67	4277	2679	164		28.9317	830	459	314.667	243.333	201.667	186.667	175.333	171.333	164
29.5343	20702.3	14285.3	9794.67	6098.33	4383	2737.67	162.6		29.5343	826.333	470.667	319.667	236	203	184.333	171.333	165.667	162.6
30.1373	20763	14454.3	9847	6210	4451	2756	163.4		30.1373	849.667	461.667	325.667	238.333	203.667	190.333	178	168.667	163.4
30.7401	20837.3	14502.7	9902.33	6251	4499	2806.67	166.6		30.7401	840.333	476	330	242.667	203.667	187.667	178.333	174	166.6
31.3429	20622	14619	10012.3	6328	4547.33	2865.67	167.4		31.3429	875.667	490	327	239	204.333	186.333	174.333	168.333	167.4
31.9454	20648.7	14644.7	10075.7	6412	4657.33	2886.67	165.8		31.9454	886.333	488	333	248	206	190.333	173.333	172	165.8
32.5481	20700.3	14758.3	10200	6512	4693	2948.67	164.2		32.5481	888	492	338	253.333	205.333	182.667	179.333	169.667	164.2
33.1508	20683	14825.3	10210.3	6542	4724.33	2991	169.2		33.1508	893	503.667	342.667	248.333	205.333	191.667	175.667	165.667	169.2
33.7534	20701	14913	10334.7	6624	4803.33	3043.33	166		33.7534	907	500.333	336	251	208.667	185	179.333	177	166
34.3563	20781.7	14914.3	10464.3	6688	4877.67	3064	164.8		34.3563	919	503.333	342.667	249.667	208	189.333	176.667	170.333	164.8
34.9589	20737	14967.3	10490.7	6742.33	4917.67	3115.33	162		34.9589	930.667	526	345	247.667	207.333	193.667	175.667	167.667	162
35.5619	20785	15102	10544.3	6799.67	5005	3143.67	166.8		35.5619	956.667	528	346	245.333	212	190.667	174.667	172.667	166.8
36.1648	20739	15081.7	10625	6877.67	5025.33	3194.33	167.8		36.1648	946.667	528.333	353.333	261.333	214.333	196.667	177.333	172.667	167.8
36.7674	20686.3	15088.7	10762.3	6908	5097.33	3223.33	161		36.7674	972	536	348.667	258	208.667	189.333	179	165.333	161
37.3702	20728	15242.3	10844.7	6958.33	5146	3269.67	164.4		37.3702	983	538.333	365.333	262.667	214.333	194.333	175.333	171.667	164.4
37.9731	20726.3	15296	10857.7	7028.67	5232	3347	165.6		37.9731	997.667	541.333	361	264.333	217.333	194	177	172.333	165.6
38.5754	20700.7	15365.3	10922.3	7112	5324	3355	161.6		38.5754	1017.67	551	369.667	266.333	211	189	179.667	174.667	161.6
39.178	20742.7	15427.3	10991.3	7190.33	5343	3411.33	167.4		39.178	1000.33	571	367.667	265.667	219.333	191.667	178.667	168.333	167.4
39.7808	20746	15412	11083	7274.67	5396	3429.67	165.2		39.7808	1020.67	566.667	376	259.667	216.667	191.667	176.333	170.333	165.2
40.3837	20651	15507	11115.3	7320.67	5482.33	3484.67	164.2		40.3837	1028.33	571.333	377.333	261	218.333	197	177.667	171.333	164.2
40.9864	20671.7	15536.7	11133.7	7351.67	5511.67	3511.67	165.6		40.9864	1048.67	570.333	376.333	268	219.667	193.667	183.667	175.333	165.6
41.589	20650.7	15592.7	11251	7405.67	5585.33	3555.67	164.8		41.589	1050	586	383.667	268.667	215.667	195.333	179	177.333	164.8
42.1918	20738.3	15577.3	11345.3	7472.33	5661	3552	164.8		42.1918	1066.67	595	385	275.333	212	195.333	185.333	174	164.8
42.7944	20718.7	15669	11365	7503.67	5695.67	3618.67	167.2		42.7944	1080.33	593.667	391.333	274	218	201	184	172	167.2
43.3974	20655.7	15643.7	11381.7	7589	5727.33	3639.33	166.4		43.3974	1101.33	608	386	269.333	221.333	200	178.333	171.667	166.4
44.0003	20565.7	15708	11431	7602.33	5825.33	3680.33	167.4		44.0003	1102	604	389.667	276.333	220	195.333	183	173.333	167.4
44.6029	20585.3	15717.3	11452	7689.67	5861	3743.67	165.8		44.6029	1121	613	392.667	281	222	193	179.333	176.333	165.8
45.2061	20537.3	15822	11611	7697	5933	3772	167.4		45.2061	1112	618.667	409	278	229.667	199.333	181.667	173.667	167.4
45.8092	20542	15816.3	11619.3	7776.33	5903	3833.67	172.8		45.8092	1141.67	620.333	404.667	281.333	219.333	199.667	177.667	176	172.8
46.412	20438.7	15827.7	11689	7852.33	6016.67	3832.33	166.8		46.412	1120.33	629.333	403.333	283	223.333	197.667	179.667	176.333	166.8
47.0151	20515.3	15865.7	11736	7844.67	6033	3901	165.4		47.0151	1140.67	623.333	407	283.667	220.667	199	184.333	177	165.4
47.6183	20434	15900	11680.3	7926.67	6135.33	3900.33	171.8		47.6183	1142.67	640	419	286.333	227.667	201	185.667	177	171.8
48.221	20406.3	15972.7	11843.3	7936.67	6174.33	3958	166.2		48.221	1166.33	636.667	409.667	284.667	227.333	198.667	181.667	177	166.2
48.8237	20385.3	15869.7	11851	8001.33	6176	4003.67	165.2		48.8237	1174.33	646	423	284	234	203	184	175	165.2
49.4269	20264.3	15909	11861.3	8032.33	6274.33	4003.67	171.8		49.4269	1190	646.667	418.667	290.667	225.667	204.667	185.667	174.667	171.8
50.0296	20369.3	15987.7	11935.3	8085.67	6294.33	4089	164.4		50.0296	1179	655.333	418	289.667	228.333	207.333	181	179	164.4
50.6326	20363.3	15932.3	11991.3	8172.67	6351	4114.33	169.2		50.6326	1210	663.667	438	290.667	228.333	202.333	183.667	174.667	169.2
51.2354	20355.3	16026.3	11974.7	8153	6409.33	4142.67	166.4		51.2354	1223.67	659.333	422.667	293.667	235.667	197.333	188.667	176.333	166.4
51.8383	20367	16023.7	11992	8271.67	6451.33	4183.33	165.8		51.8383	1237.33	684	430.333	295.333	228.333	201	190.333	180	165.8
52.441	20284	16012.7	12096.3	8310	6509.67	4212.67	168.2		52.441	1228.33	682	431	294.333	231.333	204	181.333	180	168.2
53.0439	20155.7	16065.3	12065	8301.33	6526	4252.33	167.2		53.0439	1246	684	438.667	301.333	238	203.333	182.667	178.667	167.2
53.6467	20196.7	16056.3	12129	8377.33	6566	4289.67	166.4		53.6467	1248.33	687.333	439.667	298.333	232.333	198	186	174.667	166.4
54.249	20225.3	16030.3	12209.7	8411.67	6653.67	4308.67	171		54.249	1259.33	695	440.667	298.667	229.667	201.333	184.667	171.667	171
54.852	20124.7	16160.7	12216	8363.33	6708	4344.67	167.4		54.852	1278.67	701.333	453.667	309.333	237	204	178.667	174.333	167.4
55.4548	20205	16120	12279.7	8459.67	6746.67	4370.67	168.4		55.4548	1272.67	701	442.333	299.333	240.333	200.333	183.333	174	168.4
56.0575	20125.7	16137.7	12255.3	8477	6764.67	4421	166.6		56.0575	1283.67	709.667	448.667	301.333	237.667	210.333	189.667	180	166.6
56.66	20131.3	16185.7	12281	8564.33	6814	4451	165.8		56.66	1286.67	715.667	448.333	307.333	237	212.667	185.667	180	165.8
57.2625	20053.7	16075.7	12287.7	8602.33	6847.67	4458.33	170		57.2625	1308	717.333	461.667	306.333	231	205	187.667	177	170
57.8652	19993.7	16092.7	12331.3	8608.33	6887.67	4521	168.6		57.8652	1324.67	728	461.333	305.333	240	208.667	182.333	182.667	168.6
58.4681	19961.7	16132.3	12354.3	8658.33	6952	4544.67	169.4		58.4681	1330	735	471.333	308	237.333	208.333	188.667	180	169.4
59.0708	19998.7	16156	12386.7	8680	6977.67	4541.33	166		59.0708	1321.67	729.667	460	312.667	244.333	209	186.667	178	166
59.6733	20012.7	16087	12420.3	8734.67	7002.67	4625.33	168.4		59.6733	1344.33	743.333	477.333	314.667	242.667	212	189	178.667	168.4

## Sheet: Extended Data Fig. 2c
	USP53 WT	USP53 R99S	USP53 G31S	USP53 C303Y	USP53 H132Y		USP53 WT	USP53 R99S	USP53 G31S	USP53 C303Y	USP53 H132Y
temperature (°C)	fluorescence (a.u.)	fluorescence (a.u.)	fluorescence (a.u.)	fluorescence (a.u.)	fluorescence (a.u.)		Tm (°C)	Tm (°C)	Tm (°C)	Tm (°C)	Tm (°C)
20	26880.7	24572.9	24265	24673.1	23988.8		51.6	49.2	51.9	50.1	45.3
20.3	26777.6	24504.2	24171.6	24584.1	23859.6		51.6	49.2	51.9	50.4	45.3
20.6	26674.4	24435.6	24078.2	24495	23730.4		51.9	49.8	52.5	50.7	45.3
20.9	26571.3	24366.9	23984.8	24406	23601.3
21.2	26468.2	24298.2	23891.3	24316.9	23472.1
21.5	26365.1	24229.5	23797.9	24227.9	23342.9
21.8	26261.9	24160.9	23704.5	24138.9	23213.7
22.1	26157.1	24096.9	23617	24054.6	23089
22.4	26048.1	24033.8	23530.9	23971.7	22967.2
22.7	25936	23970.2	23443.7	23888.8	22848.1
23	25819.5	23903.5	23352.7	23802	22730.8
23.3	25701.1	23833.6	23257.4	23711.2	22615.4
23.6	25581.9	23760.1	23157.2	23616.7	22503
23.9	25463.3	23684.3	23053.2	23518.6	22392.9
24.2	25344.3	23605.9	22946.1	23416.8	22284.7
24.5	25226.9	23526.9	22837.7	23314.3	22178.9
24.8	25110.9	23448.9	22730	23212.8	22076
25.1	24996.4	23372	22623	23111.9	21974.4
25.4	24883.1	23295.6	22516.5	23011.5	21874.7
25.7	24773.1	23220.8	22411.6	22913.8	21776.7
26	24665.8	23148.2	22308.8	22818.1	21680.6
26.3	24562	23077.2	22207.2	22723.5	21585.9
26.6	24461.6	23008.1	22107.1	22630.7	21492.3
26.9	24365.7	22942.5	22010.1	22541.6	21399.9
27.2	24274.4	22880.9	21916.1	22455.5	21309.2
27.5	24187.7	22822.5	21824.5	22372.4	21218.6
27.8	24105.7	22769	21736.6	22293.6	21128.4
28.1	24030	22721.2	21653.5	22219.6	21039.7
28.4	23958.9	22678.8	21574.4	22149.2	20951.5
28.7	23891.1	22641.5	21499.4	22081.9	20862.5
29	23827.1	22609.7	21428.1	22017.6	20773
29.3	23764.5	22580.6	21358.2	21954	20679.7
29.6	23698.7	22550.5	21285.8	21887.5	20576.2
29.9	23628.4	22517	21209.7	21817	20460.8
30.2	23552.3	22477.9	21127.1	21741.2	20331.5
30.5	23467.2	22431.7	21037.1	21658.9	20187.9
30.8	23372.7	22378.5	20939.9	21570.2	20033.3
31.1	23273	22322.7	20839.8	21479.3	19877.1
31.4	23171.2	22266.1	20738.1	21387.3	19725.1
31.7	23071.2	22212.1	20638.2	21296.7	19582.3
32	22975.5	22162.2	20542.1	21208.9	19451.6
32.3	22889.7	22119.8	20453.3	21126.7	19336
32.6	22814	22084.7	20371.8	21050.1	19233.2
32.9	22749.7	22059.6	20300.1	20981.4	19142.1
33.2	22694.8	22043.9	20237.5	20920.1	19061.1
33.5	22650.3	22039.4	20185.3	20868.3	18990.4
33.8	22613	22044.3	20141.3	20824.7	18927.2
34.1	22582.5	22058.1	20104.6	20788.4	18869.1
34.4	22557.3	22078.4	20072.8	20757.7	18814.7
34.7	22538.2	22104.9	20046	20733.3	18763.7
35	22524.7	22136	20022.5	20714.1	18715
35.3	22517.9	22171.4	20002.7	20700.7	18668.9
35.6	22517.1	22211.5	19986.7	20694.1	18627.2
35.9	22522.2	22256	19975.1	20695	18590.9
36.2	22532.9	22304.5	19967.5	20703.1	18559.2
36.5	22548.6	22357	19964.4	20717.8	18531.3
36.8	22569.2	22414.1	19965.9	20740.1	18508.4
37.1	22594.6	22475.4	19972	20768.9	18489.3
37.4	22625.6	22542	19983.8	20804.7	18473.2
37.7	22662.2	22614.1	20000.9	20847.1	18461.2
38	22705.1	22692.8	20023.7	20897.4	18454.8
38.3	22754.1	22777.3	20052.2	20954.4	18453.2
38.6	22810	22867.9	20087	21019.4	18457.7
38.9	22871.5	22964	20127.4	21091.8	18469
39.2	22939.9	23066.7	20174.6	21173	18487.6
39.5	23014.9	23174.8	20228.2	21262.8	18513.9
39.8	23096.7	23289.3	20289.6	21363.1	18548.8
40.1	23184.9	23410.1	20357.5	21472.9	18592.7
40.4	23282	23538.3	20433.4	21594	18648.6
40.7	23386.9	23672.9	20516.5	21725.7	18717.6
41	23499.6	23815.1	20607.9	21869.3	18802.8
41.3	23621.1	23964.8	20706.8	22023.8	18906.3
41.6	23752.2	24123.3	20814.9	22191.2	19033.2
41.9	23891.5	24289.5	20931.3	22371.2	19184
42.2	24040.3	24465	21057.4	22565.4	19362
42.5	24199	24650	21192.7	22773.1	19567.9
42.8	24367.6	24844.1	21338.5	22995.6	19803.2
43.1	24545.9	25046.9	21493.9	23232.3	20064.3
43.4	24735	25259.6	21659.8	23484.5	20351.5
43.7	24934.3	25480.7	21835.7	23750.8	20662.7
44	25144.6	25711	22022.3	24032.8	20995.8
44.3	25365.8	25950.4	22218.4	24330.4	21347
44.6	25599	26199.8	22425	24644.4	21715.4
44.9	25843.6	26458.7	22642.4	24973.7	22094.6
45.2	26100.8	26728.3	22871.3	25320	22479.6
45.5	26370.2	27008.1	23111.3	25682	22863.7
45.8	26652	27299.1	23363.9	26059.8	23240.7
46.1	26944.8	27599.7	23628.8	26451.9	23603
46.4	27249.3	27909.9	23904.5	26857	23946.7
46.7	27563.6	28227.2	24190.6	27273.2	24266.3
47	27888.6	28552.2	24488.2	27701.3	24560.8
47.3	28223.9	28883.4	24796.7	28140.6	24829.8
47.6	28570.1	29221.3	25116.7	28591.9	25075.9
47.9	28926.6	29565.3	25449.6	29056.2	25301
48.2	29294.3	29917.5	25797.2	29535.1	25510.7
48.5	29670.8	30275.1	26157.5	30025.5	25708.4
48.8	30057.1	30638.1	26532.3	30528.8	25899.1
49.1	30451.6	31004	26919.9	31041.7	26085.3
49.4	30856.9	31372.2	27322.9	31564.7	26272.9
49.7	31274.8	31739.9	27740.6	32094.5	26463.7
50	31710.6	32106.6	28177	32632.9	26660.6
50.3	32164	32470.8	28631.7	33173.2	26863.5
50.6	32639.2	32832.6	29108.6	33715.6	27075.5
50.9	33135.1	33190.8	29605.8	34254	27295.2
51.2	33646.6	33544.6	30122.3	34782.3	27522.3
51.5	34164.8	33891.8	30652.7	35289.8	27755.7
51.8	34686.9	34230.1	31194.5	35773.4	27996.6
52.1	35204.1	34557.7	31741.2	36225.4	28243.5
52.4	35707.6	34872.1	32288	36638	28496.3
52.7	36196.4	35170.3	32831.6	37010.6	28757.2
53	36667	35451.8	33370.1	37343.4	29027.2
53.3	37111.7	35713.6	33898.1	37632.9	29305.1
53.6	37525.3	35951.9	34410.5	37876.2	29590.3
53.9	37904.1	36162	34903.7	38075.2	29882.4
54.2	38236.3	36341	35368.1	38226.3	30175.9
54.5	38519.8	36483.9	35798.8	38329.5	30467.3
54.8	38748.9	36590	36190.3	38386.9	30751.6
55.1	38921.9	36656.4	36537.7	38401.5	31024.5
55.4	39038.5	36684.7	36834.7	38375.7	31278.8
55.7	39104	36676.2	37082.9	38315.4	31512.8
56	39119.3	36634.8	37280.1	38224.8	31723.2
56.3	39091.5	36561.9	37426	38107.3	31908.1
56.6	39026.9	36464.6	37526	37970.2	32066.1
56.9	38930.2	36345.9	37584.7	37817.2	32197.3
57.2	38807.1	36210.1	37606.1	37652	32300.4
57.5	38662	36059.4	37593.7	37477.1	32373.5
57.8	38499.2	35899.4	37553.2	37295.4	32417.9
58.1	38321.1	35729.7	37486.4	37107.7	32433.8
58.4	38131.6	35553.2	37397.3	36915.8	32422.6
58.7	37932.9	35371.8	37289.6	36721	32387.5
59	37727.6	35186.8	37166.9	36522.8	32332.3
59.3	37515.8	34996.7	37031.4	36321.4	32257.8
59.6	37299.7	34804.8	36887.2	36117.7	32166.9
59.9	37080.4	34611	36735.5	35911.5	32063
60.2	36857.1	34414	36575.5	35700.4	31946.6
60.5	36630.3	34214.2	36409.3	35487.4	31819.2
60.8	36402.1	34013.8	36238.6	35274	31684.4
61.1	36172.2	33810.8	36063.3	35058.4	31544.3
61.4	35940.4	33605.3	35883.7	34841.6	31399.8
61.7	35707.4	33397.5	35701.2	34624.8	31251.5
62	35473.6	33187.9	35516.5	34407.2	31101.6
62.3	35237.3	32974.4	35327.8	34186.5	30949.2
62.6	34998.1	32756.9	35134.4	33962.9	30793.1
62.9	34755.9	32535.2	34936.8	33734.4	30632.9
63.2	34511	32310.6	34735.6	33502.7	30470
63.5	34263.5	32081.8	34529	33266.1	30303.4
63.8	34013.9	31850.1	34317.6	33026.6	30132.4
64.1	33763	31616.4	34102.8	32785	29959.3
64.4	33510.8	31381.3	33883.9	32542.2	29784.2
64.7	33257.5	31144.4	33661	32297.8	29607.4
65	33003.1	30906.5	33434.8	32052	29428.6
65.3	32748.9	30668.5	33206.3	31805.3	29250.6
65.6	32494.5	30430.5	32974.8	31558.5	29070.9
65.9	32241	30192.6	32741.8	31312.6	28891
66.2	31988	29954.3	32507	31066.7	28709.2
66.5	31735	29716.5	32272.5	30822.9	28525.3
66.8	31482.2	29478.5	32037.3	30580	28338.3
67.1	31230.2	29240.7	31802.2	30337.3	28150.1
67.4	30977.5	29002.8	31566.4	30094.5	27959.2
67.7	30724.8	28766.3	31331.2	29852.8	27767.7
68	30473.3	28530.8	31095.1	29611.2	27576.4
68.3	30223.1	28297.4	30859.4	29370.7	27386.5
68.6	29973.1	28065.4	30624.8	29131.3	27196.2
68.9	29725.4	27836.6	30392	28894.5	27006.7
69.2	29479.9	27609.5	30159.9	28659.2	26817.2
69.5	29236.4	27384.4	29930.1	28426.4	26628.4
69.8	28993.7	27160.3	29701.6	28195.5	26438.4
70.1	28752.5	26938.3	29474.8	27967.1	26250
70.4	28511.5	26715.7	29247.9	27739.8	26062.5
70.7	28271.4	26494.8	29023.1	27514.7	25877.1
71	28031.6	26274.8	28798.7	27290.6	25692.8
71.3	27792.9	26055.9	28575.6	27068.6	25510.9
71.6	27555.7	25837.7	28353.3	26847.9	25328.6
71.9	27321	25622.3	28133.2	26629.4	25147.5
72.2	27087.6	25407.8	27913.4	26412.3	24965.5
72.5	26855.4	25194.2	27694.8	26197	24782.9
72.8	26624.3	24981.8	27476.6	25982.4	24599
73.1	26394.3	24770.6	27259	25769	24415.7
73.4	26164.7	24559.6	27042.2	25556.2	24231.5
73.7	25936.1	24349.3	26826.6	25344.1	24047
74	25709.8	24141	26611.9	25132.7	23863.2
74.3	25485.2	23934.2	26398.4	24922.4	23679.5
74.6	25262.6	23729.7	26186.5	24713.3	23496
74.9	25042.2	23527.6	25975.5	24504.8	23313.4
75.2	24824	23328.3	25765.6	24296.7	23131.8
75.5	24606.5	23130.6	25557.5	24088.4	22950.9
75.8	24390.8	22934.9	25351.2	23879.3	22772.2
76.1	24176.7	22739.9	25145.6	23668.6	22594.2
76.4	23963.2	22545.7	24941.9	23457.8	22417.9
76.7	23751.2	22352	24739.5	23246.9	22243.8
77	23541.4	22159.1	24538.7	23037.7	22072.1
77.3	23332.9	21967.1	24339.1	22831.3	21901.9
77.6	23125.8	21776.2	24141.4	22630	21735.3
77.9	22921.1	21586	23944.7	22433.5	21569.9
78.2	22718.2	21396.7	23749.4	22244.2	21405.2
78.5	22516.3	21208	23554.9	22061.2	21240.7
78.8	22314.7	21019.8	23361.3	21883.6	21076.2
79.1	22112.8	20832.8	23168.8	21709.3	20910.2
79.4	21909.3	20647.5	22977.7	21538.2	20744.1
79.7	21703.1	20463.5	22788	21367.1	20577.1
80	21495	20282	22601.1	21194.8	20409.8
80.3	21285.5	20102.9	22416.3	21019.9	20241.8
80.6	21079.6	19926	22233.7	20842.1	20073.7
80.9	20875.7	19751.4	22053.5	20659.7	19905.9
81.2	20673.3	19580	21875.9	20473.3	19739.1
81.5	20471.1	19410.2	21698.6	20283.1	19573
81.8	20268.5	19242.1	21523.3	20091.1	19408.1
82.1	20057.6	19075.6	21349.5	19898	19245.8
82.4	19843.8	18910.3	21177.1	19705.7	19085
82.7	19631.3	18745.2	21006.1	19514.1	18925.4
83	19423.8	18581	20838	19324	18767.9
83.3	19223.4	18418.3	20672	19133.8	18610.9
83.6	19034.4	18256.6	20508.4	18943.8	18451.9
83.9	18854	18095.8	20346.6	18753.4	18291.6
84.2	18678.6	17936.2	20186.3	18562.1	18129.8
84.5	18505.5	17778.1	20027.9	18370.2	17965.9
84.8	18333.5	17621.4	19871.8	18179.6	17801.2
85.1	18162.4	17466.9	19718.1	17991	17637.9
85.4	17989.7	17314.6	19566.5	17803.8	17476.3
85.7	17815.6	17165.2	19417.3	17622	17315.8
86	17639.2	17017.9	19268.9	17445.9	17156.6
86.3	17459.3	16871.9	19120.1	17274	16997.8
86.6	17274.9	16728.1	18970.5	17106.1	16838.8
86.9	17089	16586	18820.4	16942.4	16679.2
87.2	16903.2	16445.1	18669.5	16780.4	16520.6
87.5	16717.4	16305.6	18518.2	16618.2	16363
87.8	16532.9	16168.2	18367.3	16456.3	16208
88.1	16349.2	16031.8	18216.1	16292.8	16055.3
88.4	16165.8	15896.1	18064.6	16127.2	15904.8
88.7	15980.3	15761.5	17912.2	15957.8	15756.1
89	15793.9	15627	17760	15784.7	15609.1
89.3	15606.8	15492.4	17607.1	15610.1	15462.2
89.6	15417.4	15357.2	17455.7	15428.9	15317

## Sheet: Extended Data Fig. 2d
	USP54 WT	USP54 R100A		USP54 WT	USP54 R100A
temperature (°C)	fluorescence (a.u.)	fluorescence (a.u.)		Tm (°C)	Tm (°C)
20	11381.4	12698.5		57.6	58.5
20.3	11320.1	12617.8		57.6	58.2
20.6	11258.7	12537.2		57.6	58.8
20.9	11197.4	12456.2		57.9	59.1
21.2	11136.1	12375.8
21.5	11074.7	12294.5
21.8	11013.4	12214
22.1	10954.4	12135
22.4	10897.2	12057.8
22.7	10841.9	11981.5
23	10788.7	11907.5
23.3	10737.2	11835
23.6	10687.2	11764
23.9	10639	11694
24.2	10592.6	11625.2
24.5	10547.7	11557.5
24.8	10504.6	11491
25.1	10462.9	11426
25.4	10422.1	11360.8
25.7	10382	11296.5
26	10342.4	11232.2
26.3	10302.7	11167.5
26.6	10263.2	11102
26.9	10224.4	11037.2
27.2	10186.6	10973.2
27.5	10150.1	10909.8
27.8	10115.6	10847.8
28.1	10083.1	10787.5
28.4	10051.5	10728
28.7	10020.8	10669.5
29	9990.43	10612.2
29.3	9958.51	10553.8
29.6	9922.61	10492
29.9	9881.72	10426
30.2	9833.97	10353.8
30.5	9778.77	10275
30.8	9717.92	10191.2
31.1	9654.91	10105.5
31.4	9592.64	10019.8
31.7	9534.02	9936.5
32	9481.64	9857.75
32.3	9436.54	9785.25
32.6	9398.71	9718.5
32.9	9367.55	9658.25
33.2	9342.45	9604
33.5	9321.85	9555.75
33.8	9304.67	9512
34.1	9289.5	9471.75
34.4	9275.33	9434.25
34.7	9261.23	9398
35	9247.28	9362.25
35.3	9232.72	9327.25
35.6	9217.9	9292.75
35.9	9202.89	9259
36.2	9187.65	9226
36.5	9171.72	9193.5
36.8	9155.64	9162
37.1	9138.78	9131.25
37.4	9121.28	9101
37.7	9103.39	9071.5
38	9085.23	9042.25
38.3	9066.54	9014
38.6	9048.09	8986
38.9	9029.72	8959.5
39.2	9011.36	8934
39.5	8993.54	8909.75
39.8	8976.68	8887.5
40.1	8960.81	8867.25
40.4	8946.04	8849.5
40.7	8932.86	8834
41	8921.25	8821
41.3	8910.95	8810.25
41.6	8902.01	8802.5
41.9	8894.71	8796.5
42.2	8889.39	8793.75
42.5	8886.04	8793.25
42.8	8885.14	8796.5
43.1	8886.42	8802.25
43.4	8890.52	8810.75
43.7	8896.91	8822.75
44	8906.39	8837.75
44.3	8918.89	8856
44.6	8934.9	8878.25
44.9	8954.22	8905
45.2	8977.61	8936
45.5	9004.35	8970.25
45.8	9034.98	9008.75
46.1	9070.39	9051
46.4	9110.7	9097.25
46.7	9156.21	9148
47	9207.99	9203.75
47.3	9266.75	9265.5
47.6	9332.34	9333
47.9	9405.39	9406.5
48.2	9486.97	9486.25
48.5	9577.39	9572
48.8	9677.13	9665.25
49.1	9786.84	9764.5
49.4	9907.84	9871.25
49.7	10038.9	9985.5
50	10181	10107.8
50.3	10333.9	10237
50.6	10499.4	10375.2
50.9	10678.2	10522.8
51.2	10872.4	10680.8
51.5	11083.1	10849.8
51.8	11313.5	11032.5
52.1	11563.3	11228.2
52.4	11831.5	11436.5
52.7	12120.8	11659.2
53	12431	11896.2
53.3	12761.4	12147.2
53.6	13111.5	12412.2
53.9	13484.2	12692
54.2	13876.5	12984.5
54.5	14288.3	13291.5
54.8	14719.5	13611.2
55.1	15171.3	13944.8
55.4	15643.8	14294.5
55.7	16137.7	14662.2
56	16654.5	15050.2
56.3	17197.4	15462
56.6	17763.8	15898
56.9	18353.6	16359.8
57.2	18964.8	16846
57.5	19589.6	17353.8
57.8	20215.5	17873.8
58.1	20839.3	18405.5
58.4	21451.4	18943.5
58.7	22043.9	19482
59	22615.6	20021
59.3	23164.2	20558.8
59.6	23683.1	21089.2
59.9	24163.7	21601.8
60.2	24605.2	22095.5
60.5	25001	22562.2
60.8	25349.6	22997.2
61.1	25649.6	23396
61.4	25906.4	23761.5
61.7	26117.7	24086.8
62	26286.3	24371.8
62.3	26414.3	24615.5
62.6	26505.3	24818
62.9	26561.5	24978.5
63.2	26589.3	25100.8
63.5	26592.5	25186.2
63.8	26573.7	25238.5
64.1	26536.8	25261
64.4	26484.9	25257.8
64.7	26419.4	25233
65	26342.4	25190
65.3	26258.8	25133.5
65.6	26169.7	25066.2
65.9	26075.8	24988.8
66.2	25977.1	24904
66.5	25874.8	24811.5
66.8	25767.2	24713.5
67.1	25654.2	24608.5
67.4	25536.9	24498.5
67.7	25415.9	24383
68	25291.1	24263.2
68.3	25162.3	24138.8
68.6	25029.4	24009.8
68.9	24891.9	23875.8
69.2	24750.5	23739
69.5	24604.2	23597
69.8	24454.7	23450.5
70.1	24300.2	23298.8
70.4	24141.6	23142
70.7	23977.9	22980.8
71	23810.4	22815.8
71.3	23638.3	22648.2
71.6	23465.8	22480.8
71.9	23292.9	22312.5
72.2	23120.8	22144.2
72.5	22949	21976
72.8	22778.7	21807.8
73.1	22607.6	21637.8
73.4	22436.4	21467.8
73.7	22264	21296.2
74	22090.9	21124.8
74.3	21916.7	20952.8
74.6	21741.3	20780.8
74.9	21564.3	20609
75.2	21387.4	20437.8
75.5	21211.4	20268
75.8	21036.6	20098.8
76.1	20863.6	19931.2
76.4	20692.4	19765.2
76.7	20522	19600
77	20351.7	19435
77.3	20181.4	19270
77.6	20010.1	19106
77.9	19837.6	18940
78.2	19664	18774.2
78.5	19488.7	18608.2
78.8	19312.5	18442.5
79.1	19136.6	18277
79.4	18962.1	18112.8
79.7	18789.8	17948.8
80	18620.4	17786
80.3	18452.6	17623.5
80.6	18286.1	17460.8
80.9	18120.8	17299
81.2	17956	17138.2
81.5	17791.6	16976.8
81.8	17628.6	16815.8
82.1	17467.2	16655.2
82.4	17306.4	16494.2
82.7	17145.3	16332.8
83	16984.6	16172.5
83.3	16823	16014.2
83.6	16659.5	15857.2
83.9	16494.6	15702.2
84.2	16330.1	15549.8
84.5	16165.4	15399.2
84.8	16001.9	15250
85.1	15839.9	15102.2
85.4	15679.3	14955.2
85.7	15519.1	14808
86	15360.3	14660.2
86.3	15202.3	14511.2
86.6	15046.3	14362
86.9	14892.1	14212.5
87.2	14740.1	14063.5
87.5	14589.5	13916.5
87.8	14440.4	13771
88.1	14292.1	13627.8
88.4	14145.5	13486.8
88.7	13999.9	13347.8
89	13855.8	13209
89.3	13712.6	13071
89.6	13570.4	12932
