# Supplementary material for: Discovery and mechanism of K63-linkage-directed deubiquitinase activity in USP53
Source: Nat Chem Biol. 2024 Nov 25;21(5):746–57. doi: 10.1038/s41589-024-01777-0 (PMC12037411; doi:10.1038/s41589-024-01777-0)
Supplement: Supplementary file 18 — Numerical source data. [file 41589_2024_1777_MOESM18_ESM.xlsx]

## Sheet: Extended Data Fig. 3h
Ub-KG-TMR				diUb-TMR (K63)				triUb-TMR (K63)				tetraUb-TMR (K63)
Mass (Da)	Intensity (a.u.)	normalized intensity		Mass (Da)	Intensity (a.u.)	normalized intensity		Mass (Da)	Intensity (a.u.)	normalized intensity		Mass (Da)	Intensity (a.u.)	normalized intensity
2000	1	7.57685e-06		2000	1	2.34395e-05		2000	1	1.00268e-05		2000	1	1.06376e-05
3666	0	0		5938	0	0		5256	0	0		3375	0	0
3670	18	0.000136383		5943	64	0.00150013		5257	59	0.00059158		3376	32	0.000340404
3674	0	0		5944	78	0.00182828		5258	177	0.00177474		3378	0	0
4389	0	0		5947	45	0.00105478		5262	0	0		3498	0	0
4391	37	0.000280343		5948	43	0.0010079		5264	114	0.00114305		3500	108	0.00114886
4392	51	0.000386419		5949	0	0		5265	221	0.00221592		3501	0	0
4393	59	0.000447034		8904	0	0		5266	284	0.0028476		4361	0	0
4394	54	0.00040915		8906	0	0		5267	233	0.00233624		4368	186	0.0019786
4395	32	0.000242459		8913	50	0.00117198		5268	122	0.00122327		4369	74	0.000787184
4396	0	0		8914	337	0.00789912		5270	0	0		4370	0	0
8777	0	0		8915	258	0.00604739		8762	0	0		11632	0	0
8778	68	0.000515226		8916	156	0.00365656		8763	14	0.000140375		11643	335	0.0035636
8779	323	0.00244732		8917	39	0.000914141		8764	45	0.000451205		11644	393	0.00418058
8780	810	0.00613725		8918	0	0		8774	0	0		11645	383	0.00407421
8781	1527	0.0115698		17771	0	0		13191	0	0		11646	273	0.00290407
8782	2381	0.0180405		17773	44	0.00103134		13192	19	0.000190509		11647	123	0.00130843
8783	3100	0.0234882		17774	81	0.0018986		13193	12	0.000120321		11648	24	0.000255303
8784	3470	0.0262917		17775	215	0.0050395		13202	31	0.00031083		11653	31	0.000329766
8785	3390	0.0256855		17776	234	0.00548485		13203	55	0.000551472		11654	96	0.00102121
8786	2909	0.0220411		17777	274	0.00642243		13204	76	0.000762035		11655	150	0.00159564
8787	2148	0.0162751		17778	311	0.00728969		13205	64	0.000641713		11656	145	0.00154245
8788	1365	0.0103424		17779	343	0.00803975		13206	30	0.000300803		11658	0	0
8789	685	0.00519014		17780	367	0.0086023		13207	0	0		17427	0	0
8790	189	0.00143202		17781	429	0.0100556		26281	0	0		17428	15	0.000159564
8791	41	0.000310651		17782	492	0.0115322		26282	0	0		17429	116	0.00123396
8792	0	0		17783	534	0.0125167		26283	44	0.000441178		17430	193	0.00205306
8793	0	0		17784	570	0.0133605		26284	86	0.000862302		17431	325	0.00345723
9144	0	0		17785	643	0.0150716		26285	116	0.00116311		17432	415	0.00441461
9146	31	0.000234882		17786	749	0.0175562		26286	144	0.00144386		17433	112	0.00119141
9147	42	0.000318228		17787	847	0.0198533		26287	163	0.00163436		17434	96	0.00102121
9148	53	0.000401573		17788	1076	0.0252209		26288	172	0.0017246		17447	0	0
9149	50	0.000378842		17789	1378	0.0322997		26289	206	0.00206551		17448	0	0
9150	172	0.00130322		17790	1870	0.0438319		26290	202	0.00202541		34847	0	0
9151	632	0.00478857		17791	2517	0.0589973		26291	184	0.00184493		34848	39	0.000414867
9152	1755	0.0132974		17792	3533	0.0828118		26292	408	0.00409092		34849	42	0.00044678
9153	4430	0.0335654		17793	4802	0.112557		26293	504	0.00505349		34850	46	0.00048933
9154	9656	0.073162		17794	6405	0.15013		26294	583	0.00584561		34851	49	0.000521243
9155	18338	0.138944		17795	8221	0.192696		26295	862	0.00864308		34852	114	0.00121269
9156	31015	0.234996		17796	10260	0.240489		26296	1118	0.0112099		34853	129	0.00137225
9157	48127	0.364651		17797	12498	0.292947		26297	1595	0.0159927		34854	142	0.00151054
9158	68572	0.51956		17798	14903	0.349319		26298	2138	0.0214372		34855	153	0.00162756
9159	90229	0.683651		17799	17594	0.412395		26299	2629	0.0263604		34856	161	0.00171266
9160	110340	0.836029		17800	20448	0.479291		26300	3751	0.0376104		34857	199	0.00211689
9161	125255	0.949038		17801	23642	0.554157		26301	5286	0.0530015		34858	215	0.00228709
9162	131981	1		17802	27145	0.636266		26302	6791	0.0680918		34859	185	0.00196796
9163	127977	0.969662		17803	30726	0.720203		26303	8519	0.0854181		34860	278	0.00295726
9164	113422	0.859381		17804	34263	0.803108		26304	10600	0.106284		34861	379	0.00403166
9165	91915	0.696426		17805	37507	0.879146		26305	12957	0.129917		34862	601	0.00639321
9166	68279	0.51734		17806	40098	0.939878		26306	15816	0.158583		34863	752	0.00799949
9167	46420	0.351717		17807	41877	0.981577		26307	18978	0.190288		34864	947	0.0100738
9168	28677	0.217281		17808	42663	1		26308	22847	0.229082		34865	1175	0.0124992
9169	15915	0.120586		17809	42178	0.988632		26309	27200	0.272728		34866	1907	0.0202859
9170	7838	0.0593873		17810	40194	0.942128		26310	32304	0.323905		34867	2295	0.0244133
9171	3358	0.0254431		17811	37279	0.873802		26311	38122	0.382241		34868	2771	0.0294768
9172	1331	0.0100848		17812	33064	0.775004		26312	44552	0.446713		34869	3392	0.0360828
9173	455	0.00344747		17813	28322	0.663854		26313	51543	0.51681		34870	4268	0.0454014
9174	75	0.000568264		17814	23373	0.547852		26314	58999	0.591569		34871	5159	0.0548795
9175	85	0.000644032		17815	18587	0.43567		26315	66656	0.668344		34872	6335	0.0673893
9176	209	0.00158356		17816	14255	0.33413		26316	74222	0.744207		34873	7841	0.0834096
9177	561	0.00425061		17817	10669	0.250076		26317	81424	0.81642		34874	9617	0.102302
9178	1199	0.00908464		17818	7698	0.180437		26318	87801	0.880361		34875	11727	0.124747
9179	2094	0.0158659		17819	5601	0.131285		26319	93307	0.935568		34876	14202	0.151075
9180	2866	0.0217152		17820	4165	0.0976256		26320	97277	0.975374		34877	17080	0.181691
9181	3751	0.0284208		17821	3250	0.0761784		26321	99612	0.998787		34878	20563	0.218741
9182	4590	0.0347777		17822	2739	0.0642008		26322	99733	1		34879	24381	0.259356
9183	4929	0.0373463		17823	2376	0.0556923		26323	98046	0.983085		34880	28747	0.3058
9184	5105	0.0386798		17824	2183	0.0511685		26324	93788	0.940391		34881	33548	0.356871
9185	4716	0.0357324		17825	2007	0.0470431		26325	88065	0.883008		34882	38776	0.412484
9186	4068	0.0308226		17826	1868	0.043785		26326	80718	0.809341		34883	44447	0.47281
9187	3091	0.02342		17827	1593	0.0373391		26327	72264	0.724575		34884	50350	0.535604
9188	2003	0.0151764		17828	1190	0.027893		26328	63506	0.63676		34885	56473	0.600738
9189	1089	0.00825119		17829	832	0.0195017		26329	54729	0.548755		34886	62718	0.66717
9190	515	0.00390208		17830	999	0.0234161		26330	46441	0.465653		34887	68879	0.732709
9191	261	0.00197756		17831	656	0.0153763		26331	39126	0.392307		34888	74699	0.794619
9192	154	0.00116683		17832	671	0.0157279		26332	32706	0.327936		34889	80229	0.853446
9193	236	0.00178814		17833	775	0.0181656		26333	27597	0.276709		34890	85064	0.904878
9194	347	0.00262917		17834	804	0.0188454		26334	23309	0.233714		34891	89099	0.947801
9195	431	0.00326562		17835	687	0.0161029		26335	20224	0.202781		34892	92017	0.978842
9196	550	0.00416727		17836	678	0.015892		26336	17729	0.177765		34893	93704	0.996787
9197	835	0.00632667		17837	585	0.0137121		26337	15982	0.160248		34894	94006	1
9198	938	0.00710708		17838	436	0.0102196		26338	14563	0.14602		34895	93053	0.989862
9199	1476	0.0111834		17839	307	0.00719593		26339	13502	0.135381		34896	90565	0.963396
9200	1758	0.0133201		17840	171	0.00400816		26340	12576	0.126097		34897	86741	0.922718
9201	1972	0.0149415		17841	65	0.00152357		26341	11821	0.118526		34898	81847	0.870657
9202	2106	0.0159568		17842	36	0.000843823		26342	10966	0.109954		34899	75959	0.808023
9203	2246	0.0170176		17844	14	0.000328153		26343	10081	0.10108		34900	69572	0.74008
9204	2431	0.0184193		17845	31	0.000726625		26344	9106	0.0913038		34901	62594	0.665851
9205	2608	0.0197604		17846	59	0.00138293		26345	7440	0.0745992		34902	55563	0.591058
9206	2640	0.0200029		17847	83	0.00194548		26346	6887	0.0690544		34903	48755	0.518637
9207	2423	0.0183587		17848	106	0.00248459		26347	5051	0.0506452		34904	42378	0.450801
9208	1998	0.0151385		17849	118	0.00276586		26348	4794	0.0480683		34905	36224	0.385337
9209	1389	0.0105242		17850	121	0.00283618		26349	3462	0.0347127		34906	31029	0.330075
9210	769	0.0058266		17851	106	0.00248459		26350	3427	0.0343617		34907	26290	0.279663
9211	298	0.0022579		17852	77	0.00180484		26351	2800	0.028075		34908	22178	0.235921
9212	146	0.00110622		17853	58	0.00135949		26352	2547	0.0255382		34909	18781	0.199785
9213	0	0		17854	37	0.000867262		26353	2039	0.0204446		34910	15831	0.168404
9214	50	0.000378842		17855	0	0		26354	2275	0.0228109		34911	13532	0.143948
9215	29	0.000219729		80000	1	2.34395e-05		26355	2444	0.0245054		34912	11593	0.123322
9217	115	0.000871338						26356	2242	0.02248		34913	10135	0.107812
9218	179	0.00135626						26357	2316	0.023222		34914	8924	0.0949301
9219	274	0.00207606						26358	2197	0.0220288		34915	8110	0.0862711
9220	435	0.00329593						26359	2017	0.020224		34916	7295	0.0776014
9221	797	0.00603875						26360	1736	0.0174065		34917	6952	0.0739527
9222	1104	0.00836484						26361	1608	0.016123		34918	6644	0.0706763
9223	1276	0.00966806						26362	1378	0.0138169		34919	6366	0.0677191
9224	1318	0.00998629						26363	1216	0.0121926		34920	6048	0.0643363
9225	1267	0.00959987						26364	1057	0.0105983		34921	5696	0.0605919
9226	1156	0.00875884						26365	767	0.00769053		34922	5296	0.0563368
9227	1032	0.00781931						26366	771	0.00773064		34923	4826	0.0513371
9228	963	0.0072965						26367	627	0.00628679		34924	3534	0.0375933
9229	904	0.00684947						26368	498	0.00499333		34925	3708	0.0394443
9230	811	0.00614482						26369	401	0.00402074		34926	2826	0.0300619
9231	662	0.00501587						26370	291	0.00291779		34927	2835	0.0301576
9232	423	0.00320501						26371	213	0.0021357		34928	1163	0.0123716
9233	366	0.00277313						26372	149	0.00149399		34929	1855	0.0197328
9234	274	0.00207606						26373	82	0.000822195		34930	1517	0.0161373
9235	173	0.00131079						26374	52	0.000521392		34931	793	0.00843563
9236	122	0.000924375						26375	52	0.000521392		34932	662	0.0070421
9237	136	0.00103045						26376	52	0.000521392		34933	645	0.00686126
9238	254	0.00192452						26377	48	0.000481285		34934	630	0.0067017
9239	238	0.00180329						26378	44	0.000441178		34935	576	0.00612727
9240	410	0.00310651						26379	35	0.000350937		34936	531	0.00564858
9241	441	0.00334139						26380	26	0.000260696		34937	517	0.00549965
9242	470	0.00356112						26381	0	0		34938	470	0.00499968
9243	548	0.00415211						26384	44	0.000441178		34939	459	0.00488267
9244	575	0.00435669						26385	57	0.000571526		34940	452	0.0048082
9245	671	0.00508407						26386	80	0.000802142		34941	251	0.00267004
9246	631	0.00478099						26387	100	0.00100268		34942	192	0.00204242
9247	562	0.00425819						26388	115	0.00115308		34943	198	0.00210625
9248	503	0.00381115						26389	127	0.0012734		34944	187	0.00198923
9249	322	0.00243975						26390	124	0.00124332		34945	171	0.00181903
9250	239	0.00181087						26391	121	0.00121324		34946	154	0.00163819
9251	62	0.000469765						26392	102	0.00102273		34947	128	0.00136162
9252	45	0.000340958						26393	82	0.000822195		34948	102	0.00108504
9254	0	0						26394	0	0		34949	78	0.000829734
9260	43	0.000325804						80000	1	1.00268e-05		34950	56	0.000595707
9262	0	0										34951	34	0.000361679
9263	0	0										34952	27	0.000287216
80000	1	7.57685e-06										34957	16	0.000170202
												34958	19	0.000202115
												34959	28	0.000297853
												34960	37	0.000393592
												34961	44	0.000468055
												34962	51	0.000542519
												34963	52	0.000553156
												34964	51	0.000542519
												34965	0	0
												34983	22	0.000234028
												34985	0	0
												80000	1	1.06376e-05

## Sheet: Extended Data Fig. 3i
USP53
Ub-KG-TAMRA									diUb-TMR (K63)									triUb-TMR (K63)
	substrate only	USP53					product only			substrate only	USP53								substrate only	USP53
time (s)	no enzyme	4 µM	2 µM	1 µM	0.5 µM	0.25 µM	KG-T		time (s)	no enzyme	4 µM	2 µM	1 µM	0.5 µM	0.25 µM	0.125 µM		time (s)	no enzyme	4 µM	2 µM	1 µM	0.5 µM	0.25 µM
0	136.453	136.845	136.606	135.039	135.738	138.473	34.0552		0	146.054	146.879	148.133	148.721	146.308	146.99	146.697		0	150.528	153.321	152.621	151.342	147.881	151.131
160.289	136.453	134.459	135.108	135.863	136.684	136.578	33.6379		160.289	146.054	148.044	147.115	147.784	147.702	147.981	148.993		160.289	150.528	153.154	150.226	152.231	152.451	151.597
320.582	136.453	134.062	134.443	136.24	136.038	136.948	33.9631		320.582	146.054	147.252	147.374	147.121	145.467	145.57	147.468		320.582	150.528	151.731	151.077	152.168	151.473	152.949
480.872	136.453	130.328	133.245	134.993	137.047	135.351	32.5025		480.872	146.054	147.425	148.282	148.743	148.302	146.587	147.412		480.872	150.528	149.096	151.111	149.79	150.599	150.132
641.164	136.453	129.724	131.661	134.866	134.324	136.192	33.9884		641.164	146.054	146.802	147.189	147.727	147.644	146.16	147.057		641.164	150.528	147.598	150.092	150.926	151.373	149.119
801.455	136.453	128.04	131.42	135.285	135.474	136.125	34.4329		801.455	146.054	147.7	147.2	147.875	146.448	146.635	147.596		801.455	150.528	148.249	149.144	150.729	150.067	149.699
961.748	136.453	126.727	131.257	133.526	135.148	136.493	34.6597		961.748	146.054	148.574	148.752	148.813	148.137	147.982	148.086		961.748	150.528	145.301	147.749	147.043	149.996	148.777
1122.04	136.453	124.135	130.608	132.533	135.548	136.017	34.4418		1122.04	146.054	147.372	147.132	147.805	144.763	146.601	145.841		1122.04	150.528	146.117	148.778	149.933	150.255	151.987
1282.34	136.453	122.772	128.339	132.462	135.381	135.331	35.128		1282.34	146.054	145.977	146.48	145.646	146.057	145.744	146.496		1282.34	150.528	143.312	146.548	147.131	147.362	149.373
1442.64	136.453	117.739	125.791	130.331	131.734	133.984	33.436		1442.64	146.054	147.27	147.337	146.266	146.607	146.699	148.402		1442.64	150.528	141.18	145.53	146.189	148.105	148.826
1602.93	136.453	116.523	123.964	128.837	132.009	134.3	34.9085		1602.93	146.054	146.063	146.573	145.705	145.671	145.711	147.439		1602.93	150.528	140.931	146.647	146.497	147.072	147.197
1763.22	136.453	116.251	123.989	130.007	133.46	134.649	34.8103		1763.22	146.054	147.31	147.614	146.437	147.122	145.782	147.086		1763.22	150.528	139.787	143.927	145.582	147.172	148.491
1923.52	136.453	112.931	121.919	128.647	132.877	135.283	34.192		1923.52	146.054	146.626	148.343	147.216	147.034	146.939	147.456		1923.52	150.528	140.815	145.355	144.768	148.82	149.44
2083.83	136.453	110.95	120.409	127.27	132.47	133.947	35.3028		2083.83	146.054	144.996	144.203	145.354	145.716	146.971	146.647		2083.83	150.528	140.429	142.013	145.208	147.622	149.739
2244.12	136.453	109.532	117.747	125.867	131.428	133.059	34.3823		2244.12	146.054	146.993	145.416	145.487	146.487	146.039	146.783		2244.12	150.528	140.831	142.291	143.856	145.893	148.854
2404.42	136.453	105.977	117.773	126.545	130.708	133.565	34.8389		2404.42	146.054	144.412	145.591	144.62	145.636	145.561	145.113		2404.42	150.528	140.265	142.403	144.576	147.564	151.537
2564.71	136.453	104.411	116.522	125.089	132.841	135.713	34.7332		2564.71	146.054	146.225	146.463	146.002	146.519	145.415	145.478		2564.71	150.528	137.905	142.958	143.906	147.161	149.247
2725	136.453	100.355	114.969	125.585	132.503	134.34	36.216		2725	146.054	145.062	144.75	145.158	144.674	146.635	147.049		2725	150.528	137.014	140.371	142.704	146.642	148.758
2885.29	136.453	98.5724	113.881	124.487	129.125	133.45	35.587		2885.29	146.054	144.598	144.519	145.539	146.199	145.283	146.028		2885.29	150.528	137.218	140.862	143.189	147.708	150.881
3045.6	136.453	95.481	110.819	123.486	128.657	132.36	34.7594		3045.6	146.054	144.842	148.081	147.34	146.913	147.147	147.676		3045.6	150.528	136.724	138.732	142.032	146.599	148.205
3205.88	136.453	95.2109	111.094	122.406	129.158	133.098	36.2043		3205.88	146.054	144.143	144.288	146.483	145.607	146.475	145.546		3205.88	150.528	136.164	139.144	141.137	145.45	148.47
3366.17	136.453	90.3729	108.466	121.614	128.173	132.206	36.0515		3366.17	146.054	145.323	146.972	147.129	146.588	147.755	149.359		3366.17	150.528	135.058	139.456	141.979	145.778	148.034
3526.46	136.453	89.0689	107.822	120.006	127.864	132.123	33.2224		3526.46	146.054	144.301	145.217	144.833	145.453	147.352	147.609		3526.46	150.528	134.309	137.156	140.257	146.538	146.853
3686.76	136.453	87.3939	105.888	120.657	128.333	132.244	34.7339		3686.76	146.054	142.257	144.793	145.572	146.243	147.162	145.3		3686.76	150.528	134.341	138.255	141.463	143.797	147.148
3847.06	136.453	85.0673	103.412	116.82	126.005	130.395	33.3571		3847.06	146.054	142.439	144.94	145.281	144.7	144.721	145.89		3847.06	150.528	134.072	136.198	140.411	146.367	146.88
4007.35	136.453	85.3626	103.488	119.983	127.361	133.676	36.2329		4007.35	146.054	142.64	145.144	144.339	144.86	144.541	146.911		4007.35	150.528	135.141	137.651	141.31	146.001	147.798
4167.64	136.453	81.8784	102.093	117.326	126.453	131.309	34.5301		4167.64	146.054	143.492	143.995	145.458	146.111	145.173	145.065		4167.64	150.528	134.95	136.953	140.469	144.715	147.633
4327.93	136.453	80.7953	100.29	117.621	127.034	131.925	35.229		4327.93	146.054	142.972	145.622	145.48	146.462	146.752	146.57		4327.93	150.528	135.771	137.275	140.086	144.907	147.606
4488.23	136.453	79.9192	99.3979	115.964	126.443	131.649	35.2778		4488.23	146.054	143.937	144.481	145.21	144.669	145.71	146.259		4488.23	150.528	134.054	135.97	138.941	144.38	146.225
4648.53	136.453	77.0687	97.8184	115.394	124.63	131.071	34.1003		4648.53	146.054	142.919	143.829	144.302	144.383	144.829	145.44		4648.53	150.528	134.875	135.182	139.782	142.925	145.822
4808.83	136.453	74.6039	95.5439	115.092	124.616	129.166	35.0811		4808.83	146.054	140.853	142.313	143.655	145.241	144.823	144.605		4808.83	150.528	136.05	136.304	140.158	144.198	147.16
4969.12	136.453	73.0463	96.0853	115.393	125.915	130.165	35.9744		4969.12	146.054	144.624	146.306	146.855	147.178	145.935	147.609		4969.12	150.528	134.038	133.315	137.675	142.981	145.012
5129.42	136.453	73.6136	94.8586	114.903	124.717	130.08	35.3148		5129.42	146.054	141.966	145.509	145.704	146.398	145.443	146.256		5129.42	150.528	135.271	137.716	140.942	144.431	146.905
5289.71	136.453	70.5903	93.5494	110.486	122.198	128.069	33.5101		5289.71	146.054	140.821	141.311	142.314	143.841	144.509	143.363		5289.71	150.528	135.642	136.963	139.772	145.327	148.28
5450.02	136.453	70.3468	94.0326	112.45	123.613	130.395	35.447		5450.02	146.054	142.382	144.474	143.782	144.58	144.843	147.858		5450.02	150.528	134.067	136.035	138.178	143.332	146.286
5610.32	136.453	69.8045	92.7031	111.635	124.051	130.231	35.6508		5610.32	146.054	140.496	142.754	144.014	144.268	144.515	145.155		5610.32	150.528	134.736	136.799	138.23	144.778	146.561
5770.61	136.453	67.0807	91.9633	109.63	122.694	130.025	34.828		5770.61	146.054	141.412	143.576	144.147	145.724	146.706	146.287		5770.61	150.528	135.904	136.028	137.899	142.538	146.882
5930.91	136.453	67.3969	89.1295	109.889	121.779	129.12	35.6752		5930.91	146.054	143.25	144.228	145.476	145.196	146.904	147.473		5930.91	150.528	135.286	135.854	137.593	143.301	146.948
6091.2	136.453	66.3965	87.8588	108.512	122.162	128.129	34.5386		6091.2	146.054	141.019	143.67	142.652	144.525	145.58	146.46		6091.2	150.528	135.382	134.783	136.746	143.442	146.16
6251.49	136.453	63.2688	86.6214	107.138	120.976	127.031	34.5522		6251.49	146.054	140.134	142.129	144.101	144.277	145.021	145.059		6251.49	150.528	135.327	135.272	137.822	142.91	146.202
6411.78	136.453	66.4331	89.1183	109.055	121.682	130.406	36.8203		6411.78	146.054	141.562	143.072	144.406	144.977	147.12	145.929		6411.78	150.528	133.508	133.049	136.781	141.291	145.767
6572.07	136.453	62.2946	85.4212	106.958	121.622	127.763	34.3901		6572.07	146.054	142.02	144.022	145.143	145.819	146.216	146.272		6572.07	150.528	133.892	134.051	137.781	142.79	145.355
6732.36	136.453	62.941	86.2118	108.166	122.737	128.744	37.3201		6732.36	146.054	140.62	142.848	145.079	146.201	146.275	146.991		6732.36	150.528	136.155	136.794	138.138	143.733	147.078
6892.65	136.453	63.2472	84.3233	105.979	120.439	128.638	35.552		6892.65	146.054	141.294	144.816	144.596	145.562	146.865	146.537		6892.65	150.528	135.103	135.826	137.035	141.787	145.701
7052.94	136.453	60.6553	83.8458	106.999	119.893	127.926	36.3237		7052.94	146.054	139.756	143.415	144.234	144.545	145.082	145.894		7052.94	150.528	135.143	135.469	138.49	142.401	145.946
USP54
Ub-KG-TAMRA									diUb-TMR (K63)									triUb-TMR (K63)
	substrate only	USP54					product only			substrate only	USP54								substrate only	USP54
time (s)	no enzyme	4 µM	2 µM	1 µM	0.5 µM	0.25 µM	KG-T		time (s)	no enzyme	2 µM	1 µM	0.5 µM	0.25 µM	0.125 µM	0.0625 µM		time (s)	no enzyme	0.5 µM	0.25 µM	0.125 µM	0.0625 µM	0.03215 µM	0.015625 µM
0	134.149	135.769	135.964	136.82	138.263	137.645	31.1151		0	145.992	146.784	147.168	149.499	148.414	145.034	147.722		0	150.683	149.284	151.541	150.869	151.832	151.748	150.557
160.307	134.149	135.65	135.439	136.593	136.162	135.488	31.2079		160.307	145.992	143.816	144.876	144.891	146.57	145.446	145.247		160.307	150.683	148.295	150.727	151.646	152.38	152.767	151.775
320.602	134.149	136.004	136.179	137.448	137.264	135.621	32.5724		320.602	145.992	140.822	144.727	145.415	144.062	144.568	145.126		320.602	150.683	147.308	148.522	150.209	149.761	153.068	149.605
480.911	134.149	134.585	134.816	137.108	134.121	135.953	32.1225		480.911	145.992	140.891	145.018	141.761	144.691	144.746	144.596		480.911	150.683	141.268	146.92	147.626	149.38	148.985	150.551
641.204	134.149	130.374	134.343	134.825	134.092	131.705	29.9005		641.204	145.992	137.569	141.379	142.052	141.735	143.264	143.39		641.204	150.683	140.925	145.589	149.15	148.207	151.104	150.178
801.495	134.149	130.286	132.086	133.437	134.501	135.314	32.7136		801.495	145.992	137.269	140.291	139.342	142.963	143.745	143.114		801.495	150.683	139.655	144.458	148.737	149.742	151.127	151.791
961.791	134.149	128.602	131.051	132.326	132.468	132.698	31.2309		961.791	145.992	137.624	139.392	142.002	143.262	144.267	144.508		961.791	150.683	139.56	143.562	148.992	150.083	151.732	152.514
1122.09	134.149	128.148	131.152	131.854	132.736	133.149	31.5493		1122.09	145.992	137.724	138.859	143.102	145.325	145.367	146.818		1122.09	150.683	136.436	140.675	144.966	147	148.63	149.854
1282.39	134.149	126.342	132.283	131.263	133.398	133.689	31.3433		1282.39	145.992	135.926	138.601	141.374	144.364	145.987	146.31		1282.39	150.683	136.735	141.424	143.676	147.605	148.585	150.226
1442.68	134.149	126.219	130.121	132.297	133.469	133.68	32.8908		1442.68	145.992	133.206	136.895	139.443	142.272	143.967	143.751		1442.68	150.683	134.192	137.756	142.946	145.433	148.348	150.298
1602.97	134.149	124.94	128.191	131.734	133.546	133.876	32.2762		1602.97	145.992	131.461	135.321	139.395	143.744	143.468	145.556		1602.97	150.683	133.983	138.592	142.848	147.235	147.984	149.104
1763.27	134.149	122.694	126.752	129.215	131.985	132.798	31.5261		1763.27	145.992	131.213	134.273	137.498	141.689	142.562	143.894		1763.27	150.683	134.958	138.071	142.474	146.024	148.984	149.897
1923.57	134.149	121.416	126.057	129.601	132.137	133.263	32.7781		1923.57	145.992	131.392	133.589	138.228	140.621	143.994	144.423		1923.57	150.683	133.354	137.174	141.949	145.624	147.686	149.206
2083.86	134.149	119.984	126.75	130.781	131.95	133.465	32.2319		2083.86	145.992	131.736	134.281	137.941	141.971	142.777	144.74		2083.86	150.683	135.873	137.865	142.349	146.963	149.313	150.502
2244.16	134.149	116.354	124.125	130.233	131.447	133.631	31.465		2244.16	145.992	129.129	134.205	136.524	140.958	143.967	143.268		2244.16	150.683	134.191	136.336	140.736	145.521	147.978	149.643
2404.46	134.149	114.579	123.269	128.044	129.838	131.898	31.223		2404.46	145.992	130.273	133.165	136.109	141.172	142.526	145.098		2404.46	150.683	132.101	136.023	140.484	144.774	146.858	147.417
2564.76	134.149	112.224	121.362	127.076	130.872	132.035	30.1585		2564.76	145.992	131.27	134.099	136.892	139.293	143.101	144.984		2564.76	150.683	134.132	136.577	139.715	144.659	146.264	148.339
2725.05	134.149	111.816	123.077	128.277	131.583	133.74	33.157		2725.05	145.992	131.263	133.351	137.419	140.413	143.068	144.866		2725.05	150.683	134.165	135.889	139.317	142.845	146.89	149.107
2885.34	134.149	110.295	120.593	127.437	131.05	132.384	32.4091		2885.34	145.992	129.458	131.411	136.335	138.914	141.554	143.47		2885.34	150.683	134.01	135.753	140.687	142.642	147.789	149.454
3045.65	134.149	107.544	119.175	125.441	129.868	131.362	30.4183		3045.65	145.992	130.063	132.2	136.477	140.048	142.631	143.32		3045.65	150.683	134.669	136.301	140.823	144.05	147.976	149.556
3205.94	134.149	107.443	118.512	126.367	130.117	131.644	32.7297		3205.94	145.992	129.812	131.547	135.544	137.641	141.491	142.771		3205.94	150.683	133.788	135.818	139.36	145.307	147.084	150.4
3366.24	134.149	105.737	118.09	125.271	130.553	131.514	32.0095		3366.24	145.992	128.873	131.938	134.121	139.067	141.783	143.323		3366.24	150.683	133.605	134.964	138.393	142.303	146.019	147.84
3526.53	134.149	103.751	117.473	125.985	128.409	130.985	31.0247		3526.53	145.992	128.248	130.554	132.94	138.804	141.327	142.271		3526.53	150.683	135.138	135.026	138.725	145.118	147.301	149.966
3686.82	134.149	102.962	116.994	125.345	128.879	131.419	30.8803		3686.82	145.992	130.135	131.718	134.871	139.076	143.031	144.241		3686.82	150.683	132.928	133.37	137.951	142.867	146.747	148.493
3847.12	134.149	101.67	116.241	125.108	130.058	131.586	32.2925		3847.12	145.992	130.889	130.996	134.619	138.53	141.479	144.242		3847.12	150.683	133.887	135.499	138.475	143.449	146.644	148.901
4007.41	134.149	100.398	116.531	125.141	129.827	132.593	31.3171		4007.41	145.992	129.403	130.87	133.92	137.215	140.312	142.632		4007.41	150.683	134.257	135.584	138.092	143.418	148.417	149.791
4167.7	134.149	98.5483	114.19	122.912	128.859	131.727	31.7268		4167.7	145.992	130.752	131.064	134.964	138.996	141.688	144.445		4167.7	150.683	132.533	135.269	137.465	141.719	145.911	148.311
4328	134.149	96.4989	112.895	122.149	125.914	129.387	29.8238		4328	145.992	130.26	129.836	132.496	137.414	140.041	144.386		4328	150.683	131.537	134.221	136.261	143.385	145.733	148.098
4488.3	134.149	96.3009	112.175	122.73	128.545	131.254	31.9632		4488.3	145.992	130.62	130.935	132.711	137.317	141.63	143.489		4488.3	150.683	132.636	135.099	136.951	140.85	145.719	148.756
4648.59	134.149	94.0572	112.554	122.932	127.628	131.465	31.6072		4648.59	145.992	129.373	131.82	133.156	137.786	143.124	144.476		4648.59	150.683	133.712	135.036	138.246	141.934	147.316	148.533
4808.88	134.149	94.0374	112.201	122.984	127.711	129.64	32.2815		4808.88	145.992	128.46	129.11	132.299	135.607	138.874	141.1		4808.88	150.683	133.113	134.419	136.306	141.826	145.341	148.495
4969.17	134.149	92.2186	108.395	121.103	126.467	130.466	31.3529		4969.17	145.992	130.236	130.871	132.427	137.269	141.647	143.631		4969.17	150.683	132.871	133.329	135.651	141.246	144.287	148.19
5129.46	134.149	91.3174	109.463	121.524	127.902	130.533	31.8039		5129.46	145.992	130.591	131.753	133.741	138.114	141.012	142.826		5129.46	150.683	132.943	132.375	135.103	140.217	144.94	148.224
5289.76	134.149	90.6782	109.714	122.673	127.157	131.615	34.7484		5289.76	145.992	130.197	130.612	132.021	135.925	139.385	141.199		5289.76	150.683	135.729	136.232	137.288	144.485	145.634	149.302
5450.05	134.149	89.1252	107.684	121.444	126.542	131.764	31.5543		5450.05	145.992	131.423	130.538	132.911	137.495	139.839	142.079		5450.05	150.683	133.764	135.818	136.441	142.287	145.619	149.178
5610.35	134.149	90.1475	107.987	121.815	127.686	129.966	32.5458		5610.35	145.992	129.157	130.084	132.496	135.692	139.372	141.705		5610.35	150.683	135.099	133.061	134.912	140.905	146.388	147.021
5770.65	134.149	86.7819	107.935	121.447	127.128	130.179	33.4796		5770.65	145.992	128.103	129.886	131.471	135.488	138.42	141.47		5770.65	150.683	131.606	133.808	134.711	141.362	144.318	147.988
5930.96	134.149	85.4916	105.294	119.811	126.731	130.22	31.2694		5930.96	145.992	128.86	128.827	131.665	135.081	139.47	140.402		5930.96	150.683	132.608	131.347	134.622	138.499	142.553	147.052
6091.25	134.149	86.2348	105.108	120.357	127.38	129.037	32.7781		6091.25	145.992	131.235	130.63	133.583	135.902	141.175	142.116		6091.25	150.683	132.402	132.968	135.298	139.706	142.758	146.071
6251.55	134.149	82.4761	104.345	117.669	125.456	131.606	31.7878		6251.55	145.992	129.602	128.441	132.254	135.487	137.597	140.932		6251.55	150.683	130.751	132.555	134.245	138.922	142.646	147.514
6411.85	134.149	84.38	104.033	119.042	124.864	131.353	32.418		6411.85	145.992	129.753	130.227	131.138	135.132	140.209	142.16		6411.85	150.683	132.358	133.059	133.764	138.908	142.245	148.43
6572.14	134.149	80.8031	103.853	117.023	125.321	130.483	31.8717		6572.14	145.992	129.803	129.267	131.894	135.444	139.272	141.684		6572.14	150.683	132.097	132.346	135.158	139.162	142.619	145.944
6732.43	134.149	81.3469	104.079	118.247	126.276	130.563	33.3163		6732.43	145.992	132.154	130.886	133.776	137.003	142.569	144.974		6732.43	150.683	130.719	131.528	134.579	137.521	142.386	146.244
6892.72	134.149	79.696	101.674	117.252	123.876	129.001	31.3535		6892.72	145.992	131.381	129.507	132.157	134.575	140.469	142.84		6892.72	150.683	132.024	132.494	134.235	137.85	143.57	146.983
7053.02	134.149	80.3807	103.595	118.475	125.051	130.535	33.0493		7053.02	145.992	129.405	130.35	130.092	136.004	139.186	141.065		7053.02	150.683	132.6	133.173	134.081	138.566	143.993	146.24
