# Supplementary material for: Discovery and mechanism of K63-linkage-directed deubiquitinase activity in USP53
Source: Nat Chem Biol. 2024 Nov 25;21(5):746–57. doi: 10.1038/s41589-024-01777-0 (PMC12037411; doi:10.1038/s41589-024-01777-0)
Supplement: Supplementary file 20 — Numerical source data. [file 41589_2024_1777_MOESM20_ESM.xlsx]

## Sheet: Extended Data Fig. 4a
GFP-diUb (K63)				+USP53 - 30 min	GFP species				Ubiquitin species					+ USP53 - 60 min	GFP species				Ubiquitin species				+ USP53 - 120 min	GFP species				Ubiquitin species
mass (Da)	intensity (a.u.)	normalized intensity			mass (Da)	intensity (a.u.)	normalized intensity		mass (Da)	intensity (a.u.)	normalized intensity				mass (Da)	intensity (a.u.)	normalized intensity		mass (Da)	intensity (a.u.)	normalized intensity			mass (Da)	intensity (a.u.)	normalized intensity		mass (Da)	intensity (a.u.)	normalized intensity
1000	1	3.35796e-05			1000	1	3.11429e-05		1000	1	3.11429e-05				1000	1	3.72356e-05		1000	1	3.72356e-05			1000	1	7.95798e-05		1000	1	7.95798e-05
9116	0	0			9120	0	0		17121	0	0				9492	0	0		17124	0	0			14243	0	0		8559	0	0
9117	113	0.00379449			9121	76	0.00236686		17123	101	0.00314544				9493	99	0.00368633		17125	117	0.00435657			14244	92	0.00732134		8561	133	0.0105841
9118	146	0.00490262			9122	93	0.00289629		17124	123	0.00383058				9494	150	0.00558534		17126	751	0.027964			14245	267	0.0212478		8562	187	0.0148814
9119	165	0.00554063			9123	82	0.00255372		17125	251	0.00781688				9495	176	0.00655347		17127	1274	0.0474382			14246	316	0.0251472		8563	226	0.017985
9120	163	0.00547347			9124	109	0.00339458		17126	302	0.00940517				9496	277	0.0103143		17128	1816	0.0676199			14247	301	0.0239535		8564	236	0.0187808
9121	136	0.00456682			9125	127	0.00395515		17127	359	0.0111803				9497	326	0.0121388		17129	2322	0.0864611			14248	231	0.0183829		8565	211	0.0167913
9122	101	0.00339154			9127	0	0		17128	622	0.0193709				9498	330	0.0122878		17130	2849	0.106084			14250	0	0		8566	163	0.0129715
9124	103	0.0034587			11395	0	0		17129	980	0.0305201				9499	248	0.00923444		17131	3528	0.131367			15199	0	0		8568	0	0
9125	146	0.00490262			11396	93	0.00289629		17130	1210	0.037683				9501	0	0		17132	4371	0.162757			15200	109	0.0086742		17118	0	0
9126	225	0.00755541			11397	120	0.00373715		17131	1444	0.0449704				9503	108	0.00402145		17133	4971	0.185098			15201	151	0.0120166		17119	0	0
9127	305	0.0102418			11398	171	0.00532544		17132	1811	0.0563999				9504	145	0.00539917		17134	5499	0.204759			15202	201	0.0159955		17120	166	0.0132102
9128	357	0.0119879			11399	235	0.00731859		17133	2095	0.0652445				9505	148	0.00551087		17135	5806	0.21619			15203	254	0.0202133		17121	115	0.00915168
9129	360	0.0120887			11400	305	0.0094986		17134	2438	0.0759265				9507	0	0		17136	6082	0.226467			15204	300	0.0238739		17122	147	0.0116982
9130	312	0.0104768			11401	369	0.0114917		17135	2620	0.0815945				11401	0	0		17137	5985	0.222855			15205	335	0.0266592		17123	305	0.0242718
9131	227	0.00762257			11402	400	0.0124572		17136	2762	0.0860168				11402	91	0.00338844		17138	5728	0.213286			15206	350	0.0278529		17124	368	0.0292854
9132	141	0.00473472			11403	388	0.0120835		17137	2787	0.0867954				11403	129	0.0048034		17139	5289	0.196939			15207	341	0.0271367		17125	437	0.0347764
9133	0	0			11404	340	0.0105886		17138	2845	0.0886017				11404	123	0.00457998		17140	4706	0.175231			15208	319	0.025386		17126	528	0.0420181
11402	0	0			11405	265	0.00825288		17139	2704	0.0842105				11406	0	0		17141	3995	0.148756			15209	269	0.021407		17127	732	0.0582524
11403	84	0.00282069			11406	179	0.00557459		17140	2419	0.0753348				22796	0	0		17142	3370	0.125484			15210	311	0.0247493		17128	1031	0.0820468
11404	120	0.00402955			11407	112	0.00348801		17141	2258	0.0703208				22797	154	0.00573429		17143	2675	0.0996053			15211	286	0.0227598		17129	1544	0.122871
11405	157	0.00527199			11408	0	0		17142	2131	0.0663656				22798	205	0.0076333		17144	2121	0.0789768			15212	148	0.0117778		17130	2363	0.188047
11406	192	0.00644728			15197	0	0		17143	1948	0.0606665				22799	256	0.00953232		17145	1531	0.0570077			15213	153	0.0121757		17131	3450	0.27455
11407	218	0.00732035			15198	123	0.00383058		17144	1631	0.0507941				22800	318	0.0118409		17146	973	0.0362303			15214	135	0.0107433		17132	4504	0.358428
11408	221	0.00742109			15199	195	0.00607287		17145	1388	0.0432264				22801	382	0.014224		17147	699	0.0260277			15215	103	0.00819672		17133	5616	0.44692
11409	209	0.00701813			15200	273	0.00850202		17146	1141	0.0355341				22802	443	0.0164954		17148	567	0.0211126			15216	0	0		17134	6705	0.533583
11410	183	0.00614506			15201	358	0.0111492		17147	811	0.0252569				22803	491	0.0182827		17149	302	0.0112452			28460	0	0		17135	7537	0.599793
11411	144	0.00483546			15202	423	0.0131735		17148	539	0.016786				22804	539	0.02007		17150	121	0.00450551			28462	107	0.00851504		17136	8273	0.658364
11412	108	0.0036266			15203	480	0.0149486		17149	413	0.012862				22805	564	0.0210009		17151	83	0.00309056			28463	122	0.00970874		17137	8608	0.685023
11414	0	0			15204	483	0.015042		17150	227	0.00706945				22806	574	0.0213732		17152	91	0.00338844			28464	136	0.0108229		17138	8729	0.694652
45569	0	0			15205	468	0.0145749		17151	89	0.00277172				22807	583	0.0217084		17153	101	0.0037608			28465	150	0.011937		17139	8499	0.676349
45570	105	0.00352586			15206	413	0.012862		17152	0	0				22808	546	0.0203307		17154	111	0.00413315			28466	277	0.0220436		17140	7995	0.636241
45571	116	0.00389523			15207	342	0.0106509		80000	1	3.11429e-05				22809	509	0.0189529		17155	122	0.00454275			28467	312	0.0248289		17141	7131	0.567484
45572	230	0.0077233			15208	260	0.00809717								22810	461	0.0171656		17156	124	0.00461722			28468	347	0.0276142		17142	5911	0.470396
45573	255	0.00856279			15209	188	0.00585487								22811	398	0.0148198		17157	125	0.00465445			28469	588	0.0467929		17143	4837	0.384928
45574	280	0.00940228			15211	0	0								22812	335	0.0124739		17158	116	0.00431933			28470	995	0.0791819		17144	3797	0.302165
45575	307	0.0103089			28469	0	0								22813	273	0.0101653		17159	105	0.00390974			28471	1159	0.092233		17145	2662	0.211841
45576	338	0.0113499			28471	131	0.00407973								22814	212	0.00789395		17160	90	0.00335121			28472	1321	0.105125		17146	1845	0.146825
45577	461	0.0154802			28472	166	0.00516973								22816	0	0		17162	0	0			28473	1782	0.141811		17147	1325	0.105443
45578	506	0.0169913			28473	202	0.00629088								28466	0	0		80000	1	3.72356e-05			28474	2334	0.185739		17148	964	0.0767149
45579	552	0.0185359			28474	244	0.00759888								28468	142	0.00528746							28475	2819	0.224336		17149	621	0.0494191
45580	682	0.0229013			28475	467	0.0145438								28469	264	0.00983021							28476	3291	0.261897		17150	360	0.0286487
45581	846	0.0284083			28476	649	0.0202118								28470	309	0.0115058							28477	3813	0.303438		17151	107	0.00851504
45582	924	0.0310275			28477	897	0.0279352								28471	488	0.018171							28478	4298	0.342034		17152	0	0
45583	1217	0.0408664			28478	1035	0.0322329								28472	561	0.0208892							28479	4935	0.392726		17157	102	0.00811714
45584	1415	0.0475151			28479	1172	0.0364995								28473	725	0.0269958							28480	5467	0.435063		17158	122	0.00970874
45585	1534	0.0515111			28480	1301	0.040517								28474	845	0.0314641							28481	6035	0.480264		17159	134	0.0106637
45586	1661	0.0557757			28481	1418	0.0441607								28475	1306	0.0486297							28482	6599	0.525147		17160	140	0.0111412
45587	2345	0.0787441			28482	1522	0.0473996								28476	1696	0.0631516							28483	7162	0.569951		17161	131	0.010425
45588	2612	0.0877099			28483	1747	0.0544067								28477	1998	0.0743968							28484	7733	0.615391		17162	0	0
45589	3129	0.105071			28484	1832	0.0570539								28478	2345	0.0873175							28485	8365	0.665685		80000	1	7.95798e-05
45590	3538	0.118805			28485	1893	0.0589536								28479	2844	0.105898							28486	8993	0.715661
45591	4195	0.140866			28486	2060	0.0641545								28480	3268	0.121686							28487	9617	0.765319
45592	4639	0.155776			28487	2112	0.0657739								28481	3722	0.138591							28488	10222	0.813465
45593	5321	0.178677			28488	2149	0.0669262								28482	4216	0.156985							28489	10746	0.855165
45594	5851	0.196474			28489	2183	0.0679851								28483	5060	0.188412							28490	11221	0.892965
45595	6588	0.221222			28490	2445	0.0761445								28484	5801	0.216004							28491	11527	0.917317
45596	7439	0.249799			28491	2542	0.0791654								28485	6426	0.239276							28492	11932	0.949546
45597	8266	0.277569			28492	2641	0.0822485								28486	7053	0.262623							28493	12222	0.972625
45598	9153	0.307354			28493	2746	0.0855185								28487	7643	0.284592							28494	12384	0.985516
45599	10129	0.340128			28494	2862	0.0891311								28488	8172	0.30429							28495	12566	1
45600	11086	0.372263			28495	2977	0.0927126								28489	8647	0.321976							28496	12558	0.999363
45601	12030	0.403962			28496	3074	0.0957334								28490	9030	0.336238							28497	12442	0.990132
45602	13039	0.437844			28497	3144	0.0979134								28491	9275	0.34536							28498	12327	0.98098
45603	14092	0.473203			28498	3214	0.100093								28492	9470	0.352621							28499	12050	0.958937
45604	15185	0.509906			28499	3233	0.100685								28493	9492	0.353441							28500	11720	0.932675
45605	16302	0.547414			28500	3197	0.099564								28494	9385	0.349456							28501	11374	0.905141
45606	17438	0.585561			28501	3162	0.098474								28495	9254	0.344578							28502	10934	0.870126
45607	18618	0.625185			28502	2960	0.0921831								28496	8924	0.332291							28503	10480	0.833996
45608	19825	0.665715			28503	2825	0.0879788								28497	8534	0.317769							28504	9906	0.788318
45609	21115	0.709033			28504	2672	0.083214								28498	8106	0.301832							28505	9247	0.735875
45610	22296	0.74869			28505	2478	0.0771722								28499	7601	0.283028							28506	8771	0.697995
45611	23538	0.790396			28506	2269	0.0706633								28500	7048	0.262437							28507	8245	0.656136
45612	24651	0.82777			28507	1912	0.0595453								28501	6489	0.241622							28508	7734	0.61547
45613	25707	0.86323			28508	1720	0.0535659								28502	5951	0.221589							28509	7292	0.580296
45614	26715	0.897079			28509	1451	0.0451884								28503	5407	0.201333							28510	6750	0.537164
45615	27566	0.925655			28510	1270	0.0395515								28504	4879	0.181673							28511	6220	0.494986
45616	28257	0.948858			28511	1014	0.0315789								28505	4392	0.163539							28512	5717	0.454958
45617	28821	0.967797			28512	869	0.0270632								28506	3822	0.142315							28513	5131	0.408324
45618	29317	0.984453			28513	750	0.0233572								28507	3333	0.124106							28514	4675	0.372036
45619	29660	0.99597			28514	636	0.0198069								28508	3018	0.112377							28515	4140	0.32946
45620	29780	1			28515	284	0.0088446								28509	2534	0.0943551							28516	3644	0.289989
45621	29696	0.997179			28516	260	0.00809717								28510	2310	0.0860143							28517	3199	0.254576
45622	29477	0.989825			28517	236	0.00734974								28511	2133	0.0794236							28518	2697	0.214627
45623	29064	0.975957			28518	213	0.00663345								28512	1986	0.07395							28519	2446	0.194652
45624	28458	0.955608			28519	189	0.00588602								28513	1713	0.0637846							28520	2110	0.167913
45625	27722	0.930893			28520	165	0.00513859								28514	1594	0.0593536							28521	1894	0.150724
45626	26760	0.89859			28521	141	0.00439116								28515	1495	0.0556673							28522	1689	0.13441
45627	25740	0.864338			28522	0	0								28516	1400	0.0521299							28523	1515	0.120563
45628	24642	0.827468			45565	0	0								28517	1311	0.0488159							28524	1349	0.107353
45629	23437	0.787005			45567	178	0.00554344								28518	1142	0.0425231							28525	1230	0.0978832
45630	22088	0.741706			45568	212	0.0066023								28519	1019	0.0379431							28526	1012	0.0805348
45631	20766	0.697314			45569	247	0.00769231								28520	991	0.0369005							28527	713	0.0567404
45632	19427	0.652351			45570	281	0.00875117								28521	976	0.036342							28528	679	0.0540347
45633	17974	0.603559			45571	319	0.0099346								28522	936	0.0348525							28529	644	0.0512494
45634	16663	0.559537			45572	376	0.0117097								28523	935	0.0348153							28530	615	0.0489416
45635	15136	0.508261			45573	434	0.013516								28524	954	0.0355228							28531	616	0.0490212
45636	13903	0.466857			45574	592	0.0184366								28525	962	0.0358207							28532	444	0.0353334
45637	12705	0.426629			45575	676	0.0210526								28526	961	0.0357834							28533	450	0.0358109
45638	11607	0.389758			45576	898	0.0279664								28527	957	0.0356345							28534	458	0.0364476
45639	10563	0.354701			45577	1023	0.0318592								28528	946	0.0352249							28535	465	0.0370046
45640	9428	0.316588			45578	1148	0.0357521								28529	791	0.0294534							28536	468	0.0372434
45641	8379	0.281363			45579	1285	0.0400187								28530	668	0.0248734							28537	463	0.0368455
45642	7374	0.247616			45580	1424	0.0443476								28531	667	0.0248362							28538	457	0.036368
45643	6652	0.223371			45581	2033	0.0633136								28532	661	0.0246127							28539	342	0.0272163
45644	5984	0.20094			45582	2270	0.0706945								28533	567	0.0211126							28540	332	0.0264205
45645	5361	0.18002			45583	2608	0.0812208								28534	562	0.0209264							28541	322	0.0256247
45646	4819	0.16182			45584	3010	0.0937403								28535	555	0.0206658							28542	264	0.0210091
45647	4167	0.139926			45585	3651	0.113703								28536	649	0.0241659							28543	263	0.0209295
45648	3721	0.12495			45586	4188	0.130427								28537	624	0.023235							28544	265	0.0210887
45649	3109	0.104399			45587	4656	0.145002								28538	606	0.0225648							28545	264	0.0210091
45650	2655	0.0891538			45588	5147	0.160293								28539	587	0.0218573							28546	256	0.0203724
45651	2424	0.0813969			45589	5990	0.186546								28540	565	0.0210381							28547	247	0.0196562
45652	2120	0.0711887			45590	6652	0.207163								28541	406	0.0151177							28548	0	0
45653	1969	0.0661182			45591	7896	0.245905								28542	87	0.0032395							28549	0	0
45654	1701	0.0571189			45592	8875	0.276394								28543	0	0							45570	0	0
45655	1495	0.0502015			45593	9856	0.306945								45551	0	0							45572	92	0.00732134
45656	1421	0.0477166			45594	10860	0.338212								45552	141	0.00525022							45573	103	0.00819672
45657	1353	0.0454332			45595	11896	0.370476								45553	160	0.0059577							45574	114	0.0090721
45658	1295	0.0434856			45596	12986	0.404422								45554	178	0.00662794							45575	125	0.00994748
45659	1240	0.0416387			45597	14356	0.447088								45555	197	0.00733542							45576	136	0.0108229
45660	994	0.0333781			45598	15587	0.485425								45556	215	0.00800566							45577	147	0.0116982
45661	870	0.0292142			45599	16820	0.523824								45557	237	0.00882484							45578	158	0.0125736
45662	659	0.0221289			45600	18010	0.560884								45558	262	0.00975573							45579	169	0.013449
45663	644	0.0216253			45601	19257	0.59972								45559	288	0.0107239							45580	179	0.0142448
45664	628	0.021088			45602	20529	0.639334								45560	437	0.016272							45581	297	0.0236352
45665	609	0.02045			45603	21772	0.678044								45561	488	0.018171							45582	310	0.0246697
45666	518	0.0173942			45604	23092	0.719153								45562	549	0.0204424							45583	323	0.0257043
45667	506	0.0169913			45605	24269	0.755808								45563	613	0.0228254							45584	336	0.0267388
45668	491	0.0164876			45606	25453	0.792681								45564	676	0.0251713							45585	342	0.0272163
45669	473	0.0158831			45607	26536	0.826409								45565	859	0.0319854							45586	345	0.027455
45670	456	0.0153123			45608	27542	0.857739								45566	922	0.0343312							45587	349	0.0277734
45671	430	0.0144392			45609	28589	0.890346								45567	1000	0.0372356							45588	506	0.0402674
45672	321	0.010779			45610	29462	0.917533								45568	1075	0.0400283							45589	631	0.0502149
45673	305	0.0102418			45611	30220	0.94114								45569	1139	0.0424114							45590	766	0.0609581
45674	289	0.0097045			45612	30857	0.960978								45570	1204	0.0448317							45591	894	0.0711444
45675	273	0.00916723			45613	31374	0.977079								45571	1409	0.052465							45592	939	0.0747254
45676	257	0.00862995			45614	31807	0.990564								45572	1496	0.0557045							45593	986	0.0784657
45677	243	0.00815984			45615	32064	0.998567								45573	1576	0.0586833							45594	1143	0.0909597
45678	231	0.00775688			45616	32110	1								45574	1657	0.0616994							45595	1415	0.112605
45679	219	0.00735393			45617	32049	0.9981								45575	1839	0.0684763							45596	1535	0.122155
45680	133	0.00446608			45618	31893	0.993242								45576	2206	0.0821418							45597	1765	0.140458
45681	135	0.00453324			45619	31595	0.983961								45577	2351	0.087541							45598	2026	0.161229
45682	138	0.00463398			45620	31041	0.966708								45578	2502	0.0931635							45599	2194	0.174598
45683	142	0.0047683			45621	30385	0.946278								45579	2652	0.0987489							45600	2278	0.181283
45684	146	0.00490262			45622	29654	0.923513								45580	2947	0.109733							45601	2468	0.196403
45685	151	0.00507052			45623	28748	0.895297								45581	3321	0.12366							45602	2651	0.210966
45686	155	0.00520484			45624	27730	0.863594								45582	3553	0.132298							45603	2839	0.225927
45687	0	0			45625	26609	0.828683								45583	3991	0.148607							45604	3139	0.249801
80000	1	3.35796e-05			45626	25440	0.792277								45584	4268	0.158922							45605	3567	0.283861
					45627	24218	0.75422								45585	4790	0.178359							45606	3647	0.290228
					45628	22959	0.715011								45586	5246	0.195338							45607	3820	0.303995
					45629	21629	0.673591								45587	5771	0.214887							45608	3981	0.316807
					45630	20304	0.632326								45588	6304	0.234733							45609	4129	0.328585
					45631	19089	0.594488								45589	6900	0.256926							45610	4251	0.338294
					45632	17764	0.553223								45590	7424	0.276437							45611	4341	0.345456
					45633	16435	0.511834								45591	8052	0.299821							45612	4527	0.360258
					45634	15242	0.474681								45592	8592	0.319929							45613	4571	0.363759
					45635	14120	0.439738								45593	9147	0.340594							45614	4587	0.365033
					45636	13048	0.406353								45594	10012	0.372803							45615	4584	0.364794
					45637	12010	0.374027								45595	10677	0.397565							45616	4583	0.364714
					45638	10993	0.342354								45596	11330	0.42188							45617	4537	0.361054
					45639	9760	0.303955								45597	11980	0.446083							45618	4482	0.356677
					45640	8882	0.276612								45598	12661	0.47144							45619	4396	0.349833
					45641	8103	0.252351								45599	13362	0.497542							45620	4311	0.343069
					45642	7443	0.231797								45600	14061	0.52357							45621	4119	0.327789
					45643	6530	0.203363								45601	14848	0.552875							45622	4006	0.318797
					45644	5905	0.183899								45602	15851	0.590222							45623	3874	0.308292
					45645	4923	0.153317								45603	16677	0.620979							45624	3726	0.296514
					45646	4436	0.13815								45604	17519	0.652331							45625	3586	0.285373
					45647	4143	0.129025								45605	18398	0.685061							45626	3454	0.274869
					45648	3662	0.114045								45606	19263	0.71727							45627	3307	0.26317
					45649	3340	0.104017								45607	20241	0.753686							45628	3024	0.240649
					45650	2832	0.0881968								45608	21129	0.786752							45629	2778	0.221073
					45651	2533	0.0788851								45609	22173	0.825626							45630	2672	0.212637
					45652	2160	0.0672688								45610	23054	0.85843							45631	2638	0.209932
					45653	1795	0.0559016								45611	23957	0.892054							45632	2383	0.189639
					45654	1688	0.0525693								45612	24721	0.920502							45633	2108	0.167754
					45655	1342	0.0417938								45613	25392	0.945487							45634	2022	0.16091
					45656	1216	0.0378698								45614	25986	0.967605							45635	1940	0.154385
					45657	907	0.0282467								45615	26440	0.98451							45636	1857	0.14778
					45658	902	0.0280909								45616	26714	0.994713							45637	1684	0.134012
					45659	893	0.0278107								45617	26850	0.999777							45638	1603	0.127566
					45660	875	0.0272501								45618	26856	1							45639	1526	0.121439
					45661	841	0.0261912								45619	26727	0.995197							45640	1447	0.115152
					45662	807	0.0251324								45620	26349	0.981122							45641	1286	0.10234
					45663	763	0.0237621								45621	25844	0.962318							45642	1223	0.0973261
					45664	716	0.0222983								45622	25290	0.941689							45643	1154	0.0918351
					45665	663	0.0206478								45623	24422	0.909368							45644	1086	0.0864237
					45666	697	0.0217066								45624	23465	0.873734							45645	896	0.0713035
					45667	633	0.0197135								45625	22495	0.837615							45646	744	0.0592074
					45668	574	0.0178761								45626	21459	0.799039							45647	701	0.0557855
					45669	541	0.0168483								45627	20228	0.753202							45648	576	0.045838
					45670	509	0.0158518								45628	19179	0.714142							45649	542	0.0431323
					45671	475	0.0147929								45629	17991	0.669906							45650	381	0.0303199
					45672	315	0.00981003								45630	16822	0.626378							45651	357	0.02841
					45673	328	0.0102149								45631	15630	0.581993							45652	336	0.0267388
					45674	341	0.0106197								45632	14456	0.538278							45653	314	0.0249881
					45676	0	0								45633	13195	0.491324							45654	291	0.0231577
					80000	1	3.11429e-05								45634	12144	0.452189							45655	274	0.0218049
															45635	10859	0.404342							45656	256	0.0203724
															45636	9820	0.365654							45657	238	0.01894
															45637	8947	0.333147							45658	132	0.0105045
															45638	8140	0.303098							45659	136	0.0108229
															45639	7375	0.274613							45660	140	0.0111412
															45640	6465	0.240728							45661	144	0.0114595
															45641	5817	0.2166							45662	145	0.0115391
															45642	5244	0.195264							45663	144	0.0114595
															45643	4567	0.170055							45664	144	0.0114595
															45644	3986	0.148421							45665	143	0.0113799
															45645	3544	0.131963							45666	0	0
															45646	3156	0.117516							80000	1	7.95798e-05
															45647	2677	0.0996798
															45648	2184	0.0813226
															45649	1638	0.060992
															45650	1262	0.0469914
															45651	1173	0.0436774
															45652	982	0.0365654
															45653	894	0.0332887
															45654	618	0.0230116
															45655	572	0.0212988
															45656	538	0.0200328
															45657	504	0.0187668
															45658	395	0.0147081
															45659	371	0.0138144
															45660	272	0.0101281
															45661	184	0.00685136
															45662	175	0.00651623
															45663	161	0.00599494
															45664	148	0.00551087
															45665	135	0.00502681
															45666	121	0.00450551
															45667	108	0.00402145
															45668	184	0.00685136
															45669	89	0.00331397
															45670	94	0.00350015
															45671	108	0.00402145
															45672	205	0.0076333
															45673	136	0.00506405
															45674	149	0.00554811
															45675	161	0.00599494
															45676	174	0.006479
															45677	186	0.00692583
															45678	196	0.00729818
															45679	201	0.00748436
															45680	206	0.00767054
															45681	211	0.00785672
															45683	0	0
															80000	1	3.72356e-05

## Sheet: Extended Data Fig. 4b
GFP-triUb (K63)				+USP53 - 30 min	GFP species				Ubiquitin species				+ USP53 - 60 min	GFP species				Ubiquitin species				+ USP53 - 120 min	GFP species				Ubiquitin species
mass (Da)	intensity (a.u.)	normalized intensity			mass (Da)	intensity (a.u.)	normalized intensity		mass (Da)	intensity (a.u.)	normalized intensity			mass (Da)	intensity (a.u.)	normalized intensity		mass (Da)	intensity (a.u.)	normalized intensity			mass (Da)	intensity (a.u.)	normalized intensity		mass (Da)	intensity (a.u.)	normalized intensity
1000	1	4.74451e-05			1000	1	8.61846e-05		1000	1	8.61846e-05			1000	1	6.4082e-05		1000	1	6.4082e-05			1000	1	5.13822e-05		1000	1	5.13822e-05
54119	0	0			14252	0	0		25673	0	0			5698	0	0		5135	0	0			5698	0	0		8558	0	0
54120	123	0.00583575			14254	83	0.00715332		25674	128	0.0110316			5699	98	0.00628004		5137	158	0.010125			5706	0	0		8559	90	0.0046244
54121	370	0.0175547			14255	76	0.00655003		25675	202	0.0174093			5701	0	0		5138	192	0.0123037			9257	0	0		8560	135	0.00693659
54122	418	0.019832			14256	0	0		25676	434	0.0374041			12343	0	0		5140	0	0			9259	128	0.00657692		8568	0	0
54123	466	0.0221094			18041	0	0		25677	697	0.0600707			12344	86	0.00551105		8557	0	0			9260	165	0.00847806		17109	0	0
54124	515	0.0244342			18042	105	0.00904938		25678	923	0.0795484			12345	133	0.00852291		8558	99	0.00634412			9261	156	0.00801562		17110	0	0
54125	563	0.0267116			18043	138	0.0118935		25679	1159	0.099888			12346	179	0.0114707		8559	324	0.0207626			9262	102	0.00524098		17111	134	0.00688521
54126	853	0.0404707			18044	168	0.014479		25680	1413	0.121779			12347	203	0.0130087		8560	374	0.0239667			9263	0	0		17112	565	0.0290309
54127	1035	0.0491057			18045	192	0.0165474		25681	1641	0.141429			12348	196	0.0125601		8561	343	0.0219801			12337	0	0		17113	394	0.0202446
54128	1356	0.0643355			18046	204	0.0175817		25682	1848	0.159269			12349	160	0.0102531		8562	297	0.0190324			12339	162	0.00832391		17114	337	0.0173158
54129	1768	0.0838829			18047	208	0.0179264		25683	1983	0.170904			12351	0	0		8563	247	0.0158283			12340	233	0.011972		17115	281	0.0144384
54130	2213	0.104996			18048	193	0.0166336		25684	2061	0.177626			14240	0	0		8564	219	0.014034			12341	304	0.0156202		17116	187	0.00960847
54131	2432	0.115386			18049	175	0.0150823		25685	2030	0.174955			14241	85	0.00544697		8565	246	0.0157642			12342	362	0.0186003		17117	190	0.00976261
54132	2655	0.125967			18050	154	0.0132724		25686	1951	0.168146			14242	109	0.00698494		8566	304	0.0194809			12343	399	0.0205015		17118	314	0.016134
54133	3093	0.146748			18051	142	0.0122382		25687	1767	0.152288			14243	131	0.00839475		8567	377	0.0241589			12344	413	0.0212208		17119	376	0.0193197
54134	3511	0.16658			18052	136	0.0117211		25688	1565	0.134879			14244	169	0.0108299		8568	406	0.0260173			12345	414	0.0212722		17120	443	0.0227623
54135	4034	0.191393			18053	144	0.0124106		25689	1307	0.112643			14245	238	0.0152515		8569	350	0.0224287			12346	405	0.0208098		17121	843	0.0433152
54136	4502	0.213598			18054	155	0.0133586		25690	1073	0.0924761			14246	327	0.0209548		8570	187	0.0119833			12347	395	0.020296		17122	1165	0.0598602
54137	4887	0.231864			18055	169	0.0145652		25691	833	0.0717918			14247	486	0.0311439		8571	0	0			12348	388	0.0199363		17123	1285	0.0660261
54138	5309	0.251886			18056	179	0.015427		25692	567	0.0488667			14248	554	0.0355014		17110	0	0			12349	389	0.0199877		17124	1472	0.0756346
54139	5898	0.279831			18057	183	0.0157718		25693	437	0.0376627			14249	564	0.0361423		17111	115	0.00736943			12350	403	0.020707		17125	1567	0.0805159
54140	6390	0.303174			18058	174	0.0149961		25694	325	0.02801			14250	523	0.0335149		17112	103	0.00660045			12351	419	0.0215291		17126	1599	0.0821601
54141	7120	0.337809			18059	160	0.0137895		25695	237	0.0204258			14251	453	0.0290292		17113	91	0.00583146			12352	428	0.0219916		17127	1802	0.0925907
54142	7808	0.370451			18060	135	0.0116349		25696	0	0			14252	311	0.0199295		17114	79	0.00506248			12353	416	0.021375		17128	2076	0.106669
54143	8423	0.39963			18062	0	0		25697	0	0			14253	269	0.0172381		17115	77	0.00493432			12354	372	0.0191142		17129	2446	0.125681
54144	9127	0.433031			27058	0	0		80000	1	8.61846e-05			14254	229	0.0146748		17116	77	0.00493432			12355	297	0.0152605		17130	2927	0.150396
54145	9779	0.463965			27059	102	0.00879083							14255	189	0.0121115		17117	96	0.00615187			12356	211	0.0108416		17131	3626	0.186312
54146	10588	0.502349			27060	117	0.0100836							14256	157	0.0100609		17118	117	0.0074976			12357	135	0.00693659		17132	4553	0.233943
54147	11305	0.536367			27061	131	0.0112902							14257	138	0.00884332		17119	155	0.00993271			12359	0	0		17133	5396	0.277258
54148	12031	0.570812			27062	146	0.012583							14258	124	0.00794617		17120	194	0.0124319			28438	0	0		17134	6100	0.313431
54149	12775	0.606111			27063	161	0.0138757							14259	108	0.00692086		17121	235	0.0150593			28440	261	0.0134107		17135	6648	0.341589
54150	13523	0.6416			27064	176	0.0151685							14260	96	0.00615187		17122	362	0.0231977			28441	257	0.0132052		17136	7040	0.361731
54151	14272	0.677136			27065	191	0.0164613							14261	96	0.00615187		17123	419	0.0268504			28442	253	0.0129997		17137	7045	0.361987
54152	15023	0.712767			27066	205	0.0176678							14262	108	0.00692086		17124	483	0.0309516			28443	244	0.0125373		17138	6831	0.350992
54153	15756	0.747545			27067	219	0.0188744							14264	0	0		17125	549	0.035181			28444	231	0.0118693		17139	6359	0.326739
54154	16446	0.780282			27068	233	0.020081							28466	0	0		17126	764	0.0489587			28445	217	0.0111499		17140	5744	0.295139
54155	17099	0.811263			27069	248	0.0213738							28467	103	0.00660045		17127	1015	0.0650433			28446	202	0.0103792		17141	5023	0.258093
54156	17725	0.840964			27070	263	0.0226666							28468	140	0.00897148		17128	1321	0.0846524			28447	184	0.00945432		17142	4282	0.220018
54157	18540	0.879632			27071	276	0.023787							28469	177	0.0113425		17129	1687	0.108106			28448	165	0.00847806		17143	3579	0.183897
54158	19115	0.906913			27072	290	0.0249935							28470	326	0.0208907		17130	2097	0.13438			28449	147	0.00755318		17144	3069	0.157692
54159	19587	0.929307			27073	303	0.0261139							28471	656	0.0420378		17131	2539	0.162704			28450	130	0.00667968		17145	2450	0.125886
54160	20008	0.949281			27074	310	0.0267172							28472	813	0.0520987		17132	2875	0.184236			28451	112	0.0057548		17146	2090	0.107389
54161	20355	0.965745			27075	317	0.0273205							28473	1366	0.087536		17133	3171	0.203204			28452	95	0.00488131		17147	1691	0.0868873
54162	20797	0.986715			27076	322	0.0277514							28474	1685	0.107978		17134	3424	0.219417			28453	92	0.00472716		17148	1188	0.061042
54163	20995	0.99611			27077	315	0.0271482							28475	2240	0.143544		17135	3573	0.228965			28454	96	0.00493269		17149	794	0.0407975
54164	21077	1			27078	308	0.0265449							28476	2803	0.179622		17136	3687	0.23627			28460	0	0		17150	455	0.0233789
54165	21058	0.999099			27079	297	0.0255968							28477	3487	0.223454		17137	3646	0.233643			28461	112	0.0057548		17151	236	0.0121262
54166	20925	0.992788			27080	278	0.0239593							28478	4094	0.262352		17138	3555	0.227812			28462	214	0.0109958		17152	160	0.00822115
54167	20748	0.984391			27081	259	0.0223218							28479	4860	0.311439		17139	3359	0.215252			28463	241	0.0123831		17154	0	0
54168	20463	0.970869			27082	235	0.0202534							28480	5588	0.35809		17140	3083	0.197565			28464	364	0.0187031		80000	1	5.13822e-05
54169	20068	0.952128			27083	209	0.0180126							28481	6512	0.417302		17141	2582	0.16546			28465	519	0.0266674
54170	19562	0.928121			27084	182	0.0156856							28482	7438	0.476642		17142	2248	0.144056			28466	588	0.0302127
54171	19019	0.902358			27085	157	0.013531							28483	8527	0.546427		17143	1910	0.122397			28467	757	0.0388963
54172	18398	0.872895			27086	132	0.0113764							28484	9460	0.606216		17144	1481	0.0949055			28468	1050	0.0539513
54173	17683	0.838971			27088	0	0							28485	10375	0.664851		17145	1553	0.0995194			28469	1206	0.0619669
54174	16842	0.79907			28463	0	0							28486	11281	0.722909		17146	1113	0.0713233			28470	1433	0.0736307
54175	15940	0.756275			28464	102	0.00879083							28487	12149	0.778533		17147	802	0.0513938			28471	1913	0.0982941
54176	15146	0.718603			28465	119	0.010256							28488	12982	0.831913		17148	532	0.0340916			28472	2515	0.129226
54177	14340	0.680362			28466	227	0.0195639							28489	13697	0.877731		17149	312	0.0199936			28473	3118	0.16021
54178	13519	0.64141			28467	256	0.0220633							28490	14365	0.920538		17150	237	0.0151874			28474	3977	0.204347
54179	12623	0.598899			28468	283	0.0243902							28491	14900	0.954822		17151	106	0.00679269			28475	4850	0.249204
54180	11849	0.562177			28469	310	0.0267172							28492	15294	0.98007		17164	84	0.00538289			28476	5838	0.299969
54181	11087	0.526024			28470	341	0.029389							28493	15584	0.998654		17166	0	0			28477	6756	0.347138
54182	10376	0.49229			28471	495	0.0426614							28494	15605	1		25665	0	0			28478	7736	0.397493
54183	9615	0.456184			28472	750	0.0646385							28495	15588	0.998911		25666	80	0.00512656			28479	8705	0.447282
54184	8964	0.425298			28473	1077	0.0928208							28496	15357	0.984108		25667	101	0.00647228			28480	9672	0.496968
54185	8358	0.396546			28474	1246	0.107386							28497	14989	0.960525		25668	241	0.0154438			28481	10685	0.549019
54186	7782	0.369218			28475	1547	0.133328							28498	14520	0.930471		25669	402	0.025761			28482	11892	0.611037
54187	7281	0.345448			28476	1905	0.164182							28499	13879	0.889394		25670	471	0.0301826			28483	12849	0.66021
54188	6783	0.32182			28477	2282	0.196673							28500	13119	0.840692		25671	534	0.0342198			28484	13809	0.709537
54189	6169	0.292689			28478	2686	0.231492							28501	12336	0.790516		25672	595	0.0381288			28485	14741	0.757425
54190	5489	0.260426			28479	3129	0.269672							28502	11465	0.7347		25673	652	0.0417815			28486	15594	0.801254
54191	5157	0.244674			28480	3467	0.298802							28503	10551	0.676129		25674	711	0.0455623			28487	16404	0.842873
54192	4831	0.229207			28481	4062	0.350082							28504	9672	0.619801		25675	885	0.0567126			28488	17149	0.881153
54193	4536	0.215211			28482	4588	0.395415							28505	8709	0.55809		25676	991	0.0635053			28489	17891	0.919279
54194	4263	0.202258			28483	5172	0.445747							28506	7763	0.497469		25677	1121	0.071836			28490	18474	0.949234
54195	4007	0.190112			28484	5823	0.501853							28507	6999	0.44851		25678	1274	0.0816405			28491	18909	0.971586
54196	3582	0.169948			28485	6584	0.567439							28508	6151	0.394169		25679	1454	0.0931753			28492	19269	0.990083
54197	3146	0.149262			28486	7304	0.629492							28509	5561	0.35636		25680	1645	0.105415			28493	19462	1
54198	2782	0.131992			28487	8043	0.693183							28510	4966	0.318231		25681	1841	0.117975			28494	19452	0.999486
54199	2620	0.124306			28488	8765	0.755408							28511	4413	0.282794		25682	2111	0.135277			28495	19378	0.995684
54200	2341	0.111069			28489	9524	0.820822							28512	3883	0.248831		25683	2283	0.146299			28496	19076	0.980166
54201	2192	0.104			28490	10160	0.875636							28513	3364	0.215572		25684	2395	0.153476			28497	18618	0.956633
54202	2040	0.096788			28491	10667	0.919331							28514	2974	0.19058		25685	2457	0.15745			28498	17969	0.923286
54203	1734	0.0822698			28492	11096	0.956304							28515	2447	0.156809		25686	2428	0.155591			28499	17236	0.885623
54204	1412	0.0669925			28493	11374	0.980264							28516	2122	0.135982		25687	2340	0.149952			28500	16398	0.842565
54205	1224	0.0580728			28494	11453	0.987072							28517	1896	0.1215		25688	2171	0.139122			28501	15455	0.794112
54206	1051	0.0498648			28495	11467	0.988279							28518	1530	0.0980455		25689	1948	0.124832			28502	14433	0.741599
54207	795	0.0377188			28496	11277	0.971904							28519	1228	0.0786927		25690	1640	0.105095			28503	13284	0.682561
54208	731	0.0346824			28497	10946	0.943377							28520	1045	0.0669657		25691	1401	0.0897789			28504	12166	0.625116
54209	478	0.0226787			28498	10540	0.908386							28521	974	0.0624159		25692	1047	0.0670939			28505	11124	0.571575
54210	436	0.0206861			28499	10051	0.866241							28522	827	0.0529958		25693	882	0.0565203			28506	10026	0.515158
54211	396	0.0187883			28500	9452	0.814617							28523	769	0.0492791		25694	657	0.0421019			28507	9000	0.46244
54212	357	0.0169379			28501	8920	0.768767							28524	698	0.0447293		25695	551	0.0353092			28508	8142	0.418354
54213	156	0.00740143			28502	8238	0.709989							28525	633	0.0405639		25696	312	0.0199936			28509	7395	0.379971
54214	130	0.00616786			28503	7488	0.64535							28526	495	0.0317206		25697	264	0.0169177			28510	6683	0.343387
54215	0	0			28504	6895	0.594243							28527	443	0.0283883		25698	220	0.014098			28511	6131	0.315024
80000	1	4.74451e-05			28505	6349	0.547186							28528	399	0.0255687		25699	179	0.0114707			28512	5417	0.278337
					28506	5824	0.501939							28529	357	0.0228773		25700	144	0.00922781			28513	4960	0.254856
					28507	5318	0.45833							28530	102	0.00653637		25701	122	0.00781801			28514	4537	0.233121
					28508	4844	0.417478							28531	114	0.00730535		25702	105	0.00672861			28515	4149	0.213185
					28509	4294	0.370077							28532	126	0.00807434		25703	100	0.0064082			28516	3854	0.198027
					28510	3757	0.323796							28533	138	0.00884332		25704	98	0.00628004			28517	3463	0.177936
					28511	3440	0.296475							28534	149	0.00954822		25705	110	0.00704902			28518	3075	0.158
					28512	2951	0.254331							28535	160	0.0102531		25706	124	0.00794617			28519	2685	0.137961
					28513	2635	0.227096							28537	0	0		25707	154	0.00986863			28520	2544	0.130716
					28514	2436	0.209946							37005	0	0		25708	185	0.0118552			28521	2286	0.11746
					28515	2228	0.192019							37007	94	0.00602371		25709	231	0.0148029			28522	1883	0.0967526
					28516	2065	0.177971							37008	223	0.0142903		25710	278	0.0178148			28523	1754	0.0901243
					28517	1772	0.152719							37009	240	0.0153797		25711	324	0.0207626			28524	1537	0.0789744
					28518	1417	0.122124							37010	257	0.0164691		25712	370	0.0237103			28525	1410	0.0724489
					28519	1325	0.114195							37011	276	0.0176866		25713	398	0.0255046			28526	1085	0.0557497
					28520	1230	0.106007							37012	292	0.018712		25714	420	0.0269145			28527	994	0.0510739
					28521	1048	0.0903215							37013	306	0.0196091		25715	420	0.0269145			28528	826	0.0424417
					28522	985	0.0848918							37014	321	0.0205703		25716	408	0.0261455			28529	753	0.0386908
					28523	919	0.0792037							37015	335	0.0214675		25717	0	0			28530	680	0.0349399
					28524	842	0.0725674							37016	574	0.0367831		80000	1	6.4082e-05			28531	608	0.0312404
					28525	625	0.0538654							37017	606	0.0388337							28532	426	0.0218888
					28526	593	0.0511075							37018	637	0.0408202							28533	201	0.0103278
					28527	553	0.0476601							37019	668	0.0428068							28534	180	0.00924879
					28528	502	0.0432647							37020	696	0.0446011							28535	159	0.00816977
					28529	452	0.0389554							37021	719	0.046075							28536	138	0.00709074
					28530	402	0.0346462							37022	825	0.0528677							28537	118	0.0060631
					28531	351	0.0302508							37023	861	0.0551746							28538	98	0.00503545
					28532	298	0.025683							37024	885	0.0567126							28540	0	0
					28533	152	0.0131001							37025	904	0.0579302							37007	0	0
					28534	129	0.0111178							37026	926	0.05934							37008	100	0.00513822
					28535	107	0.00922175							37027	1136	0.0727972							37009	108	0.00554928
					28537	0	0							37028	1184	0.0758731							37010	116	0.00596033
					54069	0	0							37029	1230	0.0788209							37011	125	0.00642277
					54070	176	0.0151685							37030	1277	0.0818327							37012	132	0.00678245
					54071	165	0.0142205							37031	1325	0.0849087							37013	137	0.00703936
					54072	155	0.0133586							37032	1367	0.0876001							37014	141	0.00724489
					54073	144	0.0124106							37033	1535	0.0983659							37015	253	0.0129997
					54074	134	0.0115487							37034	1583	0.101442							37016	380	0.0195252
					54075	123	0.0106007							37035	1633	0.104646							37017	431	0.0221457
					54076	121	0.0104283							37036	1953	0.125152							37018	482	0.0247662
					54077	120	0.0103422							37037	2043	0.13092							37019	534	0.0274381
					54115	0	0							37038	2116	0.135598							37020	607	0.031189
					54116	89	0.00767043							37039	2195	0.14066							37021	690	0.0354537
					54117	105	0.00904938							37040	2270	0.145466							37022	774	0.0397698
					54118	122	0.0105145							37041	2338	0.149824							37023	1091	0.056058
					54119	138	0.0118935							37042	2397	0.153605							37024	1240	0.0637139
					54120	157	0.013531							37043	2451	0.157065							37025	1397	0.0717809
					54121	177	0.0152547							37044	2494	0.159821							37026	1823	0.0936697
					54122	197	0.0169784							37045	2514	0.161102							37027	2276	0.116946
					54123	217	0.0187021							37046	2529	0.162063							37028	2487	0.127787
					54124	235	0.0202534							37047	2529	0.162063							37029	2703	0.138886
					54125	253	0.0218047							37048	2509	0.160782							37030	3004	0.154352
					54126	271	0.023356							37049	2466	0.158026							37031	3330	0.171103
					54127	288	0.0248212							37050	2417	0.154886							37032	3493	0.179478
					54128	299	0.0257692							37051	2353	0.150785							37033	3636	0.186826
					54129	435	0.0374903							37052	2270	0.145466							37034	3741	0.192221
					54130	546	0.0470568							37053	2167	0.138866							37035	3817	0.196126
					54131	746	0.0642937							37054	2056	0.131753							37036	3845	0.197564
					54132	1005	0.0866155							37055	1943	0.124511							37037	3938	0.202343
					54133	1263	0.108851							37056	1817	0.116437							37038	3895	0.200134
					54134	1372	0.118245							37057	1684	0.107914							37039	3834	0.196999
					54135	1704	0.146859							37058	1462	0.0936879							37040	3825	0.196537
					54136	1978	0.170473							37059	1350	0.0865107							37041	3679	0.189035
					54137	2276	0.196156							37060	1229	0.0787568							37042	3447	0.177114
					54138	2796	0.240972							37061	1114	0.0713874							37043	3291	0.169099
					54139	3262	0.281134							37062	797	0.0510734							37044	3016	0.154969
					54140	3847	0.331552							37063	723	0.0463313							37045	2844	0.146131
					54141	4407	0.379816							37064	473	0.0303108							37046	2670	0.13719
					54142	4987	0.429803							37065	344	0.0220442							37047	2506	0.128764
					54143	5478	0.472119							37066	231	0.0148029							37048	2352	0.120851
					54144	5985	0.515815							37067	133	0.00852291							37049	2200	0.113041
					54145	6587	0.567698							37068	122	0.00781801							37050	2051	0.105385
					54146	7102	0.612083							37069	111	0.0071131							37051	1933	0.0993218
					54147	7604	0.655348							37070	101	0.00647228							37052	1831	0.0940808
					54148	7987	0.688356							37071	100	0.0064082							37053	1539	0.0790772
					54149	8466	0.729639							37089	94	0.00602371							37054	1473	0.075686
					54150	8939	0.770404							37090	94	0.00602371							37055	1169	0.0600658
					54151	9368	0.807377							37091	95	0.00608779							37056	1039	0.0533861
					54152	9754	0.840645							37092	98	0.00628004							37057	1025	0.0526667
					54153	10105	0.870895							37093	100	0.0064082							37058	911	0.0468092
					54154	10469	0.902267							37094	101	0.00647228							37059	899	0.0461926
					54155	10812	0.931828							37095	99	0.00634412							37060	882	0.0453191
					54156	11038	0.951306							37096	96	0.00615187							37061	756	0.0388449
					54157	11330	0.976472							37097	94	0.00602371							37062	744	0.0382283
					54158	11451	0.9869							37098	0	0							37063	726	0.0373035
					54159	11538	0.994398							80000	1	6.4082e-05							37064	609	0.0312917
					54160	11592	0.999052																37065	498	0.0255883
					54161	11603	1																37066	481	0.0247148
					54162	11577	0.997759																37067	375	0.0192683
					54163	11520	0.992847																37068	364	0.0187031
					54164	11403	0.982763																37069	350	0.0179838
					54165	11249	0.969491																37070	331	0.0170075
					54166	11054	0.952685																37071	398	0.0204501
					54167	10846	0.934758																37072	384	0.0197308
					54168	10501	0.905025																37073	264	0.0135649
					54169	10216	0.880462																37074	278	0.0142842
					54170	9895	0.852797																37075	292	0.0150036
					54171	9574	0.825131																37076	304	0.0156202
					54172	9228	0.795312																37077	315	0.0161854
					54173	8835	0.761441																37078	326	0.0167506
					54174	8433	0.726795																37079	329	0.0169047
					54175	8018	0.691028																37080	330	0.0169561
					54176	7536	0.649487																37081	326	0.0167506
					54177	7124	0.613979																37082	315	0.0161854
					54178	6704	0.577782																37083	301	0.015466
					54179	6302	0.543135																37084	284	0.0145925
					54180	5844	0.503663																37085	263	0.0135135
					54181	5393	0.464794																37086	239	0.0122803
					54182	4950	0.426614																37087	122	0.00626863
					54183	4621	0.398259																37088	0	0
					54184	3998	0.344566																37089	0	0
					54185	3650	0.314574																37118	0	0
					54186	3242	0.27941																80000	1	5.13822e-05
					54187	3022	0.26045
					54188	2809	0.242093
					54189	2370	0.204258
					54190	2185	0.188313
					54191	1861	0.16039
					54192	1575	0.135741
					54193	1482	0.127726
					54194	1278	0.110144
					54195	1196	0.103077
					54196	1114	0.0960097
					54197	943	0.0812721
					54198	884	0.0761872
					54199	725	0.0624838
					54200	491	0.0423166
					54201	547	0.047143
					54202	501	0.0431785
					54203	463	0.0399035
					54204	428	0.036887
					54205	393	0.0338706
					54206	358	0.0308541
					54207	323	0.0278376
					54208	299	0.0257692
					54209	275	0.0237008
					54210	246	0.0212014
					54211	216	0.0186159
					54212	118	0.0101698
					54213	112	0.00965268
					54214	104	0.0089632
					54215	95	0.00818754
					54216	87	0.00749806
					54217	0	0
					80000	1	8.61846e-05

## Sheet: Extended Data Fig. 4f
Biotin-OtUBD				Biotin-Pan-polyUb TUBE				Biotin-K63-polyUb TUBE
Mass (Da)	Intensity (a.u.)	normalized intensity		Mass (Da)	Intensity (a.u.)	normalized intensity		Mass (Da)	Intensity (a.u.)	normalized intensity
1345	0	0		9757	0	0		12009	0	0
1347	120	0.000741198		9771	0	0		12011	93	0.00106118
1351	0	0		10143	0	0		12012	132	0.0015062
1859	0	0		10144	32	0.000311066		12013	171	0.00195121
1860	1241	0.00766523		10145	75	0.000729061		12014	589	0.00672083
1861	1515	0.00935763		10146	96	0.000933199		12015	609	0.00694904
1862	747	0.00461396		10147	78	0.000758224		12016	651	0.00742828
1863	395	0.00243978		10149	0	0		12017	542	0.00618453
1864	2961	0.0182891		14657	0	0		12018	439	0.00500924
1865	2713	0.0167573		14665	0	0		12019	299	0.00341176
1867	128	0.000790611		14672	58	0.000563807		12020	219	0.00249892
1869	0	0		14673	74	0.000719341		12021	64	0.000730277
2017	0	0		14674	72	0.000699899		12022	96	0.00109542
2019	498	0.00307597		14675	60	0.000583249		12023	781	0.00891166
2024	0	0		14676	58	0.000563807		12024	2155	0.0245898
2212	0	0		14677	69	0.000670736		12025	5156	0.0588329
2214	543	0.00335392		14678	79	0.000767945		12026	10569	0.120598
2215	892	0.00550957		14679	73	0.00070962		12027	18986	0.216641
2216	595	0.00367511		14680	54	0.000524924		12028	30631	0.349517
2218	0	0		14686	150	0.00145812		12029	44645	0.509425
2344	0	0		14687	129	0.00125399		12030	59624	0.680344
2345	27	0.00016677		14688	70	0.000680457		12031	73060	0.833657
2346	1096	0.00676961		14689	57	0.000554087		12032	82794	0.944727
2347	1478	0.00912909		14691	0	0		12033	87638	1
2348	887	0.00547869		14698	44	0.000427716		12034	86583	0.987962
2349	300	0.001853		14699	47	0.000456878		12035	79825	0.910849
2350	477	0.00294626		14700	52	0.000505483		12036	69054	0.787946
2351	169	0.00104385		14701	50	0.000486041		12037	55338	0.631438
2352	0	0		14702	47	0.000456878		12038	40966	0.467446
2421	0	0		14703	0	0		12039	27932	0.31872
2423	559	0.00345275		14707	0	0		12040	17343	0.197894
2424	1270	0.00784435		14708	51	0.000495762		12041	9790	0.11171
2425	2162	0.0133539		14709	62	0.000602691		12042	5091	0.0580912
2426	2587	0.015979		14710	62	0.000602691		12043	2431	0.0277391
2427	1775	0.0109636		14711	50	0.000486041		12044	1170	0.0133504
2428	641	0.00395923		14712	0	0		12045	742	0.00846665
2429	277	0.00171093		15217	0	0		12046	774	0.00883179
2430	235	0.00145151		15219	42	0.000408274		12047	1148	0.0130993
2431	154	0.000951204		15220	62	0.000602691		12048	1548	0.0176636
2433	0	0		15221	75	0.000729061		12049	2296	0.0261987
2599	0	0		15222	78	0.000758224		12050	2994	0.0341633
2600	512	0.00316245		15223	74	0.000719341		12051	3804	0.0434058
2601	1712	0.0105744		15224	64	0.000622132		12052	4001	0.0456537
2602	1348	0.00832613		15225	53	0.000515203		12053	5338	0.0609097
2603	222	0.00137122		15226	40	0.000388833		12054	5866	0.0669344
2604	998	0.0061643		15227	0	0		12055	6082	0.0693991
2605	2080	0.0128474		28289	0	0		12056	5231	0.0596887
2606	1476	0.00911674		28323	95	0.000923478		12057	5498	0.0627353
2607	355	0.00219271		28324	93	0.000904036		12058	4846	0.0552956
2610	176	0.00108709		28325	117	0.00113734		12059	3991	0.0455396
2611	263	0.00162446		28326	147	0.00142896		12060	2878	0.0328396
2612	0	0		28327	174	0.00169142		12061	2074	0.0236655
3305	0	0		28328	188	0.00182751		12062	1255	0.0143203
3306	228	0.00140828		28329	202	0.00196361		12063	713	0.00813574
3307	178	0.00109944		28330	198	0.00192472		12064	384	0.00438166
3308	294	0.00181594		28331	181	0.00175947		12065	236	0.0026929
3309	764	0.00471896		28332	165	0.00160393		12066	254	0.00289829
3310	684	0.00422483		28333	135	0.00131231		12067	313	0.00357151
3313	74	0.000457072		28334	104	0.00101097		12068	499	0.00569388
3315	0	0		28336	0	0		12069	584	0.00666378
3735	0	0		28384	0	0		12070	915	0.0104407
3736	81	0.000500309		28402	0	0		12071	1139	0.0129966
3737	242	0.00149475		28403	78	0.000758224		12072	1288	0.0146968
3738	175	0.00108091		28404	88	0.000855432		12073	1429	0.0163057
3739	0	0		28405	97	0.000942919		12074	1446	0.0164997
4954	0	0		28406	106	0.00103041		12075	1453	0.0165796
4956	263	0.00162446		28407	113	0.00109845		12076	1435	0.0163742
4957	536	0.00331069		28408	120	0.0011665		12077	1292	0.0147425
4958	1083	0.00668931		28409	127	0.00123454		12078	890	0.0101554
4959	804	0.00496603		28410	135	0.00131231		12079	835	0.00952783
4960	648	0.00400247		28411	143	0.00139008		12080	598	0.00682352
4961	363	0.00224212		28412	150	0.00145812		12081	436	0.00497501
4962	153	0.000945028		28413	157	0.00152617		12082	196	0.00223647
4963	148	0.000914145		28414	164	0.00159421		12083	96	0.00109542
4964	310	0.00191476		28415	168	0.0016331		12084	21	0.000239622
4965	427	0.00263743		28416	170	0.00165254		12085	0	0
4966	378	0.00233477		28417	173	0.0016817		12087	0	0
4967	236	0.00145769		28418	173	0.0016817		12089	59	0.000673224
4969	0	0		28419	174	0.00169142		12090	98	0.00111824
4971	0	0		28420	173	0.0016817		12091	127	0.00144914
5309	0	0		28421	173	0.0016817		12092	135	0.00154043
5311	562	0.00347128		28422	245	0.0023816		12093	133	0.00151761
5312	1382	0.00853613		28423	300	0.00291625		12094	0	0
5313	2296	0.0141816		28424	441	0.00428688		12095	0	0
5314	2936	0.0181347		28425	504	0.00489929		12185	0	0
5315	3021	0.0186597		28426	431	0.00418967		12186	27	0.000308086
5316	2473	0.0152749		28427	461	0.0044813		12187	44	0.000502065
5317	1632	0.0100803		28428	491	0.00477292		12188	90	0.00102695
5318	1012	0.00625077		28429	497	0.00483125		12189	159	0.00181428
5319	898	0.00554663		28430	492	0.00478264		12190	254	0.00289829
5320	1177	0.00726992		28431	483	0.00469516		12191	336	0.00383395
5321	1392	0.0085979		28432	451	0.00438409		12192	427	0.00487232
5322	1244	0.00768376		28433	414	0.00402442		12193	446	0.00508912
5323	779	0.00481161		28434	290	0.00281904		12194	541	0.00617312
5325	0	0		28435	216	0.0020997		12195	528	0.00602478
5484	0	0		28436	221	0.0021483		12196	458	0.00522604
5486	475	0.00293391		28437	221	0.0021483		12197	372	0.00424473
5487	924	0.00570723		28438	214	0.00208026		12198	354	0.00403934
5488	1160	0.00716492		28439	207	0.00201221		12199	292	0.00333189
5489	810	0.00500309		28440	194	0.00188584		12200	209	0.00238481
5490	463	0.00285979		28441	177	0.00172058		12201	115	0.00131222
5491	596	0.00368128		28442	160	0.00155533		12202	33	0.000376549
5492	500	0.00308833		28443	143	0.00139008		12203	15	0.000171159
5494	0	0		28444	125	0.0012151		12204	0	0
6051	0	0		28445	108	0.00104985
6052	32	0.000197653		28446	98	0.00095264
6053	148	0.000914145		28447	88	0.000855432
6054	185	0.00114268		28448	81	0.000787386
6055	134	0.000827671		28449	82	0.000797107
6056	91	0.000562075		28450	84	0.000816549
6057	45	0.000277949		28451	90	0.000874874
6058	0	0		28452	101	0.000981803
6071	0	0		28453	112	0.00108873
6074	0	0		28454	125	0.0012151
6081	1014	0.00626313		28455	138	0.00134147
6082	485	0.00299568		28456	151	0.00146784
6083	499	0.00308215		28457	157	0.00152617
6091	0	0		28458	162	0.00157477
6094	0	0		28459	166	0.00161366
6241	0	0		28460	157	0.00152617
6243	313	0.00193329		28461	147	0.00142896
6244	493	0.00304509		28462	137	0.00133175
6245	623	0.00384805		28463	122	0.00118594
6246	746	0.00460778		28464	108	0.00104985
6247	907	0.00560222		28465	94	0.000913757
6248	1096	0.00676961		28466	83	0.000806828
6249	1225	0.0075664		28467	72	0.000699899
6250	1212	0.0074861		28468	63	0.000612412
6251	1060	0.00654725		28469	57	0.000554087
6252	892	0.00550957		28470	50	0.000486041
6253	867	0.00535516		28471	0	0
6254	1049	0.00647931		28476	0	0
6255	1336	0.00825201		29256	0	0
6256	1485	0.00917233		29257	60	0.000583249
6257	1349	0.0083323		29258	66	0.000641574
6258	943	0.00582458		29259	73	0.00070962
6259	467	0.0028845		29260	80	0.000777665
6264	103	0.000636195		29261	85	0.00082627
6265	191	0.00117974		29262	88	0.000855432
6266	242	0.00149475		29263	91	0.000884594
6267	240	0.0014824		29264	242	0.00235244
6268	196	0.00121062		29265	251	0.00243993
6269	122	0.000753552		29266	261	0.00253713
6270	0	0		29267	268	0.00260518
6643	0	0		29268	429	0.00417023
6644	290	0.00179123		29269	489	0.00475348
6645	505	0.00311921		29270	615	0.0059783
6646	680	0.00420012		29271	1118	0.0108679
6647	740	0.00457072		29272	1396	0.0135703
6648	670	0.00413836		29273	1675	0.0162824
6649	486	0.00300185		29274	2201	0.0213955
6650	265	0.00163681		29275	2788	0.0271016
6651	152	0.000938851		29276	3486	0.0338868
6665	0	0		29277	4097	0.0398262
8268	0	0		29278	4883	0.0474668
8270	287	0.0017727		29279	5651	0.0549323
8271	361	0.00222977		29280	6502	0.0632048
8272	384	0.00237183		29281	7415	0.0720799
8273	348	0.00214947		29282	8651	0.0840948
8274	253	0.00156269		29283	9763	0.0949043
8275	135	0.000833848		29284	10970	0.106637
8276	0	0		29285	12379	0.120334
9102	0	0		29286	13915	0.135265
9103	178	0.00109944		29287	15626	0.151898
9104	287	0.0017727		29288	17504	0.170153
9105	384	0.00237183		29289	19547	0.190013
9106	420	0.00259419		29290	21790	0.211817
9107	402	0.00248301		29291	24345	0.236653
9108	334	0.002063		29292	27143	0.263852
9109	221	0.00136504		29293	30325	0.294784
9110	0	0		29294	33687	0.327465
9719	0	0		29295	37432	0.36387
9720	216	0.00133416		29296	41600	0.404386
9721	288	0.00177888		29297	45937	0.446545
9722	343	0.00211859		29298	50713	0.492972
9723	380	0.00234713		29299	55753	0.541965
9724	372	0.00229771		29300	61205	0.594963
9725	336	0.00207536		29301	66732	0.64869
9726	280	0.00172946		29302	72410	0.703884
9727	196	0.00121062		29303	78018	0.758399
9728	0	0		29304	83539	0.812067
12105	0	0		29305	88409	0.859408
12106	183	0.00113033		29306	92882	0.902889
12107	423	0.00261272		29307	96950	0.942433
12108	1139	0.00703521		29308	99727	0.969428
12109	1991	0.0122977		29309	101634	0.987966
12110	2951	0.0182273		29310	102872	1
12111	4187	0.0258616		29311	102650	0.997842
12112	5150	0.0318098		29312	101135	0.983115
12113	5837	0.0360531		29313	99000	0.962361
12114	6048	0.0373564		29314	95436	0.927716
12115	5524	0.0341198		29315	91145	0.886004
12116	4869	0.0300741		29316	86301	0.838916
12117	3434	0.0212106		29317	80693	0.784402
12118	2004	0.012378		29318	74739	0.726524
12119	922	0.00569487		29319	68533	0.666197
12120	285	0.00176035		29320	62396	0.60654
12121	0	0		29321	56342	0.54769
12122	81	0.000500309		29322	50505	0.49095
12123	93	0.000574429		29323	45092	0.438331
12124	86	0.000531192		29324	39958	0.388424
12125	77	0.000475602		29325	35345	0.343582
12126	116	0.000716492		29326	31293	0.304194
12130	0	0		29327	27626	0.268547
12131	131	0.000809141		29328	24615	0.239278
12132	613	0.00378629		29329	22144	0.215258
12133	1741	0.0107536		29330	19964	0.194066
12134	4390	0.0271155		29331	18358	0.178455
12135	9864	0.0609265		29332	17039	0.165633
12136	22792	0.140778		29333	16113	0.156632
12137	39560	0.244348		29334	15570	0.151353
12138	62616	0.386757		29335	15124	0.147018
12139	90744	0.560494		29336	14952	0.145346
12140	118328	0.730871		29337	14993	0.145744
12141	141227	0.87231		29338	15030	0.146104
12142	156338	0.965645		29339	15432	0.150012
12143	161900	1		29340	15749	0.153093
12144	160684	0.992489		29341	16403	0.159451
12145	152782	0.943681		29342	16733	0.162658
12146	139511	0.861711		29343	17722	0.172272
12147	122528	0.756813		29344	17836	0.173381
12148	100692	0.621939		29345	19251	0.187135
12149	78154	0.48273		29346	20160	0.195972
12150	57407	0.354583		29347	21019	0.204322
12151	40199	0.248295		29348	18881	0.183539
12152	27160	0.167758		29349	22517	0.218884
12153	18268	0.112835		29350	23125	0.224794
12154	12107	0.0747807		29351	21161	0.205702
12155	7654	0.0472761		29352	17217	0.167363
12156	4853	0.0299753		29353	19736	0.19185
12157	3286	0.0202965		29354	23019	0.223764
12158	3270	0.0201977		29355	22262	0.216405
12159	3291	0.0203274		29356	21236	0.206431
12160	2659	0.0164237		29357	18523	0.180059
12161	1030	0.00636195		29358	17072	0.165954
12162	1026	0.00633725		29359	16738	0.162707
12163	1053	0.00650401		29360	12843	0.124844
12164	894	0.00552193		29361	11888	0.115561
12165	0	0		29362	12543	0.121928
12166	0	0		29363	11246	0.10932
12167	692	0.00427424		29364	10225	0.0993954
12168	736	0.00454602		29365	9277	0.09018
12169	699	0.00431748		29366	8433	0.0819757
12170	357	0.00220506		29367	7715	0.0749961
12171	142	0.000877085		29368	6893	0.0670056
12172	32	0.000197653		29369	6186	0.060133
12173	0	0		29370	5456	0.0530368
12174	0	0		29371	4791	0.0465724
12175	359	0.00221742		29372	4341	0.0421981
12176	1017	0.00628166		29373	3846	0.0373863
12177	1927	0.0119024		29374	3440	0.0334396
12178	2993	0.0184867		29375	3032	0.0294735
12179	3946	0.0243731		29376	2650	0.0257602
12180	4486	0.0277085		29377	2390	0.0232328
12181	4399	0.0271711		29378	2058	0.0200054
12182	3936	0.0243113		29379	1746	0.0169725
12183	2805	0.0173255		29380	1487	0.0144549
12184	1539	0.00950587		29381	1357	0.0131912
12185	577	0.00356393		29382	1194	0.0116067
12187	0	0		29383	1004	0.0097597
14287	0	0		29384	955	0.00928338
14288	223	0.00137739		29385	960	0.00933199
14289	357	0.00220506		29386	924	0.00898204
14290	505	0.00311921		29387	875	0.00850572
14291	694	0.0042866		29388	729	0.00708648
14292	895	0.0055281		29389	634	0.006163
14293	1116	0.00689314		29390	454	0.00441325
14294	1330	0.00821495		29391	322	0.0031301
14295	1537	0.00949351		29392	238	0.00231355
14296	1693	0.0104571		29393	83	0.000806828
14297	1808	0.0111674		29395	57	0.000554087
14298	1838	0.0113527		29396	57	0.000554087
14299	1821	0.0112477		29397	58	0.000563807
14300	1699	0.0104941		29398	60	0.000583249
14301	1540	0.00951204		29399	61	0.00059297
14302	1322	0.00816553		29400	0	0
14303	1091	0.00673873		29420	0	0
14304	862	0.00532427		30188	0	0
14305	634	0.003916		30210	64	0.000622132
14306	458	0.00282891		30211	71	0.000690178
14307	292	0.00180358		30212	70	0.000680457
14308	185	0.00114268		30213	69	0.000670736
14309	104	0.000642372		30214	68	0.000661016
14316	86	0.000531192		30215	67	0.000651295
14317	86	0.000531192		30216	67	0.000651295
14318	87	0.000537369		30231	0	0
14319	87	0.000537369		30233	109	0.00105957
14320	86	0.000531192		30234	135	0.00131231
14321	83	0.000512662		30235	223	0.00216774
14322	79	0.000487956		30236	249	0.00242048
14323	0	0		30237	280	0.00272183
16441	0	0		30238	312	0.0030329
16442	87	0.000537369		30239	344	0.00334396
16443	137	0.000846201		30240	371	0.00360642
16444	183	0.00113033		30241	378	0.00367447
16445	211	0.00130327		30242	385	0.00374251
16446	233	0.00143916		30243	391	0.00380084
16447	221	0.00136504		30244	382	0.00371335
16448	203	0.00125386		30245	359	0.00348977
16449	154	0.000951204		30246	335	0.00325647
16451	0	0		30247	312	0.0030329
				30248	278	0.00270239
				30249	242	0.00235244
				30250	206	0.00200249
				30251	85	0.00082627
				30252	79	0.000767945
				30253	72	0.000699899
				30254	65	0.000631853
				30255	67	0.000651295
				30256	69	0.000670736
				30257	71	0.000690178
				30258	76	0.000738782
				30259	84	0.000816549
				30260	93	0.000904036
				30261	102	0.000991523
				30262	110	0.00106929
				30263	116	0.00112761
				30264	123	0.00119566
				30265	129	0.00125399
				30266	125	0.0012151
				30267	122	0.00118594
				30268	119	0.00115678
				30269	111	0.00107901
				30270	97	0.000942919
				30271	83	0.000806828
				30272	70	0.000680457
				30273	67	0.000651295
				30292	46	0.000447158
				30293	45	0.000437437
				30294	47	0.000456878
				30295	57	0.000554087
				30296	66	0.000641574
				30297	76	0.000738782
				30298	0	0
				30426	0	0
				30438	0	0
				30439	42	0.000408274
				30440	60	0.000583249
				30441	78	0.000758224
				30442	95	0.000923478
				30443	113	0.00109845
				30444	131	0.00127343
				30445	149	0.0014484
				30446	163	0.00158449
				30447	174	0.00169142
				30448	275	0.00267322
				30449	313	0.00304262
				30450	344	0.00334396
				30451	496	0.00482153
				30452	545	0.00529785
				30453	586	0.0056964
				30454	626	0.00608523
				30455	681	0.00661988
				30456	687	0.0066782
				30457	704	0.00684346
				30458	694	0.00674625
				30459	670	0.00651295
				30460	646	0.00627965
				30461	614	0.00596858
				30462	575	0.00558947
				30463	531	0.00516175
				30464	411	0.00399526
				30465	412	0.00400498
				30466	259	0.00251769
				30467	274	0.0026635
				30468	277	0.00269267
				30469	277	0.00269267
				30470	278	0.00270239
				30471	264	0.0025663
				30472	249	0.00242048
				30473	234	0.00227467
				30474	205	0.00199277
				30475	176	0.00171086
				30476	146	0.00141924
				30477	116	0.00112761
				30478	87	0.000845711
				30479	66	0.000641574
				30480	67	0.000651295
				30481	77	0.000748503
				30482	87	0.000845711
				30483	97	0.000942919
				30484	91	0.000884594
				30485	86	0.00083599
				30486	81	0.000787386
				30487	0	0
