# Supplementary material for: Discovery and mechanism of K63-linkage-directed deubiquitinase activity in USP53
Source: Nat Chem Biol. 2024 Nov 25;21(5):746–57. doi: 10.1038/s41589-024-01777-0 (PMC12037411; doi:10.1038/s41589-024-01777-0)
Supplement: Supplementary file 22 — Numerical source data. [file 41589_2024_1777_MOESM22_ESM.xlsx]

## Sheet: Extended Data Fig. 5a
	USP53	USP53+Ub-PA	USP53+diUb-PA				USP54	USP54+Ub-PA	USP54+diUb-PA
temperature (°C)	fluorescence (a.u.)	fluorescence (a.u.)	fluorescence (a.u.)			temperature (°C)	fluorescence (a.u.)	fluorescence (a.u.)	fluorescence (a.u.)
20	23177.5	6902.07	6388			20	13142.3	7194.23	6815.24
20.3	23053	6876.51	6355.95			20.3	13073.2	7167.48	6791.19
20.6	22928.6	6850.94	6323.9			20.6	13004.1	7140.74	6767.15
20.9	22804.1	6825.37	6291.85			20.9	12935	7113.99	6743.1
21.2	22679.7	6799.8	6259.81			21.2	12865.8	7087.25	6719.05
21.5	22555.2	6774.23	6227.75			21.5	12796.7	7060.5	6695
21.8	22430.8	6748.66	6195.7			21.8	12727.5	7033.76	6670.95
22.1	22314.5	6725.14	6165.67			22.1	12660.5	7008.84	6648.79
22.4	22204.7	6703.36	6137.14			22.4	12595.5	6985.27	6628.26
22.7	22102.2	6683.2	6110.03			22.7	12532.9	6963.42	6609.19
23	22006.4	6664.41	6084.26			23	12472.7	6943.07	6591.49
23.3	21917.4	6647.04	6059.41			23.3	12414.3	6924.12	6575.02
23.6	21833.3	6630.6	6035.53			23.6	12357.5	6906.25	6559.23
23.9	21755.1	6615.03	6012.7			23.9	12302.1	6889.86	6543.9
24.2	21681.2	6600	5990.7			24.2	12248	6874.44	6529
24.5	21611.5	6585.57	5969.56			24.5	12194.9	6860.03	6514.89
24.8	21546.7	6571.77	5949.33			24.8	12143.4	6846.52	6501.87
25.1	21485.9	6558.61	5929.66			25.1	12093	6833.85	6490.13
25.4	21428	6545.68	5910.31			25.4	12043.1	6821.69	6479.72
25.7	21373.5	6533.09	5891.17			25.7	11993.3	6810.14	6470.7
26	21321.8	6520.63	5872.01			26	11943.8	6798.85	6462.48
26.3	21272.2	6508.02	5852.92			26.3	11893.8	6787.77	6454.86
26.6	21225.4	6495.53	5833.93			26.6	11844	6777.04	6447.71
26.9	21182	6483.54	5815.15			26.9	11794.8	6766.75	6441.17
27.2	21142.8	6472.02	5796.8			27.2	11746.6	6757.05	6435.23
27.5	21108.1	6461.27	5778.73			27.5	11699.3	6748.37	6430.23
27.8	21078.2	6451.43	5760.94			27.8	11653.1	6740.76	6426.01
28.1	21052.8	6442	5743.44			28.1	11607.5	6733.85	6422.53
28.4	21031.6	6432.9	5726.18			28.4	11562.2	6727.53	6419.39
28.7	21014.3	6424.3	5708.97			28.7	11517.2	6721.79	6416.59
29	21000.3	6415.82	5691.91			29	11472.4	6715.92	6413.66
29.3	20988.3	6406.8	5674.18			29.3	11427.1	6709.55	6410.15
29.6	20975.3	6396.66	5654.83			29.6	11379.9	6702.16	6405.29
29.9	20959.5	6384.46	5633.16			29.9	11329.5	6692.9	6398.55
30.2	20938.2	6369.27	5608.73			30.2	11274.9	6681.04	6389.21
30.5	20911.3	6350.8	5581.28			30.5	11215.9	6666.77	6377.31
30.8	20880.8	6329.9	5551.49			30.8	11153.4	6650.54	6363.41
31.1	20849.8	6307.49	5520.8			31.1	11089.7	6633.44	6348.63
31.4	20821.6	6285.08	5489.94			31.4	11026.7	6616.7	6333.8
31.7	20798.8	6263.77	5459.84			31.7	10965.4	6601.22	6319.78
32	20783.7	6244.61	5431.19			32	10907.5	6587.7	6307.3
32.3	20777.3	6228.06	5404.8			32.3	10853.8	6576.73	6296.63
32.6	20781.7	6214.67	5380.85			32.6	10804.4	6568.22	6288.02
32.9	20797.9	6204.35	5359.84			32.9	10760.1	6562.39	6281.88
33.2	20826.9	6197.27	5341.58			33.2	10721.4	6559.56	6278.64
33.5	20867.1	6192.59	5325.85			33.5	10687.3	6559.29	6277.73
33.8	20917.4	6189.63	5311.98			33.8	10657.6	6560.96	6279.23
34.1	20975.2	6187.72	5298.91			34.1	10630.8	6564.54	6282.53
34.4	21038.2	6186.23	5286.08			34.4	10605.2	6569.18	6286.9
34.7	21104.2	6184.8	5273.26			34.7	10580.1	6574.23	6291.67
35	21174.6	6183.81	5260.44			35	10555.5	6579.51	6296.99
35.3	21249.3	6183.65	5247.41			35.3	10530.6	6585.18	6302.37
35.6	21328.9	6184.35	5234.9			35.6	10505.9	6590.88	6307.64
35.9	21414.2	6186.19	5222.92			35.9	10481.4	6596.78	6312.85
36.2	21506.5	6189.03	5211.76			36.2	10457.4	6602.74	6317.93
36.5	21604.6	6193.1	5201.38			36.5	10433.1	6608.71	6322.46
36.8	21708.5	6198.03	5192.19			36.8	10408.6	6614.07	6326.29
37.1	21817.8	6203.87	5183.98			37.1	10383.8	6618.7	6329.49
37.4	21932.3	6210.42	5176.85			37.4	10358.4	6622.28	6331.88
37.7	22051.6	6217.84	5170.33			37.7	10332.6	6624.84	6333.27
38	22176.2	6225.92	5164.45			38	10306.8	6626.42	6333.98
38.3	22306.1	6234.93	5159.21			38.3	10281.3	6627.38	6334.23
38.6	22441.3	6245.09	5154.41			38.6	10256.1	6627.75	6333.95
38.9	22581.8	6256.7	5150.26			38.9	10231.9	6627.76	6333.39
39.2	22727.9	6269.88	5147.23			39.2	10208.1	6627.64	6332.63
39.5	22879.8	6284.76	5145.39			39.5	10185.4	6627.35	6331.64
39.8	23038.7	6301.52	5144.64			39.8	10164.1	6627.03	6330.29
40.1	23205.8	6320.09	5145.55			40.1	10144.7	6627.05	6328.89
40.4	23380.8	6340.5	5148.01			40.4	10127.1	6627.26	6327.2
40.7	23565.5	6362.9	5151.94			40.7	10112.5	6627.77	6325.6
41	23759.8	6387.49	5157.63			41	10100.4	6629	6324.19
41.3	23962.2	6414.29	5165.05			41.3	10091	6630.58	6323.06
41.6	24172.1	6443.58	5173.95			41.6	10084.2	6632.51	6322.03
41.9	24390.4	6475.57	5184.34			41.9	10080.5	6635.12	6321.45
42.2	24614.9	6510	5196.49			42.2	10079.7	6638.11	6321.03
42.5	24845.4	6546.74	5210.26			42.5	10082.2	6641.11	6320.65
42.8	25082.4	6585.78	5226.02			42.8	10088.2	6644.56	6320.45
43.1	25325.6	6627.1	5243.71			43.1	10097.6	6648.18	6320.47
43.4	25574.4	6670.32	5263.57			43.4	10110.5	6651.8	6320.5
43.7	25829.7	6715.79	5285.2			43.7	10126.7	6655.64	6320.57
44	26093.2	6763.62	5308.83			44	10146.6	6660.27	6320.89
44.3	26363.6	6813.46	5334.03			44.3	10170.9	6665.52	6321.42
44.6	26641.8	6864.97	5361.02			44.6	10200.1	6671.57	6322.19
44.9	26927.4	6918.4	5389.57			44.9	10234.7	6678.64	6323.44
45.2	27221.3	6973.6	5420.05			45.2	10276	6687.08	6325.78
45.5	27518.9	7029.85	5451.55			45.5	10323	6695.9	6328.72
45.8	27820.8	7087.06	5484.24			45.8	10375.5	6705.3	6332.29
46.1	28126.3	7145.38	5517.89			46.1	10434.4	6715.26	6336.58
46.4	28434.8	7204.6	5552.21			46.4	10499.7	6725.82	6341.52
46.7	28745.3	7264.43	5586.74			46.7	10571.2	6736.76	6346.55
47	29062.1	7325.57	5622.36			47	10651.5	6749.32	6352.48
47.3	29385.3	7388.67	5658.72			47.3	10741	6763.57	6359.49
47.6	29714.7	7453.71	5695.56			47.6	10840	6779.68	6367.68
47.9	30051.2	7520.84	5733.15			47.9	10949.3	6797.83	6377.27
48.2	30396.4	7590.82	5771.81			48.2	11069.4	6818.24	6388.38
48.5	30748.5	7663.86	5811.04			48.5	11200.5	6840.52	6400.88
48.8	31108.3	7739.99	5851.26			48.8	11343.6	6864.86	6414.74
49.1	31477.2	7819.67	5892.82			49.1	11499.2	6891.6	6430.22
49.4	31855.8	7903.65	5935.6			49.4	11668.3	6921.13	6447.46
49.7	32240.9	7991.61	5979.31			49.7	11850.7	6953.6	6466.99
50	32633	8084.05	6024.46			50	12047.2	6989.16	6488.9
50.3	33029.5	8181.37	6070.71			50.3	12257.6	7028.26	6513.68
50.6	33430	8284.26	6118.31			50.6	12483.8	7071.15	6541.71
50.9	33832.3	8393.24	6167.61			50.9	12727	7118.17	6573.49
51.2	34234.2	8509.45	6218.81			51.2	12989.3	7169.76	6609.01
51.5	34631.3	8633.5	6271.55			51.5	13270.9	7226.67	6648.59
51.8	35020.8	8766.43	6326.32			51.8	13575.3	7289.43	6692.58
52.1	35395.8	8909.14	6382.73			52.1	13902.6	7358.65	6741.05
52.4	35749.2	9061.91	6440.16			52.4	14251.6	7434.3	6793.91
52.7	36078.3	9226.57	6499.12			52.7	14625.3	7517.06	6852.1
53	36377.2	9404.16	6559.3			53	15023.7	7607.17	6915.68
53.3	36641.5	9596.19	6620.53			53.3	15446.3	7704.93	6984.76
53.6	36868.9	9804.16	6683.14			53.6	15892.7	7810.45	7059.5
53.9	37057.2	10030.7	6747.8			53.9	16364.8	7924.51	7140.15
54.2	37204	10276.8	6813.98			54.2	16858.9	8047.22	7226.09
54.5	37309.9	10545	6882.79			54.5	17375.9	8178.95	7317.64
54.8	37376.7	10838.3	6954.78			54.8	17914.5	8320.19	7414.66
55.1	37404.7	11159	7030.78			55.1	18473.9	8471.4	7517.3
55.4	37399.6	11511.3	7112.32			55.4	19054.5	8633.9	7626.15
55.7	37363.6	11898.3	7201.14			55.7	19656.3	8808.41	7741.41
56	37303.9	12324.1	7299.22			56	20279.7	8996.96	7863.99
56.3	37222.2	12794.8	7409.64			56.3	20927.3	9202.22	7995.41
56.6	37123	13312.3	7534.58			56.6	21596.5	9425.81	8135.81
56.9	37006.2	13881.5	7676.97			56.9	22285.9	9669.95	8285.83
57.2	36877.1	14504.3	7839.92			57.2	22992.1	9936.92	8446.35
57.5	36733	15178.2	8025.43			57.5	23705.4	10226.5	8616.13
57.8	36576.7	15895.8	8234.95			57.8	24411.9	10537	8793.4
58.1	36410.1	16656.8	8472.34			58.1	25107.7	10870.3	8978.71
58.4	36237.7	17453.8	8741.75			58.4	25782.2	11228.1	9172.36
58.7	36057.8	18277.8	9046			58.7	26427.5	11610.3	9373.86
59	35874.8	19123.2	9390.47			59	27042	12021	9585.5
59.3	35688.1	19979.7	9779.01			59.3	27622.8	12463	9808.69
59.6	35498.7	20831	10214.2			59.6	28164	12937.7	10044.8
59.9	35303	21652.7	10693.9			59.9	28654.6	13441.4	10291.8
60.2	35105.2	22431.2	11221.8			60.2	29093.9	13979.1	10553.1
60.5	34903.4	23145.3	11796.2			60.5	29476.5	14550.1	10829.5
60.8	34701.2	23782.2	12415.7			60.8	29803	15155.8	11124.3
61.1	34497.2	24328.5	13076.3			61.1	30070.7	15796.4	11439.2
61.4	34295.2	24785.8	13776.1			61.4	30289.3	16476.6	11781.8
61.7	34091.3	25149.3	14502.1			61.7	30458.3	17190.4	12153.2
62	33886.1	25425.2	15243.3			62	30581.2	17935.8	12557.6
62.3	33677.3	25621.2	15985			62.3	30662.1	18708.7	12998.4
62.6	33466.4	25750.5	16709.6			62.6	30706.9	19501.2	13477.4
62.9	33251.5	25825.4	17396.5			62.9	30717.6	20302.3	13994.5
63.2	33035.4	25860.4	18030.4			63.2	30700.7	21104.8	14552.1
63.5	32817.9	25867.1	18595.4			63.5	30661.1	21894.9	15149.7
63.8	32599	25854.2	19078.8			63.8	30601.2	22656.4	15783.5
64.1	32376.7	25827.8	19475.4			64.1	30525.6	23376.9	16451.7
64.4	32151.8	25791.8	19787.9			64.4	30438.7	24043	17150.2
64.7	31921.6	25747.7	20020.6			64.7	30341.3	24639	17870.2
65	31687	25695.2	20183.8			65	30234	25155.3	18602.6
65.3	31448	25634.7	20291.3			65.3	30119.3	25585.7	19338.9
65.6	31207.5	25566.8	20356.7			65.6	29997.6	25928.3	20069.4
65.9	30964.8	25490.6	20389.7			65.9	29868.7	26185.7	20781.5
66.2	30722.2	25406.4	20402.1			66.2	29734	26366	21466.1
66.5	30478.9	25314.6	20400.4			66.5	29594.6	26479.3	22112.2
66.8	30236.7	25216.6	20390			66.8	29450.3	26540.1	22709.4
67.1	29994	25113.3	20373.4			67.1	29301.1	26559	23244.4
67.4	29752	25006.4	20352.9			67.4	29147.5	26547.3	23709.3
67.7	29510	24895.3	20328			67.7	28988	26513.5	24095.3
68	29269.3	24782.2	20299.8			68	28823.9	26465.5	24399.8
68.3	29028.2	24665.9	20268			68.3	28655.6	26405.2	24622.6
68.6	28787.3	24545.1	20232.6			68.6	28482.5	26336.4	24769.2
68.9	28546.4	24419.4	20194.9			68.9	28304.7	26260	24848.7
69.2	28306.8	24291.7	20155.8			69.2	28125.3	26177.4	24874.6
69.5	28067.2	24159.6	20114.7			69.5	27940.8	26088	24857.7
69.8	27829.2	24024	20071.1			69.8	27751.7	25992.5	24810.5
70.1	27592.3	23886.5	20027			70.1	27558.4	25890	24744.5
70.4	27357.6	23747.7	19979.7			70.4	27360.7	25781.4	24667.1
70.7	27123.8	23605.9	19928.2			70.7	27156.5	25666.5	24582.6
71	26893	23463.1	19873.2			71	26949.9	25546.1	24495.4
71.3	26664.2	23319.4	19814.6			71.3	26740.8	25419.8	24405.6
71.6	26438.7	23175.3	19749.6			71.6	26531	25288.7	24313.1
71.9	26216	23030	19681.2			71.9	26321.3	25152.4	24215.2
72.2	25996.1	22884.2	19609.3			72.2	26113.6	25010.1	24109.9
72.5	25778.2	22736.9	19533.1			72.5	25905.3	24860.7	23993.7
72.8	25563.2	22589.4	19453.2			72.8	25698	24705.8	23866.6
73.1	25349.3	22440.3	19368.5			73.1	25490	24544.1	23726.1
73.4	25137	22291.3	19277.7			73.4	25281.6	24376.3	23573
73.7	24925.8	22142	19180.2			73.7	25071.5	24203	23408.2
74	24716.2	21993.8	19076.5			74	24862.2	24025.2	23234.5
74.3	24506.4	21844.6	18965.5			74.3	24651.9	23841.5	23051.2
74.6	24297.1	21695.7	18849.4			74.6	24442.8	23654	22861.6
74.9	24087.9	21546	18727.5			74.9	24233.7	23462.3	22666.7
75.2	23879.9	21395.9	18600.6			75.2	24026.2	23268	22468.2
75.5	23672.8	21245.2	18468.9			75.5	23819.6	23071.8	22267
75.8	23467.9	21095.6	18334.1			75.8	23615.6	22874.1	22065.7
76.1	23265.2	20945.4	18195.6			76.1	23410.7	22673.2	21863.9
76.4	23064.6	20795.9	18055.8			76.4	23206	22470.1	21662.8
76.7	22864.2	20646.8	17915.9			76.7	23000.5	22263.6	21461.5
77	22663.8	20497.5	17776.7			77	22793.1	22054.1	21260
77.3	22463.8	20347.2	17637.8			77.3	22583.4	21843.2	21057.7
77.6	22263.4	20197	17499.7			77.6	22374.9	21633.2	20855.2
77.9	22063.7	20045.7	17360.6			77.9	22167.5	21423	20651.8
78.2	21866.5	19894.9	17220.4			78.2	21962.3	21214.2	20449.2
78.5	21671.8	19744.2	17078.4			78.5	21759.4	21006.3	20247.9
78.8	21479	19594	16935.1			78.8	21558.7	20798.3	20047.9
79.1	21288.4	19443.8	16791.2			79.1	21359.4	20589.9	19849.6
79.4	21100.2	19293.5	16649			79.4	21161.4	20382.7	19653.6
79.7	20913.2	19141.9	16508.4			79.7	20964.5	20176.2	19458.7
80	20728.8	18990	16370.9			80	20769.4	19971.2	19266.2
80.3	20546.3	18837.3	16236			80.3	20576.3	19767.8	19075.4
80.6	20367	18684.3	16105.2			80.6	20385.2	19567	18887.2
80.9	20189.7	18532	15977			80.9	20196.7	19367.9	18701.8
81.2	20014.9	18380	15851.5			81.2	20011.2	19170.2	18519.9
81.5	19841.4	18227	15727.7			81.5	19827.8	18973.3	18340.6
81.8	19670	18073.3	15607.1			81.8	19646.7	18777.9	18164.8
82.1	19499.9	17918.9	15488.1			82.1	19467	18583.2	17992.5
82.4	19332.4	17763.6	15372.2			82.4	19287.6	18389	17823.8
82.7	19166.1	17608.4	15258.9			82.7	19107.6	18195.4	17658.4
83	19001.7	17454.5	15149.6			83	18926.9	18002.5	17497.6
83.3	18837.7	17301.3	15042.5			83.3	18743.3	17807.9	17340.4
83.6	18672.8	17149.2	14936.6			83.6	18557	17610.3	17186.7
83.9	18505.1	16998.5	14830.8			83.9	18367.3	17409.8	17036.5
84.2	18336.6	16850	14725.7			84.2	18176.2	17208	16890.7
84.5	18166.5	16703.9	14620.4			84.5	17985.3	17004.9	16748.2
84.8	17997.5	16561.5	14515.9			84.8	17799.4	16805.1	16610.2
85.1	17830.7	16422	14413.2			85.1	17618.5	16610	16475.4
85.4	17667.7	16284.7	14312.2			85.4	17444.2	16422	16343
85.7	17506.5	16147.4	14211.3			85.7	17273.8	16239.2	16210.4
86	17348.5	16010.1	14110.4			86	17105.2	16062.3	16076.7
86.3	17191.2	15871.4	14008.1			86.3	16935.9	15889	15939.6
86.6	17035.3	15732	13905.2			86.6	16766.9	15719.1	15799.8
86.9	16880.2	15592	13801.6			86.9	16597.2	15550.3	15656.2
87.2	16726.1	15453	13698.2			87.2	16429	15383.2	15510.8
87.5	16572.5	15313.4	13595.5			87.5	16262.4	15216.8	15363.5
87.8	16420.4	15175.2	13493.6			87.8	16096.8	15050.9	15216.5
88.1	16269.3	15036.7	13391.9			88.1	15930.2	14885.5	15069.4
88.4	16119.7	14898.9	13290.3			88.4	15763.4	14721	14923.4
88.7	15971.3	14761.3	13187.9			88.7	15594.8	14557.5	14778
89	15825.8	14625.3	13085.8			89	15428.2	14395.5	14633.6
89.3	15680.5	14489	12983.3			89.3	15260.2	14234	14489.1
89.6	15539.5	14355	12881.7			89.6	15098.8	14075	14345

## Sheet: Extended Data Fig. 5c
USP54~diUb-PA				diUb-PA				USP54 (21-369)
Mass (Da)	Intensity (a.u.)	normalized intensity		Mass (Da)	Intensity (a.u.)	normalized intensity		Mass (Da)	Intensity (a.u.)	normalized intensity
2000	1	7.56064e-06		2000	1	8.68187e-07		2000	1	4.32766e-06
2142	0	0		17092	0	0		3619	0	0
2146	207	0.00156505		17093	0	0		3620	46	0.000199072
2147	79	0.00059729		17094	1045	0.000907255		3621	108	0.000467387
2148	101	0.000763624		17095	2157	0.00187268		3622	0	0
2149	117	0.000884594		17096	4028	0.00349706		4417	0	0
2150	0	0		17097	10149	0.00881123		4419	175	0.00075734
3706	0	0		17098	16678	0.0144796		4420	61	0.000263987
3707	370	0.00279744		17099	31802	0.0276101		4421	158	0.00068377
3708	367	0.00277475		17100	51771	0.0449469		4422	348	0.00150602
3709	0	0		17101	84830	0.0736483		4423	234	0.00101267
4391	0	0		17102	125408	0.108878		4424	0	0
4392	0	0		17103	181971	0.157985		7945	0	0
4393	878	0.00663824		17104	249519	0.216629		7961	111	0.00048037
4394	195	0.00147432		17105	332465	0.288642		7963	0	0
4395	0	0		17106	427721	0.371342		9933	0	0
4739	0	0		17107	533702	0.463353		9942	0	0
4746	796	0.00601827		17108	646421	0.561214		9951	77	0.000333229
4748	0	0		17109	761862	0.661438		9953	0	0
4812	0	0		17110	873335	0.758218		9965	0	0
4814	55	0.000415835		17111	974553	0.846094		9966	109	0.000471714
4815	68	0.000514123		17112	1060925	0.921081		9972	0	0
4816	875	0.00661556		17113	1119122	0.971607		9973	158	0.00068377
4817	361	0.00272939		17114	1150840	0.999144		9974	411	0.00177867
4818	125	0.00094508		17115	1151826	1		9975	792	0.0034275
4821	99	0.000748503		17116	1116921	0.969696		9976	1131	0.00489458
4822	71	0.000536805		17117	1052405	0.913684		9977	1324	0.00572982
4825	52	0.000393153		17118	961093	0.834408		9978	1321	0.00571683
4827	0	0		17119	849910	0.737881		9979	1133	0.00490323
6321	0	0		17120	726367	0.630622		9980	722	0.00312457
6330	343	0.0025933		17121	599148	0.520172		9981	179	0.00077465
6331	692	0.00523196		17122	475630	0.412936		9982	0	0
6332	358	0.00270671		17123	362611	0.314814		9983	0	0
6335	104	0.000786306		17124	264569	0.229695		12937	0	0
6336	221	0.0016709		17125	184648	0.160309		12939	142	0.000614527
6337	346	0.00261598		17126	123353	0.107093		12940	234	0.00101267
6338	590	0.00446078		17127	78866	0.0684704		12941	299	0.00129397
6339	381	0.0028806		17128	49191	0.042707		12942	311	0.0013459
6341	0	0		17129	30356	0.0263547		12943	272	0.00117712
8276	0	0		17130	20172	0.0175131		12944	213	0.000921791
8283	0	0		17131	15563	0.0135116		12945	159	0.000688097
8285	392	0.00296377		17132	16046	0.0139309		12946	115	0.00049768
8286	1019	0.00770429		17133	18010	0.015636		12948	0	0
8287	2015	0.0152347		17134	18503	0.0160641		19310	0	0
8288	3292	0.0248896		17135	21930	0.0190393		19311	66	0.000285625
8289	3881	0.0293428		17136	27070	0.0235018		19312	98	0.00042411
8290	3596	0.027188		17137	28837	0.0250359		19313	115	0.00049768
8291	2957	0.0223568		17138	25742	0.0223489		19314	118	0.000510663
8292	2118	0.0160134		17139	30737	0.0266855		19315	89	0.000385161
8293	1022	0.00772697		17140	25959	0.0225373		19316	0	0
8294	135	0.00102069		17141	30687	0.026642		19322	0	0
8295	339	0.00256306		17142	23323	0.0202487		19345	106	0.000458731
8296	694	0.00524708		17143	31203	0.02709		19346	116	0.000502008
8297	685	0.00517904		17144	29911	0.0259683		19347	136	0.000588561
8298	632	0.00477832		17145	32572	0.0282786		19348	134	0.000579906
8299	558	0.00421884		17146	33704	0.0292614		19349	126	0.000545285
8300	500	0.00378032		17147	33187	0.0288125		19350	110	0.000476042
8301	329	0.00248745		17148	36202	0.0314301		19351	89	0.000385161
8302	142	0.00107361		17149	37192	0.0322896		19353	0	0
8303	0	0		17150	37614	0.032656		19873	0	0
11370	0	0		17151	37293	0.0323773		19875	0	0
11372	442	0.0033418		17152	36067	0.0313129		19876	0	0
11373	838	0.00633581		17153	32323	0.0280624		19883	0	0
11374	1172	0.00886107		17154	31107	0.0270067		19884	0	0
11375	1324	0.0100103		17155	27942	0.0242589		19886	38	0.000164451
11376	1115	0.00843011		17156	24438	0.0212167		19887	65	0.000281298
11377	746	0.00564023		17157	20811	0.0180678		19888	108	0.000467387
11378	387	0.00292597		17158	17198	0.0149311		19889	164	0.000709735
11379	139	0.00105093		17159	13934	0.0120973		19890	228	0.000986705
11384	98	0.000740942		17160	10983	0.00953529		19891	984	0.00425841
11385	166	0.00125507		17161	8698	0.00755149		19892	1143	0.00494651
11386	200	0.00151213		17162	6153	0.00534195		19893	1197	0.0051802
11387	192	0.00145164		17163	5265	0.004571		19894	1459	0.00631405
11388	142	0.00107361		17164	4705	0.00408482		19895	1695	0.00733538
11389	72	0.000544366		17165	4544	0.00394504		19896	1736	0.00751281
11390	0	0		17166	4795	0.00416296		19897	1892	0.00818792
14212	0	0		17167	5035	0.00437132		19898	2101	0.0090924
14213	154	0.00116434		17168	5023	0.0043609		19899	2628	0.0113731
14214	455	0.00344009		17169	5135	0.00445814		19900	2986	0.0129224
14215	624	0.00471784		17170	4953	0.00430013		19901	3312	0.0143332
14216	433	0.00327376		17171	4533	0.00393549		19902	3591	0.0155406
14218	0	0		17172	3553	0.00308467		19903	3771	0.0163196
14226	0	0		17173	3181	0.0027617		19904	3826	0.0165576
14236	295	0.00223039		17174	1506	0.00130749		19905	3720	0.0160989
14237	106	0.000801427		17175	1381	0.00119897		19906	3537	0.0153069
14240	322	0.00243452		17176	643	0.000558244		19907	3243	0.0140346
14241	838	0.00633581		17177	0	0		19908	3001	0.0129873
14242	1249	0.00944323		80000	1	8.68187e-07		19909	2806	0.0121434
14243	1207	0.00912569						19910	2467	0.0106763
14244	758	0.00573096						19911	2333	0.0100964
14245	288	0.00217746						19912	2185	0.00945593
14246	58	0.000438517						19913	2118	0.00916597
14248	48	0.000362911						19914	1668	0.00721853
14249	219	0.00165578						19915	1608	0.00695887
14250	463	0.00350057						19916	1332	0.00576444
14251	558	0.00421884						19917	1204	0.0052105
14252	401	0.00303182						19918	1072	0.00463925
14253	164	0.00123994						19919	962	0.0041632
14254	76	0.000574608						19920	831	0.00359628
14255	137	0.00103581						19921	708	0.00306398
14256	183	0.0013836						19922	719	0.00311158
14258	0	0						19923	807	0.00349242
18580	0	0						19924	811	0.00350973
18581	47	0.00035535						19925	668	0.00289087
18582	124	0.000937519						19926	615	0.00266151
18583	209	0.00158017						19927	532	0.00230231
18584	254	0.0019204						19928	236	0.00102133
18585	244	0.0018448						19929	178	0.000770323
18586	174	0.00131555						19930	121	0.000523646
18587	86	0.000650215						19931	64	0.00027697
18604	86	0.000650215						19932	0	0
18605	0	0						19935	139	0.000601544
18961	0	0						19936	186	0.000804944
18963	0	0						19937	242	0.00104729
18966	0	0						19938	0	0
18985	189	0.00142896						38657	0	0
18986	415	0.00313766						38658	354	0.00153199
18987	1089	0.00823353						38659	315	0.00136321
18988	1646	0.0124448						38660	276	0.00119443
18989	2006	0.0151666						38661	237	0.00102565
18990	2347	0.0177448						38662	198	0.000856876
18991	2089	0.0157942						38663	158	0.00068377
18992	1787	0.0135109						38664	119	0.000514991
18993	1318	0.00996492						38665	98	0.00042411
18994	1046	0.00790843						38666	99	0.000428438
18995	879	0.0066458						38674	110	0.000476042
18996	805	0.00608631						38675	114	0.000493353
18997	745	0.00563267						38676	128	0.00055394
18998	722	0.00545878						38677	141	0.000610199
18999	658	0.0049749						38678	154	0.000666459
19000	538	0.00406762						38679	151	0.000653476
19001	338	0.0025555						38680	144	0.000623182
19002	290	0.00219258						38681	138	0.000597216
19003	198	0.00149701						38682	125	0.000540957
19005	0	0						38683	106	0.000458731
19403	0	0						38684	86	0.000372178
19404	106	0.000801427						38685	68	0.000294281
19405	124	0.000937519						38686	74	0.000320247
19406	137	0.00103581						38697	138	0.000597216
19407	141	0.00106605						38698	143	0.000618855
19408	137	0.00103581						38699	174	0.000753012
19409	125	0.00094508						38700	236	0.00102133
19410	100	0.000756064						38701	298	0.00128964
19411	70	0.000529245						38702	359	0.00155363
19412	0	0						38703	416	0.0018003
28458	0	0						38704	474	0.00205131
28465	0	0						38705	531	0.00229799
28467	115	0.000869473						38706	565	0.00244513
28468	72	0.000544366						38707	588	0.00254466
28474	0	0						38708	610	0.00263987
28477	71	0.000536805						38709	623	0.00269613
28478	71	0.000536805						38710	609	0.00263554
28479	147	0.00111141						38711	595	0.00257495
28480	455	0.00344009						38712	581	0.00251437
28481	682	0.00515635						38713	539	0.00233261
28482	857	0.00647947						38714	492	0.00212921
28483	1004	0.00759088						38715	445	0.00192581
28484	1036	0.00783282						38716	394	0.0017051
28485	1097	0.00829402						38717	337	0.00145842
28486	1141	0.00862669						38718	281	0.00121607
28487	1304	0.00985907						38719	225	0.000973722
28488	1478	0.0111746						38720	179	0.00077465
28489	1821	0.0137679						38721	134	0.000579906
28490	2141	0.0161873						38722	89	0.000385161
28491	2251	0.017019						38723	0	0
28492	2353	0.0177902						38767	128	0.00055394
28493	2152	0.0162705						38768	118	0.000510663
28494	1946	0.014713						38769	116	0.000502008
28495	1728	0.0130648						38823	0	0
28496	1490	0.0112653						38851	0	0
28497	1339	0.0101237						38916	598	0.00258794
28498	1265	0.0095642						38917	563	0.00243647
28499	1113	0.00841499						38918	527	0.00228067
28500	996	0.00753039						38919	488	0.0021119
28501	776	0.00586705						38920	450	0.00194744
28502	465	0.0035157						38921	412	0.00178299
28503	398	0.00300913						38922	373	0.00161422
28504	480	0.00362911						38923	347	0.0015017
28505	411	0.00310742						38924	321	0.00138918
28506	506	0.00382568						38925	296	0.00128099
28507	628	0.00474808						38926	270	0.00116847
28508	782	0.00591242						38927	251	0.00108624
28509	968	0.0073187						38928	238	0.00102998
28510	1130	0.00854352						38929	225	0.000973722
28511	1226	0.00926934						38930	212	0.000917463
28512	1304	0.00985907						38931	200	0.000865531
28513	1286	0.00972298						38932	191	0.000826582
28514	1259	0.00951884						38933	182	0.000787633
28515	1184	0.00895179						38934	173	0.000748684
28516	1091	0.00824865						38935	164	0.000709735
28517	993	0.00750771						38936	157	0.000679442
28518	869	0.00657019						38937	151	0.000653476
28519	725	0.00548146						38938	145	0.00062751
28520	577	0.00436249						38939	139	0.000601544
28521	424	0.00320571						38940	134	0.000579906
28522	272	0.00205649						38941	131	0.000566923
28523	93	0.000703139						38942	129	0.000558268
28524	0	0						38943	126	0.000545285
28529	115	0.000869473						38944	123	0.000532302
28530	132	0.000998004						38945	118	0.000510663
28531	212	0.00160285						38946	112	0.000484697
28532	291	0.00220015						38947	107	0.000463059
28533	342	0.00258574						38948	101	0.000437093
28534	380	0.00287304						38949	0	0
28535	403	0.00304694						39672	0	0
28536	355	0.00268403						39673	139	0.000601544
28537	308	0.00232868						39674	164	0.000709735
28538	239	0.00180699						39675	189	0.000817927
28539	161	0.00121726						39676	213	0.000921791
28541	0	0						39677	238	0.00102998
56788	0	0						39678	261	0.00112952
56798	0	0						39679	280	0.00121174
56799	83	0.000627533						39680	299	0.00129397
56800	103	0.000778746						39681	319	0.00138052
56801	122	0.000922398						39682	412	0.00178299
56802	142	0.00107361						39683	450	0.00194744
56803	162	0.00122482						39684	548	0.00237156
56804	182	0.00137604						39685	595	0.00257495
56805	199	0.00150457						39686	820	0.00354868
56806	337	0.00254793						39687	1057	0.00457433
56807	354	0.00267647						39688	1647	0.00712765
56808	372	0.00281256						39689	2164	0.00936505
56809	390	0.00294865						39690	2824	0.0122213
56810	545	0.00412055						39691	3367	0.0145712
56811	544	0.00411299						39692	4337	0.018769
56812	529	0.00399958						39693	5289	0.022889
56813	514	0.00388617						39694	6530	0.0282596
56814	499	0.00377276						39695	7862	0.034024
56815	483	0.00365179						39696	9006	0.0389749
56816	459	0.00347033						39697	10465	0.0452889
56817	314	0.00237404						39698	12188	0.0527455
56818	298	0.00225307						39699	14909	0.064521
56819	281	0.00212454						39700	17204	0.074453
56820	379	0.00286548						39701	19844	0.085878
56821	361	0.00272939						39702	23049	0.0997481
56822	344	0.00260086						39703	27046	0.117046
56823	203	0.00153481						39704	31586	0.136693
56824	182	0.00137604						39705	36381	0.157444
56825	152	0.00114922						39706	41698	0.180455
56826	122	0.000922398						39707	47660	0.206256
56827	92	0.000695579						39708	54223	0.234658
56828	72	0.000544366						39709	61454	0.265952
56829	653	0.0049371						39710	69126	0.299154
56830	963	0.00728089						39711	77340	0.334701
56831	1562	0.0118097						39712	86103	0.372624
56832	2061	0.0155825						39713	95534	0.413438
56833	2644	0.0199903						39714	105348	0.45591
56834	3030	0.0229087						39715	115494	0.499818
56835	3622	0.0273846						39716	126050	0.545501
56836	4174	0.0315581						39717	136584	0.591088
56837	4986	0.0376973						39718	147570	0.638632
56838	5572	0.0421279						39719	158396	0.685483
56839	6439	0.0486829						39720	168863	0.730781
56840	7524	0.0568862						39721	179300	0.775949
56841	8440	0.0638118						39722	189098	0.818351
56842	9400	0.07107						39723	198269	0.85804
56843	11258	0.0851176						39724	206608	0.894128
56844	12414	0.0938577						39725	214276	0.927313
56845	13941	0.105403						39726	220034	0.952231
56846	16088	0.121636						39727	224892	0.973255
56847	19332	0.146162						39728	228626	0.989415
56848	22304	0.168632						39729	230865	0.999104
56849	25262	0.190997						39730	231072	1
56850	28979	0.2191						39731	229972	0.99524
56851	32595	0.246439						39732	227898	0.986264
56852	37234	0.281513						39733	223444	0.966989
56853	42394	0.320526						39734	217577	0.941598
56854	47318	0.357754						39735	210830	0.9124
56855	52397	0.396155						39736	202797	0.877636
56856	58037	0.438797						39737	193538	0.837566
56857	64194	0.485347						39738	183357	0.793506
56858	71147	0.537917						39739	172624	0.747057
56859	78000	0.58973						39740	161492	0.698882
56860	84515	0.638987						39741	149835	0.648434
56861	90793	0.686453						39742	138081	0.597567
56862	97097	0.734115						39743	126331	0.546717
56863	103460	0.782223						39744	114820	0.496901
56864	109628	0.828857						39745	103807	0.449241
56865	115211	0.871068						39746	93509	0.404675
56866	119736	0.90528						39747	83496	0.361342
56867	124117	0.938403						39748	74154	0.320913
56868	127571	0.964518						39749	66027	0.285742
56869	130468	0.986421						39750	58898	0.25489
56870	132035	0.998269						39751	52226	0.226016
56871	132264	1						39752	46287	0.200314
56872	132174	0.99932						39753	41109	0.177906
56873	131211	0.992039						39754	37002	0.160132
56874	129519	0.979246						39755	33431	0.144678
56875	126301	0.954916						39756	30041	0.130007
56876	122275	0.924477						39757	27375	0.11847
56877	117819	0.890787						39758	25160	0.108884
56878	112988	0.854261						39759	23298	0.100826
56879	107770	0.81481						39760	21532	0.0931831
56880	102446	0.774557						39761	20021	0.086644
56881	96653	0.730758						39762	18642	0.0806762
56882	90826	0.686702						39763	17389	0.0752536
56883	85102	0.643425						39764	16135	0.0698267
56884	79477	0.600897						39765	14938	0.0646465
56885	73895	0.558693						39766	13734	0.059436
56886	68650	0.519038						39767	12810	0.0554373
56887	63554	0.480509						39768	11956	0.0517414
56888	58632	0.443295						39769	10984	0.047535
56889	54123	0.409204						39770	9908	0.0428784
56890	49826	0.376716						39771	8839	0.0382521
56891	45037	0.340508						39772	8710	0.0376939
56892	41213	0.311597						39773	8149	0.0352661
56893	37995	0.287266						39774	7113	0.0307826
56894	34701	0.262362						39775	6598	0.0285539
56895	30212	0.228422						39776	6680	0.0289087
56896	27112	0.204984						39777	6294	0.0272383
56897	24224	0.183149						39778	5722	0.0247628
56898	21660	0.163763						39779	5896	0.0255159
56899	19208	0.145225						39780	4811	0.0208204
56900	17153	0.129688						39781	4723	0.0204395
56901	15102	0.114181						39782	4223	0.0182757
56902	13086	0.0989385						39783	3644	0.01577
56903	11404	0.0862215						39784	4686	0.0202794
56904	10070	0.0761356						39785	4611	0.0199548
56905	8653	0.0654222						39786	4360	0.0188686
56906	8103	0.0612638						39787	4163	0.018016
56907	7388	0.055858						39788	3976	0.0172068
56908	6128	0.0463316						39789	3845	0.0166398
56909	5502	0.0415986						39790	3629	0.0157051
56910	5221	0.0394741						39791	3624	0.0156834
56911	4666	0.0352779						39792	2823	0.012217
56912	4521	0.0341816						39793	2373	0.0102695
56913	4168	0.0315127						39794	2827	0.0122343
56914	4290	0.0324351						39795	2665	0.0115332
56915	4193	0.0317017						39796	2608	0.0112865
56916	4064	0.0307264						39797	2536	0.0109749
56917	3999	0.030235						39798	1791	0.00775083
56918	4048	0.0306055						39799	1740	0.00753012
56919	4015	0.030356						39800	1553	0.00672085
56920	3653	0.027619						39801	1446	0.00625779
56921	3564	0.0269461						39802	1301	0.00563028
56922	3531	0.0266966						39803	1246	0.00539226
56923	3327	0.0251542						39804	1179	0.00510231
56924	2997	0.0226592						39805	1105	0.00478206
56925	2213	0.0167317						39806	1063	0.0046003
56926	2151	0.0162629						39807	969	0.0041935
56927	1915	0.0144786						39808	492	0.00212921
56928	1804	0.0136394						39809	403	0.00174405
56929	1776	0.0134277						39810	410	0.00177434
56930	1545	0.0116812						39811	289	0.00125069
56931	1409	0.0106529						39812	393	0.00170077
56932	1362	0.0102976						39813	408	0.00176568
56933	1323	0.0100027						39814	428	0.00185224
56934	1286	0.00972298						39815	441	0.0019085
56935	1180	0.00892155						39816	455	0.00196908
56936	1164	0.00880058						39817	454	0.00196476
56937	1121	0.00847547						39818	384	0.00166182
56938	1077	0.00814281						39819	383	0.00165749
56939	1059	0.00800671						39820	284	0.00122905
56940	859	0.00649459						39821	332	0.00143678
56941	1076	0.00813524						39822	73	0.000315919
56942	1136	0.00858888						39823	96	0.000415455
56943	963	0.00728089						39824	132	0.000571251
56944	1012	0.00765136						39825	168	0.000727046
56945	996	0.00753039						39826	210	0.000908808
56946	1072	0.008105						39827	255	0.00110355
56947	1148	0.00867961						39828	301	0.00130262
56948	1224	0.00925422						39829	345	0.00149304
56949	1294	0.00978346						39830	507	0.00219412
56950	1215	0.00918617						39831	563	0.00243647
56951	1192	0.00901228						39832	648	0.00280432
56952	1170	0.00884594						39833	718	0.00310726
56953	1146	0.00866449						39834	787	0.00340586
56954	1107	0.00836962						39835	854	0.00369582
56955	1196	0.00904252						39836	1000	0.00432766
56956	1127	0.00852084						39837	1042	0.00450942
56957	1028	0.00777233						39838	1071	0.00463492
56958	827	0.00625265						39839	1074	0.0046479
56959	784	0.00592754						39840	1077	0.00466088
56960	603	0.00455906						39841	1068	0.00462194
56961	596	0.00450614						39842	864	0.00373909
56962	43	0.000325107						39843	809	0.00350107
56965	140	0.00105849						39844	751	0.00325007
56966	137	0.00103581						39845	556	0.00240618
56967	0	0						39846	514	0.00222441
56968	0	0						39847	473	0.00204698
56969	90	0.000680457						39848	419	0.00181329
56970	146	0.00110385						39849	361	0.00156228
56971	308	0.00232868						39850	303	0.00131128
56972	407	0.00307718						39851	249	0.00107759
56973	708	0.00535293						39852	199	0.000861203
56974	868	0.00656263						39853	148	0.000640493
56975	1051	0.00794623						39855	0	0
56976	1275	0.00963981						40549	0	0
56977	1499	0.0113334						40623	248	0.00107326
56978	1735	0.0131177						40624	234	0.00101267
56979	2004	0.0151515						40625	217	0.000939101
56980	2237	0.0169131						40626	196	0.00084822
56981	2435	0.0184101						40627	176	0.000761667
56982	2631	0.019892						40628	155	0.000670787
56983	2820	0.021321						40629	135	0.000584233
56984	3042	0.0229995						40631	0	0
56985	3163	0.0239143						40686	115	0.00049768
56986	3323	0.025124						40687	115	0.00049768
56987	3506	0.0265076						40688	121	0.000523646
56988	3593	0.0271654						40689	134	0.000579906
56989	3666	0.0277173						40690	147	0.000636165
56990	3779	0.0285716						40691	161	0.000696753
56991	3908	0.029547						40692	174	0.000753012
56992	4014	0.0303484						40693	178	0.000770323
56993	4007	0.0302955						40694	179	0.00077465
56994	4003	0.0302652						40695	179	0.00077465
56995	3998	0.0302274						40696	180	0.000778978
56996	3993	0.0301896						40697	180	0.000778978
56997	3934	0.0297435						40698	169	0.000731374
56998	3815	0.0288438						40699	158	0.00068377
56999	3613	0.0273166						40700	147	0.000636165
57000	4395	0.033229						40701	136	0.000588561
57001	4152	0.0313918						40702	129	0.000558268
57002	3930	0.0297133						40703	128	0.00055394
57003	3598	0.0272032						40704	127	0.000549612
57004	3198	0.0241789						40742	94	0.0004068
57005	2792	0.0211093						40743	93	0.000402472
57006	2226	0.01683						40744	93	0.000402472
57007	2000	0.0151213						40745	94	0.0004068
57008	1748	0.013216						40746	96	0.000415455
57009	1454	0.0109932						40747	97	0.000419783
57010	1230	0.00929958						40748	99	0.000428438
57011	1134	0.00857376						40750	0	0
57012	933	0.00705407						80000	1	4.32766e-06
57013	750	0.00567048
57014	725	0.00548146
57015	706	0.00533781
57016	696	0.0052622
57017	711	0.00537561
57018	777	0.00587461
57019	835	0.00631313
57020	836	0.00632069
57021	835	0.00631313
57022	866	0.00654751
57023	908	0.00686506
57024	890	0.00672897
57025	867	0.00655507
57026	839	0.00634337
57027	785	0.0059351
57028	730	0.00551926
57029	745	0.00563267
57030	684	0.00517148
57031	607	0.00458931
57032	457	0.00345521
57033	443	0.00334936
57034	427	0.00322839
57035	409	0.0030923
57036	379	0.00286548
57037	350	0.00264622
57038	320	0.0024194
57039	288	0.00217746
57040	183	0.0013836
57041	169	0.00127775
57042	155	0.0011719
57043	141	0.00106605
57044	118	0.000892155
57045	95	0.00071826
57046	73	0.000551926
57047	50	0.000378032
57048	0	0
57066	0	0
58216	0	0
58217	167	0.00126263
58218	206	0.00155749
58219	245	0.00185236
58220	284	0.00214722
58221	323	0.00244209
58222	348	0.0026311
58223	361	0.00272939
58224	374	0.00282768
58225	635	0.004801
58226	694	0.00524708
58227	725	0.00548146
58228	743	0.00561755
58229	761	0.00575364
58230	764	0.00577633
58231	746	0.00564023
58232	719	0.0054361
58233	689	0.00520928
58234	659	0.00498246
58235	612	0.00462711
58236	536	0.0040525
58237	494	0.00373495
58238	456	0.00344765
58239	332	0.00251013
58240	292	0.00220771
58241	248	0.00187504
58242	204	0.00154237
58243	160	0.0012097
58244	116	0.000877034
58246	0	0
58251	0	0
58252	113	0.000854352
58253	142	0.00107361
58254	172	0.00130043
58255	201	0.00151969
58256	225	0.00170114
58257	235	0.00177675
58258	246	0.00185992
58259	256	0.00193552
58260	258	0.00195064
58261	239	0.00180699
58262	220	0.00166334
58263	201	0.00151969
58264	179	0.00135335
58265	150	0.0011341
58266	120	0.000907276
58267	91	0.000688018
58268	72	0.000544366
58269	79	0.00059729
58293	117	0.000884594
58294	118	0.000892155
58295	121	0.000914837
58296	156	0.00117946
58297	191	0.00144408
58298	226	0.0017087
58299	261	0.00197333
58301	0	0
58321	0	0
80000	1	7.56064e-06
