# Supplementary material for: Discovery and mechanism of K63-linkage-directed deubiquitinase activity in USP53
Source: Nat Chem Biol. 2024 Nov 25;21(5):746–57. doi: 10.1038/s41589-024-01777-0 (PMC12037411; doi:10.1038/s41589-024-01777-0)
Supplement: Supplementary file 24 — Numerical source data. [file 41589_2024_1777_MOESM24_ESM.xlsx]

## Sheet: Extended Data Fig. 9b
	USP54 F161K	USP54 F161K~Ub-PA	USP54 F161K~diUb-PA		USP54 F161K	USP54 F161K~Ub-PA	USP54 F161K~diUb-PA
temperature (°C)	fluorescence (a.u.)	fluorescence (a.u.)	fluorescence (a.u.)		Tm (°C)	Tm (°C)	Tm (°C)
20	8803.08	4691.26	4329.63		60.9	63.9	63.9
20.3	8778.48	4692.74	4329.55		60.9	63.9	64.2
20.6	8753.88	4694.22	4329.47		60.9	63.9	64.2
20.9	8729.28	4695.71	4329.39		61.2	64.2	64.2
21.2	8704.68	4697.19	4329.32
21.5	8680.08	4698.68	4329.24
21.8	8655.48	4700.16	4329.16
22.1	8628.85	4700.74	4331.08
22.4	8601.02	4699.65	4333.94
22.7	8572.22	4696.53	4336.59
23	8542.64	4691.73	4337.93
23.3	8512.53	4685.19	4337.06
23.6	8482.37	4677.51	4334.01
23.9	8451.93	4669.11	4329.07
24.2	8420.91	4660.22	4322.58
24.5	8389.49	4650.94	4315.03
24.8	8357.78	4641.47	4306.97
25.1	8325.44	4631.9	4298.74
25.4	8292.97	4622.41	4290.42
25.7	8260.75	4613.07	4282.25
26	8229.03	4603.86	4274.4
26.3	8197.58	4594.97	4266.71
26.6	8166.75	4586.29	4259.15
26.9	8136.14	4577.73	4251.78
27.2	8105.92	4569.46	4244.58
27.5	8075.95	4561.38	4237.44
27.8	8046.38	4553.28	4230.52
28.1	8017.11	4545.44	4223.81
28.4	7988.31	4537.66	4217.56
28.7	7959.1	4529.64	4212.06
29	7929.4	4521.37	4207.5
29.3	7898.73	4512.16	4203.55
29.6	7865.47	4500.91	4199.23
29.9	7828.96	4487.15	4193.69
30.2	7788.99	4470.64	4185.57
30.5	7744.46	4450.81	4174.11
30.8	7695.86	4428.94	4159.52
31.1	7645.36	4406.5	4143.23
31.4	7594.01	4384.75	4126.47
31.7	7543.71	4364.64	4110.58
32	7496.24	4347.35	4096.47
32.3	7452.37	4332.88	4084.53
32.6	7411.71	4320.92	4074.46
32.9	7374.48	4310.94	4065.57
33.2	7339.7	4302.35	4057.66
33.5	7306.97	4294.89	4050.41
33.8	7275.73	4287.84	4043.59
34.1	7245.51	4281.06	4037
34.4	7215.66	4274.44	4030.69
34.7	7186.06	4268.2	4024.5
35	7156.43	4262.16	4018.54
35.3	7126.42	4256.48	4012.65
35.6	7096.45	4251.25	4006.94
35.9	7066.65	4246.49	4001.34
36.2	7037.27	4242.02	3995.91
36.5	7008.44	4237.59	3990.55
36.8	6980.29	4233.42	3985.25
37.1	6952.76	4229.25	3980.04
37.4	6926	4225.01	3975.12
37.7	6899.77	4220.63	3970.41
38	6873.92	4216.35	3965.83
38.3	6848.72	4212.02	3961.62
38.6	6824.17	4207.67	3957.57
38.9	6800.28	4203.39	3953.65
39.2	6776.96	4199.42	3949.83
39.5	6754.69	4195.66	3946.37
39.8	6733.28	4191.98	3943
40.1	6712.59	4188.56	3939.73
40.4	6692.41	4185.29	3936.52
40.7	6673.05	4181.92	3933.41
41	6654.32	4178.59	3930.14
41.3	6636.18	4175.33	3926.86
41.6	6618.82	4172.07	3923.76
41.9	6602.53	4168.92	3920.84
42.2	6587.29	4165.98	3918.21
42.5	6573.15	4163.07	3916.02
42.8	6560.05	4160.26	3914.19
43.1	6548.02	4157.42	3912.5
43.4	6537.25	4154.5	3911.18
43.7	6527.48	4151.48	3909.92
44	6518.66	4148.37	3908.61
44.3	6511.03	4145.38	3907.34
44.6	6504.66	4142.62	3906.36
44.9	6499.22	4140	3905.19
45.2	6494.99	4137.51	3904.19
45.5	6492.2	4135.31	3903.45
45.8	6490.86	4133.09	3902.97
46.1	6491	4130.82	3902.59
46.4	6492.56	4128.61	3902.56
46.7	6495.72	4126.65	3902.81
47	6500.4	4124.74	3903.3
47.3	6506.94	4122.87	3903.95
47.6	6515.21	4121.2	3904.73
47.9	6525.61	4119.78	3905.58
48.2	6537.85	4118.41	3906.55
48.5	6552.2	4117.1	3907.72
48.8	6568.47	4116.11	3909.11
49.1	6587.18	4115.28	3910.93
49.4	6608.24	4114.35	3913.35
49.7	6632.47	4113.57	3916.19
50	6660.11	4113.1	3919.52
50.3	6691.29	4112.9	3923.39
50.6	6726.05	4112.89	3927.73
50.9	6765.11	4113.55	3932.67
51.2	6808.42	4114.61	3938.24
51.5	6855.97	4116.31	3944.6
51.8	6908.62	4118.57	3951.82
52.1	6966.83	4121.64	3960.06
52.4	7031	4125.49	3969.23
52.7	7101.64	4130.46	3979.77
53	7179.21	4136.39	3991.52
53.3	7263.17	4143.45	4004.84
53.6	7353.58	4151.86	4019.56
53.9	7450.75	4161.86	4036.12
54.2	7555.38	4173.65	4054.74
54.5	7668.96	4187.75	4076.02
54.8	7792.55	4204.68	4099.9
55.1	7927.11	4224.83	4127.43
55.4	8072.42	4248.48	4158.79
55.7	8228.28	4275.91	4194.33
56	8394.92	4308.04	4235
56.3	8573.64	4345.49	4281.88
56.6	8765.12	4389.17	4335.63
56.9	8972.88	4441.03	4398.15
57.2	9198.99	4503.21	4471.75
57.5	9445.03	4577.23	4557.68
57.8	9711.86	4665.53	4658.42
58.1	10001.5	4770.56	4776.59
58.4	10311.2	4893.48	4913.34
58.7	10641.3	5036	5069.95
59	10989.9	5199.84	5248.4
59.3	11359.2	5387.76	5451.79
59.6	11747.6	5601.37	5681.28
59.9	12155.9	5843.07	5939.64
60.2	12581.1	6113.77	6228.2
60.5	13021.5	6415.27	6549.04
60.8	13468.1	6745.88	6900.33
61.1	13916.6	7106.49	7283.89
61.4	14361.3	7497.2	7700.02
61.7	14798.3	7918.86	8149.95
62	15222	8370.45	8632.8
62.3	15630	8853.39	9150.24
62.6	16017.1	9365.77	9700.46
62.9	16379.3	9905.13	10281.3
63.2	16712.2	10468.2	10889.7
63.5	17013.9	11050.8	11521.8
63.8	17280.5	11645.5	12171.6
64.1	17511.3	12244.7	12831.7
64.4	17706	12840.3	13494.3
64.7	17864.3	13421.4	14148.7
65	17987.5	13977.8	14785.1
65.3	18078.2	14499.1	15391.6
65.6	18139.1	14976.2	15958.1
65.9	18172.7	15399.6	16473.4
66.2	18183.5	15764.2	16929.8
66.5	18173.6	16066.1	17320.3
66.8	18146.7	16305.6	17642
67.1	18105.6	16486.2	17894.5
67.4	18053.4	16613.9	18082.3
67.7	17991.6	16695.9	18211.6
68	17923	16741.4	18291.6
68.3	17849	16759.3	18332.3
68.6	17770.9	16756.5	18343.8
68.9	17689.4	16738.9	18334.5
69.2	17605	16711.9	18310.8
69.5	17518.1	16677.1	18276.7
69.8	17428.3	16635.4	18235
70.1	17336	16588.3	18187.2
70.4	17242	16536.2	18133.4
70.7	17146.6	16478.4	18074.6
71	17049.5	16416.5	18012.3
71.3	16951.6	16351.3	17947.4
71.6	16852.7	16282.3	17880.7
71.9	16752	16210	17812.7
72.2	16649.9	16135.7	17743.2
72.5	16547.6	16059.1	17670.8
72.8	16444.2	15980.3	17593.7
73.1	16340.2	15900.8	17509.9
73.4	16236.1	15820.5	17417.3
73.7	16132.3	15739.3	17315.5
74	16027.7	15656.9	17205
74.3	15923.1	15573.5	17086.4
74.6	15818.3	15487.9	16960.9
74.9	15713.4	15400.3	16831.6
75.2	15607.9	15310	16699
75.5	15501.7	15217.5	16564.6
75.8	15395.6	15122.5	16429.4
76.1	15289.2	15024.9	16294.6
76.4	15183	14925.1	16159.8
76.7	15077.3	14823.7	16026
77	14971.9	14719.7	15892.3
77.3	14866.4	14614	15759.2
77.6	14761.5	14507.2	15626.9
77.9	14656.5	14398.9	15495.1
78.2	14551.1	14289.3	15363.6
78.5	14445.7	14179.2	15232.9
78.8	14340.2	14067.9	15102.6
79.1	14233.8	13955.5	14972.5
79.4	14126.9	13842.5	14842.6
79.7	14018.9	13728.9	14713.3
80	13909.5	13614.4	14584.5
80.3	13798.3	13500.1	14456
80.6	13685.3	13385.2	14327.6
80.9	13570.6	13269.7	14199.9
81.2	13455.2	13154.2	14072.4
81.5	13339.5	13039	13945.3
81.8	13224.1	12923.8	13819.3
82.1	13109.6	12809.3	13694.5
82.4	12995.9	12695.6	13570.4
82.7	12882	12582.3	13447.1
83	12767.8	12468.7	13324.5
83.3	12655.2	12354.9	13202
83.6	12542.3	12240.4	13079.5
83.9	12429.5	12125	12957.3
84.2	12317.3	12009	12836
84.5	12206	11892.4	12715.6
84.8	12092.5	11775.8	12596
85.1	11979.7	11659.6	12477.4
85.4	11867.4	11543.9	12359.7
85.7	11756	11429.3	12242.3
86	11645.7	11316	12125.6
86.3	11536.2	11203.6	12010.2
86.6	11426.1	11092.3	11896.3
86.9	11315.8	10982	11784.3
87.2	11203.9	10871.9	11673.8
87.5	11090.7	10762.1	11564.7
87.8	10977	10652.9	11456.4
88.1	10861.2	10542.8	11346.9
88.4	10742.7	10431.5	11235.2
88.7	10621	10318.9	11121.3
89	10494.8	10203.5	11003.7
89.3	10366.6	10087.2	10884.3
89.6	10232.3	9966.38	10760.4

## Sheet: Extended Data Fig. 9d
USP53 Y160K
Ub-KG-TMR									diUb-TMR (K63)									triUb-TMR ( K63)
	substrate alone	enzyme concentration					product alone			substrate alone	enzyme concentration								substrate alone	enzyme concentration
time (s)	no enzyme	4 µM	2 µM	1 µM	0.5 µM	0.25 µM	KG-TMR		time (s)	no enzyme	4 µM	2 µM	1 µM	0.5 µM	0.25 µM	0.125 µM		time (s)	no enzyme	4 µM	2 µM	1 µM	0.5 µM	0.25 µM	0.125 µM
0	138.222	134.858	137.799	137.553	138.308	136.587	33.4886		0	146.508	146.946	146.8	147.213	147.24	147.087	147.477		0	148.737	150.349	150.854	151.472	150.647	148.453	148.305
160.289	138.222	134.84	137.359	137.098	137.629	137.684	33.3133		160.289	146.508	147.542	146.797	146.751	148.328	147.455	147.66		160.289	148.737	151.532	151.684	149.963	151.692	152.049	150.285
320.582	138.222	136.894	138.443	139.328	138.83	139.181	37.1002		320.582	146.508	146.261	146.305	146.522	146.806	146.251	146.466		320.582	148.737	152.189	151.038	150.733	150.673	150.011	148.554
480.872	138.222	134.443	137.879	139.076	139.967	139.246	35.892		480.872	146.508	146.915	147.024	147.508	147.201	148.741	146.436		480.872	148.737	151.724	151.614	150.756	149.472	150.668	150.213
641.164	138.222	132.767	136.469	136.808	137.781	137.91	35.5897		641.164	146.508	147.569	146.554	148.119	149.044	147.046	147.55		641.164	148.737	151.506	151.746	150.555	148.526	150	151.507
801.455	138.222	130.368	134.595	135.26	135.858	136.359	34.0043		801.455	146.508	146.736	144.865	145.46	145.487	145.356	148.134		801.455	148.737	150.638	150.822	151.796	150.138	150.004	148.844
961.748	138.222	130.83	134.962	137.578	137.744	138.677	36.2718		961.748	146.508	147.672	145.272	146.25	146.737	147.372	147.706		961.748	148.737	151.211	152.685	151.792	149.81	151.181	150.074
1122.04	138.222	129.719	135.173	135.902	136.374	137.18	36.0265		1122.04	146.508	146.911	146.136	146.772	146.803	146.815	148.231		1122.04	148.737	150.294	150.291	150.63	150.944	149.418	150.576
1282.34	138.222	128.868	134.039	136.195	136.39	137.3	35.6868		1282.34	146.508	147.864	147.843	147.576	147.834	147.967	148.067		1282.34	148.737	150.443	150.694	151.047	150.193	149.486	150.729
1442.64	138.222	127.147	134.693	134.629	137.473	137.31	36.5336		1442.64	146.508	146.445	147.061	147.092	148.033	147.337	147.637		1442.64	148.737	151.733	152.563	150.599	150.761	149.659	150.172
1602.93	138.222	125.334	131.242	134.215	134.896	137.329	33.9385		1602.93	146.508	147.503	147.444	147.926	147.216	147.795	148.533		1602.93	148.737	149.862	149.655	149.904	149.755	148.899	150.447
1763.22	138.222	124.845	131.018	135.739	137.404	139.015	36.9442		1763.22	146.508	148.045	145.195	146.008	146.75	147.049	146.84		1763.22	148.737	149.934	149.755	149.203	150.706	150.776	149.861
1923.52	138.222	124.308	131.191	134.442	137.962	137.524	37.3339		1923.52	146.508	147.748	146.396	146.911	147.123	147.182	148.75		1923.52	148.737	150.991	150.427	150.589	150.109	150.058	150.522
2083.83	138.222	122.195	130.709	133.337	135.461	138.141	34.9728		2083.83	146.508	146.519	146.07	145.959	146.538	145.616	146.716		2083.83	148.737	149.91	149.398	148.905	149.597	149.591	149.153
2244.12	138.222	121.156	128.252	133.772	135.765	137.626	36.3971		2244.12	146.508	148.438	144.435	146.895	146.895	146.661	146.664		2244.12	148.737	151.279	151.141	150.537	150.728	151.102	151.054
2404.42	138.222	117.697	126.619	132.188	135.871	137.116	35.6946		2404.42	146.508	145.707	144.116	145.124	144.842	146.309	145.851		2404.42	148.737	148.576	148.544	149.407	148.031	148.885	150.253
2564.71	138.222	116.223	126.142	133.838	135.112	136.823	36.2159		2564.71	146.508	146.655	145.174	146.788	146.431	145.963	147.013		2564.71	148.737	149.633	149.434	149.676	150.112	150.66	150.091
2725	138.222	115.159	125.805	131.865	135.867	137.434	35.0852		2725	146.508	145.491	144.636	146.946	147.544	146.306	148.276		2725	148.737	150.58	150.171	150.891	149.199	149.925	150.7
2885.29	138.222	112.576	124.839	131.186	135.533	135.051	36.6541		2885.29	146.508	145.934	146.886	148.559	147.955	147.882	147.34		2885.29	148.737	150.016	149	149.965	149.394	148.755	150.335
3045.6	138.222	113.781	124.157	131.832	135.481	136.709	36.4922		3045.6	146.508	146.146	145.65	146.998	147.58	147.067	146.183		3045.6	148.737	149.23	148.085	150.089	149.955	149.839	148.94
3205.88	138.222	111.322	123.182	131.914	134.875	137.322	35.8198		3205.88	146.508	146.707	145.013	145.345	146.347	146.562	147.073		3205.88	148.737	149.027	148.979	149.844	149.582	150.614	150.336
3366.17	138.222	108.941	122.99	130.886	135.295	136.985	36.9142		3366.17	146.508	146.997	144.981	147.527	147.57	147.2	147.422		3366.17	148.737	150.235	148.591	149.633	149.985	151.453	151.013
3526.46	138.222	106.386	120.736	128.052	133.834	135.913	36.1956		3526.46	146.508	146.544	144.788	147.277	148.247	148.746	149.207		3526.46	148.737	147.768	150.258	149.539	149.346	148.646	149.858
3686.76	138.222	106.64	122.053	129.356	134.493	137.957	37.441		3686.76	146.508	145.285	145.312	145.006	145.502	146.413	147.329		3686.76	148.737	148.539	149.154	148.229	149.748	149.019	149.445
3847.06	138.222	106.818	121.625	131.122	136.404	137.588	37.8722		3847.06	146.508	145.991	144.903	147.397	145.557	148.734	148.493		3847.06	148.737	146.828	148.511	149.88	149.337	148.603	149.353
4007.35	138.222	104.399	119.252	127.937	133.351	136.476	36.7677		4007.35	146.508	145.938	144.641	146.962	146.636	147.323	147.9		4007.35	148.737	146.737	148.377	148.326	150.012	148.19	149.388
4167.64	138.222	102.934	118.205	128.653	133.923	136.269	37.6706		4167.64	146.508	144.88	144.838	144.774	146.795	145.737	146.729		4167.64	148.737	147.283	151.176	149.647	149.157	150.251	150.22
4327.93	138.222	99.6034	117.503	127.657	132.854	134.323	35.8138		4327.93	146.508	144.545	145	144.985	146.067	146.489	146.298		4327.93	148.737	146.232	148.592	149.623	149.106	148.144	149.243
4488.23	138.222	100.868	117.841	128.757	133.105	136.744	38.1673		4488.23	146.508	144.217	144.168	145.791	145.699	146.8	146.352		4488.23	148.737	148.767	149.356	148.684	149.322	148.9	150.599
4648.53	138.222	96.6526	116.283	126.735	133.023	134.836	37.0682		4648.53	146.508	145.349	145.768	146.861	146.606	146.499	148.829		4648.53	148.737	146.062	149.494	148.836	149.922	149.731	150.203
4808.83	138.222	97.0431	114.471	125.626	132.348	134.093	35.6878		4808.83	146.508	145.051	142.893	146.112	143.99	146.403	145.92		4808.83	148.737	148.086	149.291	149.896	151.919	151.878	152.351
4969.12	138.222	96.4985	116.316	125.945	133.006	135.761	36.9832		4969.12	146.508	145.14	145.386	146.971	146.294	147.549	146.437		4969.12	148.737	147.93	147.238	149.363	148.781	148.959	150.035
5129.42	138.222	94.305	112.988	125.337	132.037	134.958	35.7536		5129.42	146.508	145.496	145.942	145.761	147.553	146.678	148.136		5129.42	148.737	146.237	148.877	148.776	149.365	150.307	149.315
5289.71	138.222	94.33	112.746	126.458	132.733	136.493	37.8749		5289.71	146.508	143.457	143.521	144.577	145.91	143.973	146.37		5289.71	148.737	147.202	149.793	150.385	150.177	149.923	151.556
5450.02	138.222	93.1559	113.617	125.682	132.72	136.716	38.0037		5450.02	146.508	145.209	146.034	146.778	145.605	148.626	147.003		5450.02	148.737	146.967	149.524	151.855	151.319	152.069	152.78
5610.32	138.222	91.7365	111.955	125.205	132.182	136.674	38.5711		5610.32	146.508	145.638	146.064	146.209	148.142	148.91	148.541		5610.32	148.737	147.462	147.704	149.865	148.923	151.76	151.549
5770.61	138.222	90.2191	110.046	123.917	130.739	132.923	35.8339		5770.61	146.508	144.84	145.707	145.564	146.737	147.882	146.533		5770.61	148.737	146.081	146.539	148.902	149.754	148.957	150.217
5930.91	138.222	89.8587	110.221	124.59	132.016	134.122	38.0974		5930.91	146.508	143.58	145.721	146.278	147.303	146.926	147.343		5930.91	148.737	147.384	147.766	150.308	150.504	148.581	151.145
6091.2	138.222	87.2532	108.849	123.452	130.547	133.952	36.6746		6091.2	146.508	144.568	143.808	146.265	145.397	145.771	147.153		6091.2	148.737	146.673	148.767	149.942	151.503	150.363	151.176
6251.49	138.222	87.547	110.595	124.027	131.4	135.171	38.5897		6251.49	146.508	145.978	144.444	147.179	148.257	148.623	149.405		6251.49	148.737	145.762	148.627	150.178	149.968	149.52	148.472
6411.78	138.222	86.6961	108.826	123.123	131.706	135.059	37.3824		6411.78	146.508	143.394	143.899	146.295	146.419	146.163	146.61		6411.78	148.737	145.381	146.544	149.202	149.729	148.899	149.641
6572.07	138.222	84.9976	108.777	122.619	131.205	134.806	37.2324		6572.07	146.508	143.468	143.96	146.008	146.038	147.353	146.956		6572.07	148.737	145.958	148.657	149.5	150.998	150.637	151.961
6732.36	138.222	82.5028	105.763	120.209	129.878	133.646	37.5161		6732.36	146.508	144.272	145.436	145.357	147.194	147.013	147.772		6732.36	148.737	145.341	148.772	149.208	150.021	149.44	150.99
6892.65	138.222	82.1278	107.183	122.614	130.771	135.605	37.3738		6892.65	146.508	142.671	144.307	145.947	145.721	145.154	145.375		6892.65	148.737	143.894	147.219	148.15	147.326	148.901	150.037
7052.94	138.222	82.8981	106.308	121.564	129.908	135.759	37.6261		7052.94	146.508	142.592	142.833	144.362	145.443	145.09	145.569		7052.94	148.737	144.262	146.83	148.745	148.982	148.799	149.464
	triUb-TMR (K63) + USP53 WT			diUb-TMR (K63) + USP53 WT			Ub-KG-TMR + USP53 WT			triUb-TMR (K63) + USP53 Y160K			diUb-TMR (K63) + USP53 Y160K			Ub-KG-TMR + USP53 Y160K
enzyme conc. (µM)	kobs (s-1)	+ error	- error	kobs (s-1)	+ error	- error	kobs (s-1)	+ error	- error	kobs (s-1)	+ error	- error	kobs (s-1)	+ error	- error	kobs (s-1)	+ error	- error
4				7.919e-05	3.031e-05	1.013e-05	0.0002134	6.7e-06	9.5e-06	8.271e-05	1.716e-05	1.644e-05	4.701e-05	1.107e-05	9.95e-06	0.0001166	6.7e-06	3.4e-06
2	0.000605	9.13e-05	0.0001315	4.823e-05	1.38e-05	1.166e-05	0.0001117	4.4e-06	2.5e-06	3.898e-05	1.229e-05	9.76e-06	2.196e-05			5.7e-05	1.85e-06	1.74e-06
1	0.0003024	2.23e-05	2.17e-05	3.684e-05	9.58e-06	9.54e-06	5.453e-05	2.02e-06	1.86e-06	1.592e-05	8.54e-06	7.868e-06				2.654e-05	1.45e-06	1.54e-06
0.5	0.0001139	2.28e-05	1.43e-05	1.89e-05			2.651e-05	1.62e-06	1.61e-06				9.783e-06			1.195e-05	1.29e-06	1.26e-06
0.25	5.866e-05	1.235e-05	1.208e-05	9.902e-06			1.371e-05	1.37e-06	1.37e-06				3.84e-06		9.95e-06	6.291e-06	2.12e-06	2.186e-06

## Sheet: Extended Data Fig. 9e
USP54 F161K
Ub-KG-TMR									diUb-TMR (K63)									triUb-TMR ( K63)
	substrate alone	enzyme concentration					product alone			substrate alone	enzyme concentration								substrate alone	enzyme concentration
Time [s]	no enzyme	4 µM	2 µM	1 µM	0.5 µM	0.25 µm	KG-T		Time [s]	no enzyme	2 µM	1 µM	0.5 µM	0.25 µm	0.125 µM	0.0625 µM		Time [s]	no enzyme	2 µM	1 µM	0.5 µM	0.25 µm	0.125 µM	0.0625 µM
0	136.356	134.184	135.208	134.963	135.871	135.324	31.361		0	144.164	142.871	146.024	145.399	144.598	148.37	146.069		0	147.968	146.904	151.299	148.883	150.348	147.828	149.563
160.307	136.356	135.19	135.485	135.997	136.591	136.987	34.3016		160.307	144.164	137.333	140.801	141.562	142.959	144.279	145.037		160.307	147.968	142.353	145.327	147.433	148.994	149.54	150.736
320.602	136.356	131.855	131.003	133.806	134.646	135.212	32.2391		320.602	144.164	135.986	140.293	140.58	143.664	144.319	145.078		320.602	147.968	136.953	142.206	144.764	146.917	148.678	149.31
480.911	136.356	128.646	130.401	131.661	132.544	135.525	31.3803		480.911	144.164	131.753	134.507	136.956	142.078	143.184	143.286		480.911	147.968	134.126	140.375	144.306	145.836	146.734	147.043
641.204	136.356	127.406	130.197	131.32	133.948	135.392	33.3407		641.204	144.164	131.487	135.968	138.701	141.276	143.479	142.664		641.204	147.968	133.778	137.632	142.881	146.147	149.21	149.358
801.495	136.356	124.82	130.349	131.66	135.491	136.049	34.0573		801.495	144.164	129.739	132.636	138.002	141.39	143.487	143.391		801.495	147.968	131.669	137.544	140.668	145.115	147.741	149.335
961.791	136.356	122.319	129.012	132.184	133.233	135.62	35.4047		961.791	144.164	130.33	134.643	137.886	141.215	144.047	143.774		961.791	147.968	132.365	136.218	141.289	146.194	146.498	147.554
1122.09	136.356	120.007	127.567	132.878	134.485	134.602	34.3615		1122.09	144.164	130.629	134.2	137.182	142.331	143.682	145.392		1122.09	147.968	131.555	133.782	139.457	145.28	146.412	147.655
1282.39	136.356	117.649	125.87	131.814	135.516	135.468	34.2747		1282.39	144.164	127.21	132.749	136.781	141.416	143.383	144.43		1282.39	147.968	130.271	132.718	137.401	142.9	144.499	146.99
1442.68	136.356	116.791	126.045	131.625	133.631	136.578	35.7481		1442.68	144.164	128.96	133.08	136.467	140.458	143.205	143.7		1442.68	147.968	130.883	132.675	137.127	143.49	144.312	145.512
1602.97	136.356	113.658	123.293	128.917	134.185	133.779	35.5691		1602.97	144.164	128.982	131.866	135.636	139.552	142.713	143.491		1602.97	147.968	130.176	132.31	137.569	142.682	144.905	147.613
1763.27	136.356	111.393	121.197	129.335	132.241	134.145	32.4543		1763.27	144.164	128.47	131.705	136.272	139.983	143.63	144.442		1763.27	147.968	130.722	133.394	136.873	141.831	145.964	147.635
1923.57	136.356	110.173	122.352	129.312	133.591	134.428	33.9012		1923.57	144.164	128.501	131.314	135.086	140.012	141.97	144.579		1923.57	147.968	128.579	130.346	135.684	139.574	143.673	146.671
2083.86	136.356	109.768	121.485	129.103	133.582	134.664	35.8695		2083.86	144.164	128.723	130.716	133.95	139.197	141.628	144.777		2083.86	147.968	130.726	131.982	134.79	141.043	143.869	146.573
2244.16	136.356	108.447	121.872	128.032	133.174	134.856	35.4374		2244.16	144.164	129.488	129.369	132.08	138.298	140.706	144.412		2244.16	147.968	128.204	129.676	133.783	138.447	142.305	144.964
2404.46	136.356	103.375	117.254	126.296	132.187	133.312	33.5672		2404.46	144.164	128.164	128.592	133.246	138.063	140.983	143.438		2404.46	147.968	130.6	132.506	135.19	141.281	145.02	147.5
2564.76	136.356	103.635	117.366	127.357	132.024	134.58	35.4687		2564.76	144.164	128.153	129.838	132.829	137.878	141.25	142.567		2564.76	147.968	129.457	131.366	133.411	138.941	143.801	146.615
2725.05	136.356	100.008	115.195	124.086	131.269	132.285	33.143		2725.05	144.164	128.649	129.074	132.036	137.286	141.204	143.721		2725.05	147.968	129.404	130.31	133.016	138.411	143.333	144.848
2885.34	136.356	99.8478	115.76	126.265	131.253	133.937	34.4526		2885.34	144.164	126.416	129.831	131.078	135.572	139.419	141.647		2885.34	147.968	128.47	130.472	133.058	137.701	142.087	144.821
3045.65	136.356	96.8402	113.882	124.592	130.033	133.623	34.572		3045.65	144.164	128.997	129.728	131.931	135.721	140.459	143.021		3045.65	147.968	129.176	129.743	132.612	137.127	140.777	145.535
3205.94	136.356	95.1017	113.558	124.153	130.644	133.267	36.0041		3205.94	144.164	128.233	128.489	130.111	136.107	140.604	142.957		3205.94	147.968	128.643	130.024	132.673	136.903	142.409	143.899
3366.24	136.356	96.477	111.551	122.895	128.64	134.037	34.7539		3366.24	144.164	126.486	128.447	130.099	135.335	139.396	141.644		3366.24	147.968	129.87	130.293	131.594	137.887	142.934	145.061
3526.53	136.356	91.788	109.266	121.357	128.949	132.653	32.6382		3526.53	144.164	127.932	128.607	130.314	134.655	138.131	142.15		3526.53	147.968	129.317	129.011	131.763	136.908	139.714	144.228
3686.82	136.356	91.5925	111.398	122.861	129.946	132.893	34.5072		3686.82	144.164	126.471	127.906	128.689	134.543	137.768	141.808		3686.82	147.968	130.684	129.7	132.213	136.21	141.847	145.854
3847.12	136.356	90.2702	109.81	123.518	129.216	133.985	34.5433		3847.12	144.164	127.597	128.222	130.167	133.823	139.612	141.154		3847.12	147.968	130.786	131.392	131.598	137.033	140.703	143.704
4007.41	136.356	88.883	108.597	121.623	129.572	133.356	34.169		4007.41	144.164	129.435	129.547	132.492	136.392	141.028	142.543		4007.41	147.968	129.62	131.639	132.362	138.26	143.188	143.945
4167.7	136.356	86.065	106.221	122.455	128.523	132.477	33.8581		4167.7	144.164	128.13	127.577	130.446	134.694	138.423	142.469		4167.7	147.968	129.645	130.405	130.865	137.502	139.808	143.436
4328	136.356	85.2778	106.385	121.467	128.39	131.778	35.4966		4328	144.164	127.765	128.453	128.563	133.715	138.185	140.669		4328	147.968	130.174	129.874	131.044	136.462	139.799	143.64
4488.3	136.356	83.1373	103.607	118.615	126.394	130.676	33.2838		4488.3	144.164	128.36	129.432	130.371	133.642	137.543	142.231		4488.3	147.968	130.426	131.052	132.12	135.929	141.047	142.906
4648.59	136.356	82.6273	104.544	118.702	127.918	131.306	33.6823		4648.59	144.164	128.878	127.304	129.93	132.974	138.034	141.88		4648.59	147.968	129.812	129.885	132.44	136.2	141.007	143.131
4808.88	136.356	82.669	104.77	120.302	128.52	132.641	36.3334		4808.88	144.164	127.098	126.022	128.895	133.563	136.644	139.255		4808.88	147.968	130.149	130.079	132.168	135.008	138.809	143.373
4969.17	136.356	80.183	102.743	119.244	127.971	132.055	34.881		4969.17	144.164	128.589	127.794	127.661	132.261	137.075	140.375		4969.17	147.968	129.989	131.091	130.179	133.734	138.569	144.564
5129.46	136.356	79.4962	100.569	118.227	127.417	131.225	34.0251		5129.46	144.164	128.632	126.983	126.848	132.875	138.548	141.717		5129.46	147.968	128.207	130.436	131.556	133.855	140.327	143.395
5289.76	136.356	76.3894	100.181	117.057	125.643	130.967	32.8726		5289.76	144.164	127.855	128.433	129.432	133.931	139.206	141.942		5289.76	147.968	128.147	129.33	128.769	133.486	138.051	142.355
5450.05	136.356	76.7771	100.192	117.436	127.497	132.083	35.7685		5450.05	144.164	129.186	128.604	129.257	134.28	138.178	139.744		5450.05	147.968	128.376	129.6	131.248	133.312	140.173	142.082
5610.35	136.356	74.1955	99.1398	115.745	124.498	130.059	33.9688		5610.35	144.164	128.034	127.641	129.203	132.714	137.673	140.688		5610.35	147.968	129.639	128.778	130.218	134.7	138.62	141.149
5770.65	136.356	74.7173	98.2187	114.845	126.271	131.023	35.169		5770.65	144.164	128.509	128.126	128.756	132.008	137.272	140.812		5770.65	147.968	129.8	129.565	131.212	135.038	137.814	141.958
5930.96	136.356	73.1994	97.9111	113.549	125.483	131.203	34.3924		5930.96	144.164	128.644	127.554	129.378	133.412	137.713	141.185		5930.96	147.968	129.73	129.802	129.833	133.057	138.23	142.412
6091.25	136.356	73.3361	97.3281	113.199	123.956	130.35	35.097		6091.25	144.164	129.019	126.461	127.662	132.945	137.992	140.306		6091.25	147.968	131.565	131.372	132.206	134.641	138.89	144.507
6251.55	136.356	71.8723	96.6999	115.645	126.376	131.993	35.2259		6251.55	144.164	127.483	126.18	129.308	130.209	136.917	139.201		6251.55	147.968	130.91	131.524	131.242	133.759	138.395	144.377
6411.85	136.356	72.1748	95.252	113.631	123.781	131.592	35.2582		6411.85	144.164	128.174	126.94	129.793	131.822	136.842	140.325		6411.85	147.968	128.742	128.936	128.353	132.035	136.523	139.161
6572.14	136.356	68.7619	93.4778	112.946	125.53	130.254	33.5842		6572.14	144.164	128.679	128.083	128.926	132.542	136.255	140.269		6572.14	147.968	129.448	131.033	131.797	132.948	138.07	143.142
6732.43	136.356	70.1554	94.0072	114.188	124.212	129.768	36.5408		6732.43	144.164	128.277	128.519	129.77	131.975	137.771	139.326		6732.43	147.968	130.63	130.864	131.224	132.46	138.349	142.048
6892.72	136.356	67.3993	93.5144	112.989	125.143	131.915	35.7527		6892.72	144.164	126.928	127.351	128.186	129.962	136.72	138.598		6892.72	147.968	127.203	130.576	128.067	132.388	136.695	139.657
7053.02	136.356	66.9974	90.7307	111.098	122.784	130.846	34.4883		7053.02	144.164	127.669	128.066	127.266	130.21	136.407	140.381		7053.02	147.968	127.57	129.726	129.922	132.024	137.322	141.872
	triUb-TMR (K63) + USP54 WT			diUb-TMR (K63) + USP54 WT			Ub-KG-TMR + USP54 WT			triUb-TMR (K63) + USP54 F161K			diUb-TMR (K63) + USP54 F161K			Ub-KG-TMR + USP54 F161K
enzyme conc. (µM)	kobs (s-1)	+ error	- error	kobs (s-1)	+ error	- error	kobs (s-1)	+ error	- error	kobs (s-1)	+ error	- error	kobs (s-1)	+ error	- error	kobs (s-1)	+ error	- error
4							0.000119	3.2e-06	2.6e-06							0.000156	2.5e-06	2.3e-06
2							5.97e-05	1.68e-06	1.64e-06							7.74e-05	1.93e-06	1.93e-06
1				0.000764	0.00011	7.21e-05	2.9e-05	1.67e-06	1.66e-06	0.001357	0.000164	0.000147	0.000991	0.000168	0.000141	3.66e-05	1.75e-06	1.78e-06
0.5	0.001355	0.000338	0.000338	0.000363	3.97e-05	3.68e-05	1.61e-05	1.5e-06	1.49e-06	0.000612	5.82e-05	4.99e-05	0.000492	5.88e-05	5.31e-05	1.94e-05	1.89e-06	2.11e-06
0.25	0.0006827	7.83e-05	7.83e-05	0.000172	1.82e-05	1.76e-05	7.58e-06	1.56e-06	1.56e-06	0.000282	1.97e-05	1.9e-05	0.000249	2.91e-05	4.28e-05	8.2e-06	1.49e-06	1.14e-06
0.125	0.0003621	2.64e-05	2.64e-05	7.79e-05	1.68e-05	2.01e-05				0.000138	1.36e-05	1.24e-05	0.000108	1.23e-05	1.22e-05
0.0625	0.0001596	1.7e-05	1.7e-05	4.43e-05	2.16e-05	1.7e-05				7.78e-05	1.1e-05	1.09e-05	6.49e-05	1.64e-05	1.64e-05
0.03125	8.837e-05	1.18e-05	1.18e-05
0.015625	3.848e-05	9.16e-06	9.16e-06
